# Supplementary material for: Differential Expression of Genes at Panicle Initiation and Grain Filling Stages Implied in Heterosis of Rice Hybrids
Source: Int J Mol Sci. 2020 Feb 6;21(3):1080. doi: 10.3390/ijms21031080 (PMC7038112; doi:10.3390/ijms21031080)
Supplement: Supplementary file 1 [file ijms-21-01080-s001.zip]

Archive with 14 entries (14 files):
- Additional Figure 1.docx
- Additional file 1. 1.xls
- Additional file 1. 2.xls
- Additional file 2. 1.xls
- Additional file 2. 2.xls
- Additional file 3. 1.xls
- Additional file 3. 2.xls
- Additional file 4. 1.xls
- Additional file 4. 2.xls
- Additional file 4. 3.xls
- Additional file 5. 1.xls
- Additional file 5. 2.xls
- Additional file 6.docx
- Additional file 7.xlsx
