# Supplementary material for: Differential Expression of Genes at Panicle Initiation and Grain Filling Stages Implied in Heterosis of Rice Hybrids
Source: Int J Mol Sci. 2020 Feb 6;21(3):1080. doi: 10.3390/ijms21031080 (PMC7038112; doi:10.3390/ijms21031080)
Supplement: Supplementary file 1 [file ijms-21-01080-s001.zip › Additional file 1. 1.xls]

## Sheet: Panicle Initiation (S1.1)
1.1.1 Differentially expressed genes/transcripts (DEGs) at panicle initiation stage CRMS 31A v/s Ajay
Gene ID	Gene Name	GO Domain	Locus	FPKM_CRMA31A	FPKM_Ajay	ln(fold_change)	p_value	Significance	GO_DESCRIPTION
LOC_Os01g37870.4	PPR repeat domain containing protein, putative, expressed	-	Chr1:21195397-21202961	9.66126	33.1527	1.77884	9.65953e-05	YES	-
LOC_Os01g37870.3	PPR repeat domain containing protein, putative, expressed	-	Chr1:21195397-21202961	9.66126	33.1527	1.77884	9.65953e-05	YES	-
LOC_Os01g37870.2	PPR repeat domain containing protein, putative, expressed	-	Chr1:21195397-21202961	9.66126	33.1527	1.77884	9.65953e-05	YES	-
LOC_Os01g37870.1	PPR repeat domain containing protein, putative, expressed	-	Chr1:21195397-21202961	9.66126	33.1527	1.77884	9.65953e-05	YES	-
LOC_Os01g44390.1	MYB family transcription factor, putative, expressed	molecular_function	Chr1:25461990-25463691	15.5588	361.523	4.53828	3.53663e-06	YES	GO:0003677-DNA binding
LOC_Os01g44390.2	MYB family transcription factor, putative, expressed	molecular_function	Chr1:25461990-25463691	15.5588	361.523	4.53828	3.53663e-06	YES	GO:0003677-DNA binding
LOC_Os01g54050.1	histidine-containing phosphotransfer protein, putative, expressed	molecular_function	Chr1:31092031-31094953	3.30735	29.7009	3.16676	0.000472793	YES	GO:0004871-signal transducer activity, GO:0009927-histidine phosphotransfer kinase activity
		cellular_component							GO:0005634-nucleus, GO:0005737-cytoplasm
		biological_process							GO:0000160-two-component signal transduction system (phosphorelay), GO:0009736-cytokinin mediated signaling pathway, GO:0080036-regulation of cytokinin mediated signaling pathway
LOC_Os01g68269.1	expressed protein	-	Chr1:39670738-39672248	2.18295	33.6067	3.9444	0.000138082	YES	-
LOC_Os01g03320.1	BBTI2 - Bowman-Birk type bran trypsin inhibitor precursor, expressed	molecular_function	Chr1:1341318-1342277	4.54259	57.9622	3.67352	0.000200541	YES	GO:0004867-serine-type endopeptidase inhibitor activity
		cellular_component							GO:0005576-extracellular region
LOC_Os01g52550.1	ABC transporter, ATP-binding protein, putative, expressed	molecular_function	Chr1:30185133-30195459	1.2714	14.273	3.4888	0.000151076	YES	GO:0005524-ATP binding, GO:0042626-ATPase activity, coupled to transmembrane movement of substances, GO:0016887-ATPase activity, GO:0000166-nucleotide binding, GO:0017111-nucleoside-triphosphatase activity
		cellular_component							GO:0016021-integral to membrane, GO:0005886-plasma membrane
		biological_process							GO:0006810-transport
LOC_Os01g69840.1	expressed protein	-	Chr1:40336732-40337314	47.5124	397.044	3.06292	0.000747563	YES	-
LOC_Os10g18150.1	crooked neck, putative, expressed	molecular_function	Chr10:9212936-9215332	0.0597869	8.33396	7.12303	4.32001e-06	YES	GO:0005488-binding
		cellular_component							GO:0005622-intracellular
		biological_process							GO:0006396-RNA processing
LOC_Os10g35110.2	alpha-galactosidase precursor, putative, expressed	molecular_function	Chr10:18733289-18741383	18.7176	106.144	2.50355	6.23069e-08	YES	GO:0003824-catalytic activity, GO:0004553-hydrolase activity, hydrolyzing O-glycosyl compounds, GO:0004557-alpha-galactosidase activity, GO:0016787-hydrolase activity, GO:0016798-hydrolase activity, acting on glycosyl bonds, GO:0017153-sodium:dicarboxylate symporter activity
		cellular_component							GO:0016020-membrane, GO:0016023-cytoplasmic membrane-bounded vesicle
		biological_process							GO:0005975-carbohydrate metabolic process, GO:0008152-metabolic process, GO:0006835-dicarboxylic acid transport, GO:0032940-secretion by cell
LOC_Os10g35110.1	alpha-galactosidase precursor, putative, expressed	molecular_function	Chr10:18733289-18741383	18.7176	106.144	2.50355	6.23069e-08	YES	GO:0003824-catalytic activity, GO:0004553-hydrolase activity, hydrolyzing O-glycosyl compounds, GO:0004557-alpha-galactosidase activity, GO:0016787-hydrolase activity, GO:0016798-hydrolase activity, acting on glycosyl bonds, GO:0017153-sodium:dicarboxylate symporter activity
		cellular_component							GO:0016023-cytoplasmic membrane-bounded vesicle, GO:0016020-membrane, GO:0009505-plant-type cell wall
		biological_process							GO:0005975-carbohydrate metabolic process, GO:0008152-metabolic process, GO:0032940-secretion by cell, GO:0006835-dicarboxylic acid transport, GO:0009911-positive regulation of flower development, GO:0009965-leaf morphogenesis
LOC_Os10g35110.3	alpha-galactosidase precursor, putative, expressed	molecular_function	Chr10:18733289-18741383	18.7176	106.144	2.50355	6.23069e-08	YES	GO:0004553-hydrolase activity, hydrolyzing O-glycosyl compounds
		cellular_component							GO:0016023-cytoplasmic membrane-bounded vesicle
		biological_process							GO:0005975-carbohydrate metabolic process, GO:0032940-secretion by cell
LOC_Os11g47140.1	OsWAK123 - OsWAK receptor-like protein kinase, expressed	molecular_function	Chr11:28356987-28362730	0.058733	17.6262	8.22933	1.21975e-07	YES	GO:0000166-nucleotide binding, GO:0004672-protein kinase activity, GO:0004674-protein serine/threonine kinase activity, GO:0005509-calcium ion binding, GO:0005524-ATP binding, GO:0016301-kinase activity, GO:0004713-protein tyrosine kinase activity
		biological_process							GO:0006468-protein phosphorylation
LOC_Os11g04409.1	expressed protein	-	Chr11:1835450-1837930	9.81469	43.6088	2.1516	0.000441948	YES	-
LOC_Os11g04409.2	expressed protein	-	Chr11:1835450-1837930	9.81469	43.6088	2.1516	0.000441948	YES	-
LOC_Os12g02660.2	expressed protein	-	Chr12:906321-927900	12.1908	69.1645	2.50424	2.19811e-07	YES	-
LOC_Os12g02660.5	expressed protein	-	Chr12:906321-927900	12.1908	69.1645	2.50424	2.19811e-07	YES	-
LOC_Os12g02660.1	expressed protein	-	Chr12:906321-927900	12.1908	69.1645	2.50424	2.19811e-07	YES	-
LOC_Os12g02660.4	expressed protein	-	Chr12:906321-927900	12.1908	69.1645	2.50424	2.19811e-07	YES	-
LOC_Os12g02660.6	expressed protein	-	Chr12:906321-927900	12.1908	69.1645	2.50424	2.19811e-07	YES	-
LOC_Os12g02660.7	expressed protein	-	Chr12:906321-927900	12.1908	69.1645	2.50424	2.19811e-07	YES	-
LOC_Os12g02660.8	expressed protein	-	Chr12:906321-927900	12.1908	69.1645	2.50424	2.19811e-07	YES	-
LOC_Os12g02660.3	expressed protein	-	Chr12:906321-927900	12.1908	69.1645	2.50424	2.19811e-07	YES	-
LOC_Os12g37530.2	expressed protein	molecular_function	Chr12:23030652-23035532	14.3902	84.9503	2.56154	1.5701e-07	YES	GO:0005215-transporter activity
		cellular_component							GO:0019861-flagellum, GO:0009941-chloroplast envelope
		biological_process							GO:0006879-cellular iron ion homeostasis
LOC_Os12g37530.1	expressed protein	cellular_component	Chr12:23030652-23035532	14.3902	84.9503	2.56154	1.5701e-07	YES	GO:0019861-flagellum
LOC_Os12g37530.3	expressed protein	cellular_component	Chr12:23030652-23035532	14.3902	84.9503	2.56154	1.5701e-07	YES	GO:0019861-flagellum
LOC_Os02g02830.1	ubiquitin-conjugating enzyme, putative, expressed	molecular_function	Chr2:1078474-1079652	28.008	254.108	3.18153	0.000662216	YES	GO:0016874-ligase activity, GO:0019787-small conjugating protein ligase activity
		biological_process							GO:0019941-modification-dependent protein catabolic process, GO:0043687-post-translational protein modification, GO:0051246-regulation of protein metabolic process
LOC_Os02g02830.2	ubiquitin-conjugating enzyme, putative, expressed	molecular_function	Chr2:1078474-1079652	28.008	254.108	3.18153	0.000662216	YES	GO:0019787-small conjugating protein ligase activity
		biological_process							GO:0043687-post-translational protein modification, GO:0051246-regulation of protein metabolic process
LOC_Os02g14440.1	peroxidase precursor, putative, expressed	molecular_function	Chr2:7948542-7950060	4.2341	391.525	6.5309	1.19625e-08	YES	GO:0004601-peroxidase activity, GO:0005506-iron ion binding, GO:0005509-calcium ion binding, GO:0009055-electron carrier activity, GO:0016491-oxidoreductase activity, GO:0020037-heme binding, GO:0046872-metal ion binding
		biological_process							GO:0006979-response to oxidative stress, GO:0055114-oxidation-reduction process
LOC_Os02g14440.2	peroxidase precursor, putative, expressed	-	Chr2:7948542-7950060	4.2341	391.525	6.5309	1.19625e-08	YES	-
LOC_Os02g28074.2	XRN 5-3 exonuclease N-terminus family protein, expressed	molecular_function	Chr2:16617377-16633950	1.01911	9.80205	3.26577	0.000487344	YES	GO:0003676-nucleic acid binding, GO:0004527-exonuclease activity
		cellular_component							GO:0005622-intracellular
LOC_Os02g28074.3	XRN 5-3 exonuclease N-terminus family protein, expressed	-	Chr2:16617377-16633950	1.01911	9.80205	3.26577	0.000487344	YES	-
LOC_Os02g28074.1	XRN 5-3 exonuclease N-terminus family protein, expressed	molecular_function	Chr2:16617377-16633950	1.01911	9.80205	3.26577	0.000487344	YES	GO:0003676-nucleic acid binding, GO:0004527-exonuclease activity
		cellular_component							GO:0005622-intracellular
LOC_Os02g49230.1	CCT/B-box zinc finger protein, putative, expressed	molecular_function	Chr2:30094258-30100180	2.72615	14.7933	2.44	0.000376778	YES	GO:0008270-zinc ion binding
		cellular_component							GO:0005622-intracellular
LOC_Os02g49230.3	CCT/B-box zinc finger protein, putative, expressed	molecular_function	Chr2:30094258-30100180	2.72615	14.7933	2.44	0.000376778	YES	GO:0008270-zinc ion binding
		cellular_component							GO:0005622-intracellular
LOC_Os02g49230.2	CCT/B-box zinc finger protein, putative, expressed	molecular_function	Chr2:30094258-30100180	2.72615	14.7933	2.44	0.000376778	YES	GO:0008270-zinc ion binding
		cellular_component							GO:0005622-intracellular, GO:0005886-plasma membrane, GO:0005634-nucleus
		biological_process							GO:0048579-negative regulation of long-day photoperiodism, flowering
LOC_Os02g49230.4	CCT/B-box zinc finger protein, putative, expressed	molecular_function	Chr2:30094258-30100180	2.72615	14.7933	2.44	0.000376778	YES	GO:0008270-zinc ion binding
		cellular_component							GO:0005622-intracellular
LOC_Os02g49230.5	CCT/B-box zinc finger protein, putative, expressed	molecular_function	Chr2:30094258-30100180	2.72615	14.7933	2.44	0.000376778	YES	GO:0008270-zinc ion binding
		cellular_component							GO:0005622-intracellular
LOC_Os02g49230.6	CCT/B-box zinc finger protein, putative, expressed	molecular_function	Chr2:30094258-30100180	2.72615	14.7933	2.44	0.000376778	YES	GO:0008270-zinc ion binding
		cellular_component							GO:0005622-intracellular
LOC_Os02g05410.1	splicing factor 3B subunit 1, putative, expressed	molecular_function	Chr2:2599190-2604033	0.0352282	1.60791	5.51231	0.000465083	YES	GO:0005488-binding
		cellular_component							GO:0009507-chloroplast
LOC_Os02g32814.1	heavy metal-associated domain containing protein, expressed	molecular_function	Chr2:19472210-19486248	40.8191	759.745	4.2182	0.000274734	YES	GO:0046872-metal ion binding, GO:0005507-copper ion binding, GO:0050825-ice binding, GO:0015097-mercury ion transmembrane transporter activity
		biological_process							GO:0030001-metal ion transport, GO:0006826-iron ion transport, GO:0042309-homoiothermy, GO:0050826-response to freezing, GO:0016068-type I hypersensitivity, GO:0015694-mercury ion transport
LOC_Os02g54130.4	heat shock protein DnaJ, putative, expressed	-	Chr2:33169842-33175612	16.5606	73.9165	2.15814	0.000208672	YES	-
LOC_Os02g54130.3	heat shock protein DnaJ, putative, expressed	-	Chr2:33169842-33175612	16.5606	73.9165	2.15814	0.000208672	YES	-
LOC_Os02g54130.1	heat shock protein DnaJ, putative, expressed	molecular_function	Chr2:33169842-33175612	16.5606	73.9165	2.15814	0.000208672	YES	GO:0031072-heat shock protein binding
LOC_Os02g54130.2	heat shock protein DnaJ, putative, expressed	molecular_function	Chr2:33169842-33175612	16.5606	73.9165	2.15814	0.000208672	YES	GO:0031072-heat shock protein binding
LOC_Os03g02690.2	dihydrodipicolinate reductase, putative, expressed	molecular_function	Chr3:1004298-1007269	5.38529	37.6312	2.80483	0.000491765	YES	GO:0003824-catalytic activity, GO:0005488-binding, GO:0008839-dihydrodipicolinate reductase activity
		cellular_component							GO:0005737-cytoplasm
		biological_process							GO:0008152-metabolic process, GO:0009089-lysine biosynthetic process via diaminopimelate
LOC_Os03g02690.3	dihydrodipicolinate reductase, putative, expressed	molecular_function	Chr3:1004298-1007269	5.38529	37.6312	2.80483	0.000491765	YES	GO:0003824-catalytic activity, GO:0005488-binding, GO:0008839-dihydrodipicolinate reductase activity
		cellular_component							GO:0005737-cytoplasm
		biological_process							GO:0008152-metabolic process, GO:0009089-lysine biosynthetic process via diaminopimelate
LOC_Os03g02690.1	dihydrodipicolinate reductase, putative, expressed	molecular_function	Chr3:1004298-1007269	5.38529	37.6312	2.80483	0.000491765	YES	GO:0003824-catalytic activity, GO:0005488-binding, GO:0008839-dihydrodipicolinate reductase activity
		cellular_component							GO:0005737-cytoplasm, GO:0009507-chloroplast, GO:0009570-chloroplast stroma
		biological_process							GO:0008152-metabolic process, GO:0009089-lysine biosynthetic process via diaminopimelate, GO:0019684-photosynthesis, light reaction
LOC_Os03g12660.1	cytochrome P450, putative, expressed	molecular_function	Chr3:6737548-6744506	2.91489	24.8217	3.09009	0.000695761	YES	GO:0004497-monooxygenase activity, GO:0005506-iron ion binding, GO:0009055-electron carrier activity, GO:0016491-oxidoreductase activity, GO:0020037-heme binding, GO:0046872-metal ion binding
		cellular_component							GO:0016020-membrane
		biological_process							GO:0055114-oxidation-reduction process, GO:0007275-multicellular organismal development, GO:0016132-brassinosteroid biosynthetic process, GO:0048366-leaf development, GO:0022900-electron transport chain
LOC_Os03g26930.1	OsSCP13 - Putative Serine Carboxypeptidase homologue, expressed	molecular_function	Chr3:15400414-15403844	0.0806182	6.01592	6.22153	6.49611e-05	YES	GO:0004185-serine-type carboxypeptidase activity, GO:0004180-carboxypeptidase activity
		biological_process							GO:0006508-proteolysis
LOC_Os03g53860.2	periplasmic beta-glucosidase precursor, putative, expressed	molecular_function	Chr3:30883049-30888041	1.02408	10.8568	3.40619	0.00011733	YES	GO:0004553-hydrolase activity, hydrolyzing O-glycosyl compounds, GO:0016787-hydrolase activity
		biological_process							GO:0005975-carbohydrate metabolic process
LOC_Os03g53860.1	periplasmic beta-glucosidase precursor, putative, expressed	molecular_function	Chr3:30883049-30888041	1.02408	10.8568	3.40619	0.00011733	YES	GO:0004553-hydrolase activity, hydrolyzing O-glycosyl compounds, GO:0016787-hydrolase activity
		biological_process							GO:0005975-carbohydrate metabolic process
LOC_Os03g53860.3	periplasmic beta-glucosidase precursor, putative, expressed	molecular_function	Chr3:30883049-30888041	1.02408	10.8568	3.40619	0.00011733	YES	GO:0004553-hydrolase activity, hydrolyzing O-glycosyl compounds, GO:0016787-hydrolase activity
		biological_process							GO:0005975-carbohydrate metabolic process
LOC_Os03g53860.5	periplasmic beta-glucosidase precursor, putative, expressed	molecular_function	Chr3:30883049-30888041	1.02408	10.8568	3.40619	0.00011733	YES	GO:0004553-hydrolase activity, hydrolyzing O-glycosyl compounds, GO:0016787-hydrolase activity
		biological_process							GO:0005975-carbohydrate metabolic process
LOC_Os03g53860.4	periplasmic beta-glucosidase precursor, putative, expressed	molecular_function	Chr3:30883049-30888041	1.02408	10.8568	3.40619	0.00011733	YES	GO:0004553-hydrolase activity, hydrolyzing O-glycosyl compounds, GO:0016787-hydrolase activity
		biological_process							GO:0005975-carbohydrate metabolic process
LOC_Os03g02860.1	heavy metal-associated domain containing protein, expressed	molecular_function	Chr3:1124955-1127202	4.46146	42.5595	3.25389	0.000396716	YES	GO:0046872-metal ion binding, GO:0015097-mercury ion transmembrane transporter activity
		biological_process							GO:0030001-metal ion transport, GO:0015694-mercury ion transport
LOC_Os03g58290.1	indole-3-glycerol phosphate lyase, chloroplast precursor, putative, expressed	molecular_function	Chr3:33207530-33210400	0.0955953	3.99812	5.38624	0.000652448	YES	GO:0003824-catalytic activity, GO:0004834-tryptophan synthase activity, GO:0016829-lyase activity, GO:0050825-ice binding
		cellular_component							GO:0009507-chloroplast, GO:0009570-chloroplast stroma
		biological_process							GO:0006568-tryptophan metabolic process, GO:0008152-metabolic process, GO:0042309-homoiothermy, GO:0050826-response to freezing, GO:0042742-defense response to bacterium, GO:0052544-defense response by callose deposition in cell wall
LOC_Os04g01330.1	expressed protein	-	Chr4:250459-251388	0.174867	14.6309	6.38662	4.01798e-05	YES	-
LOC_Os04g27250.2	expressed protein	-	Chr4:16099449-16102412	0.400167	8.3817	4.38857	0.00031651	YES	-
LOC_Os04g27250.3	expressed protein	-	Chr4:16099449-16102412	0.400167	8.3817	4.38857	0.00031651	YES	-
LOC_Os04g27250.4	expressed protein	-	Chr4:16099449-16102412	0.400167	8.3817	4.38857	0.00031651	YES	-
LOC_Os04g47360.1	OsPOP9 - Putative Prolyl Oligopeptidase homologue, expressed	molecular_function	Chr4:28108756-28113606	4.60182	270.83	5.87904	4.49054e-07	YES	GO:0004252-serine-type endopeptidase activity, GO:0008236-serine-type peptidase activity
		cellular_component							GO:0009507-chloroplast
		biological_process							GO:0006508-proteolysis
LOC_Os04g58800.1	ubiquitin-conjugating enzyme, putative, expressed	molecular_function	Chr4:34975645-34977779	23.5464	142.385	2.59622	0.000114962	YES	GO:0019787-small conjugating protein ligase activity
		biological_process							GO:0043687-post-translational protein modification, GO:0051246-regulation of protein metabolic process
LOC_Os04g58800.2	ubiquitin-conjugating enzyme, putative, expressed	molecular_function	Chr4:34975645-34977779	23.5464	142.385	2.59622	0.000114962	YES	GO:0019787-small conjugating protein ligase activity
		biological_process							GO:0043687-post-translational protein modification, GO:0051246-regulation of protein metabolic process
LOC_Os04g23040.1	expressed protein	-	Chr4:13086287-13089005	0.670968	22.8929	5.09251	0.00030336	YES	-
LOC_Os04g38940.1	integral membrane protein, putative, expressed	molecular_function	Chr4:23134254-23137290	3.56642	36.7503	3.36521	8.68344e-05	YES	GO:0005381-iron ion transmembrane transporter activity
		cellular_component							GO:0005774-vacuolar membrane
		biological_process							GO:0055072-iron ion homeostasis, GO:0006880-intracellular sequestering of iron ion
LOC_Os04g38940.2	integral membrane protein, putative, expressed	-	Chr4:23134254-23137290	3.56642	36.7503	3.36521	8.68344e-05	YES	-
LOC_Os05g05040.1	expressed protein	-	Chr5:2452661-2453318	46.4961	471.664	3.34258	0.000469329	YES	-
LOC_Os05g11260.2	expressed protein	-	Chr5:6358098-6362407	0.0721121	10.9394	7.24508	2.95163e-06	YES	-
LOC_Os05g40960.1	Myb transcription factor, putative, expressed	molecular_function	Chr5:24015242-24017576	0.912039	19.1973	4.39566	0.000585157	YES	GO:0003677-DNA binding, GO:0004222-metalloendopeptidase activity
		cellular_component							GO:0005634-nucleus
		biological_process							GO:0006508-proteolysis
LOC_Os05g47540.4	CPuORF26 - conserved peptide uORF-containing transcript, expressed	molecular_function	Chr5:27229400-27233702	3.08943	72.1021	4.54463	7.13154e-08	YES	GO:0008825-cyclopropane-fatty-acyl-phospholipid synthase activity, GO:0008168-methyltransferase activity
		biological_process							GO:0008610-lipid biosynthetic process, GO:0008152-metabolic process
LOC_Os05g47540.5	CPuORF26 - conserved peptide uORF-containing transcript, expressed	molecular_function	Chr5:27229400-27233702	3.08943	72.1021	4.54463	7.13154e-08	YES	GO:0008825-cyclopropane-fatty-acyl-phospholipid synthase activity, GO:0008168-methyltransferase activity
		biological_process							GO:0008610-lipid biosynthetic process, GO:0008152-metabolic process
LOC_Os05g47540.3	CPuORF26 - conserved peptide uORF-containing transcript, expressed	molecular_function	Chr5:27229400-27233702	3.08943	72.1021	4.54463	7.13154e-08	YES	GO:0008825-cyclopropane-fatty-acyl-phospholipid synthase activity, GO:0008168-methyltransferase activity
		biological_process							GO:0008610-lipid biosynthetic process, GO:0008152-metabolic process
LOC_Os05g47540.1	CPuORF26 - conserved peptide uORF-containing transcript, expressed	molecular_function	Chr5:27229400-27233702	3.08943	72.1021	4.54463	7.13154e-08	YES	GO:0008168-methyltransferase activity, GO:0008825-cyclopropane-fatty-acyl-phospholipid synthase activity
		biological_process							GO:0008152-metabolic process, GO:0008610-lipid biosynthetic process, GO:0009555-pollen development, GO:0010183-pollen tube guidance, GO:0009860-pollen tube growth, GO:0009826-unidimensional cell growth, GO:0048528-post-embryonic root development, GO:0006656-phosphatidylcholine biosynthetic process, GO:0042425-choline biosynthetic process
LOC_Os05g47540.2	CPuORF26 - conserved peptide uORF-containing transcript, expressed	molecular_function	Chr5:27229400-27233702	3.08943	72.1021	4.54463	7.13154e-08	YES	GO:0008168-methyltransferase activity, GO:0008825-cyclopropane-fatty-acyl-phospholipid synthase activity
		biological_process							GO:0008152-metabolic process, GO:0008610-lipid biosynthetic process
LOC_Os05g47545.1	expressed protein	molecular_function	Chr5:27229400-27233702	3.08943	72.1021	4.54463	7.13154e-08	YES	GO:0008168-methyltransferase activity
		biological_process							GO:0008152-metabolic process, GO:0009555-pollen development, GO:0010183-pollen tube guidance, GO:0009860-pollen tube growth, GO:0009826-unidimensional cell growth, GO:0048528-post-embryonic root development, GO:0006656-phosphatidylcholine biosynthetic process, GO:0042425-choline biosynthetic process
LOC_Os06g37010.2	metal cation transporter, putative, expressed	molecular_function	Chr6:21824374-21826735	1.12347	21.3315	4.24695	0.000260764	YES	GO:0005385-zinc ion transmembrane transporter activity, GO:0046873-metal ion transmembrane transporter activity, GO:0005375-copper ion transmembrane transporter activity, GO:0005381-iron ion transmembrane transporter activity
		cellular_component							GO:0016020-membrane, GO:0016021-integral to membrane, GO:0005886-plasma membrane
		biological_process							GO:0006829-zinc ion transport, GO:0030001-metal ion transport, GO:0006826-iron ion transport, GO:0009624-response to nematode, GO:0010043-response to zinc ion
LOC_Os06g49220.1	peptide transporter, putative, expressed	molecular_function	Chr6:29824342-29826786	0.620472	15.3765	4.63122	0.000296236	YES	GO:0005215-transporter activity
		cellular_component							GO:0016020-membrane
		biological_process							GO:0006857-oligopeptide transport
LOC_Os06g35940.1	osFTL12 FT-Like12 homologous to Flowering Locus T gene; contains Pfam profile PF01161: Phosphatidylethanolamine-binding protein, expressed	-	Chr6:20971625-20974233	1.37903	40.44	4.87406	0.000208482	YES	-
LOC_Os07g04500.1	expressed protein	-	Chr7:1985483-1987858	1.50678	45.5614	4.91827	0.000259357	YES	-
LOC_Os07g42730.1	EF hand family protein, expressed	molecular_function	Chr7:25585027-25586234	13.838	108.87	2.97589	0.000681162	YES	GO:0005509-calcium ion binding
LOC_Os07g47450.1	flowering promoting factor-like 1, putative, expressed	biological_process	Chr7:28367894-28368346	2.80435	99.0134	5.14189	0.000181868	YES	GO:0009739-response to gibberellin stimulus, GO:0009911-positive regulation of flower development
LOC_Os07g48490.2	stress responsive protein, putative, expressed	-	Chr7:29004216-29006252	62.6135	657.451	3.39234	0.000216011	YES	-
LOC_Os07g48490.4	stress responsive protein, putative, expressed	-	Chr7:29004216-29006252	62.6135	657.451	3.39234	0.000216011	YES	-
LOC_Os07g14514.5	retrotransposon protein, putative, unclassified, expressed	-	Chr7:8264770-8278968	0.058424	10.9286	7.54733	3.69337e-07	YES	-
LOC_Os07g14514.3	retrotransposon protein, putative, unclassified, expressed	-	Chr7:8264770-8278968	0.058424	10.9286	7.54733	3.69337e-07	YES	-
LOC_Os07g14514.1	retrotransposon protein, putative, unclassified, expressed	-	Chr7:8264770-8278968	0.058424	10.9286	7.54733	3.69337e-07	YES	-
LOC_Os07g14514.2	retrotransposon protein, putative, unclassified, expressed	-	Chr7:8264770-8278968	0.058424	10.9286	7.54733	3.69337e-07	YES	-
LOC_Os07g14514.4	retrotransposon protein, putative, unclassified, expressed	-	Chr7:8264770-8278968	0.058424	10.9286	7.54733	3.69337e-07	YES	-
LOC_Os07g14514.6	retrotransposon protein, putative, unclassified, expressed	-	Chr7:8264770-8278968	0.058424	10.9286	7.54733	3.69337e-07	YES	-
LOC_Os08g07774.1	disease resistance protein RPM1, putative, expressed	molecular_function	Chr8:4352806-4361458	0.202529	9.38414	5.53403	9.49614e-05	YES	GO:0004672-protein kinase activity, GO:0005524-ATP binding
		biological_process							GO:0006468-protein phosphorylation, GO:0006915-apoptotic process, GO:0006952-defense response
LOC_Os08g07774.2	disease resistance protein RPM1, putative, expressed	-	Chr8:4352806-4361458	0.202529	9.38414	5.53403	9.49614e-05	YES	-
LOC_Os08g10630.1	metal cation transporter, putative, expressed	molecular_function	Chr8:6267822-6270905	1.88416	46.8441	4.63588	1.04375e-05	YES	GO:0046873-metal ion transmembrane transporter activity, GO:0005385-zinc ion transmembrane transporter activity, GO:0008270-zinc ion binding
		cellular_component							GO:0016020-membrane, GO:0016021-integral to membrane, GO:0005886-plasma membrane, GO:0016023-cytoplasmic membrane-bounded vesicle
		biological_process							GO:0030001-metal ion transport, GO:0006829-zinc ion transport, GO:0010043-response to zinc ion
LOC_Os09g23300.1	integral membrane protein, putative, expressed	molecular_function	Chr9:13831867-13833654	10.9061	91.7085	3.07191	0.000426864	YES	GO:0005381-iron ion transmembrane transporter activity
		cellular_component							GO:0005774-vacuolar membrane
		biological_process							GO:0055072-iron ion homeostasis, GO:0006880-intracellular sequestering of iron ion
LOC_Os09g36680.1	ribonuclease T2 family domain containing protein, expressed	molecular_function	Chr9:21155955-21157945	0.14611	81.0122	9.11494	6.28101e-09	YES	GO:0003723-RNA binding, GO:0033897-ribonuclease T2 activity
		cellular_component							GO:0016023-cytoplasmic membrane-bounded vesicle
		biological_process							GO:0032940-secretion by cell
LOC_Os01g01160.1	heat shock protein DnaJ, putative, expressed	molecular_function	Chr1:82427-84302	45.6207	3.43394	-3.73175	0.000110065	YES	GO:0031072-heat shock protein binding
LOC_Os01g10440.1	xylosyltransferase, putative, expressed	molecular_function	Chr1:5507001-5509548	3.50538	0.049557	-6.14434	9.3575e-05	YES	GO:0008375-acetylglucosaminyltransferase activity
		cellular_component							GO:0016020-membrane
LOC_Os01g11940.1	osFTL1 FT-Like1 homologous to Flowering Locus T gene; contains Pfam profile PF01161: Phosphatidylethanolamine-binding protein, expressed	-	Chr1:6494515-6499769	27.446	0.407415	-6.07395	3.35485e-05	YES	-
LOC_Os01g13390.1	expressed protein	-	Chr1:7457834-7459959	79.9516	3.34453	-4.57925	3.67086e-06	YES	-
LOC_Os01g14410.1	early light-induced protein, chloroplast precursor, putative, expressed	molecular_function	Chr1:8061857-8062908	750.082	4.42175	-7.40629	3.32971e-10	YES	GO:0003677-DNA binding, GO:0004879-ligand-activated sequence-specific DNA binding RNA polymerase II transcription factor activity
		cellular_component							GO:0005634-nucleus
		biological_process							GO:0006355-regulation of transcription, DNA-dependent
LOC_Os01g45640.1	tat pathway signal sequence family protein, expressed	-	Chr1:25926235-25928209	43.0948	0.360769	-6.90029	8.53094e-06	YES	-
LOC_Os01g47630.2	expressed protein	-	Chr1:27246228-27248016	104.144	5.75273	-4.17819	5.67583e-06	YES	-
LOC_Os01g47630.1	expressed protein	cellular_component	Chr1:27246228-27248016	104.144	5.75273	-4.17819	5.67583e-06	YES	GO:0009507-chloroplast, GO:0009535-chloroplast thylakoid membrane
LOC_Os01g50460.1	nodulin MtN3 family protein, putative, expressed	-	Chr1:28975562-28977354	13.9221	0.108747	-7.00025	6.71525e-06	YES	-
LOC_Os01g52240.1	chlorophyll A-B binding protein, putative, expressed	cellular_component	Chr1:30030996-30041476	89.2339	11.5436	-2.9505	0.000470937	YES	GO:0016020-membrane, GO:0009507-chloroplast, GO:0009535-chloroplast thylakoid membrane, GO:0009579-thylakoid, GO:0010287-plastoglobule, GO:0005739-mitochondrion, GO:0048046-apoplast, GO:0009941-chloroplast envelope
		biological_process							GO:0009765-photosynthesis, light harvesting, GO:0009637-response to blue light, GO:0010218-response to far red light, GO:0010114-response to red light
LOC_Os01g57942.1	cytochrome b6, putative, expressed	molecular_function	Chr1:33498512-33499211	93.0831	9.07744	-3.35816	0.00015642	YES	GO:0009055-electron carrier activity, GO:0016491-oxidoreductase activity
		cellular_component							GO:0016020-membrane, GO:0009507-chloroplast, GO:0009535-chloroplast thylakoid membrane
		biological_process							GO:0022904-respiratory electron transport chain
LOC_Os01g57945.1	cytochrome b6-f complex subunit 4, putative, expressed	molecular_function	Chr1:33500150-33500633	162.441	20.4207	-2.99182	0.000461512	YES	GO:0009055-electron carrier activity, GO:0016491-oxidoreductase activity, GO:0045156-electron transporter, transferring electrons within the cyclic electron transport pathway of photosynthesis activity
		cellular_component							GO:0016020-membrane, GO:0009507-chloroplast, GO:0009535-chloroplast thylakoid membrane
LOC_Os01g58024.1	NADPH-dependent oxidoreductase, putative, expressed	molecular_function	Chr1:33560901-33561739	49.9757	2.01572	-4.63186	8.33814e-05	YES	GO:0008137-NADH dehydrogenase (ubiquinone) activity, GO:0016491-oxidoreductase activity, GO:0048038-quinone binding
		cellular_component							GO:0009507-chloroplast, GO:0009536-plastid, GO:0009579-thylakoid, GO:0016020-membrane
		biological_process							GO:0006810-transport, GO:0019684-photosynthesis, light reaction, GO:0055114-oxidation-reduction process, GO:0009970-cellular response to sulfate starvation
LOC_Os01g58049.1	photosystem I assembly protein ycf4, putative, expressed	cellular_component	Chr1:33578191-33579131	261.958	13.3386	-4.29565	3.03886e-06	YES	GO:0009579-thylakoid, GO:0016021-integral to membrane
		biological_process							GO:0015979-photosynthesis
LOC_Os01g59020.1	cytochrome P450, putative, expressed	molecular_function	Chr1:34115001-34116761	25.18	0.480196	-5.71251	2.25924e-05	YES	GO:0004497-monooxygenase activity, GO:0005506-iron ion binding, GO:0009055-electron carrier activity, GO:0016491-oxidoreductase activity, GO:0020037-heme binding, GO:0046872-metal ion binding
		biological_process							GO:0055114-oxidation-reduction process
LOC_Os01g60830.1	expressed protein	-	Chr1:35175497-35180214	245.89	3.4539	-6.15364	4.5663e-09	YES	-
LOC_Os01g61670.1	ureidoglycolate hydrolase, putative, expressed	-	Chr1:35682304-35685757	69.3793	22.4354	-1.62873	0.000495549	YES	-
LOC_Os01g61670.2	ureidoglycolate hydrolase, putative, expressed	-	Chr1:35682304-35685757	69.3793	22.4354	-1.62873	0.000495549	YES	-
LOC_Os01g61670.3	ureidoglycolate hydrolase, putative, expressed	-	Chr1:35682304-35685757	69.3793	22.4354	-1.62873	0.000495549	YES	-
LOC_Os01g62290.1	DnaK family protein, putative, expressed	molecular_function	Chr1:36039705-36043510	13.617	1.46643	-3.21503	0.000569538	YES	GO:0005524-ATP binding
LOC_Os01g62290.2	DnaK family protein, putative, expressed	molecular_function	Chr1:36039705-36043510	13.617	1.46643	-3.21503	0.000569538	YES	GO:0005524-ATP binding
LOC_Os01g62810.1	regulator of chromosome condensation, putative, expressed	-	Chr1:36379628-36385391	11.0402	0.324281	-5.08938	0.000395819	YES	-
LOC_Os01g62810.2	regulator of chromosome condensation, putative, expressed	-	Chr1:36379628-36385391	11.0402	0.324281	-5.08938	0.000395819	YES	-
LOC_Os01g62810.4	regulator of chromosome condensation, putative, expressed	-	Chr1:36379628-36385391	11.0402	0.324281	-5.08938	0.000395819	YES	-
LOC_Os01g62810.3	regulator of chromosome condensation, putative, expressed	-	Chr1:36379628-36385391	11.0402	0.324281	-5.08938	0.000395819	YES	-
LOC_Os01g03390.1	BBTI7 - Bowman-Birk type bran trypsin inhibitor precursor, expressed	molecular_function	Chr1:1365507-1366503	36.0049	1.18659	-4.9233	0.00011728	YES	GO:0004867-serine-type endopeptidase inhibitor activity
		cellular_component							GO:0005576-extracellular region
LOC_Os01g08020.1	boron transporter protein, putative, expressed	molecular_function	Chr1:3875760-3900085	11.6594	0.193147	-5.91565	5.31874e-05	YES	GO:0005452-inorganic anion exchanger activity, GO:0046715-borate transmembrane transporter activity, GO:0080139-borate efflux transmembrane transporter activity
		cellular_component							GO:0016020-membrane, GO:0016021-integral to membrane, GO:0005739-mitochondrion, GO:0005886-plasma membrane
		biological_process							GO:0006820-anion transport, GO:0046713-borate transport
LOC_Os01g08440.1	UDP-glucoronosyl and UDP-glucosyl transferase domain containing protein, expressed	molecular_function	Chr1:4152863-4154680	31.4175	0.198688	-7.30492	8.01936e-07	YES	GO:0016740-transferase activity, GO:0016757-transferase activity, transferring glycosyl groups, GO:0016758-transferase activity, transferring hexosyl groups
		biological_process							GO:0008152-metabolic process
LOC_Os01g16170.5	PQ loop repeat domain containing protein, expressed	-	Chr1:9133518-9140430	16.7828	1.13762	-3.8829	0.000207908	YES	-
LOC_Os01g16170.1	PQ loop repeat domain containing protein, expressed	-	Chr1:9133518-9140430	16.7828	1.13762	-3.8829	0.000207908	YES	-
LOC_Os01g16170.2	PQ loop repeat domain containing protein, expressed	-	Chr1:9133518-9140430	16.7828	1.13762	-3.8829	0.000207908	YES	-
LOC_Os01g16170.3	PQ loop repeat domain containing protein, expressed	-	Chr1:9133518-9140430	16.7828	1.13762	-3.8829	0.000207908	YES	-
LOC_Os01g16170.4	PQ loop repeat domain containing protein, expressed	-	Chr1:9133518-9140430	16.7828	1.13762	-3.8829	0.000207908	YES	-
LOC_Os01g21250.1	late embryogenesis abundant protein, putative, expressed	biological_process	Chr1:11863919-11864332	152.784	4.76288	-5.00352	0.000391228	YES	GO:0006950-response to stress
LOC_Os01g57958.1	chloroplast 50S ribosomal protein L16, putative, expressed	molecular_function	Chr1:33504236-33504874	311.32	3.16637	-6.61942	3.38885e-08	YES	GO:0003735-structural constituent of ribosome
		cellular_component							GO:0005622-intracellular, GO:0005840-ribosome, GO:0009507-chloroplast
		biological_process							GO:0006412-translation
LOC_Os01g57962.1	photosystem I P700 chlorophyll a apoprotein A2, putative, expressed	molecular_function	Chr1:33522542-33524747	107.245	11.9187	-3.16961	0.000564781	YES	GO:0000287-magnesium ion binding, GO:0005506-iron ion binding, GO:0016168-chlorophyll binding, GO:0046872-metal ion binding, GO:0051536-iron-sulfur cluster binding, GO:0051539-4 iron, 4 sulfur cluster binding
		cellular_component							GO:0009522-photosystem I, GO:0009536-plastid, GO:0009579-thylakoid, GO:0016021-integral to membrane, GO:0016020-membrane, GO:0009507-chloroplast, GO:0010287-plastoglobule
		biological_process							GO:0006810-transport, GO:0015979-photosynthesis, GO:0018298-protein-chromophore linkage, GO:0022900-electron transport chain
LOC_Os01g58039.1	uncharacterized protein ycf70, putative, expressed	-	Chr1:33572224-33573100	87.0144	9.63692	-3.17461	0.000207205	YES	-
LOC_Os01g58048.1	expressed protein	-	Chr1:33585500-33586432	19.1599	0.285756	-6.06716	9.447e-05	YES	-
LOC_Os01g65902.1	apocytochrome f precursor, putative, expressed	molecular_function	Chr1:38271600-38272684	61.8892	4.47371	-3.79014	3.74428e-05	YES	GO:0005506-iron ion binding, GO:0009055-electron carrier activity, GO:0020037-heme binding, GO:0046872-metal ion binding
		cellular_component							GO:0009507-chloroplast, GO:0009536-plastid, GO:0009579-thylakoid, GO:0016020-membrane, GO:0016021-integral to membrane, GO:0031361-integral to thylakoid membrane, GO:0009535-chloroplast thylakoid membrane
		biological_process							GO:0006810-transport, GO:0015979-photosynthesis, GO:0022900-electron transport chain, GO:0055114-oxidation-reduction process
LOC_Os01g69030.3	sucrose-phosphate synthase, putative, expressed	molecular_function	Chr1:40101403-40107186	9.5335	0.918787	-3.3752	0.000119668	YES	GO:0016740-transferase activity, GO:0016757-transferase activity, transferring glycosyl groups, GO:0046524-sucrose-phosphate synthase activity, GO:0004459-L-lactate dehydrogenase activity
		biological_process							GO:0005985-sucrose metabolic process, GO:0009058-biosynthetic process, GO:0055114-oxidation-reduction process
LOC_Os01g69030.1	sucrose-phosphate synthase, putative, expressed	molecular_function	Chr1:40101403-40107186	9.5335	0.918787	-3.3752	0.000119668	YES	GO:0003677-DNA binding, GO:0003700-sequence-specific DNA binding transcription factor activity, GO:0043565-sequence-specific DNA binding, GO:0046524-sucrose-phosphate synthase activity, GO:0004459-L-lactate dehydrogenase activity
		cellular_component							GO:0005634-nucleus
		biological_process							GO:0005985-sucrose metabolic process, GO:0006355-regulation of transcription, DNA-dependent, GO:0009058-biosynthetic process, GO:0055114-oxidation-reduction process
LOC_Os01g69030.2	sucrose-phosphate synthase, putative, expressed	molecular_function	Chr1:40101403-40107186	9.5335	0.918787	-3.3752	0.000119668	YES	GO:0016740-transferase activity, GO:0016757-transferase activity, transferring glycosyl groups, GO:0046524-sucrose-phosphate synthase activity, GO:0004459-L-lactate dehydrogenase activity
		biological_process							GO:0005985-sucrose metabolic process, GO:0009058-biosynthetic process, GO:0055114-oxidation-reduction process
LOC_Os01g69030.4	sucrose-phosphate synthase, putative, expressed	molecular_function	Chr1:40101403-40107186	9.5335	0.918787	-3.3752	0.000119668	YES	GO:0016740-transferase activity, GO:0016757-transferase activity, transferring glycosyl groups, GO:0046524-sucrose-phosphate synthase activity, GO:0004459-L-lactate dehydrogenase activity
		biological_process							GO:0005985-sucrose metabolic process, GO:0009058-biosynthetic process, GO:0055114-oxidation-reduction process
LOC_Os01g74110.1	metal cation transporter, putative, expressed	molecular_function	Chr1:42905565-42907474	16.884	0.654386	-4.68937	0.000460013	YES	GO:0005385-zinc ion transmembrane transporter activity, GO:0046873-metal ion transmembrane transporter activity, GO:0005375-copper ion transmembrane transporter activity
		cellular_component							GO:0016021-integral to membrane, GO:0016020-membrane, GO:0005886-plasma membrane
		biological_process							GO:0006829-zinc ion transport, GO:0010043-response to zinc ion, GO:0030001-metal ion transport
LOC_Os10g06290.1	retrotransposon protein, putative, Ty3-gypsy subclass, expressed	molecular_function	Chr10:3225552-3232273	2.01206	0.0210367	-6.57963	2.51765e-05	YES	GO:0003676-nucleic acid binding, GO:0003677-DNA binding, GO:0003682-chromatin binding, GO:0003723-RNA binding, GO:0003964-RNA-directed DNA polymerase activity, GO:0004190-aspartic-type endopeptidase activity, GO:0008270-zinc ion binding, GO:0004969-histamine receptor activity
		cellular_component							GO:0000785-chromatin, GO:0005634-nucleus, GO:0016021-integral to membrane
		biological_process							GO:0006278-RNA-dependent DNA replication, GO:0006333-chromatin assembly or disassembly, GO:0006508-proteolysis, GO:0015074-DNA integration, GO:0007186-G-protein coupled receptor signaling pathway
LOC_Os10g09500.1	retrotransposon protein, putative, Ty3-gypsy subclass, expressed	molecular_function	Chr10:5125389-5134977	20.8826	0.208184	-6.64829	1.04014e-06	YES	GO:0003676-nucleic acid binding, GO:0003723-RNA binding, GO:0003964-RNA-directed DNA polymerase activity, GO:0004190-aspartic-type endopeptidase activity, GO:0008270-zinc ion binding
		biological_process							GO:0006278-RNA-dependent DNA replication, GO:0006508-proteolysis
LOC_Os10g16560.1	retrotransposon protein, putative, unclassified, expressed	molecular_function	Chr10:8254056-8262118	4.4874	0.030448	-7.20339	3.41926e-06	YES	GO:0003676-nucleic acid binding, GO:0003677-DNA binding, GO:0003682-chromatin binding, GO:0003723-RNA binding, GO:0003964-RNA-directed DNA polymerase activity, GO:0008270-zinc ion binding, GO:0004190-aspartic-type endopeptidase activity
		cellular_component							GO:0000785-chromatin, GO:0005634-nucleus
		biological_process							GO:0006278-RNA-dependent DNA replication, GO:0006333-chromatin assembly or disassembly, GO:0015074-DNA integration, GO:0006508-proteolysis
LOC_Os10g20090.1	CSLH1 - cellulose synthase-like family H, expressed	molecular_function	Chr10:10089449-10095059	14.0427	1.40445	-3.32175	0.00024657	YES	GO:0016740-transferase activity, GO:0016757-transferase activity, transferring glycosyl groups, GO:0016760-cellulose synthase (UDP-forming) activity
		cellular_component							GO:0016020-membrane, GO:0016021-integral to membrane, GO:0005794-Golgi apparatus
		biological_process							GO:0030244-cellulose biosynthetic process, GO:0007047-cellular cell wall organization
LOC_Os10g20090.2	CSLH1 - cellulose synthase-like family H, expressed	molecular_function	Chr10:10089449-10095059	14.0427	1.40445	-3.32175	0.00024657	YES	GO:0016740-transferase activity, GO:0016757-transferase activity, transferring glycosyl groups, GO:0016760-cellulose synthase (UDP-forming) activity
		cellular_component							GO:0016020-membrane, GO:0016021-integral to membrane
		biological_process							GO:0030244-cellulose biosynthetic process
LOC_Os10g20090.3	CSLH1 - cellulose synthase-like family H, expressed	molecular_function	Chr10:10089449-10095059	14.0427	1.40445	-3.32175	0.00024657	YES	GO:0016740-transferase activity, GO:0016757-transferase activity, transferring glycosyl groups, GO:0016760-cellulose synthase (UDP-forming) activity
		cellular_component							GO:0016020-membrane, GO:0016021-integral to membrane
		biological_process							GO:0030244-cellulose biosynthetic process
LOC_Os10g21212.1	photosystem II 44 kDa reaction center protein, putative, expressed	molecular_function	Chr10:10817032-10818454	208.718	15.5006	-3.75116	7.08228e-05	YES	GO:0016168-chlorophyll binding, GO:0045156-electron transporter, transferring electrons within the cyclic electron transport pathway of photosynthesis activity
		cellular_component							GO:0009521-photosystem, GO:0009523-photosystem II, GO:0016020-membrane, GO:0016021-integral to membrane, GO:0030076-light-harvesting complex
		biological_process							GO:0009767-photosynthetic electron transport chain, GO:0009772-photosynthetic electron transport in photosystem II, GO:0015979-photosynthesis, GO:0018298-protein-chromophore linkage, GO:0019684-photosynthesis, light reaction
LOC_Os10g21230.2	ATP synthase C chain, putative, expressed	molecular_function	Chr10:10839097-10839811	316.987	28.3111	-3.48498	8.17953e-05	YES	GO:0008289-lipid binding, GO:0015078-hydrogen ion transmembrane transporter activity, GO:0046933-hydrogen ion transporting ATP synthase activity, rotational mechanism
		cellular_component							GO:0009507-chloroplast, GO:0009536-plastid, GO:0009579-thylakoid, GO:0016020-membrane, GO:0016021-integral to membrane, GO:0033177-proton-transporting two-sector ATPase complex, proton-transporting domain, GO:0045263-proton-transporting ATP synthase complex, coupling factor F(o), GO:0033179-proton-transporting V-type ATPase, V0 domain
		biological_process							GO:0006754-ATP biosynthetic process, GO:0006810-transport, GO:0006811-ion transport, GO:0015986-ATP synthesis coupled proton transport, GO:0015992-proton transport
LOC_Os10g21240.1	ATP synthase, putative, expressed	molecular_function	Chr10:10841358-10842882	43.1105	2.73871	-3.97647	2.29644e-05	YES	GO:0000166-nucleotide binding, GO:0005524-ATP binding, GO:0015078-hydrogen ion transmembrane transporter activity, GO:0016820-hydrolase activity, acting on acid anhydrides, catalyzing transmembrane movement of substances, GO:0046933-hydrogen ion transporting ATP synthase activity, rotational mechanism, GO:0046961-proton-transporting ATPase activity, rotational mechanism, GO:0008270-zinc ion bindi…
		cellular_component							GO:0016469-proton-transporting two-sector ATPase complex, GO:0033178-proton-transporting two-sector ATPase complex, catalytic domain, GO:0045261-proton-transporting ATP synthase complex, catalytic core F(1), GO:0009507-chloroplast, GO:0016020-membrane, GO:0009535-chloroplast thylakoid membrane, GO:0009579-thylakoid, GO:0031977-thylakoid lumen, GO:0010287-plastoglobule, GO:0010319-stromule
		biological_process							GO:0006754-ATP biosynthetic process, GO:0006810-transport, GO:0006811-ion transport, GO:0015986-ATP synthesis coupled proton transport, GO:0015992-proton transport, GO:0046034-ATP metabolic process, GO:0009409-response to cold, GO:0042742-defense response to bacterium
LOC_Os10g21272.1	expressed protein	-	Chr10:10862828-10863469	21.6443	0.230651	-6.55213	2.73864e-05	YES	-
LOC_Os10g21290.1	apocytochrome f precursor, putative, expressed	molecular_function	Chr10:10866704-10867667	42.391	3.50641	-3.59569	0.000287637	YES	GO:0005506-iron ion binding, GO:0009055-electron carrier activity, GO:0020037-heme binding, GO:0046872-metal ion binding
		cellular_component							GO:0009507-chloroplast, GO:0009536-plastid, GO:0009579-thylakoid, GO:0016020-membrane, GO:0016021-integral to membrane, GO:0031361-integral to thylakoid membrane, GO:0009535-chloroplast thylakoid membrane
		biological_process							GO:0006810-transport, GO:0015979-photosynthesis, GO:0022900-electron transport chain, GO:0055114-oxidation-reduction process
LOC_Os10g21324.1	cytochrome b6, putative, expressed	molecular_function	Chr10:10879100-10879799	93.0831	9.07744	-3.35816	0.00015642	YES	GO:0005506-iron ion binding, GO:0009055-electron carrier activity, GO:0016491-oxidoreductase activity, GO:0045158-electron transporter, transferring electrons within cytochrome b6/f complex of photosystem II activity, GO:0046872-metal ion binding
		cellular_component							GO:0009507-chloroplast, GO:0009536-plastid, GO:0009579-thylakoid, GO:0016020-membrane, GO:0016021-integral to membrane, GO:0009535-chloroplast thylakoid membrane
		biological_process							GO:0006810-transport, GO:0015979-photosynthesis, GO:0022900-electron transport chain, GO:0022904-respiratory electron transport chain, GO:0055114-oxidation-reduction process
LOC_Os10g21326.1	cytochrome b6-f complex subunit 4, putative, expressed	molecular_function	Chr10:10880743-10881221	165.052	20.7493	-2.99178	0.000461579	YES	GO:0009055-electron carrier activity, GO:0016491-oxidoreductase activity, GO:0045156-electron transporter, transferring electrons within the cyclic electron transport pathway of photosynthesis activity, GO:0045158-electron transporter, transferring electrons within cytochrome b6/f complex of photosystem II activity
		cellular_component							GO:0009507-chloroplast, GO:0009536-plastid, GO:0009579-thylakoid, GO:0016020-membrane, GO:0016021-integral to membrane, GO:0009535-chloroplast thylakoid membrane
		biological_process							GO:0006810-transport, GO:0015979-photosynthesis, GO:0022900-electron transport chain, GO:0022904-respiratory electron transport chain, GO:0055114-oxidation-reduction process
LOC_Os10g21356.1	uncharacterized protein ycf72, putative, expressed	-	Chr10:10888380-10888794	96.5267	3.36318	-4.84303	0.000266898	YES	-
LOC_Os10g21418.1	NADPH-dependent oxidoreductase, putative, expressed	molecular_function	Chr10:10918584-10920789	122.606	4.71842	-4.69958	7.71608e-07	YES	GO:0008137-NADH dehydrogenase (ubiquinone) activity, GO:0016491-oxidoreductase activity, GO:0048038-quinone binding
		cellular_component							GO:0009507-chloroplast, GO:0009536-plastid, GO:0009579-thylakoid, GO:0016020-membrane, GO:0016021-integral to membrane
		biological_process							GO:0042773-ATP synthesis coupled electron transport, GO:0055114-oxidation-reduction process, GO:0006810-transport
LOC_Os10g32810.1	beta-amylase, putative, expressed	molecular_function	Chr10:17180756-17183465	12.2267	0.959373	-3.6718	0.000457067	YES	GO:0003824-catalytic activity, GO:0016161-beta-amylase activity, GO:0016787-hydrolase activity, GO:0016798-hydrolase activity, acting on glycosyl bonds, GO:0043169-cation binding, GO:0050825-ice binding
		cellular_component							GO:0005634-nucleus, GO:0005829-cytosol
		biological_process							GO:0000272-polysaccharide catabolic process, GO:0005975-carbohydrate metabolic process, GO:0008152-metabolic process, GO:0042309-homoiothermy, GO:0050826-response to freezing, GO:0009414-response to water deprivation, GO:0005983-starch catabolic process
LOC_Os10g35770.1	E2F-related protein, putative, expressed	-	Chr10:19129875-19133641	32.6228	7.0815	-2.20375	4.05787e-06	YES	-
LOC_Os10g35770.2	E2F-related protein, putative, expressed	-	Chr10:19129875-19133641	32.6228	7.0815	-2.20375	4.05787e-06	YES	-
LOC_Os10g35770.3	E2F-related protein, putative, expressed	-	Chr10:19129875-19133641	32.6228	7.0815	-2.20375	4.05787e-06	YES	-
LOC_Os10g38206.1	NADPH-dependent oxidoreductase, putative, expressed	molecular_function	Chr10:20464120-20464483	432.822	34.6175	-3.6442	2.83673e-05	YES	GO:0008137-NADH dehydrogenase (ubiquinone) activity, GO:0016491-oxidoreductase activity, GO:0048038-quinone binding
		cellular_component							GO:0009507-chloroplast, GO:0009536-plastid, GO:0009579-thylakoid, GO:0016020-membrane, GO:0016021-integral to membrane
		biological_process							GO:0006810-transport, GO:0019684-photosynthesis, light reaction, GO:0055114-oxidation-reduction process
LOC_Os10g38229.1	photosystem I P700 chlorophyll a apoprotein A1, putative, expressed	molecular_function	Chr10:20472522-20474775	51.1813	6.92712	-2.88529	0.000700249	YES	GO:0000287-magnesium ion binding, GO:0005506-iron ion binding, GO:0016168-chlorophyll binding, GO:0046872-metal ion binding, GO:0051536-iron-sulfur cluster binding, GO:0051539-4 iron, 4 sulfur cluster binding
		cellular_component							GO:0009507-chloroplast, GO:0009522-photosystem I, GO:0009536-plastid, GO:0009579-thylakoid, GO:0016021-integral to membrane
		biological_process							GO:0015979-photosynthesis, GO:0006810-transport, GO:0018298-protein-chromophore linkage, GO:0022900-electron transport chain
LOC_Os10g39880.1	photosynthetic reaction center protein, putative, expressed	molecular_function	Chr10:21334653-21335827	691.192	58.7987	-3.55523	0.000356083	YES	GO:0045156-electron transporter, transferring electrons within the cyclic electron transport pathway of photosynthesis activity
		cellular_component							GO:0030077-plasma membrane light-harvesting complex
		biological_process							GO:0009772-photosynthetic electron transport in photosystem II, GO:0019684-photosynthesis, light reaction
LOC_Os10g06260.1	retrotransposon protein, putative, unclassified, expressed	molecular_function	Chr10:3208290-3209391	7.97989	0.204525	-5.28602	0.00028724	YES	GO:0003676-nucleic acid binding, GO:0008270-zinc ion binding
LOC_Os10g06520.1	retrotransposon protein, putative, Ty3-gypsy subclass, expressed	molecular_function	Chr10:3344702-3353280	5.90778	0.0629377	-6.55255	1.48056e-05	YES	GO:0003676-nucleic acid binding, GO:0003677-DNA binding, GO:0003723-RNA binding, GO:0003964-RNA-directed DNA polymerase activity, GO:0004190-aspartic-type endopeptidase activity, GO:0008270-zinc ion binding
		biological_process							GO:0006278-RNA-dependent DNA replication, GO:0006508-proteolysis, GO:0015074-DNA integration
LOC_Os10g07582.1	retrotransposon protein, putative, Ty3-gypsy subclass, expressed	molecular_function	Chr10:4177110-4189384	9.05975	0.54912	-4.04428	7.23656e-06	YES	GO:0003676-nucleic acid binding, GO:0004523-ribonuclease H activity
LOC_Os10g09440.1	retrotransposon protein, putative, Ty3-gypsy subclass, expressed	molecular_function	Chr10:5089067-5095310	4.05181	0.0403173	-6.65102	1.15126e-05	YES	GO:0003676-nucleic acid binding, GO:0003677-DNA binding, GO:0003723-RNA binding, GO:0003964-RNA-directed DNA polymerase activity, GO:0004190-aspartic-type endopeptidase activity, GO:0008270-zinc ion binding
		biological_process							GO:0006278-RNA-dependent DNA replication, GO:0006508-proteolysis, GO:0015074-DNA integration
LOC_Os10g09460.1	retrotransposon protein, putative, Ty3-gypsy subclass, expressed	molecular_function	Chr10:5097573-5104502	4.53967	0.0706434	-6.00589	4.82545e-05	YES	GO:0003676-nucleic acid binding, GO:0003677-DNA binding, GO:0003682-chromatin binding, GO:0003723-RNA binding, GO:0003964-RNA-directed DNA polymerase activity, GO:0004190-aspartic-type endopeptidase activity, GO:0008270-zinc ion binding
		cellular_component							GO:0000785-chromatin, GO:0005634-nucleus
		biological_process							GO:0006278-RNA-dependent DNA replication, GO:0006333-chromatin assembly or disassembly, GO:0006508-proteolysis, GO:0015074-DNA integration
LOC_Os10g09970.1	retrotransposon protein, putative, Ty3-gypsy subclass, expressed	molecular_function	Chr10:5405066-5409582	5.39307	0.0918727	-5.87533	6.74619e-05	YES	GO:0003676-nucleic acid binding, GO:0003723-RNA binding, GO:0003964-RNA-directed DNA polymerase activity, GO:0004190-aspartic-type endopeptidase activity, GO:0008270-zinc ion binding
		biological_process							GO:0006278-RNA-dependent DNA replication, GO:0006508-proteolysis
LOC_Os10g21248.1	photosystem I P700 chlorophyll a apoprotein A2, putative, expressed	molecular_function	Chr10:10843916-10846121	106.286	12.3248	-3.10831	0.000713043	YES	GO:0000287-magnesium ion binding, GO:0005506-iron ion binding, GO:0016168-chlorophyll binding, GO:0046872-metal ion binding, GO:0051536-iron-sulfur cluster binding, GO:0051539-4 iron, 4 sulfur cluster binding
		cellular_component							GO:0009522-photosystem I, GO:0009536-plastid, GO:0009579-thylakoid, GO:0016021-integral to membrane, GO:0016020-membrane, GO:0009507-chloroplast, GO:0010287-plastoglobule
		biological_process							GO:0006810-transport, GO:0015979-photosynthesis, GO:0018298-protein-chromophore linkage, GO:0022900-electron transport chain
LOC_Os10g21344.1	chloroplast 50S ribosomal protein L16, putative, expressed	molecular_function	Chr10:10884830-10885236	272.276	1.67839	-7.34185	7.95267e-07	YES	GO:0003735-structural constituent of ribosome
		cellular_component							GO:0005622-intracellular, GO:0005840-ribosome, GO:0009507-chloroplast, GO:0009536-plastid, GO:0030529-ribonucleoprotein complex
		biological_process							GO:0006412-translation
LOC_Os10g21346.1	chloroplast 30S ribosomal protein S3, putative, expressed	molecular_function	Chr10:10886436-10887209	85.8104	1.1371	-6.23772	6.46997e-06	YES	GO:0003735-structural constituent of ribosome, GO:0003723-RNA binding
		cellular_component							GO:0005622-intracellular, GO:0005840-ribosome, GO:0015935-small ribosomal subunit, GO:0016020-membrane, GO:0009295-nucleoid
		biological_process							GO:0006412-translation
LOC_Os10g21352.1	chloroplast 30S ribosomal protein S19, putative, expressed	molecular_function	Chr10:10887699-10888137	658.385	53.0683	-3.63301	5.06386e-05	YES	GO:0003735-structural constituent of ribosome
		cellular_component							GO:0005622-intracellular, GO:0005840-ribosome, GO:0030529-ribonucleoprotein complex, GO:0015935-small ribosomal subunit, GO:0009507-chloroplast, GO:0009570-chloroplast stroma
		biological_process							GO:0006412-translation
LOC_Os10g41689.1	photosystem II D2 protein, putative, expressed	molecular_function	Chr10:22446157-22447219	108.736	10.8287	-3.32789	0.000104262	YES	GO:0045156-electron transporter, transferring electrons within the cyclic electron transport pathway of photosynthesis activity
		cellular_component							GO:0030077-plasma membrane light-harvesting complex, GO:0016020-membrane, GO:0030076-light-harvesting complex, GO:0009507-chloroplast, GO:0009535-chloroplast thylakoid membrane, GO:0009579-thylakoid, GO:0010287-plastoglobule
		biological_process							GO:0009772-photosynthetic electron transport in photosystem II, GO:0019684-photosynthesis, light reaction, GO:0051260-protein homooligomerization
LOC_Os10g42299.1	mitochondrial carrier protein, putative, expressed	molecular_function	Chr10:22774953-22780305	102.885	2.9126	-5.14258	4.90283e-07	YES	GO:0005488-binding, GO:0050825-ice binding, GO:0005215-transporter activity
		cellular_component							GO:0016020-membrane, GO:0016021-integral to membrane, GO:0005743-mitochondrial inner membrane
		biological_process							GO:0006810-transport, GO:0042309-homoiothermy, GO:0050826-response to freezing
LOC_Os10g42299.2	mitochondrial carrier protein, putative, expressed	molecular_function	Chr10:22774953-22780305	102.885	2.9126	-5.14258	4.90283e-07	YES	GO:0005488-binding, GO:0050825-ice binding, GO:0005215-transporter activity
		cellular_component							GO:0016020-membrane, GO:0016021-integral to membrane, GO:0005743-mitochondrial inner membrane, GO:0005739-mitochondrion, GO:0009507-chloroplast, GO:0009536-plastid
		biological_process							GO:0006810-transport, GO:0042309-homoiothermy, GO:0050826-response to freezing, GO:0015822-ornithine transport
LOC_Os10g42299.4	mitochondrial carrier protein, putative, expressed	molecular_function	Chr10:22774953-22780305	102.885	2.9126	-5.14258	4.90283e-07	YES	GO:0005488-binding, GO:0050825-ice binding, GO:0005215-transporter activity
		cellular_component							GO:0016020-membrane, GO:0016021-integral to membrane, GO:0005743-mitochondrial inner membrane
		biological_process							GO:0006810-transport, GO:0042309-homoiothermy, GO:0050826-response to freezing
LOC_Os10g42299.5	mitochondrial carrier protein, putative, expressed	molecular_function	Chr10:22774953-22780305	102.885	2.9126	-5.14258	4.90283e-07	YES	GO:0005488-binding, GO:0050825-ice binding, GO:0005215-transporter activity
		cellular_component							GO:0016020-membrane, GO:0016021-integral to membrane, GO:0005743-mitochondrial inner membrane
		biological_process							GO:0006810-transport, GO:0042309-homoiothermy, GO:0050826-response to freezing
LOC_Os10g42299.3	mitochondrial carrier protein, putative, expressed	molecular_function	Chr10:22774953-22780305	102.885	2.9126	-5.14258	4.90283e-07	YES	GO:0005215-transporter activity, GO:0005488-binding
		cellular_component							GO:0005743-mitochondrial inner membrane, GO:0016020-membrane, GO:0016021-integral to membrane, GO:0005739-mitochondrion
		biological_process							GO:0006810-transport, GO:0006508-proteolysis, GO:0006839-mitochondrial transport
LOC_Os11g17504.1	retrotransposon protein, putative, Ty1-copia subclass, expressed	molecular_function	Chr11:9754958-9759871	35.1453	3.53384	-3.31402	0.000480198	YES	GO:0016787-hydrolase activity
LOC_Os11g17504.2	retrotransposon protein, putative, Ty1-copia subclass, expressed	-	Chr11:9754958-9759871	35.1453	3.53384	-3.31402	0.000480198	YES	-
LOC_Os11g29710.1	OsFBO4 - F-box and other domain containing protein, expressed	molecular_function	Chr11:17229937-17231917	12.7582	0.539981	-4.56238	0.000505028	YES	GO:0005488-binding, GO:0008270-zinc ion binding
		cellular_component							GO:0005634-nucleus
LOC_Os11g34870.1	expressed protein	cellular_component	Chr11:20433313-20437031	100.638	2.80701	-5.16399	2.74532e-06	YES	GO:0009507-chloroplast, GO:0009535-chloroplast thylakoid membrane
LOC_Os11g05700.1	ABC transporter family protein, putative, expressed	molecular_function	Chr11:2605744-2610544	12.2076	0.291945	-5.38594	6.28226e-05	YES	GO:0000166-nucleotide binding, GO:0005524-ATP binding, GO:0016887-ATPase activity, GO:0017111-nucleoside-triphosphatase activity, GO:0042626-ATPase activity, coupled to transmembrane movement of substances
		cellular_component							GO:0016021-integral to membrane
		biological_process							GO:0006810-transport
LOC_Os11g11694.1	retrotransposon protein, putative, unclassified, expressed	molecular_function	Chr11:6497625-6502790	17.2582	2.01059	-3.10159	0.000312152	YES	GO:0003676-nucleic acid binding, GO:0003677-DNA binding, GO:0003682-chromatin binding
		cellular_component							GO:0000785-chromatin, GO:0005634-nucleus
		biological_process							GO:0006333-chromatin assembly or disassembly, GO:0015074-DNA integration
LOC_Os11g17390.1	retrotransposon protein, putative, Ty1-copia subclass, expressed	molecular_function	Chr11:9696836-9701537	1.94357	0.0431678	-5.49261	0.000149371	YES	GO:0003964-RNA-directed DNA polymerase activity, GO:0003676-nucleic acid binding, GO:0003677-DNA binding, GO:0008270-zinc ion binding
		biological_process							GO:0015074-DNA integration
LOC_Os11g32650.1	chalcone synthase, putative, expressed	molecular_function	Chr11:19277556-19281016	17.8984	1.80129	-3.31273	0.000694613	YES	GO:0003824-catalytic activity, GO:0016210-naringenin-chalcone synthase activity, GO:0016740-transferase activity, GO:0016747-transferase activity, transferring acyl groups other than amino-acyl groups
		cellular_component							GO:0005634-nucleus, GO:0005783-endoplasmic reticulum, GO:0009705-plant-type vacuole membrane
		biological_process							GO:0008152-metabolic process, GO:0009058-biosynthetic process, GO:0009813-flavonoid biosynthetic process, GO:0006633-fatty acid biosynthetic process, GO:0006979-response to oxidative stress, GO:0009611-response to wounding, GO:0010224-response to UV-B, GO:0009753-response to jasmonic acid stimulus, GO:0009926-auxin polar transport, GO:0009629-response to gravity, GO:0031540-regulation of anthocya…
LOC_Os11g45710.1	Os11bglu36 SFR2 homologue, expressed	molecular_function	Chr11:27648701-27655231	5.04616	0.172995	-4.86638	0.000299375	YES	GO:0003824-catalytic activity, GO:0004553-hydrolase activity, hydrolyzing O-glycosyl compounds, GO:0043169-cation binding, GO:0016787-hydrolase activity, GO:0016798-hydrolase activity, acting on glycosyl bonds, GO:0008422-beta-glucosidase activity
		cellular_component							GO:0009507-chloroplast, GO:0009941-chloroplast envelope
		biological_process							GO:0005975-carbohydrate metabolic process, GO:0008152-metabolic process, GO:0050826-response to freezing
LOC_Os11g45710.2	Os11bglu36 SFR2 homologue, expressed	molecular_function	Chr11:27648701-27655231	5.04616	0.172995	-4.86638	0.000299375	YES	GO:0003824-catalytic activity, GO:0004553-hydrolase activity, hydrolyzing O-glycosyl compounds, GO:0043169-cation binding, GO:0016787-hydrolase activity, GO:0016798-hydrolase activity, acting on glycosyl bonds
		biological_process							GO:0005975-carbohydrate metabolic process, GO:0008152-metabolic process
LOC_Os11g45710.3	Os11bglu36 SFR2 homologue, expressed	molecular_function	Chr11:27648701-27655231	5.04616	0.172995	-4.86638	0.000299375	YES	GO:0003824-catalytic activity, GO:0004553-hydrolase activity, hydrolyzing O-glycosyl compounds, GO:0043169-cation binding, GO:0016787-hydrolase activity, GO:0016798-hydrolase activity, acting on glycosyl bonds
		biological_process							GO:0005975-carbohydrate metabolic process, GO:0008152-metabolic process
LOC_Os11g45710.4	Os11bglu36 SFR2 homologue, expressed	molecular_function	Chr11:27648701-27655231	5.04616	0.172995	-4.86638	0.000299375	YES	GO:0003824-catalytic activity, GO:0004553-hydrolase activity, hydrolyzing O-glycosyl compounds, GO:0043169-cation binding, GO:0016787-hydrolase activity, GO:0016798-hydrolase activity, acting on glycosyl bonds
		biological_process							GO:0005975-carbohydrate metabolic process, GO:0008152-metabolic process
LOC_Os11g45710.6	Os11bglu36 SFR2 homologue, expressed	molecular_function	Chr11:27648701-27655231	5.04616	0.172995	-4.86638	0.000299375	YES	GO:0003824-catalytic activity, GO:0004553-hydrolase activity, hydrolyzing O-glycosyl compounds, GO:0043169-cation binding, GO:0016787-hydrolase activity, GO:0016798-hydrolase activity, acting on glycosyl bonds
		biological_process							GO:0005975-carbohydrate metabolic process, GO:0008152-metabolic process
LOC_Os11g45710.7	Os11bglu36 SFR2 homologue, expressed	molecular_function	Chr11:27648701-27655231	5.04616	0.172995	-4.86638	0.000299375	YES	GO:0003824-catalytic activity, GO:0004553-hydrolase activity, hydrolyzing O-glycosyl compounds, GO:0043169-cation binding, GO:0016787-hydrolase activity, GO:0016798-hydrolase activity, acting on glycosyl bonds
		biological_process							GO:0005975-carbohydrate metabolic process, GO:0008152-metabolic process
LOC_Os11g45710.5	Os11bglu36 SFR2 homologue, expressed	molecular_function	Chr11:27648701-27655231	5.04616	0.172995	-4.86638	0.000299375	YES	GO:0003824-catalytic activity, GO:0004553-hydrolase activity, hydrolyzing O-glycosyl compounds, GO:0043169-cation binding, GO:0016787-hydrolase activity, GO:0016798-hydrolase activity, acting on glycosyl bonds
		biological_process							GO:0005975-carbohydrate metabolic process, GO:0008152-metabolic process
LOC_Os12g08760.1	carboxyvinyl-carboxyphosphonate phosphorylmutase, putative, expressed	molecular_function	Chr12:4499735-4503990	13.1408	0.0690765	-7.57164	1.04025e-06	YES	GO:0003824-catalytic activity
		cellular_component							GO:0009507-chloroplast, GO:0009570-chloroplast stroma
		biological_process							GO:0008152-metabolic process
LOC_Os12g10580.1	ribulose bisphosphate carboxylase large chain precursor, putative, expressed	molecular_function	Chr12:5614139-5618055	144.237	15.6816	-3.20129	0.000375866	YES	GO:0003735-structural constituent of ribosome, GO:0016984-ribulose-bisphosphate carboxylase activity
		cellular_component							GO:0005622-intracellular, GO:0005840-ribosome
		biological_process							GO:0006412-translation, GO:0015977-carbon fixation
LOC_Os12g24320.1	ATPase 3, putative, expressed	molecular_function	Chr12:13879142-13881525	23.0988	2.28057	-3.34035	0.000277522	YES	GO:0000166-nucleotide binding, GO:0005524-ATP binding, GO:0017111-nucleoside-triphosphatase activity
		cellular_component							GO:0005783-endoplasmic reticulum, GO:0005739-mitochondrion
		biological_process							GO:0051301-cell division, GO:0009737-response to abscisic acid stimulus
LOC_Os12g33962.1	uncharacterized tatC-like protein ymf16, putative, expressed	-	Chr12:20514769-20515834	6.97423	0.12171	-5.84052	0.000231139	YES	-
LOC_Os12g34022.1	retrotransposon protein, putative, unclassified, expressed	molecular_function	Chr12:20545012-20546074	6.10429	0.122118	-5.64348	0.00041254	YES	GO:0003676-nucleic acid binding
LOC_Os12g36850.1	pathogenesis-related Bet v I family protein, putative, expressed	biological_process	Chr12:22591675-22593522	132.035	9.426	-3.80813	1.46801e-05	YES	GO:0006952-defense response, GO:0009607-response to biotic stimulus
LOC_Os12g38850.2	DUF1336 domain containing protein, expressed	cellular_component	Chr12:23879857-23884982	6.4193	0.0528139	-6.92535	0.000649866	YES	GO:0005886-plasma membrane
LOC_Os12g38850.3	DUF1336 domain containing protein, expressed	-	Chr12:23879857-23884982	6.4193	0.0528139	-6.92535	0.000649866	YES	-
LOC_Os12g38850.1	DUF1336 domain containing protein, expressed	-	Chr12:23879857-23884982	6.4193	0.0528139	-6.92535	0.000649866	YES	-
LOC_Os12g08810.1	VTC2, putative, expressed	molecular_function	Chr12:4532921-4537231	136.959	6.85621	-4.32019	6.55267e-06	YES	GO:0003824-catalytic activity, GO:0080046-quercetin 4'-O-glucosyltransferase activity, GO:0008928-mannose-1-phosphate guanylyltransferase (GDP) activity, GO:0010474-glucose-1-phosphate guanylyltransferase (GDP) activity, GO:0010475-galactose-1-phosphate guanylyltransferase (GDP) activity, GO:0010471-GDP-galactose:mannose-1-phosphate guanylyltransferase activity, GO:0010472-GDP-galactose:glucose-1…
		biological_process							GO:0009408-response to heat, GO:0009753-response to jasmonic acid stimulus, GO:0019853-L-ascorbic acid biosynthetic process, GO:0042742-defense response to bacterium, GO:0052544-defense response by callose deposition in cell wall, GO:0010193-response to ozone
LOC_Os12g08830.1	thylakoid lumenal 29.8 kDa protein, putative, expressed	molecular_function	Chr12:4551090-4558043	46.6038	11.3669	-2.03561	0.000448934	YES	GO:0005509-calcium ion binding, GO:0050825-ice binding
		cellular_component							GO:0009654-oxygen evolving complex, GO:0019898-extrinsic to membrane, GO:0009507-chloroplast, GO:0009570-chloroplast stroma, GO:0009579-thylakoid, GO:0031977-thylakoid lumen, GO:0009543-chloroplast thylakoid lumen
		biological_process							GO:0015979-photosynthesis, GO:0042309-homoiothermy, GO:0050826-response to freezing
LOC_Os12g08830.2	thylakoid lumenal 29.8 kDa protein, putative, expressed	molecular_function	Chr12:4551090-4558043	46.6038	11.3669	-2.03561	0.000448934	YES	GO:0005509-calcium ion binding
		cellular_component							GO:0009654-oxygen evolving complex, GO:0019898-extrinsic to membrane
		biological_process							GO:0015979-photosynthesis
LOC_Os12g19680.1	transposon protein, putative, unclassified, expressed	-	Chr12:11468754-11472475	36.5106	0.586569	-5.95987	1.17729e-06	YES	-
LOC_Os12g43130.1	phytoene synthase, chloroplast precursor, putative, expressed	molecular_function	Chr12:26780486-26783598	70.8218	1.69869	-5.38169	4.49246e-07	YES	GO:0016740-transferase activity
		cellular_component							GO:0009507-chloroplast
		biological_process							GO:0009058-biosynthetic process, GO:0016117-carotenoid biosynthetic process
LOC_Os02g04510.1	UOS1, putative, expressed	molecular_function	Chr2:2001886-2005972	11.6577	0.582271	-4.32345	0.000265655	YES	GO:0003824-catalytic activity, GO:0005488-binding, GO:0016491-oxidoreductase activity
		cellular_component							GO:0009507-chloroplast, GO:0009941-chloroplast envelope
		biological_process							GO:0006808-regulation of nitrogen utilization, GO:0008152-metabolic process, GO:0006413-translational initiation
LOC_Os02g29510.3	DUF803 domain containing, putative, expressed	-	Chr2:17527549-17539534	5.46974	0.113004	-5.59702	0.000337388	YES	-
LOC_Os02g29510.2	DUF803 domain containing, putative, expressed	-	Chr2:17527549-17539534	5.46974	0.113004	-5.59702	0.000337388	YES	-
LOC_Os02g32990.1	expressed protein	cellular_component	Chr2:19614035-19615074	39.4254	1.12806	-5.12721	6.12953e-05	YES	GO:0016021-integral to membrane
		biological_process							GO:0007186-G-protein coupled receptor signaling pathway
LOC_Os02g36880.1	No apical meristem protein, putative, expressed	molecular_function	Chr2:22258832-22260681	12.6879	0.794234	-3.99775	0.000806327	YES	GO:0003677-DNA binding
LOC_Os02g36880.3	No apical meristem protein, putative, expressed	molecular_function	Chr2:22258832-22260681	12.6879	0.794234	-3.99775	0.000806327	YES	GO:0003677-DNA binding
LOC_Os02g36880.4	No apical meristem protein, putative, expressed	molecular_function	Chr2:22258832-22260681	12.6879	0.794234	-3.99775	0.000806327	YES	GO:0003677-DNA binding
LOC_Os02g36880.2	No apical meristem protein, putative, expressed	molecular_function	Chr2:22258832-22260681	12.6879	0.794234	-3.99775	0.000806327	YES	GO:0003677-DNA binding
LOC_Os02g02340.1	glycerol-3-phosphate acyltransferase, putative, expressed	molecular_function	Chr2:775493-778356	3.23682	0.064738	-5.64382	0.000412208	YES	GO:0016740-transferase activity
		biological_process							GO:0008152-metabolic process
LOC_Os02g07930.1	B-box zinc finger family protein, putative, expressed	molecular_function	Chr2:4149769-4151244	4.0752	0.0835501	-5.60808	0.000456615	YES	GO:0008270-zinc ion binding, GO:0050825-ice binding
		cellular_component							GO:0005622-intracellular
		biological_process							GO:0042309-homoiothermy, GO:0050826-response to freezing
LOC_Os02g24596.1	apocytochrome f precursor, putative, expressed	molecular_function	Chr2:14262306-14263269	38.3183	3.43889	-3.47802	0.000475166	YES	GO:0005506-iron ion binding, GO:0009055-electron carrier activity, GO:0020037-heme binding
		cellular_component							GO:0009507-chloroplast, GO:0009536-plastid, GO:0031361-integral to thylakoid membrane, GO:0016020-membrane, GO:0009535-chloroplast thylakoid membrane, GO:0009579-thylakoid
		biological_process							GO:0015979-photosynthesis
LOC_Os02g24604.1	photosystem I assembly protein ycf4, putative, expressed	cellular_component	Chr2:14264610-14265168	51.6773	2.90353	-4.15365	0.000753168	YES	GO:0009579-thylakoid, GO:0016021-integral to membrane
		biological_process							GO:0015979-photosynthesis
LOC_Os02g24614.1	DNA-directed RNA polymerase subunit beta, putative, expressed	molecular_function	Chr2:14272032-14274081	30.0941	2.96124	-3.3452	0.000125777	YES	GO:0003677-DNA binding, GO:0003899-DNA-directed RNA polymerase activity, GO:0016740-transferase activity, GO:0016779-nucleotidyltransferase activity
LOC_Os02g24632.1	photosystem II 44 kDa reaction center protein, putative, expressed	molecular_function	Chr2:14285071-14287636	510.604	37.2959	-3.77512	3.25429e-08	YES	GO:0016168-chlorophyll binding, GO:0045156-electron transporter, transferring electrons within the cyclic electron transport pathway of photosynthesis activity
		cellular_component							GO:0009521-photosystem, GO:0009523-photosystem II, GO:0016020-membrane, GO:0016021-integral to membrane, GO:0030076-light-harvesting complex
		biological_process							GO:0009767-photosynthetic electron transport chain, GO:0009772-photosynthetic electron transport in photosystem II, GO:0015979-photosynthesis, GO:0018298-protein-chromophore linkage, GO:0019684-photosynthesis, light reaction
LOC_Os02g24634.1	photosystem II D2 protein, putative, expressed	molecular_function	Chr2:14285071-14287636	510.604	37.2959	-3.77512	3.25429e-08	YES	GO:0005506-iron ion binding, GO:0045156-electron transporter, transferring electrons within the cyclic electron transport pathway of photosynthesis activity, GO:0046872-metal ion binding
		cellular_component							GO:0009523-photosystem II, GO:0016020-membrane, GO:0016021-integral to membrane, GO:0030076-light-harvesting complex, GO:0030077-plasma membrane light-harvesting complex, GO:0009507-chloroplast, GO:0009535-chloroplast thylakoid membrane, GO:0009579-thylakoid, GO:0010287-plastoglobule
		biological_process							GO:0006810-transport, GO:0009772-photosynthetic electron transport in photosystem II, GO:0015979-photosynthesis, GO:0019684-photosynthesis, light reaction, GO:0022900-electron transport chain
LOC_Os02g25280.1	retrotransposon protein, putative, Ty1-copia subclass, expressed	molecular_function	Chr2:14730689-14734908	1.63479	0.0439344	-5.21761	0.000356448	YES	GO:0003964-RNA-directed DNA polymerase activity, GO:0003676-nucleic acid binding, GO:0003677-DNA binding, GO:0008270-zinc ion binding
		biological_process							GO:0015074-DNA integration
LOC_Os02g41630.2	phenylalanine ammonia-lyase, putative, expressed	molecular_function	Chr2:24973385-24977336	45.148	4.73347	-3.25369	0.000152584	YES	GO:0016829-lyase activity, GO:0003824-catalytic activity, GO:0016211-ammonia ligase activity, GO:0016841-ammonia-lyase activity
		cellular_component							GO:0005737-cytoplasm
		biological_process							GO:0006559-L-phenylalanine catabolic process, GO:0009058-biosynthetic process, GO:0009698-phenylpropanoid metabolic process
LOC_Os02g41650.3	phenylalanine ammonia-lyase, putative, expressed	molecular_function	Chr2:24984870-24989388	31.0289	1.84775	-4.06977	3.4115e-07	YES	GO:0003824-catalytic activity, GO:0016211-ammonia ligase activity, GO:0016829-lyase activity, GO:0016841-ammonia-lyase activity
		cellular_component							GO:0005737-cytoplasm
		biological_process							GO:0009058-biosynthetic process, GO:0006559-L-phenylalanine catabolic process, GO:0009698-phenylpropanoid metabolic process
LOC_Os02g41650.2	phenylalanine ammonia-lyase, putative, expressed	molecular_function	Chr2:24984870-24989388	31.0289	1.84775	-4.06977	3.4115e-07	YES	GO:0003824-catalytic activity, GO:0016211-ammonia ligase activity, GO:0016829-lyase activity, GO:0016841-ammonia-lyase activity
		cellular_component							GO:0005737-cytoplasm
		biological_process							GO:0009058-biosynthetic process, GO:0006559-L-phenylalanine catabolic process, GO:0009698-phenylpropanoid metabolic process
LOC_Os02g41650.1	phenylalanine ammonia-lyase, putative, expressed	molecular_function	Chr2:24984870-24989388	31.0289	1.84775	-4.06977	3.4115e-07	YES	GO:0003824-catalytic activity, GO:0016211-ammonia ligase activity, GO:0016829-lyase activity, GO:0016841-ammonia-lyase activity
		cellular_component							GO:0005737-cytoplasm
		biological_process							GO:0009058-biosynthetic process, GO:0006559-L-phenylalanine catabolic process, GO:0009698-phenylpropanoid metabolic process
LOC_Os02g47560.1	DNA-binding protein, putative, expressed	-	Chr2:29059280-29062623	27.1629	2.43085	-3.4821	9.77024e-05	YES	-
LOC_Os02g56900.1	thioredoxin family protein, putative, expressed	-	Chr2:34879479-34881094	32.1731	1.04495	-4.94435	3.22728e-05	YES	-
LOC_Os02g57160.1	ELMO/CED-12 family protein, putative, expressed	molecular_function	Chr2:35004913-35009538	40.5405	3.12993	-3.69516	2.26951e-05	YES	GO:0004672-protein kinase activity, GO:0005524-ATP binding, GO:0004674-protein serine/threonine kinase activity
		cellular_component							GO:0009507-chloroplast
		biological_process							GO:0006468-protein phosphorylation
LOC_Os02g58310.1	expressed protein	-	Chr2:35676787-35678078	80.2043	1.55793	-5.68598	4.63322e-07	YES	-
LOC_Os02g58310.2	expressed protein	-	Chr2:35676787-35678078	80.2043	1.55793	-5.68598	4.63322e-07	YES	-
LOC_Os02g58310.3	expressed protein	-	Chr2:35676787-35678078	80.2043	1.55793	-5.68598	4.63322e-07	YES	-
LOC_Os03g08900.1	MATE efflux family protein, putative, expressed	molecular_function	Chr3:4606944-4616239	6.36409	0.0628752	-6.66132	1.95446e-05	YES	GO:0015238-drug transmembrane transporter activity, GO:0015297-antiporter activity
		cellular_component							GO:0016020-membrane
		biological_process							GO:0006855-drug transmembrane transport
LOC_Os03g09220.1	stage II sporulation protein E, putative, expressed	molecular_function	Chr3:4815463-4820417	51.9462	3.80674	-3.77039	1.90103e-10	YES	GO:0003824-catalytic activity, GO:0004721-phosphoprotein phosphatase activity
LOC_Os03g09220.2	stage II sporulation protein E, putative, expressed	molecular_function	Chr3:4815463-4820417	51.9462	3.80674	-3.77039	1.90103e-10	YES	GO:0003824-catalytic activity, GO:0004721-phosphoprotein phosphatase activity, GO:0000287-magnesium ion binding, GO:0016787-hydrolase activity, GO:0030145-manganese ion binding, GO:0046872-metal ion binding
LOC_Os03g09220.3	stage II sporulation protein E, putative, expressed	molecular_function	Chr3:4815463-4820417	51.9462	3.80674	-3.77039	1.90103e-10	YES	GO:0003824-catalytic activity, GO:0004721-phosphoprotein phosphatase activity
LOC_Os03g09220.4	stage II sporulation protein E, putative, expressed	molecular_function	Chr3:4815463-4820417	51.9462	3.80674	-3.77039	1.90103e-10	YES	GO:0003824-catalytic activity, GO:0004721-phosphoprotein phosphatase activity
LOC_Os03g09220.5	stage II sporulation protein E, putative, expressed	molecular_function	Chr3:4815463-4820417	51.9462	3.80674	-3.77039	1.90103e-10	YES	GO:0003824-catalytic activity, GO:0004721-phosphoprotein phosphatase activity
LOC_Os03g09220.6	stage II sporulation protein E, putative, expressed	molecular_function	Chr3:4815463-4820417	51.9462	3.80674	-3.77039	1.90103e-10	YES	GO:0003824-catalytic activity, GO:0004721-phosphoprotein phosphatase activity
LOC_Os03g19720.1	EF hand family protein, putative, expressed	molecular_function	Chr3:11093667-11094189	52.1621	0.924102	-5.8188	7.94995e-05	YES	GO:0005509-calcium ion binding
		cellular_component							GO:0005829-cytosol
		biological_process							GO:0042538-hyperosmotic salinity response
LOC_Os03g20700.2	magnesium-chelatase, putative, expressed	molecular_function	Chr3:11712168-11720131	82.0469	14.849	-2.46608	2.61216e-05	YES	GO:0016851-magnesium chelatase activity
		biological_process							GO:0009058-biosynthetic process, GO:0015995-chlorophyll biosynthetic process
LOC_Os03g20700.1	magnesium-chelatase, putative, expressed	molecular_function	Chr3:11712168-11720131	82.0469	14.849	-2.46608	2.61216e-05	YES	GO:0016851-magnesium chelatase activity
		cellular_component							GO:0005739-mitochondrion, GO:0009507-chloroplast
		biological_process							GO:0009058-biosynthetic process, GO:0015995-chlorophyll biosynthetic process
LOC_Os03g27019.1	expressed protein	-	Chr3:15467830-15473842	53.886	9.63071	-2.4842	0.000132712	YES	-
LOC_Os03g27019.2	expressed protein	-	Chr3:15467830-15473842	53.886	9.63071	-2.4842	0.000132712	YES	-
LOC_Os03g27019.3	expressed protein	-	Chr3:15467830-15473842	53.886	9.63071	-2.4842	0.000132712	YES	-
LOC_Os03g27019.5	expressed protein	-	Chr3:15467830-15473842	53.886	9.63071	-2.4842	0.000132712	YES	-
LOC_Os03g27019.6	expressed protein	-	Chr3:15467830-15473842	53.886	9.63071	-2.4842	0.000132712	YES	-
LOC_Os03g27019.7	expressed protein	-	Chr3:15467830-15473842	53.886	9.63071	-2.4842	0.000132712	YES	-
LOC_Os03g48000.2	CorA-like magnesium transporter protein, putative, expressed	molecular_function	Chr3:27287852-27294506	16.5348	1.32072	-3.6461	0.000330033	YES	GO:0046873-metal ion transmembrane transporter activity
		cellular_component							GO:0016020-membrane
		biological_process							GO:0030001-metal ion transport
LOC_Os03g48000.3	CorA-like magnesium transporter protein, putative, expressed	molecular_function	Chr3:27287852-27294506	16.5348	1.32072	-3.6461	0.000330033	YES	GO:0046873-metal ion transmembrane transporter activity
		cellular_component							GO:0016020-membrane
		biological_process							GO:0030001-metal ion transport
LOC_Os03g48000.1	CorA-like magnesium transporter protein, putative, expressed	molecular_function	Chr3:27287852-27294506	16.5348	1.32072	-3.6461	0.000330033	YES	GO:0046873-metal ion transmembrane transporter activity, GO:0015095-magnesium ion transmembrane transporter activity
		cellular_component							GO:0016020-membrane, GO:0009507-chloroplast, GO:0009941-chloroplast envelope
		biological_process							GO:0030001-metal ion transport, GO:0015693-magnesium ion transport
LOC_Os03g50870.1	expressed protein	biological_process	Chr3:29064992-29067660	155.364	11.4191	-3.76613	6.20803e-05	YES	GO:0010224-response to UV-B
LOC_Os03g53550.1	retrotransposon protein, putative, unclassified, expressed	-	Chr3:30711514-30713563	9.7717	0.116127	-6.39483	3.74571e-05	YES	-
LOC_Os03g55590.1	MYB family transcription factor, putative, expressed	molecular_function	Chr3:31643336-31646161	22.3204	3.8951	-2.51863	0.000110328	YES	GO:0003677-DNA binding
		cellular_component							GO:0005634-nucleus
LOC_Os03g55590.3	MYB family transcription factor, putative, expressed	molecular_function	Chr3:31643336-31646161	22.3204	3.8951	-2.51863	0.000110328	YES	GO:0050825-ice binding
		cellular_component							GO:0005856-cytoskeleton
		biological_process							GO:0042309-homoiothermy, GO:0050826-response to freezing, GO:0007160-cell-matrix adhesion
LOC_Os03g55590.4	MYB family transcription factor, putative, expressed	molecular_function	Chr3:31643336-31646161	22.3204	3.8951	-2.51863	0.000110328	YES	GO:0050825-ice binding
		cellular_component							GO:0005856-cytoskeleton
		biological_process							GO:0042309-homoiothermy, GO:0050826-response to freezing, GO:0007160-cell-matrix adhesion
LOC_Os03g59320.1	expressed protein	-	Chr3:33771755-33773624	158.005	10.0989	-3.9677	1.03111e-05	YES	-
LOC_Os03g62200.1	ammonium transporter protein, putative, expressed	molecular_function	Chr3:35238254-35241976	25.3408	1.52697	-4.05272	7.07329e-05	YES	GO:0008519-ammonium transmembrane transporter activity
		cellular_component							GO:0016020-membrane, GO:0016021-integral to membrane
		biological_process							GO:0006810-transport
LOC_Os03g05290.1	aquaporin protein, putative, expressed	molecular_function	Chr3:2562731-2564648	92.8499	9.87574	-3.23294	0.000152963	YES	GO:0005215-transporter activity, GO:0015204-urea transmembrane transporter activity
		cellular_component							GO:0016020-membrane, GO:0016021-integral to membrane, GO:0005773-vacuole, GO:0005743-mitochondrial inner membrane, GO:0005886-plasma membrane, GO:0009941-chloroplast envelope, GO:0009705-plant-type vacuole membrane, GO:0000326-protein storage vacuole, GO:0042807-central vacuole, GO:0005783-endoplasmic reticulum, GO:0009507-chloroplast, GO:0043674-columella
		biological_process							GO:0006810-transport, GO:0006950-response to stress, GO:0080170-hydrogen peroxide transmembrane transport, GO:0006833-water transport, GO:0015840-urea transport, GO:0042742-defense response to bacterium, GO:0030104-water homeostasis
LOC_Os03g07960.1	expressed protein	-	Chr3:4069588-4072442	49.5715	2.61117	-4.24674	4.52225e-05	YES	-
LOC_Os03g10080.4	expressed protein	molecular_function	Chr3:5085623-5090353	33.0091	2.99582	-3.46184	0.000398901	YES	GO:0016765-transferase activity, transferring alkyl or aryl (other than methyl) groups
LOC_Os03g10080.5	expressed protein	molecular_function	Chr3:5085623-5090353	33.0091	2.99582	-3.46184	0.000398901	YES	GO:0016765-transferase activity, transferring alkyl or aryl (other than methyl) groups
LOC_Os03g10080.1	expressed protein	molecular_function	Chr3:5085623-5090353	33.0091	2.99582	-3.46184	0.000398901	YES	GO:0016765-transferase activity, transferring alkyl or aryl (other than methyl) groups
LOC_Os03g10080.3	expressed protein	molecular_function	Chr3:5085623-5090353	33.0091	2.99582	-3.46184	0.000398901	YES	GO:0016765-transferase activity, transferring alkyl or aryl (other than methyl) groups
LOC_Os03g12700.1	expressed protein	-	Chr3:6776355-6778596	42.7913	0.261238	-7.35581	6.79133e-07	YES	-
LOC_Os03g12700.2	expressed protein	-	Chr3:6776355-6778596	42.7913	0.261238	-7.35581	6.79133e-07	YES	-
LOC_Os03g18070.1	omega-3 fatty acid desaturase, chloroplast precursor, putative, expressed	molecular_function	Chr3:10080247-10083451	47.991	0.899132	-5.73809	1.1096e-06	YES	GO:0016491-oxidoreductase activity, GO:0042389-omega-3 fatty acid desaturase activity
		cellular_component							GO:0009941-chloroplast envelope, GO:0009507-chloroplast, GO:0005783-endoplasmic reticulum
		biological_process							GO:0006629-lipid metabolic process, GO:0006633-fatty acid biosynthetic process, GO:0009266-response to temperature stimulus, GO:0009409-response to cold, GO:0080167-response to karrikin, GO:0006636-unsaturated fatty acid biosynthetic process
LOC_Os03g19240.1	AMP-binding enzyme, putative, expressed	molecular_function	Chr3:10816006-10820325	17.1746	0.759671	-4.49876	0.000106017	YES	GO:0003824-catalytic activity, GO:0004618-phosphoglycerate kinase activity, GO:0003987-acetate-CoA ligase activity
		cellular_component							GO:0005777-peroxisome
		biological_process							GO:0008152-metabolic process, GO:0006096-glycolysis, GO:0006097-glyoxylate cycle, GO:0006083-acetate metabolic process
LOC_Os03g55030.1	UDP-glucoronosyl and UDP-glucosyl transferase domain containing protein, expressed	molecular_function	Chr3:31294496-31297158	36.9337	7.36549	-2.32608	0.000419381	YES	GO:0016758-transferase activity, transferring hexosyl groups, GO:0016740-transferase activity
		biological_process							GO:0008152-metabolic process
LOC_Os03g55030.2	UDP-glucoronosyl and UDP-glucosyl transferase domain containing protein, expressed	molecular_function	Chr3:31294496-31297158	36.9337	7.36549	-2.32608	0.000419381	YES	GO:0016740-transferase activity, GO:0016758-transferase activity, transferring hexosyl groups
		biological_process							GO:0008152-metabolic process
LOC_Os03g55874.1	ATP synthase subunit beta, putative, expressed	molecular_function	Chr3:31819697-31820959	52.9077	5.7264	-3.20778	0.000281345	YES	GO:0008553-hydrogen-exporting ATPase activity, phosphorylative mechanism, GO:0016820-hydrolase activity, acting on acid anhydrides, catalyzing transmembrane movement of substances, GO:0046933-hydrogen ion transporting ATP synthase activity, rotational mechanism, GO:0046961-proton-transporting ATPase activity, rotational mechanism, GO:0008270-zinc ion binding
		cellular_component							GO:0033178-proton-transporting two-sector ATPase complex, catalytic domain, GO:0045261-proton-transporting ATP synthase complex, catalytic core F(1), GO:0009507-chloroplast, GO:0016020-membrane, GO:0005618-cell wall, GO:0009570-chloroplast stroma, GO:0009535-chloroplast thylakoid membrane, GO:0009579-thylakoid, GO:0031977-thylakoid lumen, GO:0010287-plastoglobule, GO:0010319-stromule
		biological_process							GO:0015986-ATP synthesis coupled proton transport, GO:0009817-defense response to fungus, incompatible interaction, GO:0009409-response to cold
LOC_Os04g07860.1	retrotransposon protein, putative, unclassified, expressed	-	Chr4:4183296-4187085	6.36543	0.392808	-4.01836	0.000549596	YES	-
LOC_Os04g08824.1	cytochrome P450, putative, expressed	molecular_function	Chr4:4869931-4872151	17.849	0.0766349	-7.86363	3.91382e-07	YES	GO:0004497-monooxygenase activity, GO:0005506-iron ion binding, GO:0009055-electron carrier activity, GO:0016491-oxidoreductase activity, GO:0020037-heme binding, GO:0046872-metal ion binding
		biological_process							GO:0055114-oxidation-reduction process
LOC_Os04g09900.1	ent-kaurene synthase, chloroplast precursor, putative, expressed	molecular_function	Chr4:5318059-5326427	14.5792	1.60155	-3.18637	4.05725e-05	YES	GO:0000287-magnesium ion binding, GO:0016829-lyase activity, GO:0016853-isomerase activity, GO:0051498-syn-copalyl diphosphate synthase activity
		cellular_component							GO:0009536-plastid
		biological_process							GO:0006952-defense response, GO:0008152-metabolic process, GO:0009685-gibberellin metabolic process, GO:0051504-diterpene phytoalexin precursor biosynthetic process pathway
LOC_Os04g09900.3	ent-kaurene synthase, chloroplast precursor, putative, expressed	molecular_function	Chr4:5318059-5326427	14.5792	1.60155	-3.18637	4.05725e-05	YES	GO:0016829-lyase activity, GO:0000287-magnesium ion binding
		cellular_component							GO:0009536-plastid
		biological_process							GO:0009685-gibberellin metabolic process, GO:0051504-diterpene phytoalexin precursor biosynthetic process pathway, GO:0008152-metabolic process
LOC_Os04g09900.2	ent-kaurene synthase, chloroplast precursor, putative, expressed	molecular_function	Chr4:5318059-5326427	14.5792	1.60155	-3.18637	4.05725e-05	YES	GO:0016829-lyase activity, GO:0000287-magnesium ion binding
		cellular_component							GO:0009536-plastid
		biological_process							GO:0008152-metabolic process, GO:0009685-gibberellin metabolic process, GO:0051504-diterpene phytoalexin precursor biosynthetic process pathway
LOC_Os04g10750.4	inorganic phosphate transporter, putative, expressed	molecular_function	Chr4:5846275-5849390	11.9274	1.74527	-2.77275	0.000197952	YES	GO:0005215-transporter activity, GO:0005315-inorganic phosphate transmembrane transporter activity, GO:0015293-symporter activity
		cellular_component							GO:0016021-integral to membrane, GO:0016020-membrane, GO:0005634-nucleus, GO:0005773-vacuole, GO:0005886-plasma membrane
		biological_process							GO:0006810-transport, GO:0006817-phosphate ion transport, GO:0009737-response to abscisic acid stimulus, GO:0016036-cellular response to phosphate starvation
LOC_Os04g10750.2	inorganic phosphate transporter, putative, expressed	molecular_function	Chr4:5846275-5849390	11.9274	1.74527	-2.77275	0.000197952	YES	GO:0005215-transporter activity, GO:0005315-inorganic phosphate transmembrane transporter activity, GO:0015293-symporter activity
		cellular_component							GO:0016021-integral to membrane, GO:0016020-membrane
		biological_process							GO:0006810-transport, GO:0006817-phosphate ion transport
LOC_Os04g10750.1	inorganic phosphate transporter, putative, expressed	molecular_function	Chr4:5846275-5849390	11.9274	1.74527	-2.77275	0.000197952	YES	GO:0005215-transporter activity, GO:0005315-inorganic phosphate transmembrane transporter activity, GO:0015293-symporter activity
		cellular_component							GO:0016021-integral to membrane, GO:0016020-membrane
		biological_process							GO:0006810-transport, GO:0006817-phosphate ion transport
LOC_Os04g10750.3	inorganic phosphate transporter, putative, expressed	molecular_function	Chr4:5846275-5849390	11.9274	1.74527	-2.77275	0.000197952	YES	GO:0005215-transporter activity, GO:0005315-inorganic phosphate transmembrane transporter activity, GO:0015293-symporter activity
		cellular_component							GO:0016021-integral to membrane, GO:0016020-membrane
		biological_process							GO:0006810-transport, GO:0006817-phosphate ion transport
LOC_Os04g16740.1	ATP synthase subunit alpha, putative, expressed	molecular_function	Chr4:9123601-9125252	135.057	13.697	-3.30164	0.000273292	YES	GO:0000166-nucleotide binding, GO:0005524-ATP binding, GO:0015078-hydrogen ion transmembrane transporter activity, GO:0016787-hydrolase activity, GO:0016820-hydrolase activity, acting on acid anhydrides, catalyzing transmembrane movement of substances, GO:0046933-hydrogen ion transporting ATP synthase activity, rotational mechanism, GO:0046961-proton-transporting ATPase activity, rotational mecha…
		cellular_component							GO:0009507-chloroplast, GO:0009536-plastid, GO:0009579-thylakoid, GO:0016020-membrane, GO:0016469-proton-transporting two-sector ATPase complex, GO:0033178-proton-transporting two-sector ATPase complex, catalytic domain, GO:0045261-proton-transporting ATP synthase complex, catalytic core F(1), GO:0009535-chloroplast thylakoid membrane, GO:0031977-thylakoid lumen, GO:0010287-plastoglobule, GO:0010…
		biological_process							GO:0006754-ATP biosynthetic process, GO:0006810-transport, GO:0006811-ion transport, GO:0015986-ATP synthesis coupled proton transport, GO:0015992-proton transport, GO:0042777-plasma membrane ATP synthesis coupled proton transport, GO:0046034-ATP metabolic process, GO:0009409-response to cold, GO:0042742-defense response to bacterium
LOC_Os04g16798.1	chloroplast 30S ribosomal protein S7, putative, expressed	molecular_function	Chr4:9146437-9147015	225.206	12.6273	-4.15662	4.12601e-06	YES	GO:0003735-structural constituent of ribosome
		cellular_component							GO:0005622-intracellular, GO:0005840-ribosome, GO:0015935-small ribosomal subunit, GO:0009507-chloroplast, GO:0016020-membrane, GO:0009579-thylakoid
		biological_process							GO:0006412-translation
LOC_Os04g16775.1	conserved hypothetical protein	molecular_function	Chr4:9153683-9154210	396.063	43.9142	-3.17297	4.90079e-05	YES	GO:0003735-structural constituent of ribosome
		cellular_component							GO:0005622-intracellular, GO:0005840-ribosome
		biological_process							GO:0006412-translation
LOC_Os04g16818.1	chloroplast 30S ribosomal protein S19, putative	molecular_function	Chr4:9153683-9154210	396.063	43.9142	-3.17297	4.90079e-05	YES	GO:0003735-structural constituent of ribosome, GO:0003723-RNA binding, GO:0019843-rRNA binding
		cellular_component							GO:0005622-intracellular, GO:0005840-ribosome, GO:0030529-ribonucleoprotein complex, GO:0009507-chloroplast, GO:0009536-plastid, GO:0015935-small ribosomal subunit, GO:0009570-chloroplast stroma
		biological_process							GO:0006412-translation
LOC_Os04g16822.1	chloroplast 50S ribosomal protein L22, putative, expressed	molecular_function	Chr4:9154280-9154730	226.442	2.86287	-6.30554	2.51617e-06	YES	GO:0003735-structural constituent of ribosome, GO:0003723-RNA binding, GO:0019843-rRNA binding
		cellular_component							GO:0005622-intracellular, GO:0005840-ribosome, GO:0015934-large ribosomal subunit, GO:0030529-ribonucleoprotein complex, GO:0009507-chloroplast, GO:0009536-plastid
		biological_process							GO:0006412-translation
LOC_Os04g16824.1	chloroplast 30S ribosomal protein S3, putative, expressed	molecular_function	Chr4:9154784-9155504	69.9386	1.24614	-5.81055	2.50232e-05	YES	GO:0003723-RNA binding, GO:0003735-structural constituent of ribosome, GO:0019843-rRNA binding
		cellular_component							GO:0005622-intracellular, GO:0005840-ribosome, GO:0015935-small ribosomal subunit, GO:0030529-ribonucleoprotein complex, GO:0009507-chloroplast, GO:0009536-plastid, GO:0016020-membrane, GO:0009295-nucleoid
		biological_process							GO:0006412-translation
LOC_Os04g16826.1	chloroplast 50S ribosomal protein L16, putative, expressed	molecular_function	Chr4:9156711-9157117	272.276	1.67839	-7.34185	7.95267e-07	YES	GO:0003735-structural constituent of ribosome
		cellular_component							GO:0005622-intracellular, GO:0005840-ribosome, GO:0009507-chloroplast, GO:0009536-plastid, GO:0030529-ribonucleoprotein complex
		biological_process							GO:0006412-translation
LOC_Os04g16832.1	chloroplast 30S ribosomal protein S8, putative, expressed	molecular_function	Chr4:9157778-9158189	102.171	8.38733	-3.60663	0.000692049	YES	GO:0003723-RNA binding, GO:0003735-structural constituent of ribosome, GO:0019843-rRNA binding
		cellular_component							GO:0005622-intracellular, GO:0005840-ribosome, GO:0009507-chloroplast, GO:0009536-plastid, GO:0030529-ribonucleoprotein complex, GO:0016020-membrane
		biological_process							GO:0006412-translation
LOC_Os04g16872.1	photosystem II D2 protein, putative, expressed	molecular_function	Chr4:9176354-9178959	1001.79	77.6708	-3.68907	3.41225e-06	YES	GO:0045156-electron transporter, transferring electrons within the cyclic electron transport pathway of photosynthesis activity
		cellular_component							GO:0030077-plasma membrane light-harvesting complex, GO:0016020-membrane, GO:0030076-light-harvesting complex, GO:0009507-chloroplast, GO:0009535-chloroplast thylakoid membrane, GO:0009579-thylakoid, GO:0010287-plastoglobule
		biological_process							GO:0009772-photosynthetic electron transport in photosystem II, GO:0019684-photosynthesis, light reaction
LOC_Os04g16874.1	photosystem II 44 kDa reaction center protein, putative, expressed	molecular_function	Chr4:9176354-9178959	1001.79	77.6708	-3.68907	3.41225e-06	YES	GO:0016168-chlorophyll binding, GO:0045156-electron transporter, transferring electrons within the cyclic electron transport pathway of photosynthesis activity
		cellular_component							GO:0009521-photosystem, GO:0016020-membrane, GO:0030076-light-harvesting complex
		biological_process							GO:0009767-photosynthetic electron transport chain, GO:0019684-photosynthesis, light reaction, GO:0009772-photosynthetic electron transport in photosystem II
LOC_Os04g16830.1	DNA-directed RNA polymerase subunit beta, putative, expressed	molecular_function	Chr4:9190921-9195969	31.6395	1.47492	-4.42301	1.86247e-05	YES	GO:0003677-DNA binding, GO:0003899-DNA-directed RNA polymerase activity
LOC_Os04g33060.1	NAD dependent epimerase/dehydratase family protein, putative, expressed	molecular_function	Chr4:20015749-20019634	47.1513	4.97542	-3.24441	0.000166798	YES	GO:0003824-catalytic activity, GO:0005488-binding, GO:0050662-coenzyme binding, GO:0003854-3-beta-hydroxy-delta5-steroid dehydrogenase activity
		cellular_component							GO:0009507-chloroplast, GO:0009579-thylakoid, GO:0010287-plastoglobule
		biological_process							GO:0008152-metabolic process, GO:0044237-cellular metabolic process, GO:0006694-steroid biosynthetic process, GO:0006979-response to oxidative stress
LOC_Os04g33190.1	AMP-binding enzyme, putative, expressed	molecular_function	Chr4:20077758-20083076	16.7383	2.17975	-2.94092	0.000623858	YES	GO:0003824-catalytic activity, GO:0003987-acetate-CoA ligase activity, GO:0016208-AMP binding
		cellular_component							GO:0009507-chloroplast, GO:0009570-chloroplast stroma, GO:0005829-cytosol
		biological_process							GO:0008152-metabolic process, GO:0006083-acetate metabolic process
LOC_Os04g36720.1	ferric-chelate reductase, putative, expressed	molecular_function	Chr4:22182598-22186943	35.7568	2.40109	-3.89646	1.00012e-05	YES	GO:0005506-iron ion binding, GO:0009055-electron carrier activity, GO:0016491-oxidoreductase activity, GO:0050660-flavin adenine dinucleotide binding, GO:0000293-ferric-chelate reductase activity
		cellular_component							GO:0016020-membrane, GO:0016021-integral to membrane, GO:0009536-plastid, GO:0009507-chloroplast, GO:0005886-plasma membrane
		biological_process							GO:0055114-oxidation-reduction process, GO:0022900-electron transport chain, GO:0009767-photosynthetic electron transport chain, GO:0009416-response to light stimulus
LOC_Os04g37710.1	serine hydrolase domain containing protein, expressed	cellular_component	Chr4:22428826-22431579	88.1154	7.70762	-3.51504	4.97154e-05	YES	GO:0005777-peroxisome
LOC_Os04g42250.3	transferase family protein, putative, expressed	molecular_function	Chr4:24993830-24999600	53.6669	6.20088	-3.11349	2.03148e-05	YES	GO:0016747-transferase activity, transferring acyl groups other than amino-acyl groups
LOC_Os04g42250.2	transferase family protein, putative, expressed	molecular_function	Chr4:24993830-24999600	53.6669	6.20088	-3.11349	2.03148e-05	YES	GO:0016747-transferase activity, transferring acyl groups other than amino-acyl groups
LOC_Os04g42250.4	transferase family protein, putative, expressed	molecular_function	Chr4:24993830-24999600	53.6669	6.20088	-3.11349	2.03148e-05	YES	GO:0016747-transferase activity, transferring acyl groups other than amino-acyl groups
LOC_Os04g42420.1	nodulin, putative, expressed	cellular_component	Chr4:25102100-25107672	20.6158	4.16758	-2.30647	1.75957e-05	YES	GO:0005634-nucleus
		biological_process							GO:0080167-response to karrikin
LOC_Os04g42420.2	nodulin, putative, expressed	-	Chr4:25102100-25107672	20.6158	4.16758	-2.30647	1.75957e-05	YES	-
LOC_Os04g42420.3	nodulin, putative, expressed	molecular_function	Chr4:25102100-25107672	20.6158	4.16758	-2.30647	1.75957e-05	YES	GO:0008137-NADH dehydrogenase (ubiquinone) activity
		biological_process							GO:0042773-ATP synthesis coupled electron transport
LOC_Os04g43070.1	ammonium transporter protein, putative, expressed	molecular_function	Chr4:25500157-25502633	30.4161	2.36623	-3.68417	2.99605e-05	YES	GO:0008519-ammonium transmembrane transporter activity
		cellular_component							GO:0016020-membrane
		biological_process							GO:0006810-transport, GO:0015696-ammonium transport
LOC_Os04g45000.1	short-chain dehydrogenase/reductase, putative, expressed	molecular_function	Chr4:26617449-26619109	21.0689	1.7254	-3.61011	0.000586356	YES	GO:0016491-oxidoreductase activity, GO:0003824-catalytic activity, GO:0005488-binding
		biological_process							GO:0008152-metabolic process
LOC_Os04g45000.3	short-chain dehydrogenase/reductase, putative, expressed	molecular_function	Chr4:26617449-26619109	21.0689	1.7254	-3.61011	0.000586356	YES	GO:0003824-catalytic activity, GO:0005488-binding, GO:0016491-oxidoreductase activity
		biological_process							GO:0008152-metabolic process, GO:0055114-oxidation-reduction process
LOC_Os04g45000.4	short-chain dehydrogenase/reductase, putative, expressed	molecular_function	Chr4:26617449-26619109	21.0689	1.7254	-3.61011	0.000586356	YES	GO:0003824-catalytic activity, GO:0005488-binding, GO:0016491-oxidoreductase activity
		biological_process							GO:0008152-metabolic process
LOC_Os04g45000.2	short-chain dehydrogenase/reductase, putative, expressed	molecular_function	Chr4:26617449-26619109	21.0689	1.7254	-3.61011	0.000586356	YES	GO:0016491-oxidoreductase activity, GO:0003824-catalytic activity, GO:0005488-binding
		biological_process							GO:0008152-metabolic process
LOC_Os04g45810.1	homeobox associated leucine zipper, putative, expressed	molecular_function	Chr4:27124165-27125512	18.9291	0.822498	-4.52445	0.000563195	YES	GO:0003677-DNA binding, GO:0003700-sequence-specific DNA binding transcription factor activity, GO:0043565-sequence-specific DNA binding, GO:0003690-double-stranded DNA binding
		cellular_component							GO:0005634-nucleus
		biological_process							GO:0006355-regulation of transcription, DNA-dependent, GO:0006265-DNA topological change
LOC_Os04g48460.1	cytochrome P450, putative, expressed	molecular_function	Chr4:28892560-28894834	8.54086	0.12575	-6.08575	7.81025e-05	YES	GO:0004497-monooxygenase activity, GO:0005506-iron ion binding, GO:0009055-electron carrier activity, GO:0016491-oxidoreductase activity, GO:0020037-heme binding, GO:0046872-metal ion binding
		biological_process							GO:0055114-oxidation-reduction process
LOC_Os04g48460.2	cytochrome P450, putative, expressed	molecular_function	Chr4:28892560-28894834	8.54086	0.12575	-6.08575	7.81025e-05	YES	GO:0004497-monooxygenase activity, GO:0005506-iron ion binding, GO:0009055-electron carrier activity, GO:0016491-oxidoreductase activity, GO:0020037-heme binding, GO:0046872-metal ion binding
		biological_process							GO:0055114-oxidation-reduction process
LOC_Os04g48880.1	fatty acid hydroxylase, putative, expressed	molecular_function	Chr4:29157212-29159281	38.6258	0.833588	-5.53409	9.88865e-06	YES	GO:0005506-iron ion binding, GO:0016491-oxidoreductase activity, GO:0003677-DNA binding, GO:0003918-DNA topoisomerase (ATP-hydrolyzing) activity, GO:0005524-ATP binding
		cellular_component							GO:0005783-endoplasmic reticulum, GO:0005694-chromosome
		biological_process							GO:0006633-fatty acid biosynthetic process, GO:0055114-oxidation-reduction process, GO:0006265-DNA topological change, GO:0016123-xanthophyll biosynthetic process, GO:0016119-carotene metabolic process
LOC_Os04g49350.1	PPR repeat domain containing protein, putative, expressed	-	Chr4:29455858-29458125	40.9947	2.08141	-4.29981	3.31988e-06	YES	-
LOC_Os04g49757.1	purine permease, putative, expressed	cellular_component	Chr4:29666139-29672631	38.1763	5.03611	-2.9223	0.00060334	YES	GO:0016020-membrane, GO:0016021-integral to membrane
LOC_Os04g49757.2	purine permease, putative, expressed	cellular_component	Chr4:29666139-29672631	38.1763	5.03611	-2.9223	0.00060334	YES	GO:0016020-membrane, GO:0016021-integral to membrane
LOC_Os04g52260.1	LTPL124 - Protease inhibitor/seed storage/LTP family protein precursor, expressed	molecular_function	Chr4:31061681-31062703	440.274	15.0843	-4.86729	1.30094e-06	YES	GO:0045735-nutrient reservoir activity
		biological_process							GO:0006869-lipid transport
LOC_Os04g10000.1	sex determination protein tasselseed-2, putative, expressed	molecular_function	Chr4:5380094-5381565	8.38159	0.116518	-6.1686	8.69104e-05	YES	GO:0003824-catalytic activity, GO:0005488-binding, GO:0016491-oxidoreductase activity, GO:0004022-alcohol dehydrogenase (NAD) activity, GO:0008667-2,3-dihydro-2,3-dihydroxybenzoate dehydrogenase activity
		biological_process							GO:0008152-metabolic process, GO:0055114-oxidation-reduction process, GO:0009239-enterobactin biosynthetic process
LOC_Os04g16742.1	NADPH-dependent oxidoreductase, putative, expressed	molecular_function	Chr4:9116366-9118611	33.6579	2.84139	-3.56628	0.000115245	YES	GO:0008137-NADH dehydrogenase (ubiquinone) activity
		biological_process							GO:0042773-ATP synthesis coupled electron transport, GO:0055114-oxidation-reduction process
LOC_Os04g16816.1	uncharacterized protein ycf72, putative	cellular_component	Chr4:9153147-9153561	111.268	4.23858	-4.71431	0.000169871	YES	GO:0009507-chloroplast, GO:0009536-plastid
LOC_Os04g16844.1	cytochrome b6-f complex subunit 4, putative, expressed	molecular_function	Chr4:9160767-9161245	165.052	20.7478	-2.99189	0.000461586	YES	GO:0009055-electron carrier activity, GO:0016491-oxidoreductase activity, GO:0045156-electron transporter, transferring electrons within the cyclic electron transport pathway of photosynthesis activity, GO:0045158-electron transporter, transferring electrons within cytochrome b6/f complex of photosystem II activity
		cellular_component							GO:0009507-chloroplast, GO:0009536-plastid, GO:0009579-thylakoid, GO:0016020-membrane, GO:0016021-integral to membrane, GO:0009535-chloroplast thylakoid membrane
		biological_process							GO:0006810-transport, GO:0015979-photosynthesis, GO:0022900-electron transport chain, GO:0022904-respiratory electron transport chain, GO:0055114-oxidation-reduction process
LOC_Os04g16846.1	cytochrome b6, putative, expressed	molecular_function	Chr4:9162189-9162888	92.9158	9.07744	-3.35557	0.000158145	YES	GO:0005506-iron ion binding, GO:0009055-electron carrier activity, GO:0016491-oxidoreductase activity, GO:0045158-electron transporter, transferring electrons within cytochrome b6/f complex of photosystem II activity, GO:0046872-metal ion binding
		cellular_component							GO:0009507-chloroplast, GO:0009536-plastid, GO:0009579-thylakoid, GO:0016020-membrane, GO:0016021-integral to membrane, GO:0009535-chloroplast thylakoid membrane
		biological_process							GO:0006810-transport, GO:0015979-photosynthesis, GO:0022900-electron transport chain, GO:0022904-respiratory electron transport chain, GO:0055114-oxidation-reduction process
LOC_Os04g16854.1	NADPH-dependent oxidoreductase, putative, expressed	molecular_function	Chr4:9164683-9166928	30.5443	2.14725	-3.83034	9.62234e-05	YES	GO:0008137-NADH dehydrogenase (ubiquinone) activity
		biological_process							GO:0042773-ATP synthesis coupled electron transport, GO:0055114-oxidation-reduction process
LOC_Os04g25440.1	cytokinin-O-glucosyltransferase 2, putative, expressed	molecular_function	Chr4:14742170-14744334	7.06124	0.227066	-4.95874	0.000738105	YES	GO:0016740-transferase activity, GO:0016757-transferase activity, transferring glycosyl groups, GO:0016758-transferase activity, transferring hexosyl groups, GO:0050403-trans-zeatin O-beta-D-glucosyltransferase activity, GO:0050502-cis-zeatin O-beta-D-glucosyltransferase activity
		biological_process							GO:0008152-metabolic process
LOC_Os04g25440.2	cytokinin-O-glucosyltransferase 2, putative, expressed	-	Chr4:14742170-14744334	7.06124	0.227066	-4.95874	0.000738105	YES	-
LOC_Os04g30240.1	OsWAK60 - OsWAK receptor-like protein kinase, expressed	molecular_function	Chr4:18042128-18049438	21.3334	1.55784	-3.77549	4.99835e-05	YES	GO:0004672-protein kinase activity, GO:0004674-protein serine/threonine kinase activity, GO:0005509-calcium ion binding, GO:0005524-ATP binding, GO:0004713-protein tyrosine kinase activity
		biological_process							GO:0006468-protein phosphorylation
LOC_Os04g30250.2	wall-associated receptor kinase-like 5 precursor, putative, expressed	-	Chr4:18053115-18057610	3.68924	0.0912236	-5.33777	0.000697809	YES	-
LOC_Os04g30250.3	wall-associated receptor kinase-like 5 precursor, putative, expressed	-	Chr4:18053115-18057610	3.68924	0.0912236	-5.33777	0.000697809	YES	-
LOC_Os04g30250.1	wall-associated receptor kinase-like 5 precursor, putative, expressed	-	Chr4:18053115-18057610	3.68924	0.0912236	-5.33777	0.000697809	YES	-
LOC_Os04g32800.1	basic proline-rich protein, putative, expressed	molecular_function	Chr4:19796269-19798423	38.1348	2.03729	-4.22638	0.000102335	YES	GO:0046872-metal ion binding
		biological_process							GO:0030001-metal ion transport
LOC_Os04g39320.1	expressed protein	-	Chr4:23408375-23410250	14.2636	0.421561	-5.08045	0.000732392	YES	-
LOC_Os04g39320.4	expressed protein	-	Chr4:23408375-23410250	14.2636	0.421561	-5.08045	0.000732392	YES	-
LOC_Os04g39320.2	expressed protein	-	Chr4:23408375-23410250	14.2636	0.421561	-5.08045	0.000732392	YES	-
LOC_Os04g54310.1	expressed protein	-	Chr4:32336346-32337872	11.34	0.228719	-5.6317	0.000426754	YES	-
LOC_Os05g02070.3	expressed protein	molecular_function	Chr5:605759-606871	99.4329	6.31285	-3.97736	1.4923e-06	YES	GO:0046872-metal ion binding
		cellular_component							GO:0005737-cytoplasm, GO:0005829-cytosol
LOC_Os05g02070.2	expressed protein	molecular_function	Chr5:605759-606871	99.4329	6.31285	-3.97736	1.4923e-06	YES	GO:0050825-ice binding, GO:0003735-structural constituent of ribosome
		cellular_component							GO:0005622-intracellular, GO:0005840-ribosome
		biological_process							GO:0042309-homoiothermy, GO:0050826-response to freezing, GO:0006412-translation
LOC_Os05g05680.1	1-aminocyclopropane-1-carboxylate oxidase, putative, expressed	molecular_function	Chr5:2825322-2826992	36.0274	2.6706	-3.75386	8.99633e-05	YES	GO:0016491-oxidoreductase activity, GO:0005506-iron ion binding
LOC_Os05g06920.1	relA-SpoT like protein RSH4, putative, expressed	molecular_function	Chr5:3626393-3629132	47.4328	5.16349	-3.19947	0.000175785	YES	GO:0005509-calcium ion binding, GO:0016787-hydrolase activity, GO:0050825-ice binding, GO:0008728-GTP diphosphokinase activity
		cellular_component							GO:0009507-chloroplast
		biological_process							GO:0015969-guanosine tetraphosphate metabolic process, GO:0042309-homoiothermy, GO:0050826-response to freezing
LOC_Os05g07870.1	triose phosphate/phosphate translocator, non-green plastid,chloroplast precursor, putative, expressed	molecular_function	Chr5:4249995-4255036	31.909	0.632026	-5.65784	6.41729e-06	YES	GO:0005215-transporter activity
		cellular_component							GO:0016020-membrane, GO:0016021-integral to membrane
		biological_process							GO:0006810-transport
LOC_Os05g11320.1	metallothionein-like protein 3B, putative, expressed	molecular_function	Chr5:6393879-6396096	901.019	86.7095	-3.37729	0.000737268	YES	GO:0046872-metal ion binding, GO:0005507-copper ion binding
LOC_Os05g20620.2	retrotransposon protein, putative, unclassified, expressed	-	Chr5:12093926-12105514	1.48825	0.0321092	-5.53448	0.000503829	YES	-
LOC_Os05g20620.1	retrotransposon protein, putative, unclassified, expressed	-	Chr5:12093926-12105514	1.48825	0.0321092	-5.53448	0.000503829	YES	-
LOC_Os05g22830.1	DNA-directed RNA polymerase subunit beta, putative, expressed	molecular_function	Chr5:12953645-12957954	10.1124	0.158121	-5.99895	0.000102805	YES	GO:0003677-DNA binding, GO:0003899-DNA-directed RNA polymerase activity, GO:0032549-ribonucleoside binding
LOC_Os05g30350.1	Os5bglu22 - beta-glucosidase homologue, similar to G. max isohydroxyurate hydrolase, expressed	molecular_function	Chr5:17594908-17600513	17.7202	1.08333	-4.03186	0.000128757	YES	GO:0003824-catalytic activity, GO:0004553-hydrolase activity, hydrolyzing O-glycosyl compounds, GO:0043169-cation binding
		biological_process							GO:0005975-carbohydrate metabolic process
LOC_Os05g30350.2	Os5bglu22 - beta-glucosidase homologue, similar to G. max isohydroxyurate hydrolase, expressed	molecular_function	Chr5:17594908-17600513	17.7202	1.08333	-4.03186	0.000128757	YES	GO:0004553-hydrolase activity, hydrolyzing O-glycosyl compounds
		biological_process							GO:0005975-carbohydrate metabolic process
LOC_Os05g33940.1	alpha/beta hydrolase fold, putative, expressed	molecular_function	Chr5:20037847-20039656	21.7504	1.53069	-3.82878	0.000167959	YES	GO:0016787-hydrolase activity
		biological_process							GO:0008152-metabolic process
LOC_Os05g43650.1	expressed protein	cellular_component	Chr5:25382321-25385633	31.7598	2.51824	-3.65672	6.44344e-05	YES	GO:0016021-integral to membrane
		biological_process							GO:0007186-G-protein coupled receptor signaling pathway
LOC_Os05g50550.1	polyprenyl synthetase, putative, expressed	molecular_function	Chr5:28984607-28988014	99.1207	3.35445	-4.88504	1.84534e-07	YES	GO:0016740-transferase activity, GO:0016765-transferase activity, transferring alkyl or aryl (other than methyl) groups, GO:0050347-trans-octaprenyltranstransferase activity
		cellular_component							GO:0009842-cyanelle, GO:0009507-chloroplast, GO:0009536-plastid, GO:0005783-endoplasmic reticulum
		biological_process							GO:0008299-isoprenoid biosynthetic process, GO:0015979-photosynthesis, GO:0006744-ubiquinone biosynthetic process
LOC_Os05g50930.1	RNA polymerase sigma factor, putative, expressed	molecular_function	Chr5:29225037-29227623	38.3473	0.0557512	-9.42591	6.32335e-06	YES	GO:0003677-DNA binding, GO:0003700-sequence-specific DNA binding transcription factor activity, GO:0016987-sigma factor activity, GO:0003899-DNA-directed RNA polymerase activity
		cellular_component							GO:0009536-plastid
		biological_process							GO:0006352-transcription initiation, DNA-dependent, GO:0006355-regulation of transcription, DNA-dependent, GO:0009637-response to blue light, GO:0010218-response to far red light, GO:0010114-response to red light
LOC_Os05g50930.2	RNA polymerase sigma factor, putative, expressed	molecular_function	Chr5:29225037-29227623	38.3473	0.0557512	-9.42591	6.32335e-06	YES	GO:0003677-DNA binding, GO:0003700-sequence-specific DNA binding transcription factor activity, GO:0016987-sigma factor activity
		biological_process							GO:0006352-transcription initiation, DNA-dependent, GO:0006355-regulation of transcription, DNA-dependent
LOC_Os05g08480.1	cytokinin-O-glucosyltransferase 1, putative, expressed	molecular_function	Chr5:4626219-4628310	7.75755	0.0567959	-7.09367	4.97694e-06	YES	GO:0016740-transferase activity, GO:0016757-transferase activity, transferring glycosyl groups, GO:0016758-transferase activity, transferring hexosyl groups
		biological_process							GO:0008152-metabolic process
LOC_Os05g22718.1	chloroplast 30S ribosomal protein S8, putative, expressed	molecular_function	Chr5:12888721-12889132	102.171	8.38733	-3.60663	0.000692049	YES	GO:0003723-RNA binding, GO:0003735-structural constituent of ribosome, GO:0019843-rRNA binding
		cellular_component							GO:0005622-intracellular, GO:0005840-ribosome, GO:0009507-chloroplast, GO:0009536-plastid, GO:0030529-ribonucleoprotein complex, GO:0016020-membrane
		biological_process							GO:0006412-translation
LOC_Os05g22724.1	chloroplast 50S ribosomal protein L16, putative, expressed	molecular_function	Chr5:12889752-12890158	147.072	0.297526	-8.94929	9.43592e-05	YES	GO:0003735-structural constituent of ribosome
		cellular_component							GO:0005622-intracellular, GO:0005840-ribosome, GO:0009507-chloroplast, GO:0009536-plastid, GO:0030529-ribonucleoprotein complex
		biological_process							GO:0006412-translation
LOC_Os05g35320.1	ATP synthase like protein, putative, expressed	molecular_function	Chr5:20971175-20972872	30.2394	1.94807	-3.95631	0.000209878	YES	GO:0000166-nucleotide binding, GO:0005524-ATP binding, GO:0008553-hydrogen-exporting ATPase activity, phosphorylative mechanism, GO:0015078-hydrogen ion transmembrane transporter activity, GO:0016820-hydrolase activity, acting on acid anhydrides, catalyzing transmembrane movement of substances, GO:0017111-nucleoside-triphosphatase activity, GO:0046933-hydrogen ion transporting ATP synthase activi…
		cellular_component							GO:0016469-proton-transporting two-sector ATPase complex, GO:0033178-proton-transporting two-sector ATPase complex, catalytic domain, GO:0045261-proton-transporting ATP synthase complex, catalytic core F(1), GO:0009507-chloroplast, GO:0016020-membrane, GO:0005618-cell wall, GO:0009570-chloroplast stroma, GO:0009535-chloroplast thylakoid membrane, GO:0009579-thylakoid, GO:0031977-thylakoid lumen, …
		biological_process							GO:0006754-ATP biosynthetic process, GO:0006810-transport, GO:0006811-ion transport, GO:0015986-ATP synthesis coupled proton transport, GO:0015992-proton transport, GO:0046034-ATP metabolic process, GO:0009817-defense response to fungus, incompatible interaction, GO:0009409-response to cold
LOC_Os06g21380.1	OsCttP3 - Putative C-terminal processing peptidase homologue, expressed	molecular_function	Chr6:12345919-12350139	59.5368	2.7589	-4.43162	1.33482e-06	YES	GO:0005515-protein binding, GO:0008233-peptidase activity, GO:0008236-serine-type peptidase activity
		cellular_component							GO:0016020-membrane
		biological_process							GO:0006508-proteolysis
LOC_Os06g44610.1	membrane associated DUF588 domain containing protein, putative, expressed	molecular_function	Chr6:26937146-26941028	19.0569	0.477268	-5.31937	0.000283387	YES	GO:0050825-ice binding
		cellular_component							GO:0016020-membrane, GO:0016021-integral to membrane
		biological_process							GO:0042309-homoiothermy, GO:0050826-response to freezing
LOC_Os06g04070.1	pyridoxal-dependent decarboxylase protein, putative, expressed	molecular_function	Chr6:1674044-1677406	15.4749	1.81259	-3.0938	0.000342041	YES	GO:0003824-catalytic activity, GO:0008792-arginine decarboxylase activity, GO:0016829-lyase activity, GO:0016831-carboxy-lyase activity, GO:0000287-magnesium ion binding, GO:0050825-ice binding
		biological_process							GO:0006527-arginine catabolic process, GO:0008295-spermidine biosynthetic process, GO:0009446-putrescine biosynthetic process, GO:0042309-homoiothermy, GO:0050826-response to freezing, GO:0006979-response to oxidative stress, GO:0009651-response to salt stress, GO:0009409-response to cold, GO:0048316-seed development, GO:0009611-response to wounding, GO:0006970-response to osmotic stress, GO:0080…
LOC_Os06g20790.1	SAM dependent carboxyl methyltransferase, putative, expressed	molecular_function	Chr6:11984847-11992872	8.09241	0.072132	-6.80979	1.22886e-05	YES	GO:0008168-methyltransferase activity
LOC_Os06g24310.1	retrotransposon protein, putative, unclassified, expressed	-	Chr6:14217109-14227611	14.6151	0.485246	-4.9126	2.25703e-07	YES	-
LOC_Os06g51260.2	MYB family transcription factor, putative, expressed	-	Chr6:31025936-31029132	22.6759	0.967683	-4.55048	1.22868e-05	YES	-
LOC_Os06g51260.1	MYB family transcription factor, putative, expressed	molecular_function	Chr6:31025936-31029132	22.6759	0.967683	-4.55048	1.22868e-05	YES	GO:0003677-DNA binding
		cellular_component							GO:0005634-nucleus
LOC_Os07g03710.1	SCP-like extracellular protein, expressed	cellular_component	Chr7:1512024-1512958	26.2328	0.142505	-7.52421	1.21757e-06	YES	GO:0005576-extracellular region
LOC_Os07g05750.1	retrotransposon protein, putative, Ty3-gypsy subclass, expressed	-	Chr7:2765291-2770654	11.9625	0.0210286	-9.15195	4.41566e-09	YES	-
LOC_Os07g08150.1	early light-induced protein, chloroplast precursor, putative, expressed	-	Chr7:4143339-4144573	133.569	0.669924	-7.63937	7.56479e-08	YES	-
LOC_Os07g08160.1	early light-induced protein, chloroplast precursor, putative, expressed	-	Chr7:4145911-4146866	784.735	12.9343	-5.92294	3.52141e-08	YES	-
LOC_Os07g09190.1	transketolase, putative, expressed	molecular_function	Chr7:4821206-4824667	10.0048	0.808212	-3.62982	0.000529761	YES	GO:0003824-catalytic activity, GO:0008661-1-deoxy-D-xylulose-5-phosphate synthase activity
		cellular_component							GO:0009536-plastid
		biological_process							GO:0008152-metabolic process, GO:0016114-terpenoid biosynthetic process
LOC_Os07g16400.1	retrotransposon protein, putative, Ty3-gypsy subclass, expressed	molecular_function	Chr7:9589513-9601357	2.16117	0.0248241	-6.44393	0.000240064	YES	GO:0003723-RNA binding, GO:0003964-RNA-directed DNA polymerase activity, GO:0003682-chromatin binding, GO:0003677-DNA binding, GO:0003676-nucleic acid binding, GO:0008270-zinc ion binding, GO:0004190-aspartic-type endopeptidase activity
		cellular_component							GO:0000785-chromatin, GO:0005634-nucleus
		biological_process							GO:0006278-RNA-dependent DNA replication, GO:0006333-chromatin assembly or disassembly, GO:0015074-DNA integration, GO:0006508-proteolysis
LOC_Os07g23150.1	transferase family protein, putative, expressed	molecular_function	Chr7:13052970-13055292	4.04354	0.0720844	-5.80979	0.000253145	YES	GO:0016747-transferase activity, transferring acyl groups other than amino-acyl groups, GO:0016740-transferase activity
LOC_Os07g25002.1	chloroplast 30S ribosomal protein S7, putative, expressed	molecular_function	Chr7:14236929-14237515	279.434	17.7727	-3.97478	6.92176e-06	YES	GO:0003723-RNA binding, GO:0003735-structural constituent of ribosome, GO:0019843-rRNA binding
		cellular_component							GO:0005622-intracellular, GO:0005840-ribosome, GO:0009507-chloroplast, GO:0009536-plastid, GO:0015935-small ribosomal subunit, GO:0030529-ribonucleoprotein complex, GO:0016020-membrane, GO:0009579-thylakoid
		biological_process							GO:0006412-translation
LOC_Os07g25004.1	NADPH-dependent oxidoreductase, putative, expressed	molecular_function	Chr7:14237699-14239944	36.536	2.86871	-3.67084	7.11894e-05	YES	GO:0008137-NADH dehydrogenase (ubiquinone) activity, GO:0016491-oxidoreductase activity, GO:0016655-oxidoreductase activity, acting on NADH or NADPH, quinone or similar compound as acceptor, GO:0048038-quinone binding
		cellular_component							GO:0009507-chloroplast, GO:0009536-plastid, GO:0009579-thylakoid, GO:0016020-membrane, GO:0016021-integral to membrane
		biological_process							GO:0019684-photosynthesis, light reaction, GO:0042773-ATP synthesis coupled electron transport, GO:0055114-oxidation-reduction process
LOC_Os07g25022.1	conserved hypothetical protein	molecular_function	Chr7:14244175-14244702	396.063	43.9142	-3.17297	4.90079e-05	YES	GO:0003735-structural constituent of ribosome
		cellular_component							GO:0005622-intracellular, GO:0005840-ribosome
		biological_process							GO:0006412-translation
LOC_Os07g25024.1	chloroplast 30S ribosomal protein S19, putative	molecular_function	Chr7:14244175-14244702	396.063	43.9142	-3.17297	4.90079e-05	YES	GO:0003735-structural constituent of ribosome, GO:0003723-RNA binding, GO:0019843-rRNA binding
		cellular_component							GO:0005622-intracellular, GO:0005840-ribosome, GO:0030529-ribonucleoprotein complex, GO:0009507-chloroplast, GO:0009536-plastid, GO:0015935-small ribosomal subunit, GO:0009570-chloroplast stroma
		biological_process							GO:0006412-translation
LOC_Os07g26690.1	aquaporin protein, putative, expressed	molecular_function	Chr7:15406441-15409801	25.1195	1.20095	-4.38656	0.000155742	YES	GO:0005215-transporter activity
		cellular_component							GO:0016020-membrane, GO:0016021-integral to membrane, GO:0005886-plasma membrane
		biological_process							GO:0006810-transport
LOC_Os07g26690.2	aquaporin protein, putative, expressed	molecular_function	Chr7:15406441-15409801	25.1195	1.20095	-4.38656	0.000155742	YES	GO:0005215-transporter activity
		cellular_component							GO:0016020-membrane, GO:0016021-integral to membrane
		biological_process							GO:0006810-transport
LOC_Os07g30950.1	hydroxylase, putative, expressed	molecular_function	Chr7:18328955-18330801	3.49228	0.0650851	-5.7457	0.000305941	YES	GO:0004497-monooxygenase activity, GO:0005506-iron ion binding, GO:0009055-electron carrier activity, GO:0020037-heme binding
LOC_Os07g42310.1	lung seven transmembrane domain containing protein, putative, expressed	cellular_component	Chr7:25320454-25323506	18.0318	1.94399	-3.21345	0.000579655	YES	GO:0016021-integral to membrane, GO:0005794-Golgi apparatus
LOC_Os07g46330.1	uncharacterized UPF0114 domain containing protein, expressed	cellular_component	Chr7:27630645-27633384	85.3906	8.03172	-3.4103	7.51887e-05	YES	GO:0009507-chloroplast, GO:0009941-chloroplast envelope, GO:0009706-chloroplast inner membrane
LOC_Os07g46846.1	sex determination protein tasselseed-2, putative, expressed	molecular_function	Chr7:28002586-28004412	16.3041	1.15928	-3.81393	0.000664628	YES	GO:0003824-catalytic activity, GO:0005488-binding, GO:0016491-oxidoreductase activity, GO:0050660-flavin adenine dinucleotide binding, GO:0004022-alcohol dehydrogenase (NAD) activity, GO:0008667-2,3-dihydro-2,3-dihydroxybenzoate dehydrogenase activity
		biological_process							GO:0008152-metabolic process, GO:0009239-enterobactin biosynthetic process, GO:0055114-oxidation-reduction process
LOC_Os07g01820.1	OsMADS15 - MADS-box family gene with MIKCc type-box, expressed	molecular_function	Chr7:471173-477655	46.8617	0.088163	-9.05402	0.000169473	YES	GO:0003700-sequence-specific DNA binding transcription factor activity, GO:0003677-DNA binding, GO:0043565-sequence-specific DNA binding, GO:0046982-protein heterodimerization activity
		cellular_component							GO:0005634-nucleus
		biological_process							GO:0006355-regulation of transcription, DNA-dependent, GO:0009908-flower development, GO:0010582-floral meristem determinacy, GO:0009933-meristem structural organization, GO:0010076-maintenance of floral meristem identity, GO:0010154-fruit development, GO:0010077-maintenance of inflorescence meristem identity
LOC_Os07g01820.2	OsMADS15 - MADS-box family gene with MIKCc type-box, expressed	molecular_function	Chr7:471173-477655	46.8617	0.088163	-9.05402	0.000169473	YES	GO:0003700-sequence-specific DNA binding transcription factor activity, GO:0043565-sequence-specific DNA binding
		cellular_component							GO:0005634-nucleus
		biological_process							GO:0006355-regulation of transcription, DNA-dependent
LOC_Os07g01820.3	OsMADS15 - MADS-box family gene with MIKCc type-box, expressed	molecular_function	Chr7:471173-477655	46.8617	0.088163	-9.05402	0.000169473	YES	GO:0003700-sequence-specific DNA binding transcription factor activity, GO:0003677-DNA binding, GO:0043565-sequence-specific DNA binding, GO:0005515-protein binding
		cellular_component							GO:0005634-nucleus
		biological_process							GO:0006355-regulation of transcription, DNA-dependent
LOC_Os07g01820.4	OsMADS15 - MADS-box family gene with MIKCc type-box, expressed	molecular_function	Chr7:471173-477655	46.8617	0.088163	-9.05402	0.000169473	YES	GO:0003700-sequence-specific DNA binding transcription factor activity, GO:0043565-sequence-specific DNA binding
		cellular_component							GO:0005634-nucleus
		biological_process							GO:0006355-regulation of transcription, DNA-dependent
LOC_Os07g01820.5	OsMADS15 - MADS-box family gene with MIKCc type-box, expressed	molecular_function	Chr7:471173-477655	46.8617	0.088163	-9.05402	0.000169473	YES	GO:0003700-sequence-specific DNA binding transcription factor activity
		cellular_component							GO:0005634-nucleus
		biological_process							GO:0006355-regulation of transcription, DNA-dependent
LOC_Os07g01820.6	OsMADS15 - MADS-box family gene with MIKCc type-box, expressed	molecular_function	Chr7:471173-477655	46.8617	0.088163	-9.05402	0.000169473	YES	GO:0003700-sequence-specific DNA binding transcription factor activity, GO:0043565-sequence-specific DNA binding
		cellular_component							GO:0005634-nucleus
		biological_process							GO:0006355-regulation of transcription, DNA-dependent
LOC_Os07g06800.1	3-oxo-5-alpha-steroid 4-dehydrogenase, putative, expressed	molecular_function	Chr7:3316485-3318170	35.9581	0.983281	-5.19257	0.000153773	YES	GO:0016627-oxidoreductase activity, acting on the CH-CH group of donors
		cellular_component							GO:0005737-cytoplasm, GO:0016021-integral to membrane, GO:0009507-chloroplast, GO:0009941-chloroplast envelope
		biological_process							GO:0006629-lipid metabolic process
LOC_Os07g22930.4	starch synthase, putative, expressed	molecular_function	Chr7:12916276-12924325	61.1043	6.7867	-3.17049	1.44788e-05	YES	GO:0009011-starch synthase activity
		biological_process							GO:0009058-biosynthetic process, GO:0009250-glucan biosynthetic process
LOC_Os07g22930.3	starch synthase, putative, expressed	molecular_function	Chr7:12916276-12924325	61.1043	6.7867	-3.17049	1.44788e-05	YES	GO:0009011-starch synthase activity
		biological_process							GO:0009058-biosynthetic process, GO:0009250-glucan biosynthetic process
LOC_Os07g22930.2	starch synthase, putative, expressed	molecular_function	Chr7:12916276-12924325	61.1043	6.7867	-3.17049	1.44788e-05	YES	GO:0009011-starch synthase activity
		cellular_component							GO:0009507-chloroplast
		biological_process							GO:0009058-biosynthetic process, GO:0009250-glucan biosynthetic process
LOC_Os07g24230.1	integral membrane transporter family protein, putative, expressed	-	Chr7:13776866-13780339	16.4245	0.489755	-5.06765	0.000112254	YES	-
LOC_Os07g25018.1	uncharacterized protein ycf72, putative	cellular_component	Chr7:14243639-14244053	111.268	4.23858	-4.71431	0.000169871	YES	GO:0009507-chloroplast, GO:0009536-plastid
LOC_Os07g31884.1	MATE efflux family protein, putative, expressed	molecular_function	Chr7:18956321-18963235	16.1421	1.71766	-3.23231	0.000496107	YES	GO:0015238-drug transmembrane transporter activity, GO:0015297-antiporter activity
		cellular_component							GO:0016020-membrane
		biological_process							GO:0006855-drug transmembrane transport
LOC_Os07g32570.2	OsAPRL1 adenosine 5'-phosphosulfate reductase-like OsAPRL1, expressed	molecular_function	Chr7:19409952-19413299	134.823	8.50931	-3.98588	1.7337e-05	YES	GO:0016671-oxidoreductase activity, acting on a sulfur group of donors, disulfide as acceptor, GO:0016740-transferase activity, GO:0050825-ice binding, GO:0009973-adenylyl-sulfate reductase activity, GO:0004604-phosphoadenylyl-sulfate reductase (thioredoxin) activity
		cellular_component							GO:0009507-chloroplast, GO:0009570-chloroplast stroma
		biological_process							GO:0008152-metabolic process, GO:0019419-sulfate reduction, GO:0045454-cell redox homeostasis, GO:0055114-oxidation-reduction process, GO:0042309-homoiothermy, GO:0050826-response to freezing, GO:0000103-sulfate assimilation
LOC_Os07g43700.2	lactate/malate dehydrogenase, putative, expressed	molecular_function	Chr7:26153824-26156006	27.2809	0.682533	-5.32085	3.26176e-05	YES	GO:0003824-catalytic activity, GO:0005488-binding, GO:0016491-oxidoreductase activity, GO:0016615-malate dehydrogenase activity, GO:0016616-oxidoreductase activity, acting on the CH-OH group of donors, NAD or NADP as acceptor, GO:0030060-L-malate dehydrogenase activity
		biological_process							GO:0005975-carbohydrate metabolic process, GO:0006096-glycolysis, GO:0006108-malate metabolic process, GO:0008152-metabolic process, GO:0044262-cellular carbohydrate metabolic process, GO:0055114-oxidation-reduction process
LOC_Os07g43700.1	lactate/malate dehydrogenase, putative, expressed	molecular_function	Chr7:26153824-26156006	27.2809	0.682533	-5.32085	3.26176e-05	YES	GO:0003824-catalytic activity, GO:0005488-binding, GO:0016491-oxidoreductase activity, GO:0016615-malate dehydrogenase activity, GO:0016616-oxidoreductase activity, acting on the CH-OH group of donors, NAD or NADP as acceptor, GO:0030060-L-malate dehydrogenase activity
		biological_process							GO:0005975-carbohydrate metabolic process, GO:0006096-glycolysis, GO:0006108-malate metabolic process, GO:0008152-metabolic process, GO:0044262-cellular carbohydrate metabolic process, GO:0055114-oxidation-reduction process
LOC_Os07g44330.1	kinase, putative, expressed	molecular_function	Chr7:26481245-26485314	46.6338	3.23097	-3.85134	1.21268e-06	YES	GO:0000155-two-component sensor activity, GO:0004673-protein histidine kinase activity, GO:0005524-ATP binding, GO:0016772-transferase activity, transferring phosphorus-containing groups, GO:0009927-histidine phosphotransfer kinase activity, GO:0004740-pyruvate dehydrogenase (acetyl-transferring) kinase activity
		biological_process							GO:0007165-signal transduction, GO:0016310-phosphorylation, GO:0018106-peptidyl-histidine phosphorylation
LOC_Os07g44330.3	kinase, putative, expressed	molecular_function	Chr7:26481245-26485314	46.6338	3.23097	-3.85134	1.21268e-06	YES	GO:0000155-two-component sensor activity, GO:0004673-protein histidine kinase activity, GO:0005524-ATP binding, GO:0016772-transferase activity, transferring phosphorus-containing groups
		biological_process							GO:0007165-signal transduction, GO:0016310-phosphorylation, GO:0018106-peptidyl-histidine phosphorylation
LOC_Os07g44330.2	kinase, putative, expressed	molecular_function	Chr7:26481245-26485314	46.6338	3.23097	-3.85134	1.21268e-06	YES	GO:0000155-two-component sensor activity, GO:0004673-protein histidine kinase activity, GO:0005524-ATP binding, GO:0016772-transferase activity, transferring phosphorus-containing groups, GO:0016301-kinase activity
		biological_process							GO:0007165-signal transduction, GO:0016310-phosphorylation, GO:0018106-peptidyl-histidine phosphorylation
LOC_Os08g06110.3	MYB family transcription factor, putative, expressed	molecular_function	Chr8:3365729-3373434	62.4317	1.97999	-4.97872	3.57759e-08	YES	GO:0003677-DNA binding
		cellular_component							GO:0005634-nucleus
LOC_Os08g06110.5	MYB family transcription factor, putative, expressed	molecular_function	Chr8:3365729-3373434	62.4317	1.97999	-4.97872	3.57759e-08	YES	GO:0003677-DNA binding
		cellular_component							GO:0005634-nucleus
LOC_Os08g06110.2	MYB family transcription factor, putative, expressed	molecular_function	Chr8:3365729-3373434	62.4317	1.97999	-4.97872	3.57759e-08	YES	GO:0003677-DNA binding
		cellular_component							GO:0005634-nucleus
LOC_Os08g06110.4	MYB family transcription factor, putative, expressed	molecular_function	Chr8:3365729-3373434	62.4317	1.97999	-4.97872	3.57759e-08	YES	GO:0003677-DNA binding
		cellular_component							GO:0005634-nucleus
LOC_Os08g15248.1	NADPH-dependent oxidoreductase, putative, expressed	molecular_function	Chr8:9255762-9258007	36.4871	2.86871	-3.66891	7.17759e-05	YES	GO:0008137-NADH dehydrogenase (ubiquinone) activity, GO:0016491-oxidoreductase activity, GO:0016655-oxidoreductase activity, acting on NADH or NADPH, quinone or similar compound as acceptor, GO:0048038-quinone binding
		cellular_component							GO:0009507-chloroplast, GO:0009536-plastid, GO:0009579-thylakoid, GO:0016020-membrane, GO:0016021-integral to membrane
		biological_process							GO:0019684-photosynthesis, light reaction, GO:0042773-ATP synthesis coupled electron transport, GO:0055114-oxidation-reduction process
LOC_Os08g15264.1	conserved hypothetical protein	molecular_function	Chr8:9262238-9262765	395.621	43.9142	-3.17136	4.94984e-05	YES	GO:0003735-structural constituent of ribosome
		cellular_component							GO:0005622-intracellular, GO:0005840-ribosome
		biological_process							GO:0006412-translation
LOC_Os08g15266.1	chloroplast 30S ribosomal protein S19, putative	molecular_function	Chr8:9262238-9262765	395.621	43.9142	-3.17136	4.94984e-05	YES	GO:0003735-structural constituent of ribosome, GO:0003723-RNA binding, GO:0019843-rRNA binding
		cellular_component							GO:0005622-intracellular, GO:0005840-ribosome, GO:0030529-ribonucleoprotein complex, GO:0009507-chloroplast, GO:0009536-plastid, GO:0015935-small ribosomal subunit, GO:0009570-chloroplast stroma
		biological_process							GO:0006412-translation
LOC_Os08g15268.1	chloroplast 50S ribosomal protein L22, putative, expressed	molecular_function	Chr8:9262833-9263283	226.913	2.83578	-6.32225	2.82511e-06	YES	GO:0003735-structural constituent of ribosome, GO:0003723-RNA binding, GO:0019843-rRNA binding
		cellular_component							GO:0005622-intracellular, GO:0005840-ribosome, GO:0015934-large ribosomal subunit, GO:0030529-ribonucleoprotein complex, GO:0009507-chloroplast, GO:0009536-plastid
		biological_process							GO:0006412-translation
LOC_Os08g15272.1	chloroplast 30S ribosomal protein S3, putative, expressed	molecular_function	Chr8:9263337-9264057	60.0197	1.24614	-5.5899	4.93107e-05	YES	GO:0003723-RNA binding, GO:0003735-structural constituent of ribosome
		cellular_component							GO:0005622-intracellular, GO:0005840-ribosome, GO:0015935-small ribosomal subunit, GO:0030529-ribonucleoprotein complex, GO:0016020-membrane, GO:0009295-nucleoid
		biological_process							GO:0006412-translation
LOC_Os08g15278.1	chloroplast 30S ribosomal protein S8, putative, expressed	molecular_function	Chr8:9266283-9266694	102.171	8.38733	-3.60663	0.000692049	YES	GO:0003723-RNA binding, GO:0003735-structural constituent of ribosome, GO:0019843-rRNA binding
		cellular_component							GO:0005622-intracellular, GO:0005840-ribosome, GO:0009507-chloroplast, GO:0009536-plastid, GO:0030529-ribonucleoprotein complex, GO:0016020-membrane
		biological_process							GO:0006412-translation
LOC_Os08g34240.1	CAMK_KIN1/SNF1/Nim1_like.33 - CAMK includes calcium/calmodulin depedent protein kinases, expressed	molecular_function	Chr8:21466750-21468619	8.76932	0.321027	-4.7717	0.000735164	YES	GO:0000166-nucleotide binding, GO:0004672-protein kinase activity, GO:0004674-protein serine/threonine kinase activity, GO:0005524-ATP binding, GO:0016301-kinase activity, GO:0016740-transferase activity, GO:0030145-manganese ion binding, GO:0004713-protein tyrosine kinase activity, GO:0003677-DNA binding, GO:0003918-DNA topoisomerase (ATP-hydrolyzing) activity
		biological_process							GO:0006468-protein phosphorylation, GO:0007165-signal transduction, GO:0006265-DNA topological change, GO:0007275-multicellular organismal development, GO:0009651-response to salt stress, GO:0042538-hyperosmotic salinity response, GO:0009628-response to abiotic stimulus, GO:0009414-response to water deprivation, GO:0010540-basipetal auxin transport
LOC_Os08g38710.1	uncharacterized glycosyltransferase, putative, expressed	-	Chr8:24475145-24479529	24.8312	2.21957	-3.4838	6.7638e-05	YES	-
LOC_Os08g05320.3	expressed protein	-	Chr8:2786219-2792203	2.30008	0.0288913	-6.31491	5.11397e-05	YES	-
LOC_Os08g05320.2	expressed protein	-	Chr8:2786219-2792203	2.30008	0.0288913	-6.31491	5.11397e-05	YES	-
LOC_Os08g06100.1	O-methyltransferase, putative, expressed	molecular_function	Chr8:3337750-3340959	39.8496	5.09608	-2.9671	0.000486999	YES	GO:0008168-methyltransferase activity, GO:0008171-O-methyltransferase activity, GO:0046983-protein dimerization activity, GO:0016740-transferase activity, GO:0030755-quercetin 3-O-methyltransferase activity, GO:0003824-catalytic activity, GO:0033799-myricetin 3'-O-methyltransferase activity
		cellular_component							GO:0005634-nucleus, GO:0005886-plasma membrane, GO:0005737-cytoplasm
		biological_process							GO:0009809-lignin biosynthetic process, GO:0051555-flavonol biosynthetic process
LOC_Os08g15280.1	apocytochrome f precursor, putative, expressed	molecular_function	Chr8:9282837-9283800	52.8258	2.70592	-4.28705	4.89585e-05	YES	GO:0005506-iron ion binding, GO:0009055-electron carrier activity, GO:0020037-heme binding
		cellular_component							GO:0031361-integral to thylakoid membrane, GO:0009507-chloroplast, GO:0009536-plastid, GO:0016020-membrane, GO:0009535-chloroplast thylakoid membrane, GO:0009579-thylakoid
		biological_process							GO:0015979-photosynthesis
LOC_Os08g22420.1	retrotransposon protein, putative, unclassified, expressed	molecular_function	Chr8:13526243-13531166	2.34202	0.0465651	-5.65236	0.000291359	YES	GO:0003676-nucleic acid binding, GO:0003677-DNA binding, GO:0003723-RNA binding, GO:0003964-RNA-directed DNA polymerase activity, GO:0008270-zinc ion binding, GO:0004190-aspartic-type endopeptidase activity
		biological_process							GO:0006278-RNA-dependent DNA replication, GO:0015074-DNA integration, GO:0006508-proteolysis
LOC_Os08g26230.2	expressed protein	-	Chr8:15984165-15991648	592.019	95.7473	-2.62834	0.000119393	YES	-
LOC_Os08g26230.5	expressed protein	-	Chr8:15984165-15991648	592.019	95.7473	-2.62834	0.000119393	YES	-
LOC_Os08g26230.6	expressed protein	-	Chr8:15984165-15991648	592.019	95.7473	-2.62834	0.000119393	YES	-
LOC_Os08g26230.4	expressed protein	-	Chr8:15984165-15991648	592.019	95.7473	-2.62834	0.000119393	YES	-
LOC_Os08g26230.3	expressed protein	-	Chr8:15984165-15991648	592.019	95.7473	-2.62834	0.000119393	YES	-
LOC_Os08g26230.7	expressed protein	-	Chr8:15984165-15991648	592.019	95.7473	-2.62834	0.000119393	YES	-
LOC_Os08g33540.2	ATP-dependent Clp protease adaptor protein ClpS containing protein, expressed	biological_process	Chr8:20945055-20947979	136.424	25.473	-2.42105	0.000319837	YES	GO:0030163-protein catabolic process
LOC_Os08g33540.1	ATP-dependent Clp protease adaptor protein ClpS containing protein, expressed	biological_process	Chr8:20945055-20947979	136.424	25.473	-2.42105	0.000319837	YES	GO:0030163-protein catabolic process
LOC_Os08g37370.1	mitochondrial carrier protein, putative, expressed	molecular_function	Chr8:23613090-23614707	28.9024	2.80849	-3.36333	0.00025529	YES	GO:0005488-binding, GO:0005215-transporter activity, GO:0005310-dicarboxylic acid transmembrane transporter activity
		cellular_component							GO:0016020-membrane, GO:0016021-integral to membrane, GO:0005739-mitochondrion, GO:0005743-mitochondrial inner membrane
		biological_process							GO:0006810-transport, GO:0006839-mitochondrial transport
LOC_Os08g37370.2	mitochondrial carrier protein, putative, expressed	molecular_function	Chr8:23613090-23614707	28.9024	2.80849	-3.36333	0.00025529	YES	GO:0005488-binding, GO:0005215-transporter activity
		cellular_component							GO:0016020-membrane, GO:0016021-integral to membrane, GO:0005739-mitochondrion, GO:0005743-mitochondrial inner membrane
		biological_process							GO:0006810-transport, GO:0006839-mitochondrial transport
LOC_Os08g38910.4	caffeoyl-CoA O-methyltransferase, putative, expressed	molecular_function	Chr8:24592944-24597553	27.203	7.01521	-1.95521	9.73154e-05	YES	GO:0008168-methyltransferase activity, GO:0008171-O-methyltransferase activity, GO:0016740-transferase activity
LOC_Os08g38910.2	caffeoyl-CoA O-methyltransferase, putative, expressed	molecular_function	Chr8:24592944-24597553	27.203	7.01521	-1.95521	9.73154e-05	YES	GO:0008171-O-methyltransferase activity
LOC_Os08g38910.3	caffeoyl-CoA O-methyltransferase, putative, expressed	molecular_function	Chr8:24592944-24597553	27.203	7.01521	-1.95521	9.73154e-05	YES	GO:0008168-methyltransferase activity, GO:0008171-O-methyltransferase activity, GO:0016740-transferase activity
LOC_Os08g38910.1	caffeoyl-CoA O-methyltransferase, putative, expressed	molecular_function	Chr8:24592944-24597553	27.203	7.01521	-1.95521	9.73154e-05	YES	GO:0008171-O-methyltransferase activity, GO:0008168-methyltransferase activity, GO:0016740-transferase activity
LOC_Os09g08464.1	ATP synthase B chain, putative, expressed	-	Chr9:4417890-4418372	43.5585	0.694375	-5.97109	0.000123226	YES	-
LOC_Os09g19952.1	ribosomal protein L22, putative, expressed	molecular_function	Chr9:11946746-11952503	373.785	33.5167	-3.47926	1.27047e-05	YES	GO:0003735-structural constituent of ribosome
		cellular_component							GO:0005622-intracellular, GO:0005840-ribosome
		biological_process							GO:0006412-translation
LOC_Os09g19954.1	ribosomal protein, putative, expressed	molecular_function	Chr9:11946746-11952503	373.785	33.5167	-3.47926	1.27047e-05	YES	GO:0003735-structural constituent of ribosome
		cellular_component							GO:0005622-intracellular, GO:0005840-ribosome, GO:0009507-chloroplast
		biological_process							GO:0006412-translation
LOC_Os09g24408.1	conserved hypothetical protein	molecular_function	Chr9:14507175-14507702	417.65	61.0578	-2.77405	0.000214478	YES	GO:0003735-structural constituent of ribosome
		cellular_component							GO:0005622-intracellular, GO:0005840-ribosome
		biological_process							GO:0006412-translation
LOC_Os09g24412.1	chloroplast 30S ribosomal protein S19, putative	molecular_function	Chr9:14507175-14507702	417.65	61.0578	-2.77405	0.000214478	YES	GO:0003735-structural constituent of ribosome, GO:0003723-RNA binding, GO:0019843-rRNA binding
		cellular_component							GO:0005622-intracellular, GO:0005840-ribosome, GO:0030529-ribonucleoprotein complex, GO:0009507-chloroplast, GO:0009536-plastid, GO:0015935-small ribosomal subunit, GO:0009570-chloroplast stroma
		biological_process							GO:0006412-translation
LOC_Os09g24414.1	chloroplast 50S ribosomal protein L22, putative, expressed	molecular_function	Chr9:14507770-14508220	108.534	2.44955	-5.46949	6.58245e-05	YES	GO:0003735-structural constituent of ribosome, GO:0003723-RNA binding, GO:0019843-rRNA binding
		cellular_component							GO:0005622-intracellular, GO:0005840-ribosome, GO:0015934-large ribosomal subunit, GO:0030529-ribonucleoprotein complex, GO:0009507-chloroplast, GO:0009536-plastid
		biological_process							GO:0006412-translation
LOC_Os09g24416.1	chloroplast 30S ribosomal protein S3, putative, expressed	molecular_function	Chr9:14508273-14508993	91.7987	5.19922	-4.14211	2.97031e-05	YES	GO:0003723-RNA binding, GO:0003735-structural constituent of ribosome, GO:0019843-rRNA binding
		cellular_component							GO:0005622-intracellular, GO:0005840-ribosome, GO:0015935-small ribosomal subunit, GO:0030529-ribonucleoprotein complex, GO:0009507-chloroplast, GO:0009536-plastid, GO:0016020-membrane, GO:0009295-nucleoid
		biological_process							GO:0006412-translation
LOC_Os09g37540.1	uncharacterized protein PA4923, putative, expressed	cellular_component	Chr9:21642727-21644897	9.88469	0.102619	-6.58982	2.43721e-05	YES	GO:0005634-nucleus, GO:0005829-cytosol
LOC_Os09g01100.1	retrotransposon protein, putative, Ty3-gypsy subclass, expressed	molecular_function	Chr9:111597-117009	4.40109	0.0512143	-6.42517	3.43226e-05	YES	GO:0003723-RNA binding, GO:0003964-RNA-directed DNA polymerase activity, GO:0003682-chromatin binding, GO:0003677-DNA binding, GO:0003676-nucleic acid binding, GO:0008270-zinc ion binding, GO:0004190-aspartic-type endopeptidase activity
		cellular_component							GO:0000785-chromatin, GO:0005634-nucleus
		biological_process							GO:0006278-RNA-dependent DNA replication, GO:0006333-chromatin assembly or disassembly, GO:0015074-DNA integration, GO:0006508-proteolysis
LOC_Os09g09540.1	transposon protein, putative, unclassified, expressed	-	Chr9:5150257-5154230	1.79629	0.035067	-5.67876	0.000371396	YES	-
LOC_Os09g13440.1	expressed protein	-	Chr9:7770805-7777015	142.391	13.2733	-3.42326	9.49297e-05	YES	-
LOC_Os09g13440.2	expressed protein	-	Chr9:7770805-7777015	142.391	13.2733	-3.42326	9.49297e-05	YES	-
LOC_Os09g24406.1	uncharacterized protein ycf72, putative	cellular_component	Chr9:14506639-14507053	120.435	4.23858	-4.82853	0.000118236	YES	GO:0009507-chloroplast, GO:0009536-plastid
LOC_Os09g26670.1	expressed protein	-	Chr9:16200909-16201902	6.13016	0.132323	-5.53379	0.000566731	YES	-
LOC_Os09g33680.2	Os9bglu31 - beta-glucosidase, dhurrinase, similar to G. max hydroxyisourate hydrolase, expressed	molecular_function	Chr9:19882647-19888124	18.1602	1.36867	-3.72993	0.000182558	YES	GO:0004553-hydrolase activity, hydrolyzing O-glycosyl compounds
		biological_process							GO:0005975-carbohydrate metabolic process
LOC_Os09g33680.1	Os9bglu31 - beta-glucosidase, dhurrinase, similar to G. max hydroxyisourate hydrolase, expressed	molecular_function	Chr9:19882647-19888124	18.1602	1.36867	-3.72993	0.000182558	YES	GO:0003824-catalytic activity, GO:0004553-hydrolase activity, hydrolyzing O-glycosyl compounds, GO:0043169-cation binding
		biological_process							GO:0005975-carbohydrate metabolic process
LOC_Os09g35790.1	HSF-type DNA-binding domain containing protein, expressed	molecular_function	Chr9:20591229-20595143	24.699	2.98792	-3.04724	0.000548702	YES	GO:0003677-DNA binding, GO:0003700-sequence-specific DNA binding transcription factor activity, GO:0043565-sequence-specific DNA binding, GO:0003676-nucleic acid binding, GO:0004519-endonuclease activity, GO:0005524-ATP binding, GO:0016301-kinase activity, GO:0016773-phosphotransferase activity, alcohol group as acceptor
		cellular_component							GO:0005634-nucleus, GO:0005727-extrachromosomal circular DNA, GO:0005737-cytoplasm
		biological_process							GO:0006355-regulation of transcription, DNA-dependent, GO:0006950-response to stress, GO:0009405-pathogenesis, GO:0008152-metabolic process
LOC_Os09g35790.3	HSF-type DNA-binding domain containing protein, expressed	molecular_function	Chr9:20591229-20595143	24.699	2.98792	-3.04724	0.000548702	YES	GO:0003677-DNA binding, GO:0003700-sequence-specific DNA binding transcription factor activity, GO:0043565-sequence-specific DNA binding
		cellular_component							GO:0005634-nucleus
		biological_process							GO:0006355-regulation of transcription, DNA-dependent
LOC_Os09g35790.2	HSF-type DNA-binding domain containing protein, expressed	molecular_function	Chr9:20591229-20595143	24.699	2.98792	-3.04724	0.000548702	YES	GO:0003700-sequence-specific DNA binding transcription factor activity, GO:0043565-sequence-specific DNA binding, GO:0003676-nucleic acid binding, GO:0004519-endonuclease activity
		cellular_component							GO:0005634-nucleus, GO:0005727-extrachromosomal circular DNA
		biological_process							GO:0006355-regulation of transcription, DNA-dependent, GO:0009405-pathogenesis

## Sheet: Panicle Initiation (S1.2)
1.1.2 Differentially expressed genes/transcripts (DEGs) at panicle initiation stage IR42266-29-3R v/s Ajay
Gene ID	Gene Name	GO Domain	Locus	FPKM_IR42266-29-3R	FPKM_Ajay	ln(fold_change)	p_value	Significance	GO_DESCRIPTION
LOC_Os01g06310.1	glycine-rich cell wall structural protein precursor, putative, expressed	cellular_component	Chr1:2999575-3001204	1.3601	14.2016	3.38427	0.00166293	YES	GO:0016020-membrane, GO:0016021-integral to membrane
		biological_process							GO:0051260-protein homooligomerization, GO:0007186-G-protein coupled receptor signaling pathway
LOC_Os01g12210.1	aluminum-activated malate transporter, putative, expressed	-	Chr1:6659148-6662582	0.499685	5.22142	3.38535	0.00123553	YES	-
LOC_Os01g27140.1	OsGrx_C7 - glutaredoxin subgroup III, expressed	molecular_function	Chr1:15124630-15125398	3.1778	26.1916	3.043	0.000621581	YES	GO:0009055-electron carrier activity, GO:0015035-protein disulfide oxidoreductase activity
		biological_process							GO:0045454-cell redox homeostasis
LOC_Os01g37870.4	PPR repeat domain containing protein, putative, expressed	-	Chr1:21195397-21202961	18.3786	33.1527	0.851094	0.00322876	YES	-
LOC_Os01g37870.3	PPR repeat domain containing protein, putative, expressed	-	Chr1:21195397-21202961	18.3786	33.1527	0.851094	0.00322876	YES	-
LOC_Os01g37870.2	PPR repeat domain containing protein, putative, expressed	-	Chr1:21195397-21202961	18.3786	33.1527	0.851094	0.00322876	YES	-
LOC_Os01g37870.1	PPR repeat domain containing protein, putative, expressed	-	Chr1:21195397-21202961	18.3786	33.1527	0.851094	0.00322876	YES	-
LOC_Os01g44390.1	MYB family transcription factor, putative, expressed	molecular_function	Chr1:25461990-25463691	40.975	361.523	3.14127	3.55781e-07	YES	GO:0003677-DNA binding
LOC_Os01g44390.2	MYB family transcription factor, putative, expressed	molecular_function	Chr1:25461990-25463691	40.975	361.523	3.14127	3.55781e-07	YES	GO:0003677-DNA binding
LOC_Os01g51410.1	glycine dehydrogenase, putative, expressed	molecular_function	Chr1:29560349-29567065	23.8272	63.9206	1.42367	1.4669e-05	YES	GO:0003824-catalytic activity, GO:0004375-glycine dehydrogenase (decarboxylating) activity, GO:0030170-pyridoxal phosphate binding, GO:0005524-ATP binding
		cellular_component							GO:0048046-apoplast, GO:0005739-mitochondrion, GO:0009507-chloroplast, GO:0009941-chloroplast envelope
		biological_process							GO:0006544-glycine metabolic process, GO:0055114-oxidation-reduction process, GO:0006546-glycine catabolic process, GO:0046686-response to cadmium ion
LOC_Os01g51410.2	glycine dehydrogenase, putative, expressed	molecular_function	Chr1:29560349-29567065	23.8272	63.9206	1.42367	1.4669e-05	YES	GO:0004375-glycine dehydrogenase (decarboxylating) activity
		biological_process							GO:0006544-glycine metabolic process, GO:0055114-oxidation-reduction process
LOC_Os01g58020.1	ribulose bisphosphate carboxylase large chain precursor, putative, expressed	molecular_function	Chr1:33554170-33554788	24.6586	117.696	2.25489	0.000366676	YES	GO:0016984-ribulose-bisphosphate carboxylase activity
		biological_process							GO:0015977-carbon fixation
LOC_Os01g61880.1	respiratory burst oxidase, putative, expressed	molecular_function	Chr1:35813147-35820868	3.86935	14.485	1.9044	0.000345388	YES	GO:0009055-electron carrier activity, GO:0016491-oxidoreductase activity, GO:0005509-calcium ion binding, GO:0005506-iron ion binding, GO:0050660-flavin adenine dinucleotide binding, GO:0004601-peroxidase activity, GO:0050664-oxidoreductase activity, acting on NADH or NADPH, oxygen as acceptor
		cellular_component							GO:0016020-membrane, GO:0016021-integral to membrane
		biological_process							GO:0055114-oxidation-reduction process
LOC_Os01g61880.2	respiratory burst oxidase, putative, expressed	molecular_function	Chr1:35813147-35820868	3.86935	14.485	1.9044	0.000345388	YES	GO:0009055-electron carrier activity, GO:0016491-oxidoreductase activity, GO:0005509-calcium ion binding, GO:0005506-iron ion binding, GO:0050660-flavin adenine dinucleotide binding, GO:0004601-peroxidase activity, GO:0050664-oxidoreductase activity, acting on NADH or NADPH, oxygen as acceptor
		cellular_component							GO:0016020-membrane, GO:0016021-integral to membrane
		biological_process							GO:0055114-oxidation-reduction process
LOC_Os01g68269.1	expressed protein	-	Chr1:39670738-39672248	4.57605	33.6067	2.87657	3.12367e-05	YES	-
LOC_Os01g03320.1	BBTI2 - Bowman-Birk type bran trypsin inhibitor precursor, expressed	molecular_function	Chr1:1341318-1342277	13.7831	57.9622	2.07221	0.00114033	YES	GO:0004867-serine-type endopeptidase inhibitor activity
		cellular_component							GO:0005576-extracellular region
LOC_Os01g22980.1	OsSCP3 - Putative Serine Carboxypeptidase homologue, expressed	molecular_function	Chr1:12896173-12919210	19.8661	58.5543	1.55947	0.000412665	YES	GO:0004185-serine-type carboxypeptidase activity
		biological_process							GO:0006508-proteolysis
LOC_Os01g22980.2	OsSCP3 - Putative Serine Carboxypeptidase homologue, expressed	molecular_function	Chr1:12896173-12919210	19.8661	58.5543	1.55947	0.000412665	YES	GO:0004185-serine-type carboxypeptidase activity
		biological_process							GO:0006508-proteolysis
LOC_Os01g23990.1	expressed protein	-	Chr1:13508316-13508882	14.1221	58.9185	2.06076	0.00408609	YES	-
LOC_Os01g52110.3	RING finger and CHY zinc finger domain-containing protein 1, putative, expressed	molecular_function	Chr1:29965063-29970767	17.3965	49.1761	1.49916	0.000802782	YES	GO:0005515-protein binding, GO:0008270-zinc ion binding
LOC_Os01g52110.8	RING finger and CHY zinc finger domain-containing protein 1, putative, expressed	molecular_function	Chr1:29965063-29970767	17.3965	49.1761	1.49916	0.000802782	YES	GO:0005515-protein binding, GO:0008270-zinc ion binding
LOC_Os01g52110.1	RING finger and CHY zinc finger domain-containing protein 1, putative, expressed	molecular_function	Chr1:29965063-29970767	17.3965	49.1761	1.49916	0.000802782	YES	GO:0005515-protein binding, GO:0008270-zinc ion binding
LOC_Os01g52110.2	RING finger and CHY zinc finger domain-containing protein 1, putative, expressed	molecular_function	Chr1:29965063-29970767	17.3965	49.1761	1.49916	0.000802782	YES	GO:0005515-protein binding, GO:0008270-zinc ion binding
LOC_Os01g52110.4	RING finger and CHY zinc finger domain-containing protein 1, putative, expressed	molecular_function	Chr1:29965063-29970767	17.3965	49.1761	1.49916	0.000802782	YES	GO:0005515-protein binding, GO:0008270-zinc ion binding
LOC_Os01g52110.5	RING finger and CHY zinc finger domain-containing protein 1, putative, expressed	molecular_function	Chr1:29965063-29970767	17.3965	49.1761	1.49916	0.000802782	YES	GO:0005515-protein binding, GO:0008270-zinc ion binding
LOC_Os01g52110.7	RING finger and CHY zinc finger domain-containing protein 1, putative, expressed	molecular_function	Chr1:29965063-29970767	17.3965	49.1761	1.49916	0.000802782	YES	GO:0005515-protein binding, GO:0008270-zinc ion binding
LOC_Os01g52110.9	RING finger and CHY zinc finger domain-containing protein 1, putative, expressed	molecular_function	Chr1:29965063-29970767	17.3965	49.1761	1.49916	0.000802782	YES	GO:0005515-protein binding, GO:0008270-zinc ion binding
LOC_Os01g57954.1	translation initiation factor IF-1, chloroplast, putative, expressed	molecular_function	Chr1:33502758-33503082	23.3022	128.297	2.46095	0.00154147	YES	GO:0003743-translation initiation factor activity, GO:0003723-RNA binding
		biological_process							GO:0006413-translational initiation
LOC_Os01g66850.1	pectinacetylesterase domain containing protein, expressed	-	Chr1:38812349-38815179	0.153087	3.14655	4.36135	0.00044985	YES	-
LOC_Os01g74170.1	expressed protein	-	Chr1:42967049-42970144	0.827271	10.6322	3.68393	0.000220349	YES	-
LOC_Os10g18150.1	crooked neck, putative, expressed	molecular_function	Chr10:9212936-9215332	0.573457	8.33396	3.86125	4.5506e-05	YES	GO:0005488-binding
		cellular_component							GO:0005622-intracellular
		biological_process							GO:0006396-RNA processing
LOC_Os10g21310.1	photosystem II P680 chlorophyll A apoprotein, putative, expressed	molecular_function	Chr10:10875906-10877568	14.2489	59.5133	2.06236	0.000528477	YES	GO:0016168-chlorophyll binding
		cellular_component							GO:0009521-photosystem, GO:0016020-membrane, GO:0016021-integral to membrane
		biological_process							GO:0009767-photosynthetic electron transport chain, GO:0015979-photosynthesis, GO:0018298-protein-chromophore linkage, GO:0019684-photosynthesis, light reaction
LOC_Os10g21394.1	NADPH-dependent oxidoreductase, putative, expressed	molecular_function	Chr10:10908314-10909496	2.27862	18.4125	3.01446	0.000401982	YES	GO:0009055-electron carrier activity, GO:0016651-oxidoreductase activity, acting on NADH or NADPH, GO:0048038-quinone binding, GO:0051287-NAD binding
		cellular_component							GO:0009507-chloroplast, GO:0009535-chloroplast thylakoid membrane
		biological_process							GO:0055114-oxidation-reduction process
LOC_Os10g21396.1	NADPH-dependent oxidoreductase, putative, expressed	molecular_function	Chr10:10909497-10911574	8.21472	70.7686	3.10683	2.82794e-06	YES	GO:0017153-sodium:dicarboxylate symporter activity
		cellular_component							GO:0016020-membrane, GO:0009507-chloroplast
		biological_process							GO:0006835-dicarboxylic acid transport
LOC_Os10g35110.2	alpha-galactosidase precursor, putative, expressed	molecular_function	Chr10:18733289-18741383	45.2777	106.144	1.22915	9.77696e-05	YES	GO:0003824-catalytic activity, GO:0004553-hydrolase activity, hydrolyzing O-glycosyl compounds, GO:0004557-alpha-galactosidase activity, GO:0016787-hydrolase activity, GO:0016798-hydrolase activity, acting on glycosyl bonds, GO:0017153-sodium:dicarboxylate symporter activity
		cellular_component							GO:0016020-membrane, GO:0016023-cytoplasmic membrane-bounded vesicle
		biological_process							GO:0005975-carbohydrate metabolic process, GO:0008152-metabolic process, GO:0006835-dicarboxylic acid transport, GO:0032940-secretion by cell
LOC_Os10g35110.1	alpha-galactosidase precursor, putative, expressed	molecular_function	Chr10:18733289-18741383	45.2777	106.144	1.22915	9.77696e-05	YES	GO:0003824-catalytic activity, GO:0004553-hydrolase activity, hydrolyzing O-glycosyl compounds, GO:0004557-alpha-galactosidase activity, GO:0016787-hydrolase activity, GO:0016798-hydrolase activity, acting on glycosyl bonds, GO:0017153-sodium:dicarboxylate symporter activity
		cellular_component							GO:0016023-cytoplasmic membrane-bounded vesicle, GO:0016020-membrane, GO:0009505-plant-type cell wall
		biological_process							GO:0005975-carbohydrate metabolic process, GO:0008152-metabolic process, GO:0032940-secretion by cell, GO:0006835-dicarboxylic acid transport, GO:0009911-positive regulation of flower development, GO:0009965-leaf morphogenesis
LOC_Os10g35110.3	alpha-galactosidase precursor, putative, expressed	molecular_function	Chr10:18733289-18741383	45.2777	106.144	1.22915	9.77696e-05	YES	GO:0004553-hydrolase activity, hydrolyzing O-glycosyl compounds
		cellular_component							GO:0016023-cytoplasmic membrane-bounded vesicle
		biological_process							GO:0005975-carbohydrate metabolic process, GO:0032940-secretion by cell
LOC_Os10g38196.1	uncharacterized protein ycf68, putative	cellular_component	Chr10:20455334-20455736	11.348	66.3386	2.54741	0.00232998	YES	GO:0009507-chloroplast, GO:0009536-plastid
LOC_Os10g39880.1	photosynthetic reaction center protein, putative, expressed	molecular_function	Chr10:21334653-21335827	11.0442	58.7987	2.41249	0.000665128	YES	GO:0045156-electron transporter, transferring electrons within the cyclic electron transport pathway of photosynthesis activity
		cellular_component							GO:0030077-plasma membrane light-harvesting complex
		biological_process							GO:0009772-photosynthetic electron transport in photosystem II, GO:0019684-photosynthesis, light reaction
LOC_Os10g21192.1	photosystem Q, putative, expressed	molecular_function	Chr10:10807275-10808337	35.3816	263.096	2.89452	1.06616e-06	YES	GO:0005506-iron ion binding, GO:0045156-electron transporter, transferring electrons within the cyclic electron transport pathway of photosynthesis activity, GO:0046872-metal ion binding, GO:0005164-tumor necrosis factor receptor binding
		cellular_component							GO:0009523-photosystem II, GO:0016020-membrane, GO:0016021-integral to membrane, GO:0030076-light-harvesting complex, GO:0030077-plasma membrane light-harvesting complex
		biological_process							GO:0006810-transport, GO:0009772-photosynthetic electron transport in photosystem II, GO:0015979-photosynthesis, GO:0019684-photosynthesis, light reaction, GO:0022900-electron transport chain, GO:0006955-immune response
LOC_Os10g21248.1	photosystem I P700 chlorophyll a apoprotein A2, putative, expressed	molecular_function	Chr10:10843916-10846121	2.59993	12.3248	2.24502	0.00191	YES	GO:0000287-magnesium ion binding, GO:0005506-iron ion binding, GO:0016168-chlorophyll binding, GO:0046872-metal ion binding, GO:0051536-iron-sulfur cluster binding, GO:0051539-4 iron, 4 sulfur cluster binding
		cellular_component							GO:0009522-photosystem I, GO:0009536-plastid, GO:0009579-thylakoid, GO:0016021-integral to membrane, GO:0016020-membrane, GO:0009507-chloroplast, GO:0010287-plastoglobule
		biological_process							GO:0006810-transport, GO:0015979-photosynthesis, GO:0018298-protein-chromophore linkage, GO:0022900-electron transport chain
LOC_Os10g21300.1	ATP-dependent Clp protease proteolytic subunit, putative, expressed	molecular_function	Chr10:10874744-10875395	1.20481	12.3487	3.35748	0.00360006	YES	GO:0004252-serine-type endopeptidase activity, GO:0008233-peptidase activity
		cellular_component							GO:0009507-chloroplast, GO:0009570-chloroplast stroma, GO:0009535-chloroplast thylakoid membrane, GO:0009532-plastid stroma, GO:0009840-chloroplastic endopeptidase Clp complex
		biological_process							GO:0006508-proteolysis
LOC_Os10g22560.1	peptide transporter PTR2, putative, expressed	molecular_function	Chr10:11691141-11695039	27.5502	53.9611	0.969859	0.00264768	YES	GO:0005215-transporter activity
		cellular_component							GO:0016020-membrane, GO:0016021-integral to membrane
		biological_process							GO:0006810-transport, GO:0006857-oligopeptide transport
LOC_Os10g22560.2	peptide transporter PTR2, putative, expressed	molecular_function	Chr10:11691141-11695039	27.5502	53.9611	0.969859	0.00264768	YES	GO:0005215-transporter activity
		cellular_component							GO:0016020-membrane, GO:0016021-integral to membrane
		biological_process							GO:0006810-transport, GO:0006857-oligopeptide transport
LOC_Os10g22560.3	peptide transporter PTR2, putative, expressed	molecular_function	Chr10:11691141-11695039	27.5502	53.9611	0.969859	0.00264768	YES	GO:0005215-transporter activity
		cellular_component							GO:0016020-membrane, GO:0016021-integral to membrane
		biological_process							GO:0006810-transport, GO:0006857-oligopeptide transport
LOC_Os10g38276.1	chloroplast ATP synthase a chain precursor, putative, expressed	molecular_function	Chr10:20482528-20483272	2.61982	17.241	2.7183	0.0044306	YES	GO:0015078-hydrogen ion transmembrane transporter activity, GO:0046933-hydrogen ion transporting ATP synthase activity, rotational mechanism
		cellular_component							GO:0009507-chloroplast, GO:0009536-plastid, GO:0009579-thylakoid, GO:0016020-membrane, GO:0016021-integral to membrane, GO:0045263-proton-transporting ATP synthase complex, coupling factor F(o), GO:0009535-chloroplast thylakoid membrane
		biological_process							GO:0006754-ATP biosynthetic process, GO:0006810-transport, GO:0006811-ion transport, GO:0015986-ATP synthesis coupled proton transport, GO:0015992-proton transport, GO:0042777-plasma membrane ATP synthesis coupled proton transport
LOC_Os10g41692.1	expressed protein	cellular_component	Chr10:22447468-22447771	26.4322	129.638	2.29412	0.00349826	YES	GO:0009507-chloroplast, GO:0009536-plastid
LOC_Os11g19190.1	transposon protein, putative, CACTA, En/Spm sub-class, expressed	-	Chr11:10962260-10965496	1.51314	7.35697	2.28156	0.00449628	YES	-
LOC_Os11g25040.1	plant-specific domain TIGR01615 family protein, expressed	-	Chr11:14267736-14268968	0.0748952	7.69643	6.68317	1.52747e-05	YES	-
LOC_Os11g30500.1	HVA22, putative, expressed	biological_process	Chr11:17729024-17730347	0.109412	3.153	4.84888	0.00308739	YES	GO:0009737-response to abscisic acid stimulus, GO:0009409-response to cold, GO:0042538-hyperosmotic salinity response, GO:0009414-response to water deprivation, GO:0009555-pollen development, GO:0009908-flower development, GO:0010507-negative regulation of autophagy
LOC_Os11g02620.1	BTBN21 - Bric-a-Brac, Tramtrack, Broad Complex BTB domain with non-phototropic hypocotyl 3 NPH3 and coiled-coil domains, expressed	molecular_function	Chr11:827665-831854	0.303506	3.97475	3.71107	0.00137433	YES	GO:0004871-signal transducer activity, GO:0005515-protein binding
		biological_process							GO:0009416-response to light stimulus
LOC_Os11g14000.1	ANTH domain containing protein, expressed	molecular_function	Chr11:7771029-7772486	0.618648	7.03144	3.50663	0.00104681	YES	GO:0005543-phospholipid binding
		biological_process							GO:0006807-nitrogen compound metabolic process
LOC_Os12g02050.1	expressed protein	-	Chr12:610164-612434	0.947671	9.61716	3.34315	0.00192955	YES	-
LOC_Os12g12580.1	NADP-dependent oxidoreductase, putative, expressed	molecular_function	Chr12:6916184-6918603	0.191824	3.06752	3.99922	0.00329793	YES	GO:0003824-catalytic activity, GO:0005488-binding, GO:0008270-zinc ion binding, GO:0016491-oxidoreductase activity
		biological_process							GO:0008152-metabolic process, GO:0055114-oxidation-reduction process
LOC_Os12g12580.2	NADP-dependent oxidoreductase, putative, expressed	molecular_function	Chr12:6916184-6918603	0.191824	3.06752	3.99922	0.00329793	YES	GO:0008270-zinc ion binding, GO:0016491-oxidoreductase activity, GO:0003824-catalytic activity, GO:0005488-binding
		biological_process							GO:0055114-oxidation-reduction process, GO:0008152-metabolic process
LOC_Os12g39360.1	aspartic proteinase nepenthesin precursor, putative, expressed	molecular_function	Chr12:24212537-24215241	2.58262	45.7845	4.14795	8.92292e-10	YES	GO:0004190-aspartic-type endopeptidase activity, GO:0008233-peptidase activity, GO:0016787-hydrolase activity
		biological_process							GO:0006508-proteolysis
LOC_Os12g01449.1	chloroplast unusual positioning protein, putative, expressed	molecular_function	Chr12:273545-282070	6.25596	25.7288	2.04008	0.000654006	YES	GO:0005179-hormone activity
		cellular_component							GO:0005576-extracellular region, GO:0005634-nucleus, GO:0009507-chloroplast, GO:0009707-chloroplast outer membrane
		biological_process							GO:0009902-chloroplast relocation
LOC_Os12g09720.1	dirigent, putative, expressed	-	Chr12:5132813-5135246	17.0909	61.6452	1.85076	0.00409683	YES	-
LOC_Os12g31870.1	expressed protein	-	Chr12:19193639-19196033	0.589339	36.0995	5.93674	6.0707e-06	YES	-
LOC_Os12g37530.2	expressed protein	molecular_function	Chr12:23030652-23035532	35.848	84.9503	1.24473	9.22124e-05	YES	GO:0005215-transporter activity
		cellular_component							GO:0019861-flagellum, GO:0009941-chloroplast envelope
		biological_process							GO:0006879-cellular iron ion homeostasis
LOC_Os12g37530.1	expressed protein	cellular_component	Chr12:23030652-23035532	35.848	84.9503	1.24473	9.22124e-05	YES	GO:0019861-flagellum
LOC_Os12g37530.3	expressed protein	cellular_component	Chr12:23030652-23035532	35.848	84.9503	1.24473	9.22124e-05	YES	GO:0019861-flagellum
LOC_Os02g02830.1	ubiquitin-conjugating enzyme, putative, expressed	molecular_function	Chr2:1078474-1079652	79.7025	254.108	1.67275	0.00337576	YES	GO:0016874-ligase activity, GO:0019787-small conjugating protein ligase activity
		biological_process							GO:0019941-modification-dependent protein catabolic process, GO:0043687-post-translational protein modification, GO:0051246-regulation of protein metabolic process
LOC_Os02g02830.2	ubiquitin-conjugating enzyme, putative, expressed	molecular_function	Chr2:1078474-1079652	79.7025	254.108	1.67275	0.00337576	YES	GO:0019787-small conjugating protein ligase activity
		biological_process							GO:0043687-post-translational protein modification, GO:0051246-regulation of protein metabolic process
LOC_Os02g38020.1	inorganic phosphate transporter 2-1, chloroplast precursor, putative, expressed	molecular_function	Chr2:22971562-22975296	14.0658	36.2047	1.36399	0.0042483	YES	GO:0005315-inorganic phosphate transmembrane transporter activity, GO:0009673-low affinity phosphate transmembrane transporter activity
		cellular_component							GO:0016020-membrane, GO:0009507-chloroplast, GO:0009941-chloroplast envelope
		biological_process							GO:0006817-phosphate ion transport
LOC_Os02g38020.2	inorganic phosphate transporter 2-1, chloroplast precursor, putative, expressed	molecular_function	Chr2:22971562-22975296	14.0658	36.2047	1.36399	0.0042483	YES	GO:0005315-inorganic phosphate transmembrane transporter activity
		cellular_component							GO:0016020-membrane
		biological_process							GO:0006817-phosphate ion transport
LOC_Os02g07050.1	pentatricopeptide, putative, expressed	-	Chr2:3614623-3617164	0.0352101	1.10766	4.97538	0.00228274	YES	-
LOC_Os02g08490.1	chaperone protein clpB 1, putative, expressed	molecular_function	Chr2:4567616-4573049	0.63512	3.95951	2.64022	0.0032212	YES	GO:0000166-nucleotide binding, GO:0005515-protein binding, GO:0005524-ATP binding, GO:0017111-nucleoside-triphosphatase activity, GO:0003677-DNA binding, GO:0016887-ATPase activity
		cellular_component							GO:0005783-endoplasmic reticulum, GO:0005739-mitochondrion, GO:0009507-chloroplast
		biological_process							GO:0019538-protein metabolic process, GO:0006260-DNA replication, GO:0051085-chaperone mediated protein folding requiring cofactor
LOC_Os02g24598.1	chloroplast envelope membrane protein, putative, expressed	cellular_component	Chr2:14263498-14264191	2.56993	31.591	3.61971	0.000127036	YES	GO:0016021-integral to membrane
LOC_Os02g24642.1	photosystem II reaction center protein K precursor, putative, expressed	cellular_component	Chr2:14288945-14289590	3.21829	23.103	2.84371	0.00261041	YES	GO:0009507-chloroplast, GO:0009523-photosystem II, GO:0009536-plastid, GO:0009538-photosystem I reaction center, GO:0016020-membrane, GO:0009539-photosystem II reaction center
		biological_process							GO:0015979-photosynthesis
LOC_Os02g32814.1	heavy metal-associated domain containing protein, expressed	molecular_function	Chr2:19472210-19486248	156.192	759.745	2.2822	0.00040284	YES	GO:0046872-metal ion binding, GO:0005507-copper ion binding, GO:0050825-ice binding, GO:0015097-mercury ion transmembrane transporter activity
		biological_process							GO:0030001-metal ion transport, GO:0006826-iron ion transport, GO:0042309-homoiothermy, GO:0050826-response to freezing, GO:0016068-type I hypersensitivity, GO:0015694-mercury ion transport
LOC_Os02g49555.1	expressed protein	-	Chr2:30290561-30293723	0.106737	2.44442	4.51736	0.000396741	YES	-
LOC_Os02g54130.4	heat shock protein DnaJ, putative, expressed	-	Chr2:33169842-33175612	24.4937	73.9165	1.59348	5.04379e-06	YES	-
LOC_Os02g54130.3	heat shock protein DnaJ, putative, expressed	-	Chr2:33169842-33175612	24.4937	73.9165	1.59348	5.04379e-06	YES	-
LOC_Os02g54130.1	heat shock protein DnaJ, putative, expressed	molecular_function	Chr2:33169842-33175612	24.4937	73.9165	1.59348	5.04379e-06	YES	GO:0031072-heat shock protein binding
LOC_Os02g54130.2	heat shock protein DnaJ, putative, expressed	molecular_function	Chr2:33169842-33175612	24.4937	73.9165	1.59348	5.04379e-06	YES	GO:0031072-heat shock protein binding
LOC_Os03g02690.2	dihydrodipicolinate reductase, putative, expressed	molecular_function	Chr3:1004298-1007269	11.2534	37.6312	1.74157	0.000850123	YES	GO:0003824-catalytic activity, GO:0005488-binding, GO:0008839-dihydrodipicolinate reductase activity
		cellular_component							GO:0005737-cytoplasm
		biological_process							GO:0008152-metabolic process, GO:0009089-lysine biosynthetic process via diaminopimelate
LOC_Os03g02690.3	dihydrodipicolinate reductase, putative, expressed	molecular_function	Chr3:1004298-1007269	11.2534	37.6312	1.74157	0.000850123	YES	GO:0003824-catalytic activity, GO:0005488-binding, GO:0008839-dihydrodipicolinate reductase activity
		cellular_component							GO:0005737-cytoplasm
		biological_process							GO:0008152-metabolic process, GO:0009089-lysine biosynthetic process via diaminopimelate
LOC_Os03g02690.1	dihydrodipicolinate reductase, putative, expressed	molecular_function	Chr3:1004298-1007269	11.2534	37.6312	1.74157	0.000850123	YES	GO:0003824-catalytic activity, GO:0005488-binding, GO:0008839-dihydrodipicolinate reductase activity
		cellular_component							GO:0005737-cytoplasm, GO:0009507-chloroplast, GO:0009570-chloroplast stroma
		biological_process							GO:0008152-metabolic process, GO:0009089-lysine biosynthetic process via diaminopimelate, GO:0019684-photosynthesis, light reaction
LOC_Os03g04470.1	expressed protein	molecular_function	Chr3:2073417-2075029	38.7797	123.848	1.6752	0.00384141	YES	GO:0017153-sodium:dicarboxylate symporter activity
		cellular_component							GO:0016020-membrane
		biological_process							GO:0006835-dicarboxylic acid transport
LOC_Os03g15930.1	OTU-like cysteine protease family protein, putative, expressed	molecular_function	Chr3:8790746-8795738	25.6906	54.4595	1.08394	0.0032304	YES	GO:0008233-peptidase activity
LOC_Os03g15930.2	OTU-like cysteine protease family protein, putative, expressed	molecular_function	Chr3:8790746-8795738	25.6906	54.4595	1.08394	0.0032304	YES	GO:0008233-peptidase activity
LOC_Os03g15930.3	OTU-like cysteine protease family protein, putative, expressed	molecular_function	Chr3:8790746-8795738	25.6906	54.4595	1.08394	0.0032304	YES	GO:0008233-peptidase activity
LOC_Os03g23960.1	IQ calmodulin-binding motif family protein, putative, expressed	molecular_function	Chr3:13602836-13605297	0.119213	1.95877	4.03834	0.00143153	YES	GO:0050825-ice binding
		biological_process							GO:0042309-homoiothermy, GO:0050826-response to freezing
LOC_Os03g32360.1	retrotransposon protein, putative, Ty3-gypsy subclass	molecular_function	Chr3:18512171-18513582	1.63905	10.5049	2.68013	0.00387754	YES	GO:0003676-nucleic acid binding, GO:0008270-zinc ion binding
LOC_Os03g45280.1	dehydrin, putative, expressed	cellular_component	Chr3:25563652-25564577	53.3908	388.902	2.86474	1.4609e-06	YES	GO:0009507-chloroplast
		biological_process							GO:0006950-response to stress, GO:0009415-response to water
LOC_Os03g06970.1	tetratricopeptide repeat domain containing protein, expressed	molecular_function	Chr3:3555489-3558352	0.0664922	3.64286	5.77574	0.000268225	YES	GO:0005488-binding
		biological_process							GO:0010438-cellular response to sulfur starvation, GO:0006792-regulation of sulfur utilization
LOC_Os03g09060.1	prenyltransferase, putative, expressed	molecular_function	Chr3:4697224-4700186	15.3926	56.043	1.8643	0.00152515	YES	GO:0004659-prenyltransferase activity, GO:0016740-transferase activity
		cellular_component							GO:0016021-integral to membrane, GO:0009507-chloroplast
		biological_process							GO:0009772-photosynthetic electron transport in photosystem II, GO:0010236-plastoquinone biosynthetic process, GO:0042372-phylloquinone biosynthetic process
LOC_Os03g11614.1	OsMADS1 - MADS-box family gene with MIKCc type-box, expressed	molecular_function	Chr3:6052749-6061369	0.349909	5.46436	3.965	0.00130198	YES	GO:0003677-DNA binding, GO:0003700-sequence-specific DNA binding transcription factor activity, GO:0043565-sequence-specific DNA binding, GO:0005515-protein binding
		cellular_component							GO:0005634-nucleus
		biological_process							GO:0006355-regulation of transcription, DNA-dependent, GO:0007275-multicellular organismal development, GO:0009908-flower development, GO:0030154-cell differentiation, GO:0001708-cell fate specification, GO:0010076-maintenance of floral meristem identity, GO:0010093-specification of floral organ identity, GO:0042127-regulation of cell proliferation, GO:0045595-regulation of cell differentiation
LOC_Os03g21040.2	stress responsive protein, putative, expressed	-	Chr3:11957260-11959777	3.09633	22.981	2.89181	3.4112e-05	YES	-
LOC_Os03g21040.3	stress responsive protein, putative, expressed	-	Chr3:11957260-11959777	3.09633	22.981	2.89181	3.4112e-05	YES	-
LOC_Os03g58870.1	expressed protein	-	Chr3:33516988-33518902	0.0971846	2.53253	4.70371	0.00431234	YES	-
LOC_Os04g16732.1	NADPH-dependent oxidoreductase, putative, expressed	molecular_function	Chr4:9104108-9105300	2.87892	21.7515	2.91751	0.000302572	YES	GO:0009055-electron carrier activity, GO:0016651-oxidoreductase activity, acting on NADH or NADPH, GO:0048038-quinone binding, GO:0051287-NAD binding
		cellular_component							GO:0009507-chloroplast, GO:0009535-chloroplast thylakoid membrane
		biological_process							GO:0055114-oxidation-reduction process
LOC_Os04g16770.1	photosynthetic reaction center protein, putative, expressed	molecular_function	Chr4:9136120-9137288	62.1201	407.55	2.71384	6.67448e-06	YES	GO:0005506-iron ion binding, GO:0009055-electron carrier activity, GO:0045156-electron transporter, transferring electrons within the cyclic electron transport pathway of photosynthesis activity, GO:0046872-metal ion binding, GO:0005164-tumor necrosis factor receptor binding
		cellular_component							GO:0009507-chloroplast, GO:0009523-photosystem II, GO:0009536-plastid, GO:0009579-thylakoid, GO:0016020-membrane, GO:0016021-integral to membrane, GO:0030076-light-harvesting complex, GO:0030077-plasma membrane light-harvesting complex
		biological_process							GO:0006810-transport, GO:0009635-response to herbicide, GO:0009772-photosynthetic electron transport in photosystem II, GO:0015979-photosynthesis, GO:0019684-photosynthesis, light reaction, GO:0022900-electron transport chain, GO:0055114-oxidation-reduction process, GO:0006955-immune response
LOC_Os04g16834.1	translation initiation factor IF-1, chloroplast, putative, expressed	molecular_function	Chr4:9158319-9158643	35.2851	200.116	2.5037	0.000412429	YES	GO:0003723-RNA binding, GO:0003743-translation initiation factor activity
		cellular_component							GO:0009507-chloroplast, GO:0009536-plastid
		biological_process							GO:0006413-translational initiation, GO:0006412-translation
LOC_Os04g16866.1	photosystem II reaction center protein K precursor, putative, expressed	cellular_component	Chr4:9174385-9175114	5.42597	41.2372	2.92599	0.000255877	YES	GO:0009507-chloroplast, GO:0009523-photosystem II, GO:0009536-plastid, GO:0009538-photosystem I reaction center, GO:0016020-membrane, GO:0009539-photosystem II reaction center
		biological_process							GO:0015979-photosynthesis
LOC_Os04g16872.1	photosystem II D2 protein, putative, expressed	molecular_function	Chr4:9176354-9178959	22.018	77.6708	1.81869	8.4792e-05	YES	GO:0045156-electron transporter, transferring electrons within the cyclic electron transport pathway of photosynthesis activity
		cellular_component							GO:0030077-plasma membrane light-harvesting complex, GO:0016020-membrane, GO:0030076-light-harvesting complex, GO:0009507-chloroplast, GO:0009535-chloroplast thylakoid membrane, GO:0009579-thylakoid, GO:0010287-plastoglobule
		biological_process							GO:0009772-photosynthetic electron transport in photosystem II, GO:0019684-photosynthesis, light reaction
LOC_Os04g16874.1	photosystem II 44 kDa reaction center protein, putative, expressed	molecular_function	Chr4:9176354-9178959	22.018	77.6708	1.81869	8.4792e-05	YES	GO:0016168-chlorophyll binding, GO:0045156-electron transporter, transferring electrons within the cyclic electron transport pathway of photosynthesis activity
		cellular_component							GO:0009521-photosystem, GO:0016020-membrane, GO:0030076-light-harvesting complex
		biological_process							GO:0009767-photosynthetic electron transport chain, GO:0019684-photosynthesis, light reaction, GO:0009772-photosynthetic electron transport in photosystem II
LOC_Os04g21130.1	F-box protein PP2-B1, putative, expressed	-	Chr4:11894681-11898544	1.94675	23.0885	3.56804	5.45378e-05	YES	-
LOC_Os04g27250.2	expressed protein	-	Chr4:16099449-16102412	1.64693	8.3817	2.34746	0.00102995	YES	-
LOC_Os04g27250.3	expressed protein	-	Chr4:16099449-16102412	1.64693	8.3817	2.34746	0.00102995	YES	-
LOC_Os04g27250.4	expressed protein	-	Chr4:16099449-16102412	1.64693	8.3817	2.34746	0.00102995	YES	-
LOC_Os04g32150.1	amidohydrolase family protein, expressed	molecular_function	Chr4:19283298-19286883	2.80097	14.9877	2.41978	0.00227749	YES	GO:0003824-catalytic activity
		cellular_component							GO:0009507-chloroplast
		biological_process							GO:0008152-metabolic process
LOC_Os04g38640.1	OsDegp5 - Putative Deg protease homologue, expressed	molecular_function	Chr4:22954844-22960460	19.3413	42.1273	1.12307	0.00346337	YES	GO:0003824-catalytic activity, GO:0004252-serine-type endopeptidase activity, GO:0005515-protein binding, GO:0008236-serine-type peptidase activity, GO:0008233-peptidase activity
		cellular_component							GO:0009507-chloroplast, GO:0009579-thylakoid, GO:0031977-thylakoid lumen, GO:0009543-chloroplast thylakoid lumen
		biological_process							GO:0006508-proteolysis, GO:0010206-photosystem II repair
LOC_Os04g38640.2	OsDegp5 - Putative Deg protease homologue, expressed	molecular_function	Chr4:22954844-22960460	19.3413	42.1273	1.12307	0.00346337	YES	GO:0004252-serine-type endopeptidase activity, GO:0005515-protein binding, GO:0008236-serine-type peptidase activity, GO:0003824-catalytic activity
		biological_process							GO:0006508-proteolysis
LOC_Os04g38640.3	OsDegp5 - Putative Deg protease homologue, expressed	molecular_function	Chr4:22954844-22960460	19.3413	42.1273	1.12307	0.00346337	YES	GO:0005515-protein binding
LOC_Os04g47290.2	amine oxidase, putative, expressed	-	Chr4:28075557-28082320	7.07663	24.7113	1.80404	0.00111992	YES	-
LOC_Os04g47290.3	amine oxidase, putative, expressed	-	Chr4:28075557-28082320	7.07663	24.7113	1.80404	0.00111992	YES	-
LOC_Os04g47360.1	OsPOP9 - Putative Prolyl Oligopeptidase homologue, expressed	molecular_function	Chr4:28108756-28113606	9.39362	270.83	4.84956	9.10383e-14	YES	GO:0004252-serine-type endopeptidase activity, GO:0008236-serine-type peptidase activity
		cellular_component							GO:0009507-chloroplast
		biological_process							GO:0006508-proteolysis
LOC_Os04g03990.1	3-5 exonuclease domain-containing protein, putative, expressed	molecular_function	Chr4:1835461-1839603	0.0753183	2.06401	4.77631	0.00365545	YES	GO:0003676-nucleic acid binding, GO:0008408-3'-5' exonuclease activity
		cellular_component							GO:0005622-intracellular
		biological_process							GO:0006139-nucleobase-containing compound metabolic process
LOC_Os04g12380.1	retrotransposon protein, putative, Ty3-gypsy subclass, expressed	-	Chr4:6829584-6829856	9.60865	130.441	3.76292	0.000157858	YES	-
LOC_Os04g26320.1	mannose-binding lectin, putative, expressed	-	Chr4:15342547-15345795	2.11494	15.1623	2.8418	0.00191397	YES	-
LOC_Os04g29090.1	FAD-binding and arabino-lactone oxidase domains containing protein, putative, expressed	molecular_function	Chr4:17258835-17263132	0.0876661	1.67933	4.25972	0.000658043	YES	GO:0003824-catalytic activity, GO:0003885-D-arabinono-1,4-lactone oxidase activity, GO:0016491-oxidoreductase activity, GO:0050660-flavin adenine dinucleotide binding
		cellular_component							GO:0016020-membrane, GO:0005618-cell wall
LOC_Os04g42800.1	photosystem-II repair protein, putative, expressed	cellular_component	Chr4:25340302-25341989	4.61583	17.8404	1.95048	4.78647e-05	YES	GO:0009507-chloroplast
LOC_Os04g42800.2	photosystem-II repair protein, putative, expressed	-	Chr4:25340302-25341989	4.61583	17.8404	1.95048	4.78647e-05	YES	-
LOC_Os04g42800.3	photosystem-II repair protein, putative, expressed	-	Chr4:25340302-25341989	4.61583	17.8404	1.95048	4.78647e-05	YES	-
LOC_Os04g42800.4	photosystem-II repair protein, putative, expressed	-	Chr4:25340302-25341989	4.61583	17.8404	1.95048	4.78647e-05	YES	-
LOC_Os04g49450.1	MYB family transcription factor, putative, expressed	molecular_function	Chr4:29499366-29503775	2.24367	10.4396	2.21813	0.00370867	YES	GO:0003677-DNA binding
		cellular_component							GO:0005634-nucleus
LOC_Os04g49450.2	MYB family transcription factor, putative, expressed	-	Chr4:29499366-29503775	2.24367	10.4396	2.21813	0.00370867	YES	-
LOC_Os04g53240.1	autophagy-related protein, putative, expressed	cellular_component	Chr4:31716367-31719173	72.2828	146.895	1.02306	0.00027022	YES	GO:0005773-vacuole, GO:0005874-microtubule, GO:0016020-membrane, GO:0031410-cytoplasmic vesicle
		biological_process							GO:0006810-transport, GO:0006914-autophagy, GO:0015031-protein transport, GO:0019941-modification-dependent protein catabolic process
LOC_Os04g53240.2	autophagy-related protein, putative, expressed	cellular_component	Chr4:31716367-31719173	72.2828	146.895	1.02306	0.00027022	YES	GO:0005773-vacuole, GO:0005874-microtubule, GO:0016020-membrane, GO:0031410-cytoplasmic vesicle
		biological_process							GO:0006810-transport, GO:0006914-autophagy, GO:0015031-protein transport, GO:0019941-modification-dependent protein catabolic process
LOC_Os04g53240.3	autophagy-related protein, putative, expressed	cellular_component	Chr4:31716367-31719173	72.2828	146.895	1.02306	0.00027022	YES	GO:0005773-vacuole, GO:0005874-microtubule, GO:0016020-membrane, GO:0031410-cytoplasmic vesicle
		biological_process							GO:0006810-transport, GO:0006914-autophagy, GO:0015031-protein transport, GO:0019941-modification-dependent protein catabolic process
LOC_Os04g53240.4	autophagy-related protein, putative, expressed	cellular_component	Chr4:31716367-31719173	72.2828	146.895	1.02306	0.00027022	YES	GO:0005773-vacuole, GO:0005874-microtubule, GO:0016020-membrane, GO:0031410-cytoplasmic vesicle
		biological_process							GO:0006810-transport, GO:0006914-autophagy, GO:0015031-protein transport, GO:0019941-modification-dependent protein catabolic process
LOC_Os04g56230.1	polyprenyl synthetase, putative, expressed	molecular_function	Chr4:33524733-33528458	8.00963	30.5701	1.93232	0.00207065	YES	GO:0016740-transferase activity, GO:0005509-calcium ion binding, GO:0005544-calcium-dependent phospholipid binding, GO:0004337-geranyltranstransferase activity, GO:0004161-dimethylallyltranstransferase activity
		biological_process							GO:0008299-isoprenoid biosynthetic process
LOC_Os05g46420.1	expressed protein	-	Chr5:26900126-26901537	0.142837	2.44601	4.09799	0.00116896	YES	-
LOC_Os05g11260.2	expressed protein	-	Chr5:6358098-6362407	1.77192	10.9394	2.62616	0.000960688	YES	-
LOC_Os05g22716.1	translation initiation factor IF-1, chloroplast, putative, expressed	molecular_function	Chr5:12888260-12888584	36.2837	199.419	2.45841	0.000494951	YES	GO:0003723-RNA binding, GO:0003743-translation initiation factor activity
		cellular_component							GO:0009507-chloroplast, GO:0009536-plastid
		biological_process							GO:0006413-translational initiation, GO:0006412-translation
LOC_Os05g28180.3	AMP deaminase, putative, expressed	molecular_function	Chr5:16477622-16485544	18.7347	36.1936	0.950021	0.00190586	YES	GO:0019239-deaminase activity
		biological_process							GO:0009168-purine ribonucleoside monophosphate biosynthetic process
LOC_Os05g28180.2	AMP deaminase, putative, expressed	molecular_function	Chr5:16477622-16485544	18.7347	36.1936	0.950021	0.00190586	YES	GO:0019239-deaminase activity
		biological_process							GO:0009168-purine ribonucleoside monophosphate biosynthetic process
LOC_Os05g28180.1	AMP deaminase, putative, expressed	molecular_function	Chr5:16477622-16485544	18.7347	36.1936	0.950021	0.00190586	YES	GO:0019239-deaminase activity, GO:0003876-AMP deaminase activity
		cellular_component							GO:0005634-nucleus, GO:0005829-cytosol, GO:0005792-microsome
		biological_process							GO:0009168-purine ribonucleoside monophosphate biosynthetic process, GO:0009793-embryo development ending in seed dormancy, GO:0009737-response to abscisic acid stimulus
LOC_Os05g40960.1	Myb transcription factor, putative, expressed	molecular_function	Chr5:24015242-24017576	2.73112	19.1973	2.81334	0.000279751	YES	GO:0003677-DNA binding, GO:0004222-metalloendopeptidase activity
		cellular_component							GO:0005634-nucleus
		biological_process							GO:0006508-proteolysis
LOC_Os05g44570.1	histidine-containing phosphotransfer protein, putative, expressed	molecular_function	Chr5:25927983-25935287	6.8123	37.0696	2.44402	0.000422432	YES	GO:0004871-signal transducer activity, GO:0009927-histidine phosphotransfer kinase activity
		cellular_component							GO:0005634-nucleus, GO:0005737-cytoplasm
		biological_process							GO:0000160-two-component signal transduction system (phosphorelay), GO:0009736-cytokinin mediated signaling pathway, GO:0080036-regulation of cytokinin mediated signaling pathway
LOC_Os05g44570.2	histidine-containing phosphotransfer protein, putative, expressed	molecular_function	Chr5:25927983-25935287	6.8123	37.0696	2.44402	0.000422432	YES	GO:0004871-signal transducer activity
		biological_process							GO:0000160-two-component signal transduction system (phosphorelay)
LOC_Os05g44570.3	histidine-containing phosphotransfer protein, putative, expressed	molecular_function	Chr5:25927983-25935287	6.8123	37.0696	2.44402	0.000422432	YES	GO:0004871-signal transducer activity
		biological_process							GO:0000160-two-component signal transduction system (phosphorelay)
LOC_Os05g47540.4	CPuORF26 - conserved peptide uORF-containing transcript, expressed	molecular_function	Chr5:27229400-27233702	16.4879	72.1021	2.12863	1.40021e-06	YES	GO:0008825-cyclopropane-fatty-acyl-phospholipid synthase activity, GO:0008168-methyltransferase activity
		biological_process							GO:0008610-lipid biosynthetic process, GO:0008152-metabolic process
LOC_Os05g47540.5	CPuORF26 - conserved peptide uORF-containing transcript, expressed	molecular_function	Chr5:27229400-27233702	16.4879	72.1021	2.12863	1.40021e-06	YES	GO:0008825-cyclopropane-fatty-acyl-phospholipid synthase activity, GO:0008168-methyltransferase activity
		biological_process							GO:0008610-lipid biosynthetic process, GO:0008152-metabolic process
LOC_Os05g47540.3	CPuORF26 - conserved peptide uORF-containing transcript, expressed	molecular_function	Chr5:27229400-27233702	16.4879	72.1021	2.12863	1.40021e-06	YES	GO:0008825-cyclopropane-fatty-acyl-phospholipid synthase activity, GO:0008168-methyltransferase activity
		biological_process							GO:0008610-lipid biosynthetic process, GO:0008152-metabolic process
LOC_Os05g47540.1	CPuORF26 - conserved peptide uORF-containing transcript, expressed	molecular_function	Chr5:27229400-27233702	16.4879	72.1021	2.12863	1.40021e-06	YES	GO:0008168-methyltransferase activity, GO:0008825-cyclopropane-fatty-acyl-phospholipid synthase activity
		biological_process							GO:0008152-metabolic process, GO:0008610-lipid biosynthetic process, GO:0009555-pollen development, GO:0010183-pollen tube guidance, GO:0009860-pollen tube growth, GO:0009826-unidimensional cell growth, GO:0048528-post-embryonic root development, GO:0006656-phosphatidylcholine biosynthetic process, GO:0042425-choline biosynthetic process
LOC_Os05g47540.2	CPuORF26 - conserved peptide uORF-containing transcript, expressed	molecular_function	Chr5:27229400-27233702	16.4879	72.1021	2.12863	1.40021e-06	YES	GO:0008168-methyltransferase activity, GO:0008825-cyclopropane-fatty-acyl-phospholipid synthase activity
		biological_process							GO:0008152-metabolic process, GO:0008610-lipid biosynthetic process
LOC_Os05g47545.1	expressed protein	molecular_function	Chr5:27229400-27233702	16.4879	72.1021	2.12863	1.40021e-06	YES	GO:0008168-methyltransferase activity
		biological_process							GO:0008152-metabolic process, GO:0009555-pollen development, GO:0010183-pollen tube guidance, GO:0009860-pollen tube growth, GO:0009826-unidimensional cell growth, GO:0048528-post-embryonic root development, GO:0006656-phosphatidylcholine biosynthetic process, GO:0042425-choline biosynthetic process
LOC_Os05g51060.1	DNA ligase, putative, expressed	-	Chr5:29300927-29304267	0.158862	2.17712	3.77657	0.00337564	YES	-
LOC_Os06g01790.1	expressed protein	cellular_component	Chr6:454855-457580	19.8317	65.8587	1.73157	0.00289608	YES	GO:0009941-chloroplast envelope
LOC_Os06g02000.2	adenylate kinase, putative, expressed	molecular_function	Chr6:564533-567685	11.6945	28.5587	1.2881	0.00405585	YES	GO:0005524-ATP binding, GO:0016301-kinase activity, GO:0016740-transferase activity, GO:0016776-phosphotransferase activity, phosphate group as acceptor, GO:0019201-nucleotide kinase activity, GO:0019205-nucleobase-containing compound kinase activity
		biological_process							GO:0006139-nucleobase-containing compound metabolic process
LOC_Os06g02000.1	adenylate kinase, putative, expressed	molecular_function	Chr6:564533-567685	11.6945	28.5587	1.2881	0.00405585	YES	GO:0005524-ATP binding, GO:0016301-kinase activity, GO:0016740-transferase activity, GO:0016776-phosphotransferase activity, phosphate group as acceptor, GO:0019201-nucleotide kinase activity, GO:0019205-nucleobase-containing compound kinase activity
		biological_process							GO:0006139-nucleobase-containing compound metabolic process
LOC_Os06g02000.3	adenylate kinase, putative, expressed	molecular_function	Chr6:564533-567685	11.6945	28.5587	1.2881	0.00405585	YES	GO:0005524-ATP binding, GO:0016301-kinase activity, GO:0016740-transferase activity, GO:0016776-phosphotransferase activity, phosphate group as acceptor, GO:0019201-nucleotide kinase activity, GO:0019205-nucleobase-containing compound kinase activity
		biological_process							GO:0006139-nucleobase-containing compound metabolic process
LOC_Os06g16370.1	CCT/B-box zinc finger protein, putative, expressed	molecular_function	Chr6:9336358-9338643	2.69518	16.3072	2.59706	0.000642996	YES	GO:0008270-zinc ion binding, GO:0046872-metal ion binding, GO:0003677-DNA binding, GO:0003700-sequence-specific DNA binding transcription factor activity
		cellular_component							GO:0005622-intracellular, GO:0005634-nucleus
		biological_process							GO:0010229-inflorescence development, GO:0048571-long-day photoperiodism, GO:0048572-short-day photoperiodism, GO:0008150-biological_process, GO:0009648-photoperiodism, GO:0009909-regulation of flower development
LOC_Os06g37010.2	metal cation transporter, putative, expressed	molecular_function	Chr6:21824374-21826735	2.48523	21.3315	3.10153	4.28499e-05	YES	GO:0005385-zinc ion transmembrane transporter activity, GO:0046873-metal ion transmembrane transporter activity, GO:0005375-copper ion transmembrane transporter activity, GO:0005381-iron ion transmembrane transporter activity
		cellular_component							GO:0016020-membrane, GO:0016021-integral to membrane, GO:0005886-plasma membrane
		biological_process							GO:0006829-zinc ion transport, GO:0030001-metal ion transport, GO:0006826-iron ion transport, GO:0009624-response to nematode, GO:0010043-response to zinc ion
LOC_Os06g39712.1	OsClp10 - Putative Clp protease homologue, expressed	molecular_function	Chr6:23574362-23575246	6.59177	63.5196	3.26847	6.05851e-06	YES	GO:0004252-serine-type endopeptidase activity, GO:0008233-peptidase activity
		cellular_component							GO:0009507-chloroplast, GO:0009536-plastid, GO:0009570-chloroplast stroma, GO:0009535-chloroplast thylakoid membrane, GO:0009532-plastid stroma, GO:0009840-chloroplastic endopeptidase Clp complex
		biological_process							GO:0006508-proteolysis
LOC_Os06g03560.1	oligopeptide transporter, putative, expressed	molecular_function	Chr6:1371827-1375476	7.13013	23.5246	1.72217	0.00444092	YES	GO:0016888-endodeoxyribonuclease activity, producing 5'-phosphomonoesters
		cellular_component							GO:0005886-plasma membrane
		biological_process							GO:0006857-oligopeptide transport
LOC_Os06g09610.1	peroxiredoxin, putative, expressed	molecular_function	Chr6:4888547-4890731	246.356	747.843	1.60199	0.000294587	YES	GO:0016209-antioxidant activity, GO:0016491-oxidoreductase activity, GO:0051920-peroxiredoxin activity
		cellular_component							GO:0009507-chloroplast, GO:0009535-chloroplast thylakoid membrane, GO:0009941-chloroplast envelope, GO:0010287-plastoglobule, GO:0009533-chloroplast stromal thylakoid
LOC_Os06g09610.2	peroxiredoxin, putative, expressed	molecular_function	Chr6:4888547-4890731	246.356	747.843	1.60199	0.000294587	YES	GO:0016209-antioxidant activity, GO:0016491-oxidoreductase activity, GO:0004601-peroxidase activity, GO:0051920-peroxiredoxin activity
		cellular_component							GO:0009507-chloroplast, GO:0009534-chloroplast thylakoid, GO:0009536-plastid
		biological_process							GO:0045454-cell redox homeostasis, GO:0055114-oxidation-reduction process
LOC_Os06g39716.1	chloroplast 30S ribosomal protein S18, putative, expressed	molecular_function	Chr6:23576531-23577119	1.58355	21.6425	3.77264	0.000591315	YES	GO:0003735-structural constituent of ribosome
		cellular_component							GO:0005622-intracellular, GO:0005840-ribosome, GO:0009570-chloroplast stroma, GO:0009941-chloroplast envelope
		biological_process							GO:0006412-translation
LOC_Os06g47640.1	OsCML29 - Calmodulin-related calcium sensor protein, expressed	molecular_function	Chr6:28847256-28848022	98.3076	436.525	2.15069	0.000250643	YES	GO:0005509-calcium ion binding
		cellular_component							GO:0009288-bacterial-type flagellum
		biological_process							GO:0001539-ciliary or flagellar motility
LOC_Os06g47930.1	expressed protein	-	Chr6:28988076-28990335	0.772876	6.80172	3.13759	0.00182035	YES	-
LOC_Os07g04160.2	peptidyl-prolyl cis-trans isomerase, FKBP-type, putative, expressed	cellular_component	Chr7:1777414-1780569	27.6637	67.6643	1.2904	0.000702993	YES	GO:0009507-chloroplast, GO:0009535-chloroplast thylakoid membrane, GO:0009579-thylakoid, GO:0031977-thylakoid lumen
		biological_process							GO:0006457-protein folding
LOC_Os07g04160.1	peptidyl-prolyl cis-trans isomerase, FKBP-type, putative, expressed	biological_process	Chr7:1777414-1780569	27.6637	67.6643	1.2904	0.000702993	YES	GO:0006457-protein folding
LOC_Os07g05030.1	expressed protein	-	Chr7:2218286-2219457	0.368293	17.3836	5.56073	0.000498845	YES	-
LOC_Os07g12890.2	metal cation transporter, putative, expressed	molecular_function	Chr7:7394485-7397715	50.3696	112.895	1.16435	0.00190283	YES	GO:0005385-zinc ion transmembrane transporter activity, GO:0046873-metal ion transmembrane transporter activity
		cellular_component							GO:0016020-membrane, GO:0016021-integral to membrane, GO:0016023-cytoplasmic membrane-bounded vesicle
		biological_process							GO:0006829-zinc ion transport, GO:0030001-metal ion transport
LOC_Os07g12890.1	metal cation transporter, putative, expressed	molecular_function	Chr7:7394485-7397715	50.3696	112.895	1.16435	0.00190283	YES	GO:0005385-zinc ion transmembrane transporter activity, GO:0046873-metal ion transmembrane transporter activity
		cellular_component							GO:0016020-membrane, GO:0016021-integral to membrane, GO:0016023-cytoplasmic membrane-bounded vesicle
		biological_process							GO:0006829-zinc ion transport, GO:0030001-metal ion transport
LOC_Os07g37690.1	UDP-glucoronosyl and UDP-glucosyl transferase domain containing protein, expressed	molecular_function	Chr7:22597655-22599363	0.0518093	1.41829	4.7748	0.00366616	YES	GO:0016740-transferase activity, GO:0016757-transferase activity, transferring glycosyl groups, GO:0016758-transferase activity, transferring hexosyl groups
		biological_process							GO:0008152-metabolic process
LOC_Os07g42730.1	EF hand family protein, expressed	molecular_function	Chr7:25585027-25586234	31.2895	108.87	1.79885	0.00203135	YES	GO:0005509-calcium ion binding
LOC_Os07g48490.2	stress responsive protein, putative, expressed	-	Chr7:29004216-29006252	88.0008	657.451	2.90129	1.47278e-11	YES	-
LOC_Os07g48490.4	stress responsive protein, putative, expressed	-	Chr7:29004216-29006252	88.0008	657.451	2.90129	1.47278e-11	YES	-
LOC_Os07g48500.1	stress responsive protein, putative, expressed	-	Chr7:29008870-29009943	298.171	1404.17	2.2355	0.0011762	YES	-
LOC_Os07g24992.1	uncharacterized protein ycf68, putative	cellular_component	Chr7:14231697-14232099	11.348	66.6488	2.55414	0.002262	YES	GO:0009507-chloroplast, GO:0009536-plastid
LOC_Os07g41660.1	expressed protein	molecular_function	Chr7:24965964-24968299	0.295642	5.48632	4.21392	0.000775997	YES	GO:0003677-DNA binding, GO:0004879-ligand-activated sequence-specific DNA binding RNA polymerase II transcription factor activity
		cellular_component							GO:0005634-nucleus
		biological_process							GO:0006355-regulation of transcription, DNA-dependent
LOC_Os07g47590.1	expressed protein	molecular_function	Chr7:28452721-28456569	0.0625407	4.88181	6.28648	0.00244217	YES	GO:0005515-protein binding, GO:0008270-zinc ion binding, GO:0046872-metal ion binding
		cellular_component							GO:0005622-intracellular
LOC_Os07g47590.3	expressed protein	molecular_function	Chr7:28452721-28456569	0.0625407	4.88181	6.28648	0.00244217	YES	GO:0005515-protein binding, GO:0008270-zinc ion binding, GO:0046872-metal ion binding
		cellular_component							GO:0005622-intracellular
LOC_Os07g47590.2	expressed protein	molecular_function	Chr7:28452721-28456569	0.0625407	4.88181	6.28648	0.00244217	YES	GO:0005515-protein binding, GO:0008270-zinc ion binding, GO:0046872-metal ion binding
		cellular_component							GO:0005622-intracellular, GO:0005634-nucleus
		biological_process							GO:0009751-response to salicylic acid stimulus, GO:0042742-defense response to bacterium, GO:0009627-systemic acquired resistance, GO:0009626-plant-type hypersensitive response, GO:0010337-regulation of salicylic acid metabolic process, GO:0009697-salicylic acid biosynthetic process, GO:0010167-response to nitrate, GO:0080021-response to benzoic acid stimulus
LOC_Os07g48170.1	nucleotidyltransferase, putative, expressed	molecular_function	Chr7:28770334-28776325	0.0738233	2.59041	5.13296	7.87354e-05	YES	GO:0005215-transporter activity, GO:0005488-binding
		biological_process							GO:0006810-transport
LOC_Os08g02210.2	expressed protein	-	Chr8:751273-753264	7.87561	69.5813	3.14324	7.44014e-09	YES	-
LOC_Os08g02210.1	expressed protein	-	Chr8:751273-753264	7.87561	69.5813	3.14324	7.44014e-09	YES	-
LOC_Os08g10630.1	metal cation transporter, putative, expressed	molecular_function	Chr8:6267822-6270905	5.43895	46.8441	3.10647	1.89131e-06	YES	GO:0046873-metal ion transmembrane transporter activity, GO:0005385-zinc ion transmembrane transporter activity, GO:0008270-zinc ion binding
		cellular_component							GO:0016020-membrane, GO:0016021-integral to membrane, GO:0005886-plasma membrane, GO:0016023-cytoplasmic membrane-bounded vesicle
		biological_process							GO:0030001-metal ion transport, GO:0006829-zinc ion transport, GO:0010043-response to zinc ion
LOC_Os08g15270.1	ATP-dependent Clp protease proteolytic subunit, putative, expressed	molecular_function	Chr8:9275012-9275761	2.09643	21.3499	3.34822	0.000591538	YES	GO:0000166-nucleotide binding, GO:0004252-serine-type endopeptidase activity, GO:0005524-ATP binding, GO:0008233-peptidase activity, GO:0008236-serine-type peptidase activity, GO:0016787-hydrolase activity
		cellular_component							GO:0009507-chloroplast, GO:0009536-plastid, GO:0009570-chloroplast stroma, GO:0009535-chloroplast thylakoid membrane, GO:0009532-plastid stroma, GO:0009840-chloroplastic endopeptidase Clp complex
		biological_process							GO:0006508-proteolysis
LOC_Os08g35420.1	photosynthetic reaction center protein, putative, expressed	molecular_function	Chr8:22324587-22325693	55.424	242.302	2.12823	0.000273142	YES	GO:0005506-iron ion binding, GO:0009055-electron carrier activity, GO:0045156-electron transporter, transferring electrons within the cyclic electron transport pathway of photosynthesis activity, GO:0046872-metal ion binding, GO:0005164-tumor necrosis factor receptor binding
		cellular_component							GO:0009507-chloroplast, GO:0009523-photosystem II, GO:0009536-plastid, GO:0009579-thylakoid, GO:0016020-membrane, GO:0016021-integral to membrane, GO:0030076-light-harvesting complex, GO:0030077-plasma membrane light-harvesting complex
		biological_process							GO:0006810-transport, GO:0009635-response to herbicide, GO:0009772-photosynthetic electron transport in photosystem II, GO:0015979-photosynthesis, GO:0019684-photosynthesis, light reaction, GO:0022900-electron transport chain, GO:0055114-oxidation-reduction process, GO:0006955-immune response
LOC_Os08g41960.1	OsMADS37 - MADS-box family gene with MIKC* type-box, expressed	molecular_function	Chr8:26518975-26529016	0.315843	5.30224	4.06932	0.00172801	YES	GO:0003677-DNA binding, GO:0003700-sequence-specific DNA binding transcription factor activity, GO:0043565-sequence-specific DNA binding
		cellular_component							GO:0005634-nucleus
		biological_process							GO:0006355-regulation of transcription, DNA-dependent
LOC_Os08g44400.2	glutathione S-transferase, N-terminal domain containing protein, expressed	molecular_function	Chr8:27938210-27941161	34.4039	114.908	1.73983	0.0026244	YES	GO:0009055-electron carrier activity
		biological_process							GO:0045454-cell redox homeostasis
LOC_Os08g44400.3	glutathione S-transferase, N-terminal domain containing protein, expressed	molecular_function	Chr8:27938210-27941161	34.4039	114.908	1.73983	0.0026244	YES	GO:0009055-electron carrier activity
		biological_process							GO:0045454-cell redox homeostasis
LOC_Os08g44400.1	glutathione S-transferase, N-terminal domain containing protein, expressed	molecular_function	Chr8:27938210-27941161	34.4039	114.908	1.73983	0.0026244	YES	GO:0009055-electron carrier activity, GO:0015035-protein disulfide oxidoreductase activity
		cellular_component							GO:0009507-chloroplast, GO:0009535-chloroplast thylakoid membrane
		biological_process							GO:0045454-cell redox homeostasis
LOC_Os08g05010.1	retrotransposon protein, putative, unclassified, expressed	-	Chr8:2566654-2568236	0.127961	11.9505	6.54522	2.43313e-05	YES	-
LOC_Os08g06550.1	acyl CoA binding protein, putative, expressed	molecular_function	Chr8:3698311-3700553	76.4848	337.556	2.14188	0.00023988	YES	GO:0000062-fatty-acyl-CoA binding, GO:0005488-binding, GO:0031210-phosphatidylcholine binding
		cellular_component							GO:0005886-plasma membrane, GO:0005829-cytosol
		biological_process							GO:0006869-lipid transport, GO:0009409-response to cold, GO:0050826-response to freezing
LOC_Os08g15236.1	uncharacterized protein ycf68, putative, expressed	-	Chr8:9249754-9250156	10.4443	62.459	2.5802	0.00246622	YES	-
LOC_Os08g15296.1	photosystem II reaction center protein H, putative, expressed	molecular_function	Chr8:9271630-9272579	15.8945	82.6045	2.37769	0.000134988	YES	GO:0042301-phosphate ion binding
		cellular_component							GO:0009507-chloroplast, GO:0009523-photosystem II, GO:0009536-plastid, GO:0009579-thylakoid, GO:0016020-membrane, GO:0016021-integral to membrane, GO:0009535-chloroplast thylakoid membrane
		biological_process							GO:0015979-photosynthesis, GO:0050821-protein stabilization
LOC_Os09g17370.1	retrotransposon protein, putative, unclassified, expressed	-	Chr9:10629351-10630228	0.112173	2.97661	4.72987	0.00406696	YES	-
LOC_Os09g19952.1	ribosomal protein L22, putative, expressed	molecular_function	Chr9:11946746-11952503	7.92209	33.5167	2.08093	1.17578e-05	YES	GO:0003735-structural constituent of ribosome
		cellular_component							GO:0005622-intracellular, GO:0005840-ribosome
		biological_process							GO:0006412-translation
LOC_Os09g19954.1	ribosomal protein, putative, expressed	molecular_function	Chr9:11946746-11952503	7.92209	33.5167	2.08093	1.17578e-05	YES	GO:0003735-structural constituent of ribosome
		cellular_component							GO:0005622-intracellular, GO:0005840-ribosome, GO:0009507-chloroplast
		biological_process							GO:0006412-translation
LOC_Os09g36680.1	ribonuclease T2 family domain containing protein, expressed	molecular_function	Chr9:21155955-21157945	7.25549	81.0122	3.481	2.6479e-07	YES	GO:0003723-RNA binding, GO:0033897-ribonuclease T2 activity
		cellular_component							GO:0016023-cytoplasmic membrane-bounded vesicle
		biological_process							GO:0032940-secretion by cell
LOC_Os01g01307.1	translocon-associated protein beta domain containing protein, expressed	cellular_component	Chr1:148044-150577	84.0445	30.0558	-1.48351	0.00290946	YES	GO:0005783-endoplasmic reticulum, GO:0016021-integral to membrane, GO:0005886-plasma membrane
LOC_Os01g01307.2	translocon-associated protein beta domain containing protein, expressed	cellular_component	Chr1:148044-150577	84.0445	30.0558	-1.48351	0.00290946	YES	GO:0005783-endoplasmic reticulum, GO:0016021-integral to membrane
LOC_Os01g01840.1	helix-loop-helix DNA-binding domain containing protein, expressed	cellular_component	Chr1:455511-460716	2.42823	0.195681	-3.63333	0.00311491	YES	GO:0005634-nucleus
LOC_Os01g02020.1	acetyl-CoA acetyltransferase, cytosolic, putative, expressed	molecular_function	Chr1:549107-553287	19.7115	4.97621	-1.98592	0.00268786	YES	GO:0003824-catalytic activity, GO:0016740-transferase activity
		biological_process							GO:0008152-metabolic process
LOC_Os01g02020.3	acetyl-CoA acetyltransferase, cytosolic, putative, expressed	molecular_function	Chr1:549107-553287	19.7115	4.97621	-1.98592	0.00268786	YES	GO:0003824-catalytic activity
		biological_process							GO:0008152-metabolic process
LOC_Os01g02750.1	protein kinase domain containing protein, expressed	molecular_function	Chr1:954074-956817	12.0704	1.69905	-2.82867	0.00204154	YES	GO:0000166-nucleotide binding, GO:0004672-protein kinase activity, GO:0004674-protein serine/threonine kinase activity, GO:0005524-ATP binding, GO:0004713-protein tyrosine kinase activity
		biological_process							GO:0006468-protein phosphorylation
LOC_Os01g03690.1	TKL_IRAK_DUF26-lg.1 - DUF26 kinases have homology to DUF26 containing loci, expressed	molecular_function	Chr1:1518244-1521644	4.08422	0.628181	-2.70081	0.00372721	YES	GO:0004672-protein kinase activity, GO:0004674-protein serine/threonine kinase activity, GO:0004713-protein tyrosine kinase activity, GO:0005524-ATP binding, GO:0050825-ice binding
		biological_process							GO:0006468-protein phosphorylation, GO:0042309-homoiothermy, GO:0050826-response to freezing
LOC_Os01g03730.1	nuclease PA3, putative, expressed	molecular_function	Chr1:1562611-1569472	13.6122	1.5379	-3.14586	0.000842177	YES	GO:0003676-nucleic acid binding, GO:0004519-endonuclease activity, GO:0016788-hydrolase activity, acting on ester bonds, GO:0000014-single-stranded DNA specific endodeoxyribonuclease activity, GO:0043765-T/G mismatch-specific endonuclease activity
		biological_process							GO:0006308-DNA catabolic process
LOC_Os01g04280.1	calmodulin binding protein, putative, expressed	-	Chr1:1902735-1905247	13.8169	0.734222	-4.23408	1.61329e-05	YES	-
LOC_Os01g04520.1	Ser/Thr protein kinase, putative, expressed	molecular_function	Chr1:2014820-2018057	3.58742	0.318779	-3.49232	0.00394899	YES	GO:0004713-protein tyrosine kinase activity, GO:0005524-ATP binding, GO:0004674-protein serine/threonine kinase activity, GO:0004672-protein kinase activity
		biological_process							GO:0006468-protein phosphorylation
LOC_Os01g04950.3	peptide transporter PTR2, putative, expressed	molecular_function	Chr1:2292110-2298407	60.3633	23.4964	-1.36123	0.00123732	YES	GO:0005215-transporter activity, GO:0042936-dipeptide transporter activity, GO:0042937-tripeptide transporter activity
		cellular_component							GO:0016020-membrane, GO:0016021-integral to membrane, GO:0005886-plasma membrane
		biological_process							GO:0006810-transport, GO:0006857-oligopeptide transport, GO:0006807-nitrogen compound metabolic process, GO:0042938-dipeptide transport, GO:0042939-tripeptide transport, GO:0009860-pollen tube growth
LOC_Os01g04950.1	peptide transporter PTR2, putative, expressed	molecular_function	Chr1:2292110-2298407	60.3633	23.4964	-1.36123	0.00123732	YES	GO:0005215-transporter activity
		cellular_component							GO:0016020-membrane, GO:0016021-integral to membrane
		biological_process							GO:0006810-transport, GO:0006857-oligopeptide transport
LOC_Os01g04950.4	peptide transporter PTR2, putative, expressed	molecular_function	Chr1:2292110-2298407	60.3633	23.4964	-1.36123	0.00123732	YES	GO:0005215-transporter activity
		cellular_component							GO:0016020-membrane
		biological_process							GO:0006857-oligopeptide transport
LOC_Os01g04950.2	peptide transporter PTR2, putative, expressed	molecular_function	Chr1:2292110-2298407	60.3633	23.4964	-1.36123	0.00123732	YES	GO:0005215-transporter activity
		cellular_component							GO:0016020-membrane, GO:0016021-integral to membrane
		biological_process							GO:0006810-transport, GO:0006857-oligopeptide transport
LOC_Os01g05810.1	gamma-glutamyltranspeptidase 1 precursor, putative, expressed	molecular_function	Chr1:2776972-2781775	15.0559	2.37239	-2.66591	0.000344149	YES	GO:0003840-gamma-glutamyltransferase activity, GO:0016756-glutathione gamma-glutamylcysteinyltransferase activity
		cellular_component							GO:0005773-vacuole
		biological_process							GO:0006751-glutathione catabolic process, GO:0006805-xenobiotic metabolic process
LOC_Os01g05870.1	receptor kinase, putative, expressed	molecular_function	Chr1:2810312-2815017	3.75845	0.632617	-2.57073	0.00309246	YES	GO:0004713-protein tyrosine kinase activity, GO:0005524-ATP binding, GO:0005515-protein binding, GO:0004674-protein serine/threonine kinase activity, GO:0004672-protein kinase activity
		biological_process							GO:0006468-protein phosphorylation
LOC_Os01g06790.1	disease resistance protein, putative, expressed	molecular_function	Chr1:3222302-3226257	1.61815	0.038817	-5.38151	0.000565183	YES	GO:0005515-protein binding
LOC_Os01g07870.1	ABC transporter family protein, putative, expressed	molecular_function	Chr1:3804527-3811030	25.4764	5.27369	-2.27228	0.000157207	YES	GO:0005524-ATP binding, GO:0042626-ATPase activity, coupled to transmembrane movement of substances, GO:0016887-ATPase activity, GO:0000166-nucleotide binding, GO:0017111-nucleoside-triphosphatase activity, GO:0010290-chlorophyll catabolite transmembrane transporter activity, GO:0015431-glutathione S-conjugate-exporting ATPase activity
		cellular_component							GO:0016021-integral to membrane, GO:0048046-apoplast, GO:0005886-plasma membrane, GO:0005774-vacuolar membrane, GO:0000325-plant-type vacuole
		biological_process							GO:0006810-transport, GO:0051707-response to other organism
LOC_Os01g08090.1	flavonol-3-O-glycoside-7-O-glucosyltransferase 1, putative, expressed	molecular_function	Chr1:3917917-3920458	6.37463	0.459151	-3.7953	0.000700392	YES	GO:0016758-transferase activity, transferring hexosyl groups, GO:0035251-UDP-glucosyltransferase activity, GO:0050403-trans-zeatin O-beta-D-glucosyltransferase activity, GO:0050502-cis-zeatin O-beta-D-glucosyltransferase activity, GO:0080044-quercetin 7-O-glucosyltransferase activity, GO:0080046-quercetin 4'-O-glucosyltransferase activity, GO:0046527-glucosyltransferase activity, GO:0080043-querc…
		biological_process							GO:0008152-metabolic process, GO:0051707-response to other organism, GO:0010224-response to UV-B, GO:0016131-brassinosteroid metabolic process, GO:0051555-flavonol biosynthetic process
LOC_Os01g09010.1	transferase family protein, putative, expressed	molecular_function	Chr1:4527985-4532893	15.8679	2.24192	-2.8233	0.000434975	YES	GO:0016747-transferase activity, transferring acyl groups other than amino-acyl groups, GO:0016740-transferase activity
LOC_Os01g09190.1	expressed protein	-	Chr1:4614881-4615827	16.9782	1.5434	-3.4595	0.00062901	YES	-
LOC_Os01g10440.1	xylosyltransferase, putative, expressed	molecular_function	Chr1:5507001-5509548	7.4635	0.049557	-7.23462	1.68244e-06	YES	GO:0008375-acetylglucosaminyltransferase activity
		cellular_component							GO:0016020-membrane
LOC_Os01g11650.2	GDSL-like lipase/acylhydrolase, putative, expressed	molecular_function	Chr1:6278492-6283652	48.3098	4.41678	-3.45125	1.19831e-06	YES	GO:0016788-hydrolase activity, acting on ester bonds
		biological_process							GO:0006629-lipid metabolic process
LOC_Os01g11650.1	GDSL-like lipase/acylhydrolase, putative, expressed	molecular_function	Chr1:6278492-6283652	48.3098	4.41678	-3.45125	1.19831e-06	YES	GO:0016788-hydrolase activity, acting on ester bonds
		biological_process							GO:0006629-lipid metabolic process
LOC_Os01g11860.1	DJ-1 family protein, putative, expressed	cellular_component	Chr1:6412785-6419895	24.1529	0.654879	-5.20483	8.56854e-07	YES	GO:0009507-chloroplast, GO:0005773-vacuole, GO:0005886-plasma membrane
		biological_process							GO:0046686-response to cadmium ion
LOC_Os01g11940.1	osFTL1 FT-Like1 homologous to Flowering Locus T gene; contains Pfam profile PF01161: Phosphatidylethanolamine-binding protein, expressed	-	Chr1:6494515-6499769	46.8333	0.407415	-6.84489	1.60532e-08	YES	-
LOC_Os01g12750.1	cytochrome P450, putative, expressed	molecular_function	Chr1:7053099-7056375	18.3997	3.80536	-2.27358	0.00162921	YES	GO:0004497-monooxygenase activity, GO:0005506-iron ion binding, GO:0009055-electron carrier activity, GO:0016491-oxidoreductase activity, GO:0020037-heme binding, GO:0046872-metal ion binding
		biological_process							GO:0055114-oxidation-reduction process
LOC_Os01g14410.1	early light-induced protein, chloroplast precursor, putative, expressed	molecular_function	Chr1:8061857-8062908	23.1686	4.42175	-2.38948	0.00380068	YES	GO:0003677-DNA binding, GO:0004879-ligand-activated sequence-specific DNA binding RNA polymerase II transcription factor activity
		cellular_component							GO:0005634-nucleus
		biological_process							GO:0006355-regulation of transcription, DNA-dependent
LOC_Os01g16200.1	serpin domain containing protein, putative, expressed	molecular_function	Chr1:9171627-9172899	3.53741	0.197807	-4.16053	0.000494823	YES	GO:0004867-serine-type endopeptidase inhibitor activity, GO:0030414-peptidase inhibitor activity
LOC_Os01g16714.1	flavin monooxygenase, putative, expressed	molecular_function	Chr1:9488824-9493964	43.1423	4.93895	-3.12683	1.69436e-05	YES	GO:0004497-monooxygenase activity, GO:0004499-flavin-containing monooxygenase activity, GO:0016491-oxidoreductase activity, GO:0050660-flavin adenine dinucleotide binding, GO:0050661-NADP binding
		biological_process							GO:0055114-oxidation-reduction process
LOC_Os01g17190.1	OsCam3 - Calmodulin, expressed	molecular_function	Chr1:9887625-9889328	149.516	28.9544	-2.36844	0.000100525	YES	GO:0005509-calcium ion binding
		cellular_component							GO:0009288-bacterial-type flagellum, GO:0005773-vacuole, GO:0005737-cytoplasm, GO:0005886-plasma membrane
		biological_process							GO:0001539-ciliary or flagellar motility, GO:0019722-calcium-mediated signaling, GO:0010099-regulation of photomorphogenesis, GO:0009846-pollen germination
LOC_Os01g18080.1	retrotransposon protein, putative, unclassified, expressed	molecular_function	Chr1:10133856-10135806	24.9481	6.49654	-1.94119	0.00298207	YES	GO:0004872-receptor activity, GO:0045735-nutrient reservoir activity, GO:0005199-structural constituent of cell wall
LOC_Os01g18584.1	WRKY9, expressed	molecular_function	Chr1:10470539-10478800	18.8476	0.131265	-7.16576	8.20628e-11	YES	GO:0003677-DNA binding, GO:0003700-sequence-specific DNA binding transcription factor activity, GO:0043565-sequence-specific DNA binding
		cellular_component							GO:0005634-nucleus
LOC_Os01g18660.1	aminotransferase, putative, expressed	molecular_function	Chr1:10509031-10513400	5.99707	0.339164	-4.1442	0.000481846	YES	GO:0003824-catalytic activity, GO:0030170-pyridoxal phosphate binding, GO:0016491-oxidoreductase activity
		biological_process							GO:0008152-metabolic process, GO:0006631-fatty acid metabolic process
LOC_Os01g18850.1	OsSPL1 - SBP-box gene family member, expressed	molecular_function	Chr1:10650138-10656779	23.6708	11.1687	-1.08366	0.00337437	YES	GO:0003677-DNA binding
		cellular_component							GO:0005634-nucleus
LOC_Os01g18850.3	OsSPL1 - SBP-box gene family member, expressed	molecular_function	Chr1:10650138-10656779	23.6708	11.1687	-1.08366	0.00337437	YES	GO:0003677-DNA binding
		cellular_component							GO:0005634-nucleus
LOC_Os01g18850.4	OsSPL1 - SBP-box gene family member, expressed	molecular_function	Chr1:10650138-10656779	23.6708	11.1687	-1.08366	0.00337437	YES	GO:0003677-DNA binding
		cellular_component							GO:0005634-nucleus
LOC_Os01g18850.2	OsSPL1 - SBP-box gene family member, expressed	molecular_function	Chr1:10650138-10656779	23.6708	11.1687	-1.08366	0.00337437	YES	GO:0003677-DNA binding
		cellular_component							GO:0005634-nucleus
LOC_Os01g21120.1	AP2 domain containing protein, expressed	molecular_function	Chr1:11783909-11785001	3.02538	0.259306	-3.54439	0.00412063	YES	GO:0050825-ice binding, GO:0003700-sequence-specific DNA binding transcription factor activity, GO:0003677-DNA binding
		biological_process							GO:0042309-homoiothermy, GO:0050826-response to freezing, GO:0006355-regulation of transcription, DNA-dependent
LOC_Os01g22370.1	peroxidase precursor, putative, expressed	molecular_function	Chr1:12578188-12582301	17.9491	1.78134	-3.33287	0.000207046	YES	GO:0004601-peroxidase activity, GO:0005506-iron ion binding, GO:0005509-calcium ion binding, GO:0009055-electron carrier activity, GO:0016491-oxidoreductase activity, GO:0020037-heme binding, GO:0046872-metal ion binding
		biological_process							GO:0006979-response to oxidative stress, GO:0055114-oxidation-reduction process
LOC_Os01g25610.1	40S ribosomal protein S4, putative, expressed	molecular_function	Chr1:14513320-14515446	146.398	43.7156	-1.74367	0.00310216	YES	GO:0003735-structural constituent of ribosome, GO:0003723-RNA binding
		cellular_component							GO:0005622-intracellular, GO:0005840-ribosome, GO:0016020-membrane, GO:0005730-nucleolus, GO:0022626-cytosolic ribosome, GO:0005886-plasma membrane, GO:0009507-chloroplast
		biological_process							GO:0006412-translation
LOC_Os01g26280.1	OsWAK8 - OsWAK receptor-like protein kinase, expressed	molecular_function	Chr1:14896684-14899178	9.84103	1.12894	-3.12385	0.00107941	YES	GO:0000166-nucleotide binding, GO:0004672-protein kinase activity, GO:0004674-protein serine/threonine kinase activity, GO:0005509-calcium ion binding, GO:0005524-ATP binding, GO:0004713-protein tyrosine kinase activity
		biological_process							GO:0006468-protein phosphorylation
LOC_Os01g28450.1	SCP-like extracellular protein, expressed	cellular_component	Chr1:15934490-15935319	688.648	71.8265	-3.26118	2.35731e-07	YES	GO:0005576-extracellular region
LOC_Os01g29330.1	expressed protein	-	Chr1:16435855-16436845	72.5269	21.2488	-1.77114	0.0042448	YES	-
LOC_Os01g32380.1	expressed protein	-	Chr1:17767879-17768465	15.5375	0.782848	-4.31088	0.000883528	YES	-
LOC_Os01g36294.1	cytochrome P450, putative, expressed	molecular_function	Chr1:20124193-20126856	11.6637	1.78135	-2.71098	0.00159021	YES	GO:0004497-monooxygenase activity, GO:0005506-iron ion binding, GO:0009055-electron carrier activity, GO:0020037-heme binding
LOC_Os01g37040.1	retrotransposon protein, putative, Ty1-copia subclass, expressed	-	Chr1:20662989-20665064	9.55898	1.27288	-2.90876	0.00298681	YES	-
LOC_Os01g37670.1	OsFBX15 - F-box domain containing protein, expressed	-	Chr1:21068506-21070217	3.10253	0.0707769	-5.45402	0.000463068	YES	-
LOC_Os01g37980.1	vesicle transport v-SNARE protein, putative, expressed	molecular_function	Chr1:21275617-21278815	36.7543	9.01022	-2.02828	0.0040064	YES	GO:0004872-receptor activity
		cellular_component							GO:0016020-membrane, GO:0005886-plasma membrane
		biological_process							GO:0006886-intracellular protein transport, GO:0006623-protein targeting to vacuole, GO:0006944-cellular membrane fusion
LOC_Os01g38229.4	peptidyl-prolyl isomerase, putative, expressed	molecular_function	Chr1:21414994-21441447	8.54155	1.60556	-2.41142	0.000573562	YES	GO:0016853-isomerase activity
		biological_process							GO:0006457-protein folding
LOC_Os01g38229.1	peptidyl-prolyl isomerase, putative, expressed	biological_process	Chr1:21414994-21441447	8.54155	1.60556	-2.41142	0.000573562	YES	GO:0006457-protein folding
LOC_Os01g38229.3	peptidyl-prolyl isomerase, putative, expressed	molecular_function	Chr1:21414994-21441447	8.54155	1.60556	-2.41142	0.000573562	YES	GO:0016853-isomerase activity
		biological_process							GO:0006457-protein folding
LOC_Os01g38229.2	peptidyl-prolyl isomerase, putative, expressed	molecular_function	Chr1:21414994-21441447	8.54155	1.60556	-2.41142	0.000573562	YES	GO:0016853-isomerase activity
		biological_process							GO:0006457-protein folding
LOC_Os01g39330.1	helix-loop-helix DNA-binding domain containing protein, expressed	cellular_component	Chr1:22138042-22142486	7.75768	1.14126	-2.765	0.00235863	YES	GO:0005634-nucleus
LOC_Os01g40870.1	aldehyde dehydrogenase, putative, expressed	molecular_function	Chr1:23113644-23119715	41.6559	8.71307	-2.25727	0.000310819	YES	GO:0016491-oxidoreductase activity, GO:0050269-coniferyl-aldehyde dehydrogenase activity
		biological_process							GO:0008152-metabolic process, GO:0055114-oxidation-reduction process, GO:0009699-phenylpropanoid biosynthetic process
LOC_Os01g43480.1	AAA-type ATPase family protein, putative, expressed	molecular_function	Chr1:24894537-24901813	7.30849	1.55262	-2.23487	0.00335988	YES	GO:0000166-nucleotide binding, GO:0005524-ATP binding, GO:0017111-nucleoside-triphosphatase activity
		biological_process							GO:0051301-cell division
LOC_Os01g43480.2	AAA-type ATPase family protein, putative, expressed	molecular_function	Chr1:24894537-24901813	7.30849	1.55262	-2.23487	0.00335988	YES	GO:0000166-nucleotide binding, GO:0017111-nucleoside-triphosphatase activity, GO:0005524-ATP binding
LOC_Os01g43480.3	AAA-type ATPase family protein, putative, expressed	molecular_function	Chr1:24894537-24901813	7.30849	1.55262	-2.23487	0.00335988	YES	GO:0000166-nucleotide binding, GO:0017111-nucleoside-triphosphatase activity, GO:0005524-ATP binding
LOC_Os01g43750.1	cytochrome P450 72A1, putative, expressed	molecular_function	Chr1:25066170-25068299	19.3985	1.2738	-3.92874	1.26755e-05	YES	GO:0004497-monooxygenase activity, GO:0005506-iron ion binding, GO:0009055-electron carrier activity, GO:0016491-oxidoreductase activity, GO:0020037-heme binding, GO:0046872-metal ion binding
		cellular_component							GO:0005783-endoplasmic reticulum
		biological_process							GO:0055114-oxidation-reduction process
LOC_Os01g43851.1	cytochrome P450 72A1, putative, expressed	molecular_function	Chr1:25119733-25121927	51.2743	7.40874	-2.79094	1.71894e-05	YES	GO:0004497-monooxygenase activity, GO:0005506-iron ion binding, GO:0009055-electron carrier activity, GO:0016491-oxidoreductase activity, GO:0020037-heme binding, GO:0046872-metal ion binding
		cellular_component							GO:0005783-endoplasmic reticulum
		biological_process							GO:0055114-oxidation-reduction process
LOC_Os01g45250.1	DUF1645 domain containing protein, putative, expressed	-	Chr1:25681569-25683076	15.8435	1.14176	-3.79456	7.75368e-05	YES	-
LOC_Os01g45640.1	tat pathway signal sequence family protein, expressed	-	Chr1:25926235-25928209	82.3387	0.360769	-7.83435	1.01008e-12	YES	-
LOC_Os01g46080.1	GDSL-like lipase/acylhydrolase, putative, expressed	molecular_function	Chr1:26198059-26201710	12.5661	2.09999	-2.58108	0.00200437	YES	GO:0016788-hydrolase activity, acting on ester bonds
		biological_process							GO:0006629-lipid metabolic process
LOC_Os01g46080.2	GDSL-like lipase/acylhydrolase, putative, expressed	molecular_function	Chr1:26198059-26201710	12.5661	2.09999	-2.58108	0.00200437	YES	GO:0016788-hydrolase activity, acting on ester bonds
		biological_process							GO:0006629-lipid metabolic process
LOC_Os01g46380.1	ketol-acid reductoisomerase, chloroplast precursor, putative, expressed	molecular_function	Chr1:26392163-26396348	89.2197	27.3706	-1.70474	0.00387273	YES	GO:0004455-ketol-acid reductoisomerase activity, GO:0016491-oxidoreductase activity, GO:0003824-catalytic activity, GO:0005488-binding, GO:0005507-copper ion binding
		cellular_component							GO:0048046-apoplast, GO:0005739-mitochondrion, GO:0005618-cell wall, GO:0009507-chloroplast, GO:0009570-chloroplast stroma, GO:0009941-chloroplast envelope
		biological_process							GO:0009082-branched chain family amino acid biosynthetic process, GO:0055114-oxidation-reduction process, GO:0008652-cellular amino acid biosynthetic process, GO:0008152-metabolic process, GO:0046686-response to cadmium ion
LOC_Os01g47070.1	glycosyl hydrolase, putative, expressed	molecular_function	Chr1:26885483-26886754	65.6818	6.73152	-3.28649	2.54075e-06	YES	GO:0004553-hydrolase activity, hydrolyzing O-glycosyl compounds, GO:0004568-chitinase activity
		biological_process							GO:0005975-carbohydrate metabolic process, GO:0006032-chitin catabolic process, GO:0009611-response to wounding, GO:0009651-response to salt stress, GO:0009409-response to cold, GO:0042631-cellular response to water deprivation, GO:0009642-response to light intensity
LOC_Os01g48390.1	expressed protein	molecular_function	Chr1:27733408-27739844	25.4777	2.72912	-3.22273	1.01579e-06	YES	GO:0004672-protein kinase activity, GO:0004713-protein tyrosine kinase activity, GO:0005515-protein binding, GO:0005524-ATP binding, GO:0016301-kinase activity, GO:0004674-protein serine/threonine kinase activity
		biological_process							GO:0006468-protein phosphorylation
LOC_Os01g48390.2	expressed protein	molecular_function	Chr1:27733408-27739844	25.4777	2.72912	-3.22273	1.01579e-06	YES	GO:0004672-protein kinase activity, GO:0004713-protein tyrosine kinase activity, GO:0005515-protein binding, GO:0005524-ATP binding, GO:0016301-kinase activity, GO:0004674-protein serine/threonine kinase activity
		biological_process							GO:0006468-protein phosphorylation
LOC_Os01g48610.1	expressed protein	-	Chr1:27868717-27871847	12.4072	2.32331	-2.41692	0.000702413	YES	-
LOC_Os01g49614.2	Protein kinase domain containing protein, expressed	-	Chr1:28524005-28534608	4.38351	0.577003	-2.92544	0.00242902	YES	-
LOC_Os01g49614.3	Protein kinase domain containing protein, expressed	-	Chr1:28524005-28534608	4.38351	0.577003	-2.92544	0.00242902	YES	-
LOC_Os01g49614.1	Protein kinase domain containing protein, expressed	molecular_function	Chr1:28524005-28534608	4.38351	0.577003	-2.92544	0.00242902	YES	GO:0000166-nucleotide binding, GO:0004672-protein kinase activity, GO:0004674-protein serine/threonine kinase activity, GO:0005524-ATP binding, GO:0004872-receptor activity, GO:0016301-kinase activity, GO:0004713-protein tyrosine kinase activity
		biological_process							GO:0006468-protein phosphorylation
LOC_Os01g49910.1	expressed protein	molecular_function	Chr1:28666308-28668106	1.8204	0.071192	-4.67639	0.00337631	YES	GO:0000166-nucleotide binding, GO:0004672-protein kinase activity, GO:0004674-protein serine/threonine kinase activity, GO:0005515-protein binding, GO:0005524-ATP binding, GO:0004713-protein tyrosine kinase activity
		biological_process							GO:0006468-protein phosphorylation
LOC_Os01g50170.1	eukaryotic aspartyl protease domain containing protein, expressed	molecular_function	Chr1:28835242-28836885	28.0165	3.10961	-3.17147	3.63275e-05	YES	GO:0004190-aspartic-type endopeptidase activity, GO:0008233-peptidase activity, GO:0016787-hydrolase activity
		biological_process							GO:0006508-proteolysis
LOC_Os01g50450.1	expressed protein	-	Chr1:28970631-28974473	7.46325	0.436789	-4.09479	0.000571787	YES	-
LOC_Os01g51220.1	transport protein particle component, Bet3, domain containing protein, expressed	-	Chr1:29442649-29447144	63.0061	15.2879	-2.0431	0.00172817	YES	-
LOC_Os01g51870.1	methyltransferase, putative, expressed	molecular_function	Chr1:29820728-29822139	49.842	4.57801	-3.44457	4.21729e-06	YES	GO:0008168-methyltransferase activity
		biological_process							GO:0008152-metabolic process
LOC_Os01g52010.1	alliin lyase precursor, putative, expressed	molecular_function	Chr1:29894026-29898467	95.3339	14.9759	-2.67035	1.14407e-05	YES	GO:0016846-carbon-sulfur lyase activity
LOC_Os01g52240.1	chlorophyll A-B binding protein, putative, expressed	cellular_component	Chr1:30030996-30041476	51.0384	11.5436	-2.1445	0.00125931	YES	GO:0016020-membrane, GO:0009507-chloroplast, GO:0009535-chloroplast thylakoid membrane, GO:0009579-thylakoid, GO:0010287-plastoglobule, GO:0005739-mitochondrion, GO:0048046-apoplast, GO:0009941-chloroplast envelope
		biological_process							GO:0009765-photosynthesis, light harvesting, GO:0009637-response to blue light, GO:0010218-response to far red light, GO:0010114-response to red light
LOC_Os01g52460.1	regulator of ribonuclease, putative, expressed	molecular_function	Chr1:30135762-30137746	55.6863	19.0572	-1.54698	0.000834827	YES	GO:0008428-ribonuclease inhibitor activity, GO:0008168-methyltransferase activity, GO:0016740-transferase activity
		biological_process							GO:0051252-regulation of RNA metabolic process
LOC_Os01g52460.2	regulator of ribonuclease, putative, expressed	molecular_function	Chr1:30135762-30137746	55.6863	19.0572	-1.54698	0.000834827	YES	GO:0008428-ribonuclease inhibitor activity, GO:0008168-methyltransferase activity, GO:0016740-transferase activity
		biological_process							GO:0051252-regulation of RNA metabolic process
LOC_Os01g52500.4	NADP-dependent malic enzyme, putative, expressed	molecular_function	Chr1:30166016-30171659	262.489	72.6993	-1.85224	0.000855207	YES	GO:0004470-malic enzyme activity, GO:0016740-transferase activity, GO:0016616-oxidoreductase activity, acting on the CH-OH group of donors, NAD or NADP as acceptor, GO:0051287-NAD binding, GO:0016491-oxidoreductase activity, GO:0046872-metal ion binding, GO:0003824-catalytic activity, GO:0005488-binding
		biological_process							GO:0006108-malate metabolic process, GO:0008152-metabolic process, GO:0055114-oxidation-reduction process
LOC_Os01g52500.2	NADP-dependent malic enzyme, putative, expressed	molecular_function	Chr1:30166016-30171659	262.489	72.6993	-1.85224	0.000855207	YES	GO:0004470-malic enzyme activity, GO:0016740-transferase activity, GO:0016616-oxidoreductase activity, acting on the CH-OH group of donors, NAD or NADP as acceptor, GO:0051287-NAD binding, GO:0016491-oxidoreductase activity, GO:0046872-metal ion binding, GO:0003824-catalytic activity, GO:0005488-binding
		biological_process							GO:0006108-malate metabolic process, GO:0008152-metabolic process, GO:0055114-oxidation-reduction process
LOC_Os01g52500.1	NADP-dependent malic enzyme, putative, expressed	molecular_function	Chr1:30166016-30171659	262.489	72.6993	-1.85224	0.000855207	YES	GO:0004470-malic enzyme activity, GO:0016740-transferase activity, GO:0016616-oxidoreductase activity, acting on the CH-OH group of donors, NAD or NADP as acceptor, GO:0051287-NAD binding, GO:0016491-oxidoreductase activity, GO:0046872-metal ion binding, GO:0003824-catalytic activity, GO:0005488-binding, GO:0004473-malate dehydrogenase (oxaloacetate-decarboxylating) (NADP+) activity, GO:0008270-z…
		cellular_component							GO:0016020-membrane, GO:0048046-apoplast, GO:0005618-cell wall, GO:0005886-plasma membrane, GO:0009507-chloroplast, GO:0005829-cytosol
		biological_process							GO:0006108-malate metabolic process, GO:0008152-metabolic process, GO:0055114-oxidation-reduction process, GO:0046686-response to cadmium ion, GO:0051260-protein homooligomerization, GO:0051289-protein homotetramerization
LOC_Os01g52500.3	NADP-dependent malic enzyme, putative, expressed	molecular_function	Chr1:30166016-30171659	262.489	72.6993	-1.85224	0.000855207	YES	GO:0004470-malic enzyme activity, GO:0016740-transferase activity, GO:0016616-oxidoreductase activity, acting on the CH-OH group of donors, NAD or NADP as acceptor, GO:0051287-NAD binding, GO:0016491-oxidoreductase activity, GO:0046872-metal ion binding, GO:0003824-catalytic activity, GO:0005488-binding
		biological_process							GO:0006108-malate metabolic process, GO:0008152-metabolic process, GO:0055114-oxidation-reduction process
LOC_Os01g52500.5	NADP-dependent malic enzyme, putative, expressed	molecular_function	Chr1:30166016-30171659	262.489	72.6993	-1.85224	0.000855207	YES	GO:0004470-malic enzyme activity, GO:0016740-transferase activity, GO:0016616-oxidoreductase activity, acting on the CH-OH group of donors, NAD or NADP as acceptor, GO:0051287-NAD binding, GO:0016491-oxidoreductase activity, GO:0046872-metal ion binding, GO:0003824-catalytic activity, GO:0005488-binding
		biological_process							GO:0006108-malate metabolic process, GO:0008152-metabolic process, GO:0055114-oxidation-reduction process
LOC_Os01g52530.1	phosphoribosyl transferase, putative, expressed	molecular_function	Chr1:30180580-30184477	10.1078	1.711	-2.56256	0.0038457	YES	GO:0000287-magnesium ion binding, GO:0004749-ribose phosphate diphosphokinase activity, GO:0000166-nucleotide binding, GO:0005524-ATP binding, GO:0016301-kinase activity, GO:0016740-transferase activity, GO:0046872-metal ion binding
		biological_process							GO:0009116-nucleoside metabolic process, GO:0009165-nucleotide biosynthetic process
LOC_Os01g53350.2	anthocyanidin 5,3-O-glucosyltransferase, putative, expressed	molecular_function	Chr1:30655288-30657194	33.7521	4.90145	-2.7837	4.56348e-05	YES	GO:0016758-transferase activity, transferring hexosyl groups
		biological_process							GO:0008152-metabolic process
LOC_Os01g53350.1	anthocyanidin 5,3-O-glucosyltransferase, putative, expressed	molecular_function	Chr1:30655288-30657194	33.7521	4.90145	-2.7837	4.56348e-05	YES	GO:0016758-transferase activity, transferring hexosyl groups
		biological_process							GO:0008152-metabolic process
LOC_Os01g53470.1	harpin-induced protein 1 domain containing protein, expressed	-	Chr1:30718929-30719957	4.44355	0.253883	-4.12948	0.000556229	YES	-
LOC_Os01g53920.2	receptor-like protein kinase 5 precursor, putative, expressed	molecular_function	Chr1:31006025-31014001	7.40905	1.73085	-2.09781	0.000506143	YES	GO:0000166-nucleotide binding, GO:0004672-protein kinase activity, GO:0004674-protein serine/threonine kinase activity, GO:0005515-protein binding, GO:0005524-ATP binding, GO:0004713-protein tyrosine kinase activity, GO:0004415-hyalurononglucosaminidase activity
		biological_process							GO:0006468-protein phosphorylation, GO:0007342-fusion of sperm to egg plasma membrane
LOC_Os01g53920.1	receptor-like protein kinase 5 precursor, putative, expressed	molecular_function	Chr1:31006025-31014001	7.40905	1.73085	-2.09781	0.000506143	YES	GO:0000166-nucleotide binding, GO:0004672-protein kinase activity, GO:0004674-protein serine/threonine kinase activity, GO:0005515-protein binding, GO:0005524-ATP binding, GO:0004713-protein tyrosine kinase activity, GO:0004415-hyalurononglucosaminidase activity
		cellular_component							GO:0016020-membrane, GO:0005886-plasma membrane
		biological_process							GO:0006468-protein phosphorylation, GO:0007342-fusion of sperm to egg plasma membrane
LOC_Os01g54340.1	plant-specific domain TIGR01615 family protein, expressed	-	Chr1:31272336-31274479	13.5084	1.5598	-3.11443	0.00111996	YES	-
LOC_Os01g54340.3	plant-specific domain TIGR01615 family protein, expressed	-	Chr1:31272336-31274479	13.5084	1.5598	-3.11443	0.00111996	YES	-
LOC_Os01g55690.1	glutelin, putative, expressed	molecular_function	Chr1:32072448-32082488	68.5007	11.1367	-2.62079	2.42264e-05	YES	GO:0045735-nutrient reservoir activity
LOC_Os01g56930.2	eukaryotic aspartyl protease domain containing protein, expressed	molecular_function	Chr1:32886849-32892644	7.19966	1.25855	-2.51617	0.00459278	YES	GO:0004190-aspartic-type endopeptidase activity
		biological_process							GO:0006508-proteolysis
LOC_Os01g56930.1	eukaryotic aspartyl protease domain containing protein, expressed	molecular_function	Chr1:32886849-32892644	7.19966	1.25855	-2.51617	0.00459278	YES	GO:0004190-aspartic-type endopeptidase activity
		cellular_component							GO:0009505-plant-type cell wall
		biological_process							GO:0006508-proteolysis
LOC_Os01g57073.1	insulin-degrading enzyme, putative, expressed	molecular_function	Chr1:32965304-32977407	18.3944	5.39625	-1.76924	0.00375691	YES	GO:0004222-metalloendopeptidase activity, GO:0008270-zinc ion binding, GO:0003824-catalytic activity, GO:0046872-metal ion binding
		biological_process							GO:0006508-proteolysis
LOC_Os01g57082.1	insulin-degrading enzyme, putative, expressed	molecular_function	Chr1:32984981-32994519	2.29658	0.0738805	-4.95815	1.69446e-05	YES	GO:0003824-catalytic activity, GO:0004222-metalloendopeptidase activity, GO:0008270-zinc ion binding, GO:0046872-metal ion binding
		biological_process							GO:0006508-proteolysis
LOC_Os01g57570.2	NADPH-dependent FMN reductase domain containing protein, expressed	molecular_function	Chr1:33264230-33268444	547.604	117.363	-2.22216	0.000675959	YES	GO:0010181-FMN binding, GO:0016491-oxidoreductase activity
LOC_Os01g57570.1	NADPH-dependent FMN reductase domain containing protein, expressed	molecular_function	Chr1:33264230-33268444	547.604	117.363	-2.22216	0.000675959	YES	GO:0010181-FMN binding, GO:0016491-oxidoreductase activity, GO:0016655-oxidoreductase activity, acting on NADH or NADPH, quinone or similar compound as acceptor
		cellular_component							GO:0005886-plasma membrane, GO:0016020-membrane, GO:0005773-vacuole
		biological_process							GO:0055114-oxidation-reduction process, GO:0009733-response to auxin stimulus
LOC_Os01g58240.1	OsSub6 - Putative Subtilisin homologue, expressed	molecular_function	Chr1:33659781-33672538	5.28318	0.41956	-3.65446	0.000554695	YES	GO:0004252-serine-type endopeptidase activity, GO:0042802-identical protein binding, GO:0008233-peptidase activity
		biological_process							GO:0006508-proteolysis, GO:0043086-negative regulation of catalytic activity
LOC_Os01g58280.1	OsSub8 - Putative Subtilisin homologue, expressed	molecular_function	Chr1:33684777-33688225	72.4507	3.30515	-4.45421	3.62721e-10	YES	GO:0004252-serine-type endopeptidase activity, GO:0042802-identical protein binding
		biological_process							GO:0006508-proteolysis, GO:0043086-negative regulation of catalytic activity
LOC_Os01g59000.1	cytochrome P450, putative, expressed	molecular_function	Chr1:34099443-34101175	17.9067	4.32928	-2.04831	0.0044515	YES	GO:0004497-monooxygenase activity, GO:0005506-iron ion binding, GO:0009055-electron carrier activity, GO:0016491-oxidoreductase activity, GO:0020037-heme binding, GO:0046872-metal ion binding
		biological_process							GO:0055114-oxidation-reduction process
LOC_Os01g59100.1	cytokinin-N-glucosyltransferase 1, putative, expressed	molecular_function	Chr1:34141402-34145203	13.668	1.54879	-3.1416	0.000197934	YES	GO:0016740-transferase activity, GO:0016757-transferase activity, transferring glycosyl groups, GO:0016758-transferase activity, transferring hexosyl groups
		biological_process							GO:0008152-metabolic process
LOC_Os01g59150.1	tubulin/FtsZ domain containing protein, putative, expressed	molecular_function	Chr1:34167932-34171810	30.6054	5.56299	-2.45986	0.000249726	YES	GO:0000166-nucleotide binding, GO:0003924-GTPase activity, GO:0005198-structural molecule activity, GO:0005525-GTP binding
		cellular_component							GO:0005874-microtubule, GO:0043234-protein complex, GO:0005737-cytoplasm
		biological_process							GO:0007017-microtubule-based process, GO:0007018-microtubule-based movement, GO:0051258-protein polymerization
LOC_Os01g59150.2	tubulin/FtsZ domain containing protein, putative, expressed	molecular_function	Chr1:34167932-34171810	30.6054	5.56299	-2.45986	0.000249726	YES	GO:0000166-nucleotide binding, GO:0003924-GTPase activity, GO:0005198-structural molecule activity, GO:0005525-GTP binding
		cellular_component							GO:0005874-microtubule, GO:0043234-protein complex, GO:0005737-cytoplasm
		biological_process							GO:0007017-microtubule-based process, GO:0007018-microtubule-based movement, GO:0051258-protein polymerization
LOC_Os01g59440.2	BRASSINOSTEROID INSENSITIVE 1-associated receptor kinase 1 precursor, putative, expressed	molecular_function	Chr1:34379095-34383084	212.871	62.7458	-1.76239	1.54997e-06	YES	GO:0005515-protein binding
LOC_Os01g59440.1	BRASSINOSTEROID INSENSITIVE 1-associated receptor kinase 1 precursor, putative, expressed	molecular_function	Chr1:34379095-34383084	212.871	62.7458	-1.76239	1.54997e-06	YES	GO:0005515-protein binding
LOC_Os01g59440.3	BRASSINOSTEROID INSENSITIVE 1-associated receptor kinase 1 precursor, putative, expressed	molecular_function	Chr1:34379095-34383084	212.871	62.7458	-1.76239	1.54997e-06	YES	GO:0005515-protein binding
LOC_Os01g60230.4	auxin efflux carrier component, putative, expressed	molecular_function	Chr1:34834371-34839824	18.7908	3.45756	-2.4422	1.44207e-05	YES	GO:0004930-G-protein coupled receptor activity
		cellular_component							GO:0016021-integral to membrane, GO:0016020-membrane
		biological_process							GO:0007186-G-protein coupled receptor signaling pathway
LOC_Os01g60230.3	auxin efflux carrier component, putative, expressed	molecular_function	Chr1:34834371-34839824	18.7908	3.45756	-2.4422	1.44207e-05	YES	GO:0004930-G-protein coupled receptor activity
		cellular_component							GO:0016021-integral to membrane, GO:0016020-membrane
		biological_process							GO:0007186-G-protein coupled receptor signaling pathway
LOC_Os01g60230.1	auxin efflux carrier component, putative, expressed	molecular_function	Chr1:34834371-34839824	18.7908	3.45756	-2.4422	1.44207e-05	YES	GO:0004930-G-protein coupled receptor activity
		cellular_component							GO:0016021-integral to membrane, GO:0016020-membrane
		biological_process							GO:0007186-G-protein coupled receptor signaling pathway
LOC_Os01g60930.1	expressed protein	-	Chr1:35243883-35246808	13.4911	1.78471	-2.91825	0.000640194	YES	-
LOC_Os01g61060.1	SAG20, putative, expressed	-	Chr1:35328775-35331222	2.87839	0.153402	-4.22987	0.00113965	YES	-
LOC_Os01g61080.1	WRKY24, expressed	molecular_function	Chr1:35347977-35350645	13.9803	1.15084	-3.60264	4.69595e-05	YES	GO:0003677-DNA binding, GO:0003700-sequence-specific DNA binding transcription factor activity, GO:0043565-sequence-specific DNA binding
		cellular_component							GO:0005634-nucleus
LOC_Os01g61460.1	leaf senescence related protein, putative, expressed	biological_process	Chr1:35538326-35544333	14.8053	1.7423	-3.08705	0.000150171	YES	GO:0009409-response to cold, GO:0050826-response to freezing
LOC_Os01g62430.2	C2 domain containing protein, putative, expressed	molecular_function	Chr1:36135810-36137295	22.5987	1.15736	-4.28733	6.09439e-05	YES	GO:0005509-calcium ion binding, GO:0005544-calcium-dependent phospholipid binding
		cellular_component							GO:0005737-cytoplasm, GO:0005886-plasma membrane, GO:0016020-membrane
LOC_Os01g62430.3	C2 domain containing protein, putative, expressed	-	Chr1:36135810-36137295	22.5987	1.15736	-4.28733	6.09439e-05	YES	-
LOC_Os01g62430.1	C2 domain containing protein, putative, expressed	-	Chr1:36135810-36137295	22.5987	1.15736	-4.28733	6.09439e-05	YES	-
LOC_Os01g62460.2	ZOS1-16 - C2H2 zinc finger protein, expressed	molecular_function	Chr1:36158217-36161536	15.8407	6.05692	-1.38698	0.0022173	YES	GO:0008270-zinc ion binding
		cellular_component							GO:0005622-intracellular
LOC_Os01g62460.1	ZOS1-16 - C2H2 zinc finger protein, expressed	molecular_function	Chr1:36158217-36161536	15.8407	6.05692	-1.38698	0.0022173	YES	GO:0008270-zinc ion binding
		cellular_component							GO:0005622-intracellular
LOC_Os01g62460.3	ZOS1-16 - C2H2 zinc finger protein, expressed	molecular_function	Chr1:36158217-36161536	15.8407	6.05692	-1.38698	0.0022173	YES	GO:0008270-zinc ion binding
		cellular_component							GO:0005622-intracellular
LOC_Os01g63180.1	laccase-6 precursor, putative, expressed	molecular_function	Chr1:36616800-36621516	16.9904	0.136419	-6.96053	2.44331e-08	YES	GO:0016491-oxidoreductase activity, GO:0005507-copper ion binding
		biological_process							GO:0010228-vegetative to reproductive phase transition of meristem, GO:0046688-response to copper ion
LOC_Os01g63620.1	expressed protein	cellular_component	Chr1:36894553-36897429	31.8828	9.4416	-1.75567	0.00351782	YES	GO:0005622-intracellular
		biological_process							GO:0006396-RNA processing
LOC_Os01g63990.1	hydrolase, alpha/beta fold family protein, putative, expressed	molecular_function	Chr1:37154447-37157450	100.152	50.1305	-0.998429	0.00261282	YES	GO:0016787-hydrolase activity
LOC_Os01g63990.2	hydrolase, alpha/beta fold family protein, putative, expressed	molecular_function	Chr1:37154447-37157450	100.152	50.1305	-0.998429	0.00261282	YES	GO:0016787-hydrolase activity
LOC_Os01g63990.4	hydrolase, alpha/beta fold family protein, putative, expressed	molecular_function	Chr1:37154447-37157450	100.152	50.1305	-0.998429	0.00261282	YES	GO:0016787-hydrolase activity
LOC_Os01g63990.6	hydrolase, alpha/beta fold family protein, putative, expressed	-	Chr1:37154447-37157450	100.152	50.1305	-0.998429	0.00261282	YES	-
LOC_Os01g63990.3	hydrolase, alpha/beta fold family protein, putative, expressed	molecular_function	Chr1:37154447-37157450	100.152	50.1305	-0.998429	0.00261282	YES	GO:0016787-hydrolase activity
LOC_Os01g63990.5	hydrolase, alpha/beta fold family protein, putative, expressed	molecular_function	Chr1:37154447-37157450	100.152	50.1305	-0.998429	0.00261282	YES	GO:0016787-hydrolase activity
LOC_Os01g64120.1	2Fe-2S iron-sulfur cluster binding domain containing protein, expressed	molecular_function	Chr1:37241154-37242103	5.50193	0.139771	-5.2988	0.000705378	YES	GO:0005506-iron ion binding, GO:0009055-electron carrier activity, GO:0046872-metal ion binding, GO:0051536-iron-sulfur cluster binding, GO:0051537-2 iron, 2 sulfur cluster binding
		biological_process							GO:0022900-electron transport chain
LOC_Os01g64630.1	actin, putative, expressed	molecular_function	Chr1:37509884-37513369	160.396	32.9686	-2.28247	9.5874e-05	YES	GO:0000166-nucleotide binding, GO:0005515-protein binding, GO:0005524-ATP binding
		cellular_component							GO:0005856-cytoskeleton, GO:0005737-cytoplasm
LOC_Os01g64630.2	actin, putative, expressed	molecular_function	Chr1:37509884-37513369	160.396	32.9686	-2.28247	9.5874e-05	YES	GO:0000166-nucleotide binding, GO:0005515-protein binding, GO:0005524-ATP binding
		cellular_component							GO:0005856-cytoskeleton
LOC_Os01g64630.4	actin, putative, expressed	molecular_function	Chr1:37509884-37513369	160.396	32.9686	-2.28247	9.5874e-05	YES	GO:0000166-nucleotide binding, GO:0005515-protein binding, GO:0005524-ATP binding
		cellular_component							GO:0005856-cytoskeleton, GO:0005737-cytoplasm
LOC_Os01g64890.1	CorA-like magnesium transporter protein, putative, expressed	molecular_function	Chr1:37664116-37681708	6.09089	0.694718	-3.13215	0.00280054	YES	GO:0046873-metal ion transmembrane transporter activity, GO:0015095-magnesium ion transmembrane transporter activity
		cellular_component							GO:0016020-membrane, GO:0005886-plasma membrane
		biological_process							GO:0030001-metal ion transport
LOC_Os01g65080.1	ZOS1-18 - C2H2 zinc finger protein, expressed	molecular_function	Chr1:37773993-37778636	122.067	35.8889	-1.76606	0.002144	YES	GO:0008270-zinc ion binding
		cellular_component							GO:0005622-intracellular, GO:0005634-nucleus
		biological_process							GO:0010044-response to aluminum ion, GO:0010447-response to acidity
LOC_Os01g65080.4	ZOS1-18 - C2H2 zinc finger protein, expressed	molecular_function	Chr1:37773993-37778636	122.067	35.8889	-1.76606	0.002144	YES	GO:0008270-zinc ion binding
		cellular_component							GO:0005622-intracellular, GO:0005634-nucleus
LOC_Os01g65080.3	ZOS1-18 - C2H2 zinc finger protein, expressed	molecular_function	Chr1:37773993-37778636	122.067	35.8889	-1.76606	0.002144	YES	GO:0008270-zinc ion binding
		cellular_component							GO:0005622-intracellular, GO:0005634-nucleus
LOC_Os01g65080.2	ZOS1-18 - C2H2 zinc finger protein, expressed	molecular_function	Chr1:37773993-37778636	122.067	35.8889	-1.76606	0.002144	YES	GO:0008270-zinc ion binding
		cellular_component							GO:0005622-intracellular, GO:0005634-nucleus
LOC_Os01g65460.1	beta-galactosidase precursor, putative, expressed	molecular_function	Chr1:37994512-38001584	1.30301	0.0301843	-5.4319	0.000283682	YES	GO:0003824-catalytic activity, GO:0004553-hydrolase activity, hydrolyzing O-glycosyl compounds, GO:0005529-sugar binding, GO:0016787-hydrolase activity, GO:0016798-hydrolase activity, acting on glycosyl bonds, GO:0043169-cation binding, GO:0004565-beta-galactosidase activity
		cellular_component							GO:0005576-extracellular region, GO:0048046-apoplast
		biological_process							GO:0005975-carbohydrate metabolic process, GO:0008152-metabolic process
LOC_Os01g65460.2	beta-galactosidase precursor, putative, expressed	molecular_function	Chr1:37994512-38001584	1.30301	0.0301843	-5.4319	0.000283682	YES	GO:0003824-catalytic activity, GO:0004553-hydrolase activity, hydrolyzing O-glycosyl compounds, GO:0005529-sugar binding, GO:0016787-hydrolase activity, GO:0016798-hydrolase activity, acting on glycosyl bonds, GO:0043169-cation binding, GO:0004565-beta-galactosidase activity
		cellular_component							GO:0005576-extracellular region, GO:0048046-apoplast, GO:0005618-cell wall, GO:0009505-plant-type cell wall
		biological_process							GO:0005975-carbohydrate metabolic process, GO:0008152-metabolic process, GO:0080167-response to karrikin
LOC_Os01g67220.1	Os1bglu4 - beta-glucosidase-like protein without signal sequence, expressed	molecular_function	Chr1:39004987-39010626	14.9947	4.06627	-1.88268	0.00175402	YES	GO:0003824-catalytic activity, GO:0004553-hydrolase activity, hydrolyzing O-glycosyl compounds, GO:0043169-cation binding
		biological_process							GO:0005975-carbohydrate metabolic process
LOC_Os01g67220.2	Os1bglu4 - beta-glucosidase-like protein without signal sequence, expressed	molecular_function	Chr1:39004987-39010626	14.9947	4.06627	-1.88268	0.00175402	YES	GO:0003824-catalytic activity, GO:0004553-hydrolase activity, hydrolyzing O-glycosyl compounds, GO:0043169-cation binding
		biological_process							GO:0005975-carbohydrate metabolic process
LOC_Os01g67220.3	Os1bglu4 - beta-glucosidase-like protein without signal sequence, expressed	molecular_function	Chr1:39004987-39010626	14.9947	4.06627	-1.88268	0.00175402	YES	GO:0004553-hydrolase activity, hydrolyzing O-glycosyl compounds
		biological_process							GO:0005975-carbohydrate metabolic process
LOC_Os01g67480.1	helix-loop-helix DNA-binding domain containing protein, expressed	cellular_component	Chr1:39211306-39219456	55.3612	15.2383	-1.86117	0.00203628	YES	GO:0005634-nucleus
LOC_Os01g69100.1	expressed protein	-	Chr1:40167739-40170253	107.783	31.9458	-1.75443	0.00303391	YES	-
LOC_Os01g69830.1	OsSPL2 - SBP-box gene family member, expressed	molecular_function	Chr1:40331732-40335718	4.96947	0.300871	-4.04588	0.000676531	YES	GO:0050825-ice binding, GO:0003677-DNA binding
		cellular_component							GO:0005634-nucleus
		biological_process							GO:0042309-homoiothermy, GO:0050826-response to freezing
LOC_Os01g69870.1	expressed protein	-	Chr1:40371945-40373618	51.8782	12.0401	-2.10728	0.00328942	YES	-
LOC_Os01g69870.2	expressed protein	-	Chr1:40371945-40373618	51.8782	12.0401	-2.10728	0.00328942	YES	-
LOC_Os01g69960.1	expressed protein	-	Chr1:40460000-40461483	5.70068	0.083042	-6.10115	7.02455e-05	YES	-
LOC_Os01g70490.1	potassium transporter, putative, expressed	molecular_function	Chr1:40825680-40830301	5.52245	0.717222	-2.94482	0.00169343	YES	GO:0015079-potassium ion transmembrane transporter activity, GO:0008137-NADH dehydrogenase (ubiquinone) activity, GO:0009674-potassium:sodium symporter activity
		cellular_component							GO:0016020-membrane
		biological_process							GO:0006813-potassium ion transport, GO:0042773-ATP synthesis coupled electron transport
LOC_Os01g71790.1	NAM, putative, expressed	molecular_function	Chr1:41584366-41585318	20.3	1.81007	-3.48736	0.000357406	YES	GO:0003677-DNA binding, GO:0005525-GTP binding
		cellular_component							GO:0005737-cytoplasm
LOC_Os01g72080.1	calmodulin-like protein 1, putative, expressed	molecular_function	Chr1:41818278-41819489	87.8567	23.9726	-1.87377	0.00183254	YES	GO:0005509-calcium ion binding
LOC_Os01g72120.1	glutathione S-transferase, putative, expressed	molecular_function	Chr1:41839948-41841440	5.68433	0.333886	-4.08956	0.00174047	YES	GO:0016740-transferase activity
LOC_Os01g72130.1	glutathione S-transferase, putative, expressed	molecular_function	Chr1:41841759-41842549	38.2932	5.28639	-2.85673	0.00093314	YES	GO:0004364-glutathione transferase activity
		cellular_component							GO:0005737-cytoplasm
		biological_process							GO:0008152-metabolic process
LOC_Os01g72170.1	glutathione S-transferase, putative, expressed	-	Chr1:41853849-41854883	58.747	6.68133	-3.13631	1.82784e-05	YES	-
LOC_Os01g72710.1	expressed protein	cellular_component	Chr1:42190283-42194070	2.69008	0.12917	-4.38031	0.000208997	YES	GO:0005739-mitochondrion, GO:0009507-chloroplast, GO:0009941-chloroplast envelope, GO:0009536-plastid, GO:0009706-chloroplast inner membrane
LOC_Os01g72970.1	DUF630/DUF632 domains containing protein, putative, expressed	molecular_function	Chr1:42325822-42329066	2.6705	0.0396913	-6.07214	7.68282e-05	YES	GO:0000166-nucleotide binding, GO:0004820-glycine-tRNA ligase activity, GO:0005524-ATP binding
		cellular_component							GO:0005737-cytoplasm
		biological_process							GO:0006412-translation, GO:0006426-glycyl-tRNA aminoacylation
LOC_Os01g73170.1	peroxidase precursor, putative, expressed	molecular_function	Chr1:42429501-42432618	53.4911	11.256	-2.24861	0.000367872	YES	GO:0050825-ice binding, GO:0004601-peroxidase activity, GO:0009055-electron carrier activity, GO:0020037-heme binding
		cellular_component							GO:0016020-membrane, GO:0005618-cell wall, GO:0005773-vacuole, GO:0009505-plant-type cell wall
		biological_process							GO:0042309-homoiothermy, GO:0050826-response to freezing, GO:0006979-response to oxidative stress, GO:0055114-oxidation-reduction process
LOC_Os01g73200.1	peroxidase precursor, putative, expressed	molecular_function	Chr1:42441659-42442958	15.2931	0.193087	-6.30748	1.46485e-08	YES	GO:0004601-peroxidase activity, GO:0005506-iron ion binding, GO:0005509-calcium ion binding, GO:0009055-electron carrier activity, GO:0016491-oxidoreductase activity, GO:0020037-heme binding, GO:0046872-metal ion binding
		cellular_component							GO:0016020-membrane, GO:0005618-cell wall, GO:0005773-vacuole, GO:0009505-plant-type cell wall
		biological_process							GO:0006979-response to oxidative stress, GO:0055114-oxidation-reduction process
LOC_Os01g01660.1	isoflavone reductase, putative, expressed	molecular_function	Chr1:327127-328451	25.9212	2.20682	-3.55409	6.00019e-05	YES	GO:0003824-catalytic activity, GO:0005488-binding, GO:0050662-coenzyme binding
		cellular_component							GO:0005576-extracellular region, GO:0005886-plasma membrane
		biological_process							GO:0006808-regulation of nitrogen utilization, GO:0008152-metabolic process, GO:0044237-cellular metabolic process, GO:0046686-response to cadmium ion, GO:0006979-response to oxidative stress
LOC_Os01g02900.1	glycosyltransferase, putative, expressed	molecular_function	Chr1:1057136-1059856	25.9559	3.0841	-3.07314	2.55709e-05	YES	GO:0016757-transferase activity, transferring glycosyl groups
LOC_Os01g02900.2	glycosyltransferase, putative, expressed	molecular_function	Chr1:1057136-1059856	25.9559	3.0841	-3.07314	2.55709e-05	YES	GO:0016757-transferase activity, transferring glycosyl groups
LOC_Os01g02920.1	glycosyltransferase protein, putative, expressed	molecular_function	Chr1:1071961-1075030	5.49884	0.721278	-2.9305	0.00276116	YES	GO:0003676-nucleic acid binding, GO:0008168-methyltransferase activity, GO:0016757-transferase activity, transferring glycosyl groups
		biological_process							GO:0032259-methylation
LOC_Os01g03330.1	BBTI3 - Bowman-Birk type bran trypsin inhibitor precursor, expressed	molecular_function	Chr1:1344556-1346419	1.9775	0.0644326	-4.93974	0.00178846	YES	GO:0004867-serine-type endopeptidase inhibitor activity, GO:0030414-peptidase inhibitor activity
		cellular_component							GO:0005576-extracellular region
LOC_Os01g03390.1	BBTI7 - Bowman-Birk type bran trypsin inhibitor precursor, expressed	molecular_function	Chr1:1365507-1366503	51.9121	1.18659	-5.45118	1.33593e-07	YES	GO:0004867-serine-type endopeptidase inhibitor activity
		cellular_component							GO:0005576-extracellular region
LOC_Os01g03914.1	cation efflux family protein, putative, expressed	molecular_function	Chr1:1673009-1680632	8.82261	1.58862	-2.47343	0.00275865	YES	GO:0008324-cation transmembrane transporter activity
		cellular_component							GO:0016020-membrane, GO:0005886-plasma membrane
		biological_process							GO:0006812-cation transport
LOC_Os01g03914.3	cation efflux family protein, putative, expressed	molecular_function	Chr1:1673009-1680632	8.82261	1.58862	-2.47343	0.00275865	YES	GO:0008324-cation transmembrane transporter activity
		cellular_component							GO:0016020-membrane
		biological_process							GO:0006812-cation transport
LOC_Os01g03914.2	cation efflux family protein, putative, expressed	molecular_function	Chr1:1673009-1680632	8.82261	1.58862	-2.47343	0.00275865	YES	GO:0008324-cation transmembrane transporter activity
		cellular_component							GO:0016020-membrane
		biological_process							GO:0006812-cation transport
LOC_Os01g03940.1	expressed protein	cellular_component	Chr1:1684740-1685880	16.8004	2.47115	-2.76524	0.0018745	YES	GO:0016021-integral to membrane
		biological_process							GO:0007186-G-protein coupled receptor signaling pathway
LOC_Os01g06660.1	thiamine pyrophosphate enzyme, C-terminal TPP binding domain containing protein, expressed	molecular_function	Chr1:3136103-3140217	13.5998	1.22321	-3.47484	5.46185e-05	YES	GO:0003824-catalytic activity, GO:0030976-thiamine pyrophosphate binding, GO:0000287-magnesium ion binding, GO:0016831-carboxy-lyase activity
LOC_Os01g07310.1	transporter-related, putative, expressed	cellular_component	Chr1:3446935-3450222	19.6681	4.66174	-2.07692	0.00338442	YES	GO:0016020-membrane, GO:0016021-integral to membrane, GO:0009289-pilus, GO:0005794-Golgi apparatus
		biological_process							GO:0009405-pathogenesis
LOC_Os01g07310.3	transporter-related, putative, expressed	-	Chr1:3446935-3450222	19.6681	4.66174	-2.07692	0.00338442	YES	-
LOC_Os01g07310.4	transporter-related, putative, expressed	-	Chr1:3446935-3450222	19.6681	4.66174	-2.07692	0.00338442	YES	-
LOC_Os01g07310.2	transporter-related, putative, expressed	cellular_component	Chr1:3446935-3450222	19.6681	4.66174	-2.07692	0.00338442	YES	GO:0009289-pilus
		biological_process							GO:0009405-pathogenesis
LOC_Os01g07376.1	thioredoxin, putative, expressed	biological_process	Chr1:3489309-3491991	11.0321	1.21594	-3.18156	0.00303081	YES	GO:0045454-cell redox homeostasis
LOC_Os01g08320.1	OsIAA1 - Auxin-responsive Aux/IAA gene family member, expressed	molecular_function	Chr1:4073675-4076438	27.1993	2.56928	-3.40413	4.6101e-05	YES	GO:0046983-protein dimerization activity
		cellular_component							GO:0005634-nucleus
		biological_process							GO:0009734-auxin mediated signaling pathway, GO:0009733-response to auxin stimulus, GO:0006417-regulation of translation
LOC_Os01g08440.1	UDP-glucoronosyl and UDP-glucosyl transferase domain containing protein, expressed	molecular_function	Chr1:4152863-4154680	5.03291	0.198688	-4.66282	0.000281869	YES	GO:0016740-transferase activity, GO:0016757-transferase activity, transferring glycosyl groups, GO:0016758-transferase activity, transferring hexosyl groups
		biological_process							GO:0008152-metabolic process
LOC_Os01g09800.1	BTBA1 - Bric-a-Brac,Tramtrack, Broad Complex BTB domain with Ankyrin repeat region, expressed	molecular_function	Chr1:5060415-5065236	14.9209	2.52597	-2.56243	0.000592228	YES	GO:0005515-protein binding
LOC_Os01g10450.1	protein kinase domain containing protein, expressed	molecular_function	Chr1:5510515-5514480	16.5503	3.57956	-2.209	0.000638528	YES	GO:0004672-protein kinase activity, GO:0004674-protein serine/threonine kinase activity, GO:0004713-protein tyrosine kinase activity, GO:0005524-ATP binding
		cellular_component							GO:0005886-plasma membrane, GO:0005829-cytosol
		biological_process							GO:0006468-protein phosphorylation
LOC_Os01g10450.2	protein kinase domain containing protein, expressed	molecular_function	Chr1:5510515-5514480	16.5503	3.57956	-2.209	0.000638528	YES	GO:0004672-protein kinase activity, GO:0004674-protein serine/threonine kinase activity, GO:0004713-protein tyrosine kinase activity, GO:0005524-ATP binding
		biological_process							GO:0006468-protein phosphorylation
LOC_Os01g10890.1	CAMK_KIN1/SNF1/Nim1_like.8 - CAMK includes calcium/calmodulin depedent protein kinases, expressed	molecular_function	Chr1:5809556-5811617	3.54225	0.173087	-4.3551	0.000771606	YES	GO:0004713-protein tyrosine kinase activity, GO:0005524-ATP binding, GO:0004674-protein serine/threonine kinase activity, GO:0004672-protein kinase activity
		biological_process							GO:0006468-protein phosphorylation, GO:0007165-signal transduction, GO:0009737-response to abscisic acid stimulus
LOC_Os01g11160.1	amino acid permease family protein, putative, expressed	molecular_function	Chr1:5983580-5985875	99.7302	30.7065	-1.69948	0.00405268	YES	GO:0015171-amino acid transmembrane transporter activity, GO:0015232-heme transporter activity
		cellular_component							GO:0016020-membrane, GO:0016021-integral to membrane
		biological_process							GO:0006810-transport, GO:0006865-amino acid transport, GO:0015886-heme transport, GO:0017004-cytochrome complex assembly
LOC_Os01g11520.1	RING-H2 finger protein, putative, expressed	molecular_function	Chr1:6199157-6200399	14.1723	0.813314	-4.12312	0.000119838	YES	GO:0005515-protein binding, GO:0008270-zinc ion binding, GO:0046872-metal ion binding
LOC_Os01g11570.1	GDSL-like lipase/acylhydrolase, putative, expressed	molecular_function	Chr1:6242494-6244969	74.7535	6.71695	-3.47626	1.22344e-06	YES	GO:0016787-hydrolase activity, GO:0016788-hydrolase activity, acting on ester bonds
		biological_process							GO:0006629-lipid metabolic process
LOC_Os01g12100.1	expressed protein	-	Chr1:6587145-6587940	311.518	68.1793	-2.19191	0.000315176	YES	-
LOC_Os01g14050.1	C2 domain containing protein, putative, expressed	cellular_component	Chr1:7862000-7867812	15.1312	3.128	-2.27421	0.00123866	YES	GO:0009507-chloroplast, GO:0005773-vacuole, GO:0005886-plasma membrane
LOC_Os01g14050.2	C2 domain containing protein, putative, expressed	-	Chr1:7862000-7867812	15.1312	3.128	-2.27421	0.00123866	YES	-
LOC_Os01g14590.1	pathogen-related protein, putative, expressed	-	Chr1:8170308-8177889	35.5788	8.29484	-2.10073	0.00135171	YES	-
LOC_Os01g14670.1	Cupin domain containing protein, expressed	molecular_function	Chr1:8203764-8206969	5.85883	0.116394	-5.65353	0.000264332	YES	GO:0030145-manganese ion binding, GO:0045735-nutrient reservoir activity, GO:0046872-metal ion binding
		cellular_component							GO:0048046-apoplast
LOC_Os01g15029.1	expressed protein	-	Chr1:8444462-8447054	125.577	36.0832	-1.79917	0.00349917	YES	-
LOC_Os01g15270.1	expressed protein	biological_process	Chr1:8545996-8546894	349.232	83.1366	-2.07063	0.000550781	YES	GO:0006950-response to stress
LOC_Os01g15780.1	glycosyl transferase, group 1 domain containing protein, expressed	molecular_function	Chr1:8885504-8892462	12.7871	2.89782	-2.14165	0.00365148	YES	GO:0050825-ice binding
		cellular_component							GO:0005794-Golgi apparatus
		biological_process							GO:0009058-biosynthetic process, GO:0042309-homoiothermy, GO:0050826-response to freezing
LOC_Os01g15780.2	glycosyl transferase, group 1 domain containing protein, expressed	molecular_function	Chr1:8885504-8892462	12.7871	2.89782	-2.14165	0.00365148	YES	GO:0050825-ice binding, GO:0004960-thromboxane receptor activity
		cellular_component							GO:0016021-integral to membrane
		biological_process							GO:0042309-homoiothermy, GO:0050826-response to freezing, GO:0007186-G-protein coupled receptor signaling pathway
LOC_Os01g16240.1	OsCam1-3 - Calmodulin, expressed	molecular_function	Chr1:9195526-9198962	178.276	42.8401	-2.05708	0.000601563	YES	GO:0005509-calcium ion binding
		cellular_component							GO:0009288-bacterial-type flagellum, GO:0005773-vacuole, GO:0005737-cytoplasm, GO:0005886-plasma membrane
		biological_process							GO:0001539-ciliary or flagellar motility, GO:0019722-calcium-mediated signaling, GO:0010099-regulation of photomorphogenesis, GO:0009846-pollen germination
LOC_Os01g16260.1	major facilitator superfamily antiporter, putative, expressed	molecular_function	Chr1:9201353-9211788	29.9588	6.37662	-2.23211	0.000513188	YES	GO:0015520-tetracycline:hydrogen antiporter activity
		cellular_component							GO:0016021-integral to membrane, GO:0009705-plant-type vacuole membrane
		biological_process							GO:0015904-tetracycline transport, GO:0046677-response to antibiotic, GO:0009624-response to nematode, GO:0080167-response to karrikin, GO:0010043-response to zinc ion, GO:0055069-zinc ion homeostasis
LOC_Os01g16260.2	major facilitator superfamily antiporter, putative, expressed	molecular_function	Chr1:9201353-9211788	29.9588	6.37662	-2.23211	0.000513188	YES	GO:0015520-tetracycline:hydrogen antiporter activity
		cellular_component							GO:0016021-integral to membrane
		biological_process							GO:0015904-tetracycline transport, GO:0046677-response to antibiotic
LOC_Os01g16260.3	major facilitator superfamily antiporter, putative, expressed	molecular_function	Chr1:9201353-9211788	29.9588	6.37662	-2.23211	0.000513188	YES	GO:0015520-tetracycline:hydrogen antiporter activity
		cellular_component							GO:0016021-integral to membrane
		biological_process							GO:0015904-tetracycline transport, GO:0046677-response to antibiotic
LOC_Os01g16910.1	outer mitochondrial membrane porin, putative, expressed	molecular_function	Chr1:9670772-9675747	28.1976	6.48076	-2.12134	0.00230878	YES	GO:0004872-receptor activity, GO:0008308-voltage-gated anion channel activity
		cellular_component							GO:0005741-mitochondrial outer membrane, GO:0005739-mitochondrion, GO:0005886-plasma membrane, GO:0005743-mitochondrial inner membrane, GO:0005742-mitochondrial outer membrane translocase complex
		biological_process							GO:0006820-anion transport
LOC_Os01g17430.1	coatomer subunit beta-1, putative, expressed	molecular_function	Chr1:10021427-10027122	23.6682	5.61125	-2.07655	0.000753176	YES	GO:0005515-protein binding, GO:0005198-structural molecule activity, GO:0005488-binding
		cellular_component							GO:0030117-membrane coat, GO:0030126-COPI vesicle coat
		biological_process							GO:0006886-intracellular protein transport, GO:0016192-vesicle-mediated transport
LOC_Os01g18050.1	tubulin/FtsZ domain containing protein, putative, expressed	molecular_function	Chr1:10098281-10103021	3.57943	0.358132	-3.32117	0.00188141	YES	GO:0000166-nucleotide binding, GO:0003924-GTPase activity, GO:0005198-structural molecule activity, GO:0005525-GTP binding
		cellular_component							GO:0005874-microtubule, GO:0043234-protein complex, GO:0005737-cytoplasm
		biological_process							GO:0007017-microtubule-based process, GO:0007018-microtubule-based movement, GO:0051258-protein polymerization
LOC_Os01g18670.1	MDR-like ABC transporter, putative, expressed	molecular_function	Chr1:10515722-10521282	4.26643	0.65128	-2.71168	0.00232835	YES	GO:0000166-nucleotide binding, GO:0005524-ATP binding, GO:0016887-ATPase activity, GO:0017111-nucleoside-triphosphatase activity, GO:0042626-ATPase activity, coupled to transmembrane movement of substances, GO:0008559-xenobiotic-transporting ATPase activity
		cellular_component							GO:0016021-integral to membrane, GO:0016020-membrane, GO:0005886-plasma membrane
		biological_process							GO:0006810-transport, GO:0009733-response to auxin stimulus, GO:0009735-response to cytokinin stimulus, GO:0048767-root hair elongation, GO:0010540-basipetal auxin transport, GO:0009630-gravitropism, GO:0010315-auxin efflux
LOC_Os01g18744.1	transferase family protein, putative, expressed	molecular_function	Chr1:10561327-10565325	7.00943	0.732442	-3.25851	0.00179537	YES	GO:0016747-transferase activity, transferring acyl groups other than amino-acyl groups
LOC_Os01g22010.2	S-adenosylmethionine synthetase, putative, expressed	molecular_function	Chr1:12363708-12366314	72.5604	13.3435	-2.44305	5.701e-05	YES	GO:0004478-methionine adenosyltransferase activity, GO:0005524-ATP binding, GO:0000166-nucleotide binding, GO:0000287-magnesium ion binding, GO:0016740-transferase activity, GO:0030955-potassium ion binding, GO:0046872-metal ion binding, GO:0050897-cobalt ion binding
		cellular_component							GO:0005737-cytoplasm
		biological_process							GO:0006730-one-carbon metabolic process, GO:0009651-response to salt stress
LOC_Os01g22010.1	S-adenosylmethionine synthetase, putative, expressed	molecular_function	Chr1:12363708-12366314	72.5604	13.3435	-2.44305	5.701e-05	YES	GO:0004478-methionine adenosyltransferase activity, GO:0005524-ATP binding, GO:0000166-nucleotide binding, GO:0000287-magnesium ion binding, GO:0016740-transferase activity, GO:0030955-potassium ion binding, GO:0046872-metal ion binding, GO:0050897-cobalt ion binding
		cellular_component							GO:0005737-cytoplasm
		biological_process							GO:0006730-one-carbon metabolic process, GO:0009651-response to salt stress
LOC_Os01g22010.3	S-adenosylmethionine synthetase, putative, expressed	molecular_function	Chr1:12363708-12366314	72.5604	13.3435	-2.44305	5.701e-05	YES	GO:0004478-methionine adenosyltransferase activity, GO:0005524-ATP binding, GO:0000166-nucleotide binding, GO:0000287-magnesium ion binding, GO:0016740-transferase activity, GO:0030955-potassium ion binding, GO:0046872-metal ion binding, GO:0050897-cobalt ion binding
		cellular_component							GO:0005737-cytoplasm, GO:0016020-membrane, GO:0005618-cell wall, GO:0005886-plasma membrane, GO:0005730-nucleolus
		biological_process							GO:0006730-one-carbon metabolic process, GO:0009651-response to salt stress, GO:0006555-methionine metabolic process, GO:0009409-response to cold, GO:0009809-lignin biosynthetic process
LOC_Os01g22010.4	S-adenosylmethionine synthetase, putative, expressed	molecular_function	Chr1:12363708-12366314	72.5604	13.3435	-2.44305	5.701e-05	YES	GO:0004478-methionine adenosyltransferase activity, GO:0005524-ATP binding, GO:0000166-nucleotide binding, GO:0000287-magnesium ion binding, GO:0016740-transferase activity, GO:0030955-potassium ion binding, GO:0046872-metal ion binding, GO:0050897-cobalt ion binding
		cellular_component							GO:0005737-cytoplasm
		biological_process							GO:0006730-one-carbon metabolic process, GO:0009651-response to salt stress
LOC_Os01g24480.1	DUF1399 containing protein, putative, expressed	-	Chr1:13799954-13804790	2.95127	0.257614	-3.51806	0.00267339	YES	-
LOC_Os01g27210.1	glutathione S-transferase, putative, expressed	-	Chr1:15170344-15171860	52.7207	10.2914	-2.35692	0.000565902	YES	-
LOC_Os01g27730.1	GTPase of unknown function domain containing protein, putative, expressed	molecular_function	Chr1:15462064-15466760	12.7747	3.18877	-2.00222	0.00431067	YES	GO:0005525-GTP binding
		cellular_component							GO:0005622-intracellular, GO:0005730-nucleolus
LOC_Os01g35330.2	circumsporozoite protein precursor, putative, expressed	-	Chr1:19549141-19550352	50.554	7.27018	-2.79776	9.42103e-05	YES	-
LOC_Os01g37750.1	glutathione S-transferase, putative, expressed	-	Chr1:21114736-21115791	21.9038	1.23081	-4.1535	4.89845e-05	YES	-
LOC_Os01g38980.2	calmodulin-binding protein, putative, expressed	molecular_function	Chr1:21900044-21903309	14.7081	2.85962	-2.36271	0.00113744	YES	GO:0004499-flavin-containing monooxygenase activity, GO:0050660-flavin adenine dinucleotide binding, GO:0050661-NADP binding
LOC_Os01g38980.1	calmodulin-binding protein, putative, expressed	molecular_function	Chr1:21900044-21903309	14.7081	2.85962	-2.36271	0.00113744	YES	GO:0004499-flavin-containing monooxygenase activity, GO:0050660-flavin adenine dinucleotide binding, GO:0050661-NADP binding
		biological_process							GO:0007155-cell adhesion, GO:0008037-cell recognition, GO:0019058-viral infectious cycle
LOC_Os01g41800.1	cytochrome P450, putative, expressed	molecular_function	Chr1:23663058-23664444	20.5288	0.934134	-4.45788	2.89933e-05	YES	GO:0004497-monooxygenase activity, GO:0005506-iron ion binding, GO:0009055-electron carrier activity, GO:0020037-heme binding
LOC_Os01g41810.1	cytochrome P450 72A1, putative, expressed	molecular_function	Chr1:23673291-23675869	50.4109	6.52221	-2.9503	1.1157e-05	YES	GO:0004497-monooxygenase activity, GO:0005506-iron ion binding, GO:0009055-electron carrier activity, GO:0016491-oxidoreductase activity, GO:0020037-heme binding, GO:0046872-metal ion binding
		cellular_component							GO:0005783-endoplasmic reticulum
		biological_process							GO:0055114-oxidation-reduction process
LOC_Os01g42140.2	expressed protein	molecular_function	Chr1:23886842-23888222	20.2924	3.04965	-2.73422	4.52027e-05	YES	GO:0003824-catalytic activity
LOC_Os01g42140.1	expressed protein	-	Chr1:23886842-23888222	20.2924	3.04965	-2.73422	4.52027e-05	YES	-
LOC_Os01g42410.1	pleiotropic drug resistance protein, putative, expressed	molecular_function	Chr1:24107079-24115143	7.69106	0.343834	-4.4834	2.48751e-06	YES	GO:0000166-nucleotide binding, GO:0005524-ATP binding, GO:0016887-ATPase activity, GO:0017111-nucleoside-triphosphatase activity, GO:0004176-ATP-dependent peptidase activity, GO:0004252-serine-type endopeptidase activity
		cellular_component							GO:0016020-membrane, GO:0016021-integral to membrane
		biological_process							GO:0006810-transport, GO:0006508-proteolysis
LOC_Os01g42700.3	expressed protein	-	Chr1:24282734-24285310	33.8827	8.59892	-1.97832	0.000295141	YES	-
LOC_Os01g42700.2	expressed protein	-	Chr1:24282734-24285310	33.8827	8.59892	-1.97832	0.000295141	YES	-
LOC_Os01g42700.4	expressed protein	-	Chr1:24282734-24285310	33.8827	8.59892	-1.97832	0.000295141	YES	-
LOC_Os01g42700.5	expressed protein	-	Chr1:24282734-24285310	33.8827	8.59892	-1.97832	0.000295141	YES	-
LOC_Os01g42700.1	expressed protein	-	Chr1:24282734-24285310	33.8827	8.59892	-1.97832	0.000295141	YES	-
LOC_Os01g42870.1	transferase family protein, putative, expressed	molecular_function	Chr1:24395056-24396820	15.1645	3.11383	-2.28394	0.00337817	YES	GO:0016747-transferase activity, transferring acyl groups other than amino-acyl groups, GO:0016740-transferase activity, GO:0050825-ice binding
		biological_process							GO:0042309-homoiothermy, GO:0050826-response to freezing
LOC_Os01g42880.1	transferase family protein, putative, expressed	molecular_function	Chr1:24397507-24400705	20.0244	4.2113	-2.24942	0.00190765	YES	GO:0016740-transferase activity, GO:0016747-transferase activity, transferring acyl groups other than amino-acyl groups
LOC_Os01g43490.1	polygalacturonase, putative, expressed	molecular_function	Chr1:24894537-24901813	7.12295	0.864825	-3.04199	0.00182349	YES	GO:0004650-polygalacturonase activity, GO:0016787-hydrolase activity, GO:0016798-hydrolase activity, acting on glycosyl bonds
		biological_process							GO:0005975-carbohydrate metabolic process, GO:0007047-cellular cell wall organization, GO:0008152-metabolic process
LOC_Os01g45439.1	expressed protein	cellular_component	Chr1:25777452-25782419	10.1988	1.56875	-2.70071	0.000363529	YES	GO:0016020-membrane
LOC_Os01g45439.2	expressed protein	-	Chr1:25777452-25782419	10.1988	1.56875	-2.70071	0.000363529	YES	-
LOC_Os01g47080.1	pyruvate kinase, putative, expressed	molecular_function	Chr1:26888392-26895732	5.22552	0.473048	-3.46552	0.00112299	YES	GO:0000287-magnesium ion binding, GO:0004743-pyruvate kinase activity, GO:0030955-potassium ion binding, GO:0003824-catalytic activity
		cellular_component							GO:0005739-mitochondrion, GO:0009507-chloroplast, GO:0009570-chloroplast stroma
		biological_process							GO:0006096-glycolysis, GO:0006633-fatty acid biosynthetic process, GO:0006629-lipid metabolic process, GO:0046686-response to cadmium ion, GO:0048316-seed development
LOC_Os01g47760.1	OsGrx_I1 - glutaredoxin subgroup III, expressed	molecular_function	Chr1:27326049-27327030	19.4817	2.14838	-3.1808	0.000728897	YES	GO:0009055-electron carrier activity, GO:0015035-protein disulfide oxidoreductase activity
		cellular_component							GO:0005737-cytoplasm
		biological_process							GO:0045454-cell redox homeostasis, GO:0006810-transport, GO:0022900-electron transport chain, GO:0009751-response to salicylic acid stimulus, GO:0009867-jasmonic acid mediated signaling pathway, GO:0009863-salicylic acid mediated signaling pathway
LOC_Os01g48000.1	S-locus-like receptor protein kinase, putative, expressed	molecular_function	Chr1:27474004-27476806	9.73447	1.07819	-3.17449	0.000190764	YES	GO:0004713-protein tyrosine kinase activity, GO:0005524-ATP binding, GO:0005529-sugar binding, GO:0004674-protein serine/threonine kinase activity, GO:0004672-protein kinase activity
		biological_process							GO:0006468-protein phosphorylation
LOC_Os01g48950.1	expressed protein	-	Chr1:28088398-28089106	39.3976	4.84967	-3.02215	0.000494708	YES	-
LOC_Os01g48960.1	glutamate synthase, chloroplast precursor, putative, expressed	molecular_function	Chr1:28091207-28102930	9.63932	1.83848	-2.39042	0.000200669	YES	GO:0016491-oxidoreductase activity, GO:0009055-electron carrier activity, GO:0050660-flavin adenine dinucleotide binding, GO:0015930-glutamate synthase activity, GO:0016639-oxidoreductase activity, acting on the CH-NH2 group of donors, NAD or NADP as acceptor, GO:0005506-iron ion binding, GO:0010181-FMN binding, GO:0045181-glutamate synthase activity, NADH or NADPH as acceptor, GO:0016040-glutama…
		cellular_component							GO:0009507-chloroplast, GO:0009570-chloroplast stroma
		biological_process							GO:0008152-metabolic process, GO:0006537-glutamate biosynthetic process, GO:0055114-oxidation-reduction process, GO:0006807-nitrogen compound metabolic process, GO:0046686-response to cadmium ion
LOC_Os01g50100.1	ABC transporter, ATP-binding protein, putative, expressed	molecular_function	Chr1:28786108-28793300	20.5775	0.865864	-4.57078	1.78387e-08	YES	GO:0000166-nucleotide binding, GO:0005524-ATP binding, GO:0016887-ATPase activity, GO:0017111-nucleoside-triphosphatase activity, GO:0042626-ATPase activity, coupled to transmembrane movement of substances
		cellular_component							GO:0016021-integral to membrane
		biological_process							GO:0006810-transport
LOC_Os01g52790.1	cytochrome P450 72A1, putative, expressed	molecular_function	Chr1:30372203-30376917	33.0633	4.179	-2.984	1.46423e-05	YES	GO:0004497-monooxygenase activity, GO:0005506-iron ion binding, GO:0009055-electron carrier activity, GO:0016491-oxidoreductase activity, GO:0020037-heme binding, GO:0046872-metal ion binding
		cellular_component							GO:0005783-endoplasmic reticulum
		biological_process							GO:0055114-oxidation-reduction process
LOC_Os01g53800.1	glutamate carboxypeptidase 2, putative, expressed	molecular_function	Chr1:30922768-30927426	21.5201	3.48114	-2.62805	0.000124584	YES	GO:0008233-peptidase activity
		cellular_component							GO:0005773-vacuole
		biological_process							GO:0006508-proteolysis
LOC_Os01g53810.1	peptidase, putative, expressed	molecular_function	Chr1:30933233-30937375	36.3569	7.09669	-2.35701	0.000140528	YES	GO:0008233-peptidase activity
		cellular_component							GO:0005773-vacuole
		biological_process							GO:0006508-proteolysis
LOC_Os01g54300.1	OsMan02 - Endo-Beta-Mannanase, expressed	molecular_function	Chr1:31248318-31254736	2.22451	0.0543384	-5.35537	0.000606641	YES	GO:0004553-hydrolase activity, hydrolyzing O-glycosyl compounds
		biological_process							GO:0005975-carbohydrate metabolic process
LOC_Os01g54600.1	WRKY13, expressed	molecular_function	Chr1:31409003-31410978	53.9077	15.9307	-1.75868	0.00343517	YES	GO:0003677-DNA binding, GO:0003700-sequence-specific DNA binding transcription factor activity, GO:0043565-sequence-specific DNA binding
		cellular_component							GO:0005634-nucleus
LOC_Os01g54880.1	glucosidase 2 subunit beta precursor, putative, expressed	-	Chr1:31561384-31564166	21.1052	4.16459	-2.34136	0.00344451	YES	-
LOC_Os01g54960.1	expressed protein	cellular_component	Chr1:31608075-31609714	28.0329	5.75227	-2.28492	0.0023049	YES	GO:0009507-chloroplast
LOC_Os01g55870.1	chorismate mutase, chloroplast precursor, putative, expressed	molecular_function	Chr1:32171721-32175018	29.142	6.51463	-2.16134	0.00157519	YES	GO:0004106-chorismate mutase activity
		biological_process							GO:0009073-aromatic amino acid family biosynthetic process, GO:0009607-response to biotic stimulus, GO:0000162-tryptophan biosynthetic process
LOC_Os01g56070.2	RING finger protein, putative, expressed	molecular_function	Chr1:32276549-32278226	15.6905	2.14811	-2.86875	0.000960195	YES	GO:0005515-protein binding, GO:0008270-zinc ion binding, GO:0046872-metal ion binding, GO:0004842-ubiquitin-protein ligase activity
		cellular_component							GO:0016021-integral to membrane, GO:0000151-ubiquitin ligase complex
		biological_process							GO:0007596-blood coagulation, GO:0016567-protein ubiquitination
LOC_Os01g56070.3	RING finger protein, putative, expressed	molecular_function	Chr1:32276549-32278226	15.6905	2.14811	-2.86875	0.000960195	YES	GO:0005515-protein binding, GO:0008270-zinc ion binding, GO:0046872-metal ion binding, GO:0004842-ubiquitin-protein ligase activity
		cellular_component							GO:0016021-integral to membrane, GO:0000151-ubiquitin ligase complex
		biological_process							GO:0007596-blood coagulation, GO:0016567-protein ubiquitination
LOC_Os01g56070.4	RING finger protein, putative, expressed	molecular_function	Chr1:32276549-32278226	15.6905	2.14811	-2.86875	0.000960195	YES	GO:0005515-protein binding, GO:0008270-zinc ion binding, GO:0046872-metal ion binding, GO:0004842-ubiquitin-protein ligase activity
		cellular_component							GO:0016021-integral to membrane, GO:0000151-ubiquitin ligase complex
		biological_process							GO:0007596-blood coagulation, GO:0016567-protein ubiquitination
LOC_Os01g56070.1	RING finger protein, putative, expressed	molecular_function	Chr1:32276549-32278226	15.6905	2.14811	-2.86875	0.000960195	YES	GO:0005515-protein binding, GO:0008270-zinc ion binding, GO:0046872-metal ion binding, GO:0004842-ubiquitin-protein ligase activity
		cellular_component							GO:0016021-integral to membrane, GO:0000151-ubiquitin ligase complex
		biological_process							GO:0007596-blood coagulation, GO:0016567-protein ubiquitination
LOC_Os01g60020.1	NAC domain transcription factor, putative, expressed	molecular_function	Chr1:34692829-34694391	14.3982	0.273899	-5.7161	5.67645e-06	YES	GO:0003677-DNA binding
		cellular_component							GO:0005634-nucleus
LOC_Os01g60120.2	transmembrane protein 56, putative, expressed	cellular_component	Chr1:34776124-34780863	29.0181	7.92942	-1.87167	0.00107234	YES	GO:0016021-integral to membrane
LOC_Os01g60120.3	transmembrane protein 56, putative, expressed	cellular_component	Chr1:34776124-34780863	29.0181	7.92942	-1.87167	0.00107234	YES	GO:0016021-integral to membrane
LOC_Os01g60120.1	transmembrane protein 56, putative, expressed	cellular_component	Chr1:34776124-34780863	29.0181	7.92942	-1.87167	0.00107234	YES	GO:0016021-integral to membrane
LOC_Os01g60860.1	spotted leaf 11, putative, expressed	molecular_function	Chr1:35185510-35188004	9.75078	1.83138	-2.41259	0.00224045	YES	GO:0004842-ubiquitin-protein ligase activity, GO:0005488-binding
		cellular_component							GO:0000151-ubiquitin ligase complex
		biological_process							GO:0016567-protein ubiquitination
LOC_Os01g62360.1	expressed protein	-	Chr1:36089178-36091558	4.88832	0.285383	-4.09837	0.000624632	YES	-
LOC_Os01g62620.1	DHHC zinc finger domain containing protein, expressed	molecular_function	Chr1:36257434-36261744	10.446	1.83879	-2.50611	0.0037776	YES	GO:0008270-zinc ion binding, GO:0046872-metal ion binding
		cellular_component							GO:0005622-intracellular
LOC_Os01g62620.2	DHHC zinc finger domain containing protein, expressed	molecular_function	Chr1:36257434-36261744	10.446	1.83879	-2.50611	0.0037776	YES	GO:0008270-zinc ion binding
LOC_Os01g62850.1	membrane associated DUF588 domain containing protein, putative, expressed	-	Chr1:36398957-36401777	12.5615	0.632743	-4.31125	0.00054888	YES	-
LOC_Os01g62920.1	homeodomain protein, putative, expressed	molecular_function	Chr1:36445018-36449951	6.83599	0.604371	-3.49964	0.000222366	YES	GO:0003677-DNA binding, GO:0003700-sequence-specific DNA binding transcription factor activity, GO:0043565-sequence-specific DNA binding
		cellular_component							GO:0005634-nucleus
		biological_process							GO:0006355-regulation of transcription, DNA-dependent
LOC_Os01g63690.1	hs1, putative, expressed	biological_process	Chr1:36942595-36944593	5.84481	0.417768	-3.80638	0.000673177	YES	GO:0006979-response to oxidative stress, GO:0009751-response to salicylic acid stimulus, GO:0009816-defense response to bacterium, incompatible interaction
LOC_Os01g63854.1	transmembrane amino acid transporter protein, putative, expressed	-	Chr1:37043479-37049892	18.1119	2.39879	-2.91656	0.000247938	YES	-
LOC_Os01g63930.1	cytochrome P450, putative, expressed	molecular_function	Chr1:37095402-37099183	6.54663	0.525553	-3.63884	4.28434e-06	YES	GO:0004497-monooxygenase activity, GO:0005506-iron ion binding, GO:0009055-electron carrier activity, GO:0016491-oxidoreductase activity, GO:0020037-heme binding, GO:0046872-metal ion binding
		biological_process							GO:0055114-oxidation-reduction process
LOC_Os01g63930.2	cytochrome P450, putative, expressed	molecular_function	Chr1:37095402-37099183	6.54663	0.525553	-3.63884	4.28434e-06	YES	GO:0004497-monooxygenase activity, GO:0005506-iron ion binding, GO:0009055-electron carrier activity, GO:0016491-oxidoreductase activity, GO:0020037-heme binding, GO:0046872-metal ion binding, GO:0018685-alkane 1-monooxygenase activity
		cellular_component							GO:0005792-microsome
		biological_process							GO:0055114-oxidation-reduction process
LOC_Os01g65520.1	Sad1 / UNC-like C-terminal domain containing protein, putative, expressed	-	Chr1:38026544-38030352	10.4183	1.84514	-2.49731	0.000825256	YES	-
LOC_Os01g65660.1	amino acid transporter, putative, expressed	cellular_component	Chr1:38112065-38120760	5.86631	0.226712	-4.69352	7.9934e-05	YES	GO:0016020-membrane, GO:0016021-integral to membrane
LOC_Os01g65660.2	amino acid transporter, putative, expressed	-	Chr1:38112065-38120760	5.86631	0.226712	-4.69352	7.9934e-05	YES	-
LOC_Os01g66110.2	methyltransferase, putative, expressed	molecular_function	Chr1:38386266-38391780	7.40844	1.59634	-2.2144	0.00434929	YES	GO:0008168-methyltransferase activity
		biological_process							GO:0008152-metabolic process
LOC_Os01g66110.1	methyltransferase, putative, expressed	molecular_function	Chr1:38386266-38391780	7.40844	1.59634	-2.2144	0.00434929	YES	GO:0008168-methyltransferase activity
		cellular_component							GO:0005794-Golgi apparatus
		biological_process							GO:0008152-metabolic process
LOC_Os01g68500.1	expressed protein	-	Chr1:39801461-39802517	8.16756	0.683123	-3.57969	0.00303781	YES	-
LOC_Os01g68650.1	plant-specific domain TIGR01615 family protein, expressed	-	Chr1:39866337-39867460	5.00435	0.342969	-3.86703	0.00330632	YES	-
LOC_Os01g68710.1	peptidyl-prolyl cis-trans isomerase, FKBP-type, putative, expressed	cellular_component	Chr1:39913889-39916494	61.7004	12.5773	-2.29446	0.000372177	YES	GO:0005773-vacuole
		biological_process							GO:0006457-protein folding
LOC_Os01g68710.3	peptidyl-prolyl cis-trans isomerase, FKBP-type, putative, expressed	biological_process	Chr1:39913889-39916494	61.7004	12.5773	-2.29446	0.000372177	YES	GO:0006457-protein folding
LOC_Os01g68710.2	peptidyl-prolyl cis-trans isomerase, FKBP-type, putative, expressed	biological_process	Chr1:39913889-39916494	61.7004	12.5773	-2.29446	0.000372177	YES	GO:0006457-protein folding
LOC_Os01g70130.1	protein kinase domain containing protein, expressed	molecular_function	Chr1:40584382-40591302	31.2798	11.3175	-1.46668	0.00383866	YES	GO:0004713-protein tyrosine kinase activity, GO:0005524-ATP binding, GO:0004674-protein serine/threonine kinase activity, GO:0004672-protein kinase activity
		biological_process							GO:0006468-protein phosphorylation
LOC_Os01g70130.2	protein kinase domain containing protein, expressed	molecular_function	Chr1:40584382-40591302	31.2798	11.3175	-1.46668	0.00383866	YES	GO:0004713-protein tyrosine kinase activity, GO:0005524-ATP binding, GO:0004674-protein serine/threonine kinase activity, GO:0004707-MAP kinase activity, GO:0004672-protein kinase activity
		biological_process							GO:0006468-protein phosphorylation
LOC_Os01g70170.1	transaldolase, putative, expressed	molecular_function	Chr1:40610512-40613463	247.574	56.5663	-2.12984	0.000541768	YES	GO:0003824-catalytic activity, GO:0004801-sedoheptulose-7-phosphate:D-glyceraldehyde-3-phosphate glyceronetransferase activity
		cellular_component							GO:0005737-cytoplasm, GO:0005739-mitochondrion, GO:0009507-chloroplast, GO:0009570-chloroplast stroma
		biological_process							GO:0005975-carbohydrate metabolic process, GO:0008152-metabolic process, GO:0006098-pentose-phosphate shunt, GO:0046686-response to cadmium ion
LOC_Os01g70190.1	exostosin family domain containing protein, expressed	cellular_component	Chr1:40626010-40629506	7.36707	1.18251	-2.63924	0.00309923	YES	GO:0016020-membrane
LOC_Os01g70240.2	expressed protein	molecular_function	Chr1:40668622-40671874	16.697	0.935917	-4.15707	0.000272357	YES	GO:0046872-metal ion binding
		biological_process							GO:0030001-metal ion transport
LOC_Os01g70240.1	expressed protein	molecular_function	Chr1:40668622-40671874	16.697	0.935917	-4.15707	0.000272357	YES	GO:0046872-metal ion binding
		biological_process							GO:0030001-metal ion transport
LOC_Os01g70550.3	heparan-alpha-glucosaminide N-acetyltransferase, putative, expressed	-	Chr1:40858426-40861921	34.2308	4.9349	-2.7942	7.30761e-06	YES	-
LOC_Os01g70550.1	heparan-alpha-glucosaminide N-acetyltransferase, putative, expressed	-	Chr1:40858426-40861921	34.2308	4.9349	-2.7942	7.30761e-06	YES	-
LOC_Os01g70550.2	heparan-alpha-glucosaminide N-acetyltransferase, putative, expressed	-	Chr1:40858426-40861921	34.2308	4.9349	-2.7942	7.30761e-06	YES	-
LOC_Os01g71670.1	glycosyl hydrolases family 17, putative, expressed	molecular_function	Chr1:41533272-41535619	5.80517	0.0924587	-5.97238	0.000103827	YES	GO:0003824-catalytic activity, GO:0004553-hydrolase activity, hydrolyzing O-glycosyl compounds, GO:0016787-hydrolase activity, GO:0016798-hydrolase activity, acting on glycosyl bonds, GO:0043169-cation binding
		cellular_component							GO:0005618-cell wall, GO:0005886-plasma membrane, GO:0048046-apoplast, GO:0005773-vacuole
		biological_process							GO:0005975-carbohydrate metabolic process, GO:0008152-metabolic process, GO:0009817-defense response to fungus, incompatible interaction, GO:0009651-response to salt stress, GO:0009409-response to cold, GO:0009617-response to bacterium
LOC_Os01g71690.3	recA protein, expressed	molecular_function	Chr1:41539689-41545870	4.46133	0.376075	-3.56838	0.00076823	YES	GO:0004553-hydrolase activity, hydrolyzing O-glycosyl compounds, GO:0003677-DNA binding, GO:0005524-ATP binding, GO:0008094-DNA-dependent ATPase activity, GO:0000166-nucleotide binding, GO:0017111-nucleoside-triphosphatase activity
		biological_process							GO:0005975-carbohydrate metabolic process, GO:0006952-defense response, GO:0006259-DNA metabolic process
LOC_Os01g71690.2	recA protein, expressed	molecular_function	Chr1:41539689-41545870	4.46133	0.376075	-3.56838	0.00076823	YES	GO:0004553-hydrolase activity, hydrolyzing O-glycosyl compounds, GO:0003677-DNA binding, GO:0005524-ATP binding, GO:0008094-DNA-dependent ATPase activity, GO:0000166-nucleotide binding, GO:0017111-nucleoside-triphosphatase activity
		biological_process							GO:0005975-carbohydrate metabolic process, GO:0006259-DNA metabolic process
LOC_Os01g71740.1	amino acid permease family protein, putative, expressed	molecular_function	Chr1:41563977-41566629	22.8627	0.158939	-7.16838	1.05307e-07	YES	GO:0015171-amino acid transmembrane transporter activity
		cellular_component							GO:0016020-membrane, GO:0016021-integral to membrane
		biological_process							GO:0006810-transport, GO:0006865-amino acid transport
LOC_Os01g71760.1	amino acid permease family protein, putative, expressed	molecular_function	Chr1:41570749-41573307	11.7376	0.565832	-4.37462	7.00805e-05	YES	GO:0015171-amino acid transmembrane transporter activity
		cellular_component							GO:0016020-membrane
		biological_process							GO:0006865-amino acid transport, GO:0006810-transport
LOC_Os01g72020.1	BTBA3 - Bric-a-Brac,Tramtrack, Broad Complex BTB domain with Ankyrin repeat region, expressed	molecular_function	Chr1:41741159-41744666	8.26382	0.671024	-3.62237	0.000201243	YES	GO:0050825-ice binding, GO:0005515-protein binding
		cellular_component							GO:0005634-nucleus, GO:0005737-cytoplasm
		biological_process							GO:0042309-homoiothermy, GO:0050826-response to freezing, GO:0009944-polarity specification of adaxial/abaxial axis, GO:0010582-floral meristem determinacy, GO:0009954-proximal/distal pattern formation, GO:0010227-floral organ abscission, GO:0010254-nectary development, GO:0048439-flower morphogenesis, GO:0010022-meristem determinacy
LOC_Os01g72020.2	BTBA3 - Bric-a-Brac,Tramtrack, Broad Complex BTB domain with Ankyrin repeat region, expressed	molecular_function	Chr1:41741159-41744666	8.26382	0.671024	-3.62237	0.000201243	YES	GO:0050825-ice binding, GO:0005515-protein binding
		biological_process							GO:0042309-homoiothermy, GO:0050826-response to freezing
LOC_Os01g72870.3	BAS1, putative, expressed	molecular_function	Chr1:42265020-42268525	20.6599	5.59716	-1.88406	0.00399112	YES	GO:0003824-catalytic activity
LOC_Os01g72870.2	BAS1, putative, expressed	molecular_function	Chr1:42265020-42268525	20.6599	5.59716	-1.88406	0.00399112	YES	GO:0003824-catalytic activity
LOC_Os01g72870.1	BAS1, putative, expressed	molecular_function	Chr1:42265020-42268525	20.6599	5.59716	-1.88406	0.00399112	YES	GO:0003824-catalytic activity
LOC_Os01g72990.2	expressed protein	molecular_function	Chr1:42336216-42349399	14.3017	1.69275	-3.07875	3.05471e-05	YES	GO:0000166-nucleotide binding, GO:0004672-protein kinase activity, GO:0004674-protein serine/threonine kinase activity, GO:0004872-receptor activity, GO:0005524-ATP binding, GO:0016301-kinase activity, GO:0005515-protein binding, GO:0004713-protein tyrosine kinase activity
		cellular_component							GO:0016020-membrane, GO:0005886-plasma membrane, GO:0009507-chloroplast
		biological_process							GO:0006468-protein phosphorylation
LOC_Os01g72990.1	expressed protein	molecular_function	Chr1:42336216-42349399	14.3017	1.69275	-3.07875	3.05471e-05	YES	GO:0000166-nucleotide binding, GO:0004672-protein kinase activity, GO:0004674-protein serine/threonine kinase activity, GO:0004872-receptor activity, GO:0005524-ATP binding, GO:0016301-kinase activity, GO:0005515-protein binding, GO:0004713-protein tyrosine kinase activity
		biological_process							GO:0006468-protein phosphorylation
LOC_Os01g73490.1	expressed protein	-	Chr1:42585169-42586070	5.1005	0.29783	-4.09808	0.000625188	YES	-
LOC_Os01g73500.1	expressed protein	-	Chr1:42587235-42590338	31.3132	6.7821	-2.20697	0.00218093	YES	-
LOC_Os01g73500.2	expressed protein	-	Chr1:42587235-42590338	31.3132	6.7821	-2.20697	0.00218093	YES	-
LOC_Os01g73950.1	PPR repeat containing protein, expressed	-	Chr1:42837591-42842621	4.85178	0.616785	-2.97567	0.00185889	YES	-
LOC_Os01g73950.2	PPR repeat containing protein, expressed	-	Chr1:42837591-42842621	4.85178	0.616785	-2.97567	0.00185889	YES	-
LOC_Os01g74110.1	metal cation transporter, putative, expressed	molecular_function	Chr1:42905565-42907474	33.9906	0.654386	-5.69885	1.5109e-07	YES	GO:0005385-zinc ion transmembrane transporter activity, GO:0046873-metal ion transmembrane transporter activity, GO:0005375-copper ion transmembrane transporter activity
		cellular_component							GO:0016021-integral to membrane, GO:0016020-membrane, GO:0005886-plasma membrane
		biological_process							GO:0006829-zinc ion transport, GO:0010043-response to zinc ion, GO:0030001-metal ion transport
LOC_Os10g02490.2	oxidoreductase, aldo/keto reductase family protein, putative, expressed	molecular_function	Chr10:923709-930299	49.283	5.51412	-3.15989	3.79905e-06	YES	GO:0016491-oxidoreductase activity
		biological_process							GO:0055114-oxidation-reduction process
LOC_Os10g02490.1	oxidoreductase, aldo/keto reductase family protein, putative, expressed	molecular_function	Chr10:923709-930299	49.283	5.51412	-3.15989	3.79905e-06	YES	GO:0016491-oxidoreductase activity
		biological_process							GO:0055114-oxidation-reduction process
LOC_Os10g04074.1	retrotransposon protein, putative, unclassified, expressed	molecular_function	Chr10:1879934-1887750	2.58244	0.214268	-3.59125	0.000147663	YES	GO:0003676-nucleic acid binding, GO:0003677-DNA binding, GO:0008270-zinc ion binding, GO:0046872-metal ion binding
		biological_process							GO:0015074-DNA integration
LOC_Os10g05069.3	lysosomal alpha-mannosidase precursor, putative, expressed	molecular_function	Chr10:2477205-2489779	28.9915	7.67435	-1.91751	0.00142533	YES	GO:0003824-catalytic activity, GO:0004553-hydrolase activity, hydrolyzing O-glycosyl compounds, GO:0004559-alpha-mannosidase activity, GO:0008270-zinc ion binding, GO:0015923-mannosidase activity, GO:0016787-hydrolase activity, GO:0030246-carbohydrate binding
		biological_process							GO:0005975-carbohydrate metabolic process, GO:0006013-mannose metabolic process
LOC_Os10g05069.1	lysosomal alpha-mannosidase precursor, putative, expressed	molecular_function	Chr10:2477205-2489779	28.9915	7.67435	-1.91751	0.00142533	YES	GO:0003824-catalytic activity, GO:0004553-hydrolase activity, hydrolyzing O-glycosyl compounds, GO:0004559-alpha-mannosidase activity, GO:0008270-zinc ion binding, GO:0015923-mannosidase activity, GO:0030246-carbohydrate binding, GO:0016787-hydrolase activity
		biological_process							GO:0005975-carbohydrate metabolic process, GO:0006013-mannose metabolic process
LOC_Os10g05069.2	lysosomal alpha-mannosidase precursor, putative, expressed	molecular_function	Chr10:2477205-2489779	28.9915	7.67435	-1.91751	0.00142533	YES	GO:0003824-catalytic activity, GO:0004553-hydrolase activity, hydrolyzing O-glycosyl compounds, GO:0004559-alpha-mannosidase activity, GO:0008270-zinc ion binding, GO:0015923-mannosidase activity, GO:0016787-hydrolase activity, GO:0030246-carbohydrate binding
		biological_process							GO:0005975-carbohydrate metabolic process, GO:0006013-mannose metabolic process
LOC_Os10g05250.1	protein kinase domain containing protein, expressed	molecular_function	Chr10:2591412-2596634	18.7002	4.06146	-2.20298	0.0011478	YES	GO:0000166-nucleotide binding, GO:0004672-protein kinase activity, GO:0004674-protein serine/threonine kinase activity, GO:0005524-ATP binding, GO:0016301-kinase activity, GO:0004713-protein tyrosine kinase activity
		biological_process							GO:0006468-protein phosphorylation
LOC_Os10g17489.1	UDP-glucoronosyl and UDP-glucosyl transferase domain containing protein, expressed	molecular_function	Chr10:8815241-8827699	2.83882	0.208151	-3.76959	0.00433331	YES	GO:0016740-transferase activity, GO:0016757-transferase activity, transferring glycosyl groups, GO:0016758-transferase activity, transferring hexosyl groups
		biological_process							GO:0008152-metabolic process
LOC_Os10g17790.1	remorin C-terminal domain containing protein, putative, expressed	molecular_function	Chr10:9000702-9002773	2.32694	0.0996248	-4.54579	0.00455178	YES	GO:0009055-electron carrier activity, GO:0016491-oxidoreductase activity
LOC_Os10g19140.1	cytochrome P450 87A3, putative, expressed	molecular_function	Chr10:9744423-9747731	33.8377	1.95993	-4.10975	2.13086e-05	YES	GO:0004497-monooxygenase activity, GO:0005506-iron ion binding, GO:0009055-electron carrier activity, GO:0020037-heme binding
		biological_process							GO:0055114-oxidation-reduction process
LOC_Os10g20090.1	CSLH1 - cellulose synthase-like family H, expressed	molecular_function	Chr10:10089449-10095059	32.1605	1.40445	-4.51722	8.29607e-09	YES	GO:0016740-transferase activity, GO:0016757-transferase activity, transferring glycosyl groups, GO:0016760-cellulose synthase (UDP-forming) activity
		cellular_component							GO:0016020-membrane, GO:0016021-integral to membrane, GO:0005794-Golgi apparatus
		biological_process							GO:0030244-cellulose biosynthetic process, GO:0007047-cellular cell wall organization
LOC_Os10g20090.2	CSLH1 - cellulose synthase-like family H, expressed	molecular_function	Chr10:10089449-10095059	32.1605	1.40445	-4.51722	8.29607e-09	YES	GO:0016740-transferase activity, GO:0016757-transferase activity, transferring glycosyl groups, GO:0016760-cellulose synthase (UDP-forming) activity
		cellular_component							GO:0016020-membrane, GO:0016021-integral to membrane
		biological_process							GO:0030244-cellulose biosynthetic process
LOC_Os10g20090.3	CSLH1 - cellulose synthase-like family H, expressed	molecular_function	Chr10:10089449-10095059	32.1605	1.40445	-4.51722	8.29607e-09	YES	GO:0016740-transferase activity, GO:0016757-transferase activity, transferring glycosyl groups, GO:0016760-cellulose synthase (UDP-forming) activity
		cellular_component							GO:0016020-membrane, GO:0016021-integral to membrane
		biological_process							GO:0030244-cellulose biosynthetic process
LOC_Os10g22590.1	POEI24 - Pollen Ole e I allergen and extensin family protein precursor, expressed	-	Chr10:11723418-11726426	25.2125	4.21512	-2.58049	0.0021395	YES	-
LOC_Os10g25420.1	GDSL-like lipase/acylhydrolase, putative, expressed	molecular_function	Chr10:13142397-13144630	3.0197	0.084389	-5.16121	0.00101655	YES	GO:0016788-hydrolase activity, acting on ester bonds, GO:0016787-hydrolase activity
		biological_process							GO:0006629-lipid metabolic process
LOC_Os10g27190.1	40S ribosomal protein S17, putative, expressed	molecular_function	Chr10:14330688-14331558	229.855	71.9892	-1.67487	0.00444623	YES	GO:0003735-structural constituent of ribosome
		cellular_component							GO:0005622-intracellular, GO:0005840-ribosome, GO:0005886-plasma membrane, GO:0005730-nucleolus, GO:0022627-cytosolic small ribosomal subunit, GO:0022626-cytosolic ribosome
		biological_process							GO:0006412-translation
LOC_Os10g28080.1	glycosyl hydrolase, putative, expressed	molecular_function	Chr10:14589925-14591220	40.2421	0.387545	-6.6982	3.26998e-08	YES	GO:0003824-catalytic activity, GO:0004553-hydrolase activity, hydrolyzing O-glycosyl compounds, GO:0016787-hydrolase activity, GO:0016798-hydrolase activity, acting on glycosyl bonds, GO:0043169-cation binding, GO:0004568-chitinase activity
		biological_process							GO:0005975-carbohydrate metabolic process, GO:0008152-metabolic process, GO:0006032-chitin catabolic process
LOC_Os10g30156.1	starch synthase, putative, expressed	molecular_function	Chr10:15673127-15681124	3.72025	0.113037	-5.04053	7.50962e-05	YES	GO:0009011-starch synthase activity, GO:0016740-transferase activity, GO:0016757-transferase activity, transferring glycosyl groups
		cellular_component							GO:0009501-amyloplast, GO:0009507-chloroplast, GO:0009536-plastid
		biological_process							GO:0009058-biosynthetic process, GO:0009250-glucan biosynthetic process, GO:0019252-starch biosynthetic process
LOC_Os10g30450.1	heavy-metal-associated domain-containing protein, putative, expressed	molecular_function	Chr10:15827043-15828826	27.701	4.0104	-2.78812	0.000201445	YES	GO:0046872-metal ion binding
		biological_process							GO:0030001-metal ion transport
LOC_Os10g30610.2	white-brown complex homolog protein, putative, expressed	molecular_function	Chr10:15928795-15936732	10.3572	1.20547	-3.10297	3.7422e-05	YES	GO:0000166-nucleotide binding, GO:0005524-ATP binding, GO:0016887-ATPase activity, GO:0017111-nucleoside-triphosphatase activity
		cellular_component							GO:0016020-membrane
LOC_Os10g30610.1	white-brown complex homolog protein, putative, expressed	molecular_function	Chr10:15928795-15936732	10.3572	1.20547	-3.10297	3.7422e-05	YES	GO:0000166-nucleotide binding, GO:0005524-ATP binding, GO:0016887-ATPase activity, GO:0017111-nucleoside-triphosphatase activity
		cellular_component							GO:0016020-membrane
LOC_Os10g30880.1	expressed protein	-	Chr10:16106295-16107381	10.4308	0.152874	-6.09236	4.98388e-05	YES	-
LOC_Os10g30880.2	expressed protein	-	Chr10:16106295-16107381	10.4308	0.152874	-6.09236	4.98388e-05	YES	-
LOC_Os10g31780.1	oxidoreductase, short chain dehydrogenase/reductase family domain containing protein, expressed	molecular_function	Chr10:16663931-16664717	21.7297	0.176594	-6.94308	4.5929e-06	YES	GO:0003824-catalytic activity, GO:0005488-binding, GO:0016491-oxidoreductase activity, GO:0050662-coenzyme binding, GO:0004022-alcohol dehydrogenase (NAD) activity, GO:0008667-2,3-dihydro-2,3-dihydroxybenzoate dehydrogenase activity
		biological_process							GO:0008152-metabolic process, GO:0044237-cellular metabolic process, GO:0009239-enterobactin biosynthetic process, GO:0055114-oxidation-reduction process
LOC_Os10g31810.1	expressed protein	molecular_function	Chr10:16675510-16677874	13.745	3.28267	-2.06596	0.00365303	YES	GO:0050825-ice binding, GO:0008667-2,3-dihydro-2,3-dihydroxybenzoate dehydrogenase activity
		biological_process							GO:0042309-homoiothermy, GO:0050826-response to freezing, GO:0009239-enterobactin biosynthetic process, GO:0055114-oxidation-reduction process
LOC_Os10g33170.1	POT domain containing peptide transporter, putative, expressed	molecular_function	Chr10:17374443-17379041	7.84355	0.766456	-3.35523	0.000528022	YES	GO:0005215-transporter activity, GO:0042936-dipeptide transporter activity, GO:0042937-tripeptide transporter activity
		cellular_component							GO:0016020-membrane
		biological_process							GO:0006857-oligopeptide transport, GO:0009611-response to wounding, GO:0009737-response to abscisic acid stimulus, GO:0009751-response to salicylic acid stimulus, GO:0009753-response to jasmonic acid stimulus, GO:0042538-hyperosmotic salinity response, GO:0042742-defense response to bacterium, GO:0042938-dipeptide transport, GO:0042939-tripeptide transport, GO:0043201-response to leucine, GO:0080…
LOC_Os10g33210.1	peptide transporter PTR3-A, putative, expressed	molecular_function	Chr10:17415601-17420957	37.9294	6.91806	-2.45488	0.000103691	YES	GO:0005215-transporter activity, GO:0042936-dipeptide transporter activity, GO:0042937-tripeptide transporter activity
		cellular_component							GO:0016020-membrane
		biological_process							GO:0006857-oligopeptide transport, GO:0009611-response to wounding, GO:0009737-response to abscisic acid stimulus, GO:0009751-response to salicylic acid stimulus, GO:0009753-response to jasmonic acid stimulus, GO:0042538-hyperosmotic salinity response, GO:0042742-defense response to bacterium, GO:0042938-dipeptide transport, GO:0042939-tripeptide transport, GO:0043201-response to leucine, GO:0080…
LOC_Os10g33770.1	importin-beta N-terminal domain containing protein, expressed	molecular_function	Chr10:17858208-17872878	4.41728	0.583221	-2.92104	0.00285925	YES	GO:0005488-binding, GO:0008565-protein transporter activity, GO:0004872-receptor activity
		cellular_component							GO:0005634-nucleus, GO:0005643-nuclear pore, GO:0005737-cytoplasm
		biological_process							GO:0000059-protein import into nucleus, docking, GO:0006886-intracellular protein transport
LOC_Os10g33900.1	possible lysine decarboxylase domain containing protein, expressed	cellular_component	Chr10:18000852-18005796	7.35151	0.923805	-2.99238	0.00448908	YES	GO:0005634-nucleus, GO:0005829-cytosol
LOC_Os10g34220.1	TKL_IRAK_DUF26-lf.1 - DUF26 kinases have homology to DUF26 containing loci, expressed	molecular_function	Chr10:18258124-18262552	1.72747	0.121216	-3.83301	0.00161223	YES	GO:0004672-protein kinase activity, GO:0004674-protein serine/threonine kinase activity, GO:0005524-ATP binding, GO:0004713-protein tyrosine kinase activity
		biological_process							GO:0006468-protein phosphorylation
LOC_Os10g34700.1	expressed protein	molecular_function	Chr10:18504618-18506412	3.23903	0.201497	-4.00673	0.00222221	YES	GO:0050825-ice binding
		biological_process							GO:0042309-homoiothermy, GO:0050826-response to freezing
LOC_Os10g35770.1	E2F-related protein, putative, expressed	-	Chr10:19129875-19133641	27.5316	7.0815	-1.95896	0.000203805	YES	-
LOC_Os10g35770.2	E2F-related protein, putative, expressed	-	Chr10:19129875-19133641	27.5316	7.0815	-1.95896	0.000203805	YES	-
LOC_Os10g35770.3	E2F-related protein, putative, expressed	-	Chr10:19129875-19133641	27.5316	7.0815	-1.95896	0.000203805	YES	-
LOC_Os10g35950.1	transferase family protein, putative, expressed	molecular_function	Chr10:19213621-19216326	5.7907	0.210422	-4.78238	0.000187246	YES	GO:0016747-transferase activity, transferring acyl groups other than amino-acyl groups, GO:0016740-transferase activity, GO:0010327-acetyl CoA:(Z)-3-hexen-1-ol acetyltransferase activity
LOC_Os10g35960.2	NAD-dependent malic enzyme, mitochondrial precursor, putative, expressed	molecular_function	Chr10:19218566-19224021	77.1688	20.9958	-1.87792	0.00150812	YES	GO:0003824-catalytic activity, GO:0004470-malic enzyme activity, GO:0005488-binding, GO:0016491-oxidoreductase activity, GO:0016616-oxidoreductase activity, acting on the CH-OH group of donors, NAD or NADP as acceptor, GO:0046872-metal ion binding, GO:0051287-NAD binding
		biological_process							GO:0006108-malate metabolic process, GO:0008152-metabolic process, GO:0055114-oxidation-reduction process
LOC_Os10g35960.1	NAD-dependent malic enzyme, mitochondrial precursor, putative, expressed	molecular_function	Chr10:19218566-19224021	77.1688	20.9958	-1.87792	0.00150812	YES	GO:0003824-catalytic activity, GO:0004470-malic enzyme activity, GO:0005488-binding, GO:0016491-oxidoreductase activity, GO:0016616-oxidoreductase activity, acting on the CH-OH group of donors, NAD or NADP as acceptor, GO:0046872-metal ion binding, GO:0051287-NAD binding, GO:0004499-flavin-containing monooxygenase activity, GO:0050660-flavin adenine dinucleotide binding, GO:0050661-NADP binding, …
		cellular_component							GO:0005739-mitochondrion, GO:0009507-chloroplast
		biological_process							GO:0006108-malate metabolic process, GO:0008152-metabolic process, GO:0055114-oxidation-reduction process
LOC_Os10g36690.4	dehydration response related protein, putative, expressed	-	Chr10:19620005-19626243	10.0992	2.98885	-1.75658	0.00350978	YES	-
LOC_Os10g36690.5	dehydration response related protein, putative, expressed	-	Chr10:19620005-19626243	10.0992	2.98885	-1.75658	0.00350978	YES	-
LOC_Os10g36690.1	dehydration response related protein, putative, expressed	-	Chr10:19620005-19626243	10.0992	2.98885	-1.75658	0.00350978	YES	-
LOC_Os10g36690.2	dehydration response related protein, putative, expressed	-	Chr10:19620005-19626243	10.0992	2.98885	-1.75658	0.00350978	YES	-
LOC_Os10g36690.3	dehydration response related protein, putative, expressed	-	Chr10:19620005-19626243	10.0992	2.98885	-1.75658	0.00350978	YES	-
LOC_Os10g36780.4	OsProCP4 - Putative Lysosomal Pro-x Carboxypeptidase homologue, expressed	molecular_function	Chr10:19687250-19692904	16.0672	2.91305	-2.46352	3.79533e-05	YES	GO:0004180-carboxypeptidase activity, GO:0008236-serine-type peptidase activity
		biological_process							GO:0006508-proteolysis
LOC_Os10g36780.1	OsProCP4 - Putative Lysosomal Pro-x Carboxypeptidase homologue, expressed	molecular_function	Chr10:19687250-19692904	16.0672	2.91305	-2.46352	3.79533e-05	YES	GO:0008236-serine-type peptidase activity, GO:0004180-carboxypeptidase activity
		cellular_component							GO:0005773-vacuole, GO:0005886-plasma membrane, GO:0009505-plant-type cell wall
		biological_process							GO:0006508-proteolysis, GO:0009561-megagametogenesis
LOC_Os10g36780.3	OsProCP4 - Putative Lysosomal Pro-x Carboxypeptidase homologue, expressed	molecular_function	Chr10:19687250-19692904	16.0672	2.91305	-2.46352	3.79533e-05	YES	GO:0008236-serine-type peptidase activity, GO:0004180-carboxypeptidase activity
		biological_process							GO:0006508-proteolysis
LOC_Os10g36780.2	OsProCP4 - Putative Lysosomal Pro-x Carboxypeptidase homologue, expressed	molecular_function	Chr10:19687250-19692904	16.0672	2.91305	-2.46352	3.79533e-05	YES	GO:0008236-serine-type peptidase activity, GO:0004180-carboxypeptidase activity
		biological_process							GO:0006508-proteolysis
LOC_Os10g37430.1	expressed protein	molecular_function	Chr10:20031593-20037201	29.8225	7.19417	-2.0515	0.00144669	YES	GO:0005488-binding
LOC_Os10g38470.1	glutathione S-transferase, putative, expressed	molecular_function	Chr10:20551208-20552421	19.955	0.911723	-4.45201	2.97531e-05	YES	GO:0016740-transferase activity, GO:0004364-glutathione transferase activity
		cellular_component							GO:0005737-cytoplasm, GO:0009507-chloroplast
		biological_process							GO:0008152-metabolic process, GO:0080167-response to karrikin, GO:0048527-lateral root development, GO:0009704-de-etiolation, GO:0060416-response to growth hormone stimulus, GO:0046686-response to cadmium ion
LOC_Os10g38740.1	glutathione S-transferase, putative, expressed	molecular_function	Chr10:20633311-20634954	8.49148	0.666345	-3.67167	0.000519073	YES	GO:0004364-glutathione transferase activity, GO:0016740-transferase activity
		cellular_component							GO:0005737-cytoplasm, GO:0009507-chloroplast
		biological_process							GO:0006950-response to stress, GO:0008152-metabolic process, GO:0080167-response to karrikin, GO:0048527-lateral root development, GO:0009704-de-etiolation, GO:0060416-response to growth hormone stimulus, GO:0046686-response to cadmium ion
LOC_Os10g38780.1	glutathione S-transferase, putative, expressed	molecular_function	Chr10:20645751-20646973	78.2491	7.56222	-3.37119	1.03495e-06	YES	GO:0016740-transferase activity, GO:0004364-glutathione transferase activity
		cellular_component							GO:0005737-cytoplasm, GO:0009507-chloroplast
		biological_process							GO:0008152-metabolic process, GO:0080167-response to karrikin, GO:0048527-lateral root development, GO:0009704-de-etiolation, GO:0060416-response to growth hormone stimulus
LOC_Os10g39100.1	uncharacterized Cys-rich domain containing protein, putative, expressed	cellular_component	Chr10:20842835-20845276	12.5277	1.19288	-3.39261	0.00052974	YES	GO:0005886-plasma membrane
LOC_Os10g39140.1	flavonol synthase/flavanone 3-hydroxylase, putative, expressed	molecular_function	Chr10:20886351-20892217	99.1366	17.0252	-2.54174	5.01454e-06	YES	GO:0016491-oxidoreductase activity
LOC_Os10g39140.2	flavonol synthase/flavanone 3-hydroxylase, putative, expressed	molecular_function	Chr10:20886351-20892217	99.1366	17.0252	-2.54174	5.01454e-06	YES	GO:0016491-oxidoreductase activity
LOC_Os10g39140.3	flavonol synthase/flavanone 3-hydroxylase, putative, expressed	molecular_function	Chr10:20886351-20892217	99.1366	17.0252	-2.54174	5.01454e-06	YES	GO:0016491-oxidoreductase activity
LOC_Os10g39140.4	flavonol synthase/flavanone 3-hydroxylase, putative, expressed	-	Chr10:20886351-20892217	99.1366	17.0252	-2.54174	5.01454e-06	YES	-
LOC_Os10g39220.1	tobamovirus multiplication protein, putative, expressed	molecular_function	Chr10:20936558-20940489	11.3603	0.640705	-4.1482	0.000187381	YES	GO:0046790-virion binding
		cellular_component							GO:0016021-integral to membrane
		biological_process							GO:0046786-viral replication complex formation and maintenance
LOC_Os10g39440.1	transporter family protein, putative, expressed	molecular_function	Chr10:21048270-21052794	23.4986	6.95838	-1.75575	0.000683872	YES	GO:0005215-transporter activity, GO:0022891-substrate-specific transmembrane transporter activity
		cellular_component							GO:0016020-membrane, GO:0016021-integral to membrane, GO:0005773-vacuole, GO:0005886-plasma membrane, GO:0009705-plant-type vacuole membrane
		biological_process							GO:0006810-transport, GO:0055085-transmembrane transport, GO:0008643-carbohydrate transport, GO:0009624-response to nematode
LOC_Os10g39440.2	transporter family protein, putative, expressed	molecular_function	Chr10:21048270-21052794	23.4986	6.95838	-1.75575	0.000683872	YES	GO:0005215-transporter activity, GO:0022891-substrate-specific transmembrane transporter activity
		cellular_component							GO:0016020-membrane, GO:0016021-integral to membrane
		biological_process							GO:0006810-transport, GO:0055085-transmembrane transport
LOC_Os10g39680.1	CHIT14 - Chitinase family protein precursor, expressed	molecular_function	Chr10:21205699-21207611	569.145	138.883	-2.03493	0.00129229	YES	GO:0004568-chitinase activity, GO:0016787-hydrolase activity, GO:0016798-hydrolase activity, acting on glycosyl bonds
		biological_process							GO:0005975-carbohydrate metabolic process, GO:0006032-chitin catabolic process, GO:0016998-cell wall macromolecule catabolic process, GO:0008152-metabolic process
LOC_Os10g39710.2	strictosidine synthase, putative, expressed	molecular_function	Chr10:21224366-21226941	35.1924	2.85554	-3.62343	1.36529e-10	YES	GO:0016844-strictosidine synthase activity
		biological_process							GO:0009058-biosynthetic process
LOC_Os10g39710.1	strictosidine synthase, putative, expressed	molecular_function	Chr10:21224366-21226941	35.1924	2.85554	-3.62343	1.36529e-10	YES	GO:0016844-strictosidine synthase activity
		cellular_component							GO:0005783-endoplasmic reticulum
		biological_process							GO:0009058-biosynthetic process
LOC_Os10g39780.4	protein phosphatase 2C, putative, expressed	molecular_function	Chr10:21292883-21297500	14.6036	4.90344	-1.57446	0.00343916	YES	GO:0004722-protein serine/threonine phosphatase activity, GO:0003824-catalytic activity
		cellular_component							GO:0008287-protein serine/threonine phosphatase complex
		biological_process							GO:0006470-protein dephosphorylation
LOC_Os10g39780.1	protein phosphatase 2C, putative, expressed	molecular_function	Chr10:21292883-21297500	14.6036	4.90344	-1.57446	0.00343916	YES	GO:0000287-magnesium ion binding, GO:0003824-catalytic activity, GO:0004721-phosphoprotein phosphatase activity, GO:0004722-protein serine/threonine phosphatase activity, GO:0016787-hydrolase activity, GO:0046872-metal ion binding, GO:0030145-manganese ion binding
		cellular_component							GO:0008287-protein serine/threonine phosphatase complex, GO:0016020-membrane, GO:0016021-integral to membrane, GO:0005886-plasma membrane
		biological_process							GO:0006470-protein dephosphorylation
LOC_Os10g39780.3	protein phosphatase 2C, putative, expressed	molecular_function	Chr10:21292883-21297500	14.6036	4.90344	-1.57446	0.00343916	YES	GO:0004722-protein serine/threonine phosphatase activity, GO:0003824-catalytic activity
		cellular_component							GO:0008287-protein serine/threonine phosphatase complex
		biological_process							GO:0006470-protein dephosphorylation
LOC_Os10g39780.2	protein phosphatase 2C, putative, expressed	molecular_function	Chr10:21292883-21297500	14.6036	4.90344	-1.57446	0.00343916	YES	GO:0000287-magnesium ion binding, GO:0003824-catalytic activity, GO:0004721-phosphoprotein phosphatase activity, GO:0004722-protein serine/threonine phosphatase activity, GO:0016787-hydrolase activity, GO:0046872-metal ion binding, GO:0030145-manganese ion binding
		cellular_component							GO:0008287-protein serine/threonine phosphatase complex, GO:0016020-membrane, GO:0016021-integral to membrane
		biological_process							GO:0006470-protein dephosphorylation
LOC_Os10g40360.1	proline oxidase, mitochondrial precursor, putative, expressed	molecular_function	Chr10:21617951-21620589	17.7071	2.57725	-2.78042	0.00025473	YES	GO:0004657-proline dehydrogenase activity
		cellular_component							GO:0005739-mitochondrion
		biological_process							GO:0006537-glutamate biosynthetic process, GO:0006562-proline catabolic process, GO:0006979-response to oxidative stress
LOC_Os10g40490.1	U-box domain containing protein, expressed	molecular_function	Chr10:21679081-21681432	24.7766	1.75054	-3.82311	1.48138e-05	YES	GO:0004842-ubiquitin-protein ligase activity
		cellular_component							GO:0000151-ubiquitin ligase complex
		biological_process							GO:0016567-protein ubiquitination
LOC_Os10g41060.1	expressed protein	molecular_function	Chr10:22055013-22058223	9.0062	0.394481	-4.51289	1.49233e-05	YES	GO:0050825-ice binding
		biological_process							GO:0042309-homoiothermy, GO:0050826-response to freezing
LOC_Os10g41190.1	transporter family protein, putative, expressed	molecular_function	Chr10:22124276-22127825	19.1604	3.44504	-2.47554	1.6614e-05	YES	GO:0005215-transporter activity, GO:0022891-substrate-specific transmembrane transporter activity, GO:0005509-calcium ion binding
		cellular_component							GO:0016020-membrane, GO:0016021-integral to membrane
		biological_process							GO:0006810-transport, GO:0055085-transmembrane transport
LOC_Os10g41190.2	transporter family protein, putative, expressed	molecular_function	Chr10:22124276-22127825	19.1604	3.44504	-2.47554	1.6614e-05	YES	GO:0005215-transporter activity, GO:0022891-substrate-specific transmembrane transporter activity, GO:0005509-calcium ion binding
		cellular_component							GO:0016021-integral to membrane, GO:0016020-membrane
		biological_process							GO:0006810-transport, GO:0055085-transmembrane transport
LOC_Os10g41330.1	AP2 domain containing protein, expressed	molecular_function	Chr10:22213114-22214678	16.568	2.4741	-2.74342	0.00183829	YES	GO:0003677-DNA binding, GO:0003700-sequence-specific DNA binding transcription factor activity
		cellular_component							GO:0005634-nucleus
		biological_process							GO:0006355-regulation of transcription, DNA-dependent
LOC_Os10g41330.2	AP2 domain containing protein, expressed	molecular_function	Chr10:22213114-22214678	16.568	2.4741	-2.74342	0.00183829	YES	GO:0003677-DNA binding, GO:0003700-sequence-specific DNA binding transcription factor activity
		cellular_component							GO:0005634-nucleus
		biological_process							GO:0006355-regulation of transcription, DNA-dependent
LOC_Os10g41520.1	casein kinase II subunit beta-4, putative, expressed	molecular_function	Chr10:22308888-22313883	78.9866	31.1047	-1.34447	0.0007707	YES	GO:0019887-protein kinase regulator activity, GO:0016301-kinase activity, GO:0008134-transcription factor binding, GO:0004674-protein serine/threonine kinase activity
		cellular_component							GO:0005956-protein kinase CK2 complex, GO:0005634-nucleus, GO:0005737-cytoplasm
		biological_process							GO:0006468-protein phosphorylation, GO:0042752-regulation of circadian rhythm, GO:0007623-circadian rhythm, GO:0042753-positive regulation of circadian rhythm, GO:0048573-photoperiodism, flowering
LOC_Os10g41520.2	casein kinase II subunit beta-4, putative, expressed	molecular_function	Chr10:22308888-22313883	78.9866	31.1047	-1.34447	0.0007707	YES	GO:0019887-protein kinase regulator activity, GO:0016301-kinase activity
		cellular_component							GO:0005956-protein kinase CK2 complex
LOC_Os10g41980.1	RALFL26 - Rapid ALkalinization Factor RALF family protein precursor, expressed	-	Chr10:22575211-22576531	17.8082	0.235625	-6.2399	4.56256e-05	YES	-
LOC_Os10g41999.1	RALFL27 - Rapid ALkalinization Factor RALF family protein precursor, expressed	-	Chr10:22578901-22583351	10.2893	0.145543	-6.14356	6.16105e-05	YES	-
LOC_Os10g42020.3	RALFL29 - Rapid ALkalinization Factor RALF family protein precursor, expressed	-	Chr10:22587835-22592132	469.045	141.543	-1.72849	0.00378322	YES	-
LOC_Os10g42020.2	RALFL29 - Rapid ALkalinization Factor RALF family protein precursor, expressed	-	Chr10:22587835-22592132	469.045	141.543	-1.72849	0.00378322	YES	-
LOC_Os10g42020.1	RALFL29 - Rapid ALkalinization Factor RALF family protein precursor, expressed	-	Chr10:22587835-22592132	469.045	141.543	-1.72849	0.00378322	YES	-
LOC_Os10g42190.2	leucine rich repeat containing protein, expressed	molecular_function	Chr10:22690731-22695148	35.1003	9.11084	-1.94583	0.00118966	YES	GO:0005515-protein binding, GO:0050825-ice binding
		biological_process							GO:0042309-homoiothermy, GO:0050826-response to freezing
LOC_Os10g42190.1	leucine rich repeat containing protein, expressed	molecular_function	Chr10:22690731-22695148	35.1003	9.11084	-1.94583	0.00118966	YES	GO:0005515-protein binding, GO:0050825-ice binding
		biological_process							GO:0042309-homoiothermy, GO:0050826-response to freezing
LOC_Os10g42900.1	peptide transporter PTR2, putative, expressed	molecular_function	Chr10:23128997-23132165	1.64382	0.0374595	-5.45558	0.000461337	YES	GO:0005215-transporter activity
		cellular_component							GO:0016020-membrane
		biological_process							GO:0006857-oligopeptide transport
LOC_Os10g42960.1	urea active transporter, putative, expressed	molecular_function	Chr10:23156881-23159606	36.8415	7.57423	-2.28216	0.000220417	YES	GO:0005215-transporter activity
		cellular_component							GO:0016020-membrane, GO:0005886-plasma membrane
		biological_process							GO:0006810-transport, GO:0006995-cellular response to nitrogen starvation
LOC_Os10g03570.1	RGH1A, putative, expressed	molecular_function	Chr10:1540562-1546403	3.8387	0.44581	-3.10612	0.00389833	YES	GO:0005524-ATP binding
		biological_process							GO:0006915-apoptotic process, GO:0006952-defense response
LOC_Os10g03930.1	OsFBX355 - F-box domain containing protein, expressed	-	Chr10:1785077-1788079	2.24511	0.133592	-4.07088	0.000692954	YES	-
LOC_Os10g07229.1	dehydrogenase, putative, expressed	molecular_function	Chr10:3793862-3804018	41.8549	6.11388	-2.77524	2.71215e-05	YES	GO:0003824-catalytic activity, GO:0005488-binding, GO:0008270-zinc ion binding, GO:0016491-oxidoreductase activity, GO:0046872-metal ion binding
		biological_process							GO:0008152-metabolic process, GO:0055114-oxidation-reduction process
LOC_Os10g10080.2	exostosin family domain containing protein, expressed	molecular_function	Chr10:5487007-5490456	17.402	4.96811	-1.80848	0.000206202	YES	GO:0000166-nucleotide binding, GO:0004820-glycine-tRNA ligase activity, GO:0005524-ATP binding
		cellular_component							GO:0016020-membrane, GO:0005737-cytoplasm
		biological_process							GO:0006412-translation, GO:0006426-glycyl-tRNA aminoacylation
LOC_Os10g10080.1	exostosin family domain containing protein, expressed	cellular_component	Chr10:5487007-5490456	17.402	4.96811	-1.80848	0.000206202	YES	GO:0016020-membrane
LOC_Os10g10080.3	exostosin family domain containing protein, expressed	molecular_function	Chr10:5487007-5490456	17.402	4.96811	-1.80848	0.000206202	YES	GO:0000166-nucleotide binding, GO:0004820-glycine-tRNA ligase activity, GO:0005524-ATP binding
		cellular_component							GO:0016020-membrane, GO:0005737-cytoplasm
		biological_process							GO:0006412-translation, GO:0006426-glycyl-tRNA aminoacylation
LOC_Os10g19190.1	vesicle transport protein GOT1B, putative, expressed	biological_process	Chr10:9776975-9781629	5.14453	0.133129	-5.27215	0.000757163	YES	GO:0016192-vesicle-mediated transport
LOC_Os10g23180.1	cytochrome P450, putative, expressed	molecular_function	Chr10:12090253-12098641	39.7485	12.0656	-1.72	0.00365762	YES	GO:0004497-monooxygenase activity, GO:0005506-iron ion binding, GO:0009055-electron carrier activity, GO:0016491-oxidoreductase activity, GO:0020037-heme binding, GO:0046872-metal ion binding
		biological_process							GO:0055114-oxidation-reduction process
LOC_Os10g23180.2	cytochrome P450, putative, expressed	molecular_function	Chr10:12090253-12098641	39.7485	12.0656	-1.72	0.00365762	YES	GO:0004497-monooxygenase activity, GO:0005506-iron ion binding, GO:0009055-electron carrier activity, GO:0016491-oxidoreductase activity, GO:0020037-heme binding, GO:0046872-metal ion binding
		biological_process							GO:0055114-oxidation-reduction process
LOC_Os10g23180.3	cytochrome P450, putative, expressed	molecular_function	Chr10:12090253-12098641	39.7485	12.0656	-1.72	0.00365762	YES	GO:0004497-monooxygenase activity, GO:0005506-iron ion binding, GO:0009055-electron carrier activity, GO:0020037-heme binding
LOC_Os10g23180.4	cytochrome P450, putative, expressed	molecular_function	Chr10:12090253-12098641	39.7485	12.0656	-1.72	0.00365762	YES	GO:0004497-monooxygenase activity, GO:0005506-iron ion binding, GO:0009055-electron carrier activity, GO:0020037-heme binding
LOC_Os10g24810.1	cytidylyltransferase domain containing protein, expressed	molecular_function	Chr10:12755397-12759586	21.9964	5.89689	-1.89924	0.00428006	YES	GO:0003824-catalytic activity, GO:0016779-nucleotidyltransferase activity, GO:0016740-transferase activity
		biological_process							GO:0009058-biosynthetic process
LOC_Os10g25290.1	ZIM domain containing protein, putative, expressed	-	Chr10:13069728-13070894	21.6681	1.91754	-3.49824	0.000289321	YES	-
LOC_Os10g26060.1	glutelin, putative, expressed	molecular_function	Chr10:13497238-13499435	48.0516	13.5117	-1.83037	0.00240811	YES	GO:0045735-nutrient reservoir activity
LOC_Os10g26940.1	BURP domain containing protein, expressed	molecular_function	Chr10:14171325-14172896	19.5363	0.101006	-7.59557	4.64283e-07	YES	GO:0003677-DNA binding, GO:0004879-ligand-activated sequence-specific DNA binding RNA polymerase II transcription factor activity
		cellular_component							GO:0005634-nucleus
		biological_process							GO:0006355-regulation of transcription, DNA-dependent
LOC_Os10g28210.1	plant-specific domain TIGR01615 family protein, expressed	-	Chr10:14658213-14659231	27.8099	4.73302	-2.55477	0.00189328	YES	-
LOC_Os10g28610.1	KIP1, putative, expressed	molecular_function	Chr10:14904195-14911781	6.0078	1.50672	-1.99543	0.00312796	YES	GO:0016740-transferase activity, GO:0005515-protein binding
		cellular_component							GO:0016020-membrane
		biological_process							GO:0008152-metabolic process, GO:0016192-vesicle-mediated transport
LOC_Os10g30410.1	cytochrome P450 71D7, putative, expressed	molecular_function	Chr10:15806653-15811018	49.1991	4.93551	-3.31736	1.17054e-06	YES	GO:0004497-monooxygenase activity, GO:0005506-iron ion binding, GO:0009055-electron carrier activity, GO:0016491-oxidoreductase activity, GO:0020037-heme binding, GO:0046872-metal ion binding
		biological_process							GO:0055114-oxidation-reduction process
LOC_Os10g30560.1	UDP-glucoronosyl and UDP-glucosyl transferase domain containing protein, expressed	molecular_function	Chr10:15893748-15902927	17.9841	1.18373	-3.92531	1.29106e-05	YES	GO:0016758-transferase activity, transferring hexosyl groups
		biological_process							GO:0008152-metabolic process
LOC_Os10g30790.1	inorganic phosphate transporter, putative, expressed	molecular_function	Chr10:16035402-16038231	40.0743	12.6673	-1.66157	0.000739926	YES	GO:0005215-transporter activity, GO:0005315-inorganic phosphate transmembrane transporter activity, GO:0015293-symporter activity
		cellular_component							GO:0016021-integral to membrane, GO:0016020-membrane, GO:0005634-nucleus, GO:0005773-vacuole, GO:0005886-plasma membrane
		biological_process							GO:0006810-transport, GO:0006817-phosphate ion transport, GO:0009737-response to abscisic acid stimulus, GO:0016036-cellular response to phosphate starvation
LOC_Os10g30790.2	inorganic phosphate transporter, putative, expressed	molecular_function	Chr10:16035402-16038231	40.0743	12.6673	-1.66157	0.000739926	YES	GO:0005215-transporter activity, GO:0005315-inorganic phosphate transmembrane transporter activity, GO:0015293-symporter activity
		cellular_component							GO:0016021-integral to membrane, GO:0016020-membrane
		biological_process							GO:0006810-transport, GO:0006817-phosphate ion transport
LOC_Os10g32720.1	AWPM-19-like membrane family protein, putative, expressed	molecular_function	Chr10:17131915-17132714	10.3276	0.51888	-4.31496	0.000873599	YES	GO:0050825-ice binding
		biological_process							GO:0042309-homoiothermy, GO:0050826-response to freezing
LOC_Os10g32990.1	receptor-like protein kinase 2 precursor, putative, expressed	molecular_function	Chr10:17267137-17273298	3.14998	0.0316626	-6.63642	1.28283e-05	YES	GO:0000166-nucleotide binding, GO:0004672-protein kinase activity, GO:0004713-protein tyrosine kinase activity, GO:0005515-protein binding, GO:0005524-ATP binding, GO:0004674-protein serine/threonine kinase activity
		biological_process							GO:0006468-protein phosphorylation, GO:0006952-defense response
LOC_Os10g33140.1	hcrVf2 protein, putative, expressed	molecular_function	Chr10:17365023-17366833	28.5763	7.05021	-2.01908	0.0019911	YES	GO:0005515-protein binding
LOC_Os10g33970.2	double-stranded RNA binding motif containing protein, expressed	molecular_function	Chr10:18102573-18108764	11.6742	1.54412	-2.91846	0.000241998	YES	GO:0003723-RNA binding, GO:0003725-double-stranded RNA binding, GO:0005199-structural constituent of cell wall
		cellular_component							GO:0005622-intracellular
LOC_Os10g33970.1	double-stranded RNA binding motif containing protein, expressed	molecular_function	Chr10:18102573-18108764	11.6742	1.54412	-2.91846	0.000241998	YES	GO:0003723-RNA binding, GO:0003725-double-stranded RNA binding, GO:0005199-structural constituent of cell wall
		cellular_component							GO:0005622-intracellular, GO:0005737-cytoplasm
LOC_Os10g35020.1	glycosyltransferase, putative, expressed	molecular_function	Chr10:18682976-18685571	13.3804	2.69538	-2.31156	0.00200787	YES	GO:0005524-ATP binding, GO:0016773-phosphotransferase activity, alcohol group as acceptor, GO:0016757-transferase activity, transferring glycosyl groups
		biological_process							GO:0005975-carbohydrate metabolic process
LOC_Os10g35020.2	glycosyltransferase, putative, expressed	molecular_function	Chr10:18682976-18685571	13.3804	2.69538	-2.31156	0.00200787	YES	GO:0016757-transferase activity, transferring glycosyl groups, GO:0016740-transferase activity, GO:0005524-ATP binding, GO:0016773-phosphotransferase activity, alcohol group as acceptor
		biological_process							GO:0005975-carbohydrate metabolic process
LOC_Os10g35150.1	expressed protein	-	Chr10:18754180-18758096	15.9912	4.1771	-1.9367	0.00365077	YES	-
LOC_Os10g35150.2	expressed protein	-	Chr10:18754180-18758096	15.9912	4.1771	-1.9367	0.00365077	YES	-
LOC_Os10g36710.1	CAMK_CAMK_like.40 - CAMK includes calcium/calmodulin depedent protein kinases, expressed	molecular_function	Chr10:19640791-19645948	3.58501	0.285165	-3.65211	0.00243695	YES	GO:0000166-nucleotide binding, GO:0004672-protein kinase activity, GO:0004674-protein serine/threonine kinase activity, GO:0005509-calcium ion binding, GO:0005524-ATP binding, GO:0016301-kinase activity, GO:0004713-protein tyrosine kinase activity
		cellular_component							GO:0005886-plasma membrane
		biological_process							GO:0006468-protein phosphorylation
LOC_Os10g36848.1	cytochrome P450, putative, expressed	molecular_function	Chr10:19728253-19735041	46.9896	1.39027	-5.07891	2.07011e-09	YES	GO:0004497-monooxygenase activity, GO:0005506-iron ion binding, GO:0009055-electron carrier activity, GO:0020037-heme binding, GO:0046872-metal ion binding, GO:0016491-oxidoreductase activity, GO:0046424-ferulate 5-hydroxylase activity
		cellular_component							GO:0005783-endoplasmic reticulum
		biological_process							GO:0055114-oxidation-reduction process, GO:0010224-response to UV-B
LOC_Os10g37530.1	mitochondrial import inner membrane translocase subunit Tim17, putative, expressed	molecular_function	Chr10:20095488-20096519	15.5909	0.885505	-4.13806	0.000194791	YES	GO:0008565-protein transporter activity
		cellular_component							GO:0005743-mitochondrial inner membrane, GO:0016020-membrane, GO:0005739-mitochondrion
		biological_process							GO:0015031-protein transport
LOC_Os10g38080.1	OsSub61 - Putative Subtilisin homologue, expressed	molecular_function	Chr10:20389638-20392319	2.54265	0.0869302	-4.87033	2.54139e-05	YES	GO:0004252-serine-type endopeptidase activity, GO:0042802-identical protein binding, GO:0008233-peptidase activity
		biological_process							GO:0006508-proteolysis, GO:0043086-negative regulation of catalytic activity
LOC_Os10g39010.2	TKL_IRAK_CrRLK1L-1.16 - The CrRLK1L-1 subfamily has homology to the CrRLK1L homolog, expressed	molecular_function	Chr10:20791018-20795883	19.2809	5.82356	-1.7272	0.000655415	YES	GO:0000166-nucleotide binding, GO:0004672-protein kinase activity, GO:0004674-protein serine/threonine kinase activity, GO:0004713-protein tyrosine kinase activity, GO:0005524-ATP binding, GO:0016301-kinase activity, GO:0003676-nucleic acid binding, GO:0004872-receptor activity, GO:0016491-oxidoreductase activity
		biological_process							GO:0006468-protein phosphorylation, GO:0008152-metabolic process
LOC_Os10g39010.3	TKL_IRAK_CrRLK1L-1.16 - The CrRLK1L-1 subfamily has homology to the CrRLK1L homolog, expressed	molecular_function	Chr10:20791018-20795883	19.2809	5.82356	-1.7272	0.000655415	YES	GO:0000166-nucleotide binding, GO:0004672-protein kinase activity, GO:0004674-protein serine/threonine kinase activity, GO:0004713-protein tyrosine kinase activity, GO:0005524-ATP binding, GO:0016301-kinase activity, GO:0003676-nucleic acid binding, GO:0004872-receptor activity, GO:0016491-oxidoreductase activity
		biological_process							GO:0006468-protein phosphorylation, GO:0008152-metabolic process
LOC_Os10g39010.1	TKL_IRAK_CrRLK1L-1.16 - The CrRLK1L-1 subfamily has homology to the CrRLK1L homolog, expressed	molecular_function	Chr10:20791018-20795883	19.2809	5.82356	-1.7272	0.000655415	YES	GO:0000166-nucleotide binding, GO:0004672-protein kinase activity, GO:0004674-protein serine/threonine kinase activity, GO:0004713-protein tyrosine kinase activity, GO:0005524-ATP binding, GO:0016301-kinase activity, GO:0003676-nucleic acid binding, GO:0004872-receptor activity, GO:0016491-oxidoreductase activity
		biological_process							GO:0006468-protein phosphorylation, GO:0008152-metabolic process
LOC_Os10g39010.4	TKL_IRAK_CrRLK1L-1.16 - The CrRLK1L-1 subfamily has homology to the CrRLK1L homolog, expressed	molecular_function	Chr10:20791018-20795883	19.2809	5.82356	-1.7272	0.000655415	YES	GO:0000166-nucleotide binding, GO:0004672-protein kinase activity, GO:0004674-protein serine/threonine kinase activity, GO:0004713-protein tyrosine kinase activity, GO:0005524-ATP binding, GO:0016301-kinase activity, GO:0003676-nucleic acid binding, GO:0004872-receptor activity, GO:0016491-oxidoreductase activity
		biological_process							GO:0006468-protein phosphorylation, GO:0008152-metabolic process
LOC_Os10g39020.1	fringe-related protein, putative, expressed	-	Chr10:20796324-20799413	7.05554	1.21937	-2.53262	0.00212423	YES	-
LOC_Os10g39020.2	fringe-related protein, putative, expressed	-	Chr10:20796324-20799413	7.05554	1.21937	-2.53262	0.00212423	YES	-
LOC_Os10g40060.3	protein kinase, putative, expressed	molecular_function	Chr10:21454033-21459779	12.0728	3.04808	-1.98579	0.0036264	YES	GO:0000166-nucleotide binding, GO:0004672-protein kinase activity, GO:0004674-protein serine/threonine kinase activity, GO:0004842-ubiquitin-protein ligase activity, GO:0005524-ATP binding, GO:0016301-kinase activity, GO:0004713-protein tyrosine kinase activity
		cellular_component							GO:0000151-ubiquitin ligase complex
		biological_process							GO:0006468-protein phosphorylation, GO:0016567-protein ubiquitination
LOC_Os10g40060.2	protein kinase, putative, expressed	molecular_function	Chr10:21454033-21459779	12.0728	3.04808	-1.98579	0.0036264	YES	GO:0004713-protein tyrosine kinase activity, GO:0005524-ATP binding, GO:0004674-protein serine/threonine kinase activity, GO:0004842-ubiquitin-protein ligase activity, GO:0004672-protein kinase activity
		cellular_component							GO:0000151-ubiquitin ligase complex
		biological_process							GO:0006468-protein phosphorylation, GO:0016567-protein ubiquitination
LOC_Os10g40060.4	protein kinase, putative, expressed	molecular_function	Chr10:21454033-21459779	12.0728	3.04808	-1.98579	0.0036264	YES	GO:0000166-nucleotide binding, GO:0004672-protein kinase activity, GO:0004674-protein serine/threonine kinase activity, GO:0004842-ubiquitin-protein ligase activity, GO:0005524-ATP binding, GO:0016301-kinase activity, GO:0004713-protein tyrosine kinase activity
		cellular_component							GO:0000151-ubiquitin ligase complex
		biological_process							GO:0006468-protein phosphorylation, GO:0016567-protein ubiquitination
LOC_Os10g40060.1	protein kinase, putative, expressed	molecular_function	Chr10:21454033-21459779	12.0728	3.04808	-1.98579	0.0036264	YES	GO:0000166-nucleotide binding, GO:0004672-protein kinase activity, GO:0004674-protein serine/threonine kinase activity, GO:0004842-ubiquitin-protein ligase activity, GO:0005524-ATP binding, GO:0016301-kinase activity, GO:0004713-protein tyrosine kinase activity
		cellular_component							GO:0000151-ubiquitin ligase complex
		biological_process							GO:0006468-protein phosphorylation, GO:0016567-protein ubiquitination
LOC_Os10g40600.1	peptide transporter PTR2, putative, expressed	molecular_function	Chr10:21757767-21762202	7.70583	0.980466	-2.97441	0.00100944	YES	GO:0005215-transporter activity, GO:0000166-nucleotide binding, GO:0004812-aminoacyl-tRNA ligase activity, GO:0005524-ATP binding, GO:0015112-nitrate transmembrane transporter activity
		cellular_component							GO:0016020-membrane, GO:0005737-cytoplasm, GO:0005886-plasma membrane
		biological_process							GO:0006857-oligopeptide transport, GO:0006412-translation, GO:0006418-tRNA aminoacylation for protein translation, GO:0009414-response to water deprivation, GO:0010167-response to nitrate, GO:0015706-nitrate transport
LOC_Os10g40934.9	flavonol synthase/flavanone 3-hydroxylase, putative, expressed	molecular_function	Chr10:21988521-21993690	38.3632	4.31847	-3.15113	1.2248e-10	YES	GO:0016491-oxidoreductase activity
LOC_Os10g40934.1	flavonol synthase/flavanone 3-hydroxylase, putative, expressed	molecular_function	Chr10:21988521-21993690	38.3632	4.31847	-3.15113	1.2248e-10	YES	GO:0016491-oxidoreductase activity
LOC_Os10g40934.11	flavonol synthase/flavanone 3-hydroxylase, putative, expressed	molecular_function	Chr10:21988521-21993690	38.3632	4.31847	-3.15113	1.2248e-10	YES	GO:0016491-oxidoreductase activity, GO:0016702-oxidoreductase activity, acting on single donors with incorporation of molecular oxygen, incorporation of two atoms of oxygen, GO:0005506-iron ion binding
LOC_Os10g40934.3	flavonol synthase/flavanone 3-hydroxylase, putative, expressed	molecular_function	Chr10:21988521-21993690	38.3632	4.31847	-3.15113	1.2248e-10	YES	GO:0016491-oxidoreductase activity, GO:0016702-oxidoreductase activity, acting on single donors with incorporation of molecular oxygen, incorporation of two atoms of oxygen, GO:0005506-iron ion binding
LOC_Os10g40934.2	flavonol synthase/flavanone 3-hydroxylase, putative, expressed	molecular_function	Chr10:21988521-21993690	38.3632	4.31847	-3.15113	1.2248e-10	YES	GO:0016491-oxidoreductase activity, GO:0005506-iron ion binding
LOC_Os10g40934.10	flavonol synthase/flavanone 3-hydroxylase, putative, expressed	molecular_function	Chr10:21988521-21993690	38.3632	4.31847	-3.15113	1.2248e-10	YES	GO:0016491-oxidoreductase activity, GO:0005506-iron ion binding
LOC_Os10g40934.12	flavonol synthase/flavanone 3-hydroxylase, putative, expressed	molecular_function	Chr10:21988521-21993690	38.3632	4.31847	-3.15113	1.2248e-10	YES	GO:0016491-oxidoreductase activity, GO:0005506-iron ion binding
LOC_Os10g40934.7	flavonol synthase/flavanone 3-hydroxylase, putative, expressed	molecular_function	Chr10:21988521-21993690	38.3632	4.31847	-3.15113	1.2248e-10	YES	GO:0016491-oxidoreductase activity
LOC_Os10g41370.1	WD repeat-containing protein 8, putative, expressed	cellular_component	Chr10:22236886-22242077	1.89	0.120282	-3.97389	0.000985833	YES	GO:0016020-membrane
		biological_process							GO:0006508-proteolysis
LOC_Os10g41420.1	expressed protein	molecular_function	Chr10:22261873-22262512	7.4074	0.463257	-3.99908	0.000893897	YES	GO:0050825-ice binding, GO:0003677-DNA binding, GO:0003918-DNA topoisomerase (ATP-hydrolyzing) activity, GO:0005524-ATP binding
		cellular_component							GO:0005694-chromosome
		biological_process							GO:0042309-homoiothermy, GO:0050826-response to freezing, GO:0006265-DNA topological change
LOC_Os10g41490.3	CAMK_CAMK_like.41 - CAMK includes calcium/calmodulin depedent protein kinases, expressed	molecular_function	Chr10:22294732-22297700	31.9965	5.41288	-2.56345	4.02996e-05	YES	GO:0004713-protein tyrosine kinase activity, GO:0005524-ATP binding, GO:0004674-protein serine/threonine kinase activity, GO:0004672-protein kinase activity
		biological_process							GO:0006468-protein phosphorylation
LOC_Os10g41490.1	CAMK_CAMK_like.41 - CAMK includes calcium/calmodulin depedent protein kinases, expressed	molecular_function	Chr10:22294732-22297700	31.9965	5.41288	-2.56345	4.02996e-05	YES	GO:0000166-nucleotide binding, GO:0004672-protein kinase activity, GO:0004674-protein serine/threonine kinase activity, GO:0005524-ATP binding, GO:0016301-kinase activity, GO:0016740-transferase activity, GO:0004713-protein tyrosine kinase activity
		biological_process							GO:0006468-protein phosphorylation, GO:0009738-abscisic acid mediated signaling pathway, GO:0006970-response to osmotic stress
LOC_Os10g41490.2	CAMK_CAMK_like.41 - CAMK includes calcium/calmodulin depedent protein kinases, expressed	molecular_function	Chr10:22294732-22297700	31.9965	5.41288	-2.56345	4.02996e-05	YES	GO:0004713-protein tyrosine kinase activity, GO:0005524-ATP binding, GO:0004674-protein serine/threonine kinase activity, GO:0004672-protein kinase activity
		biological_process							GO:0006468-protein phosphorylation
LOC_Os10g42180.1	aluminum-activated malate transporter, putative, expressed	-	Chr10:22682271-22685028	1.38676	0.0542036	-4.67719	0.00337092	YES	-
LOC_Os10g42710.1	RCD1, putative, expressed	molecular_function	Chr10:23035338-23039714	81.0064	27.5893	-1.55393	0.00136997	YES	GO:0003950-NAD+ ADP-ribosyltransferase activity
		cellular_component							GO:0005634-nucleus
LOC_Os10g42710.2	RCD1, putative, expressed	molecular_function	Chr10:23035338-23039714	81.0064	27.5893	-1.55393	0.00136997	YES	GO:0003950-NAD+ ADP-ribosyltransferase activity
		cellular_component							GO:0005634-nucleus
LOC_Os10g42710.3	RCD1, putative, expressed	molecular_function	Chr10:23035338-23039714	81.0064	27.5893	-1.55393	0.00136997	YES	GO:0003950-NAD+ ADP-ribosyltransferase activity
		cellular_component							GO:0005634-nucleus
LOC_Os10g42710.4	RCD1, putative, expressed	molecular_function	Chr10:23035338-23039714	81.0064	27.5893	-1.55393	0.00136997	YES	GO:0003950-NAD+ ADP-ribosyltransferase activity
		cellular_component							GO:0005634-nucleus
LOC_Os10g42710.5	RCD1, putative, expressed	molecular_function	Chr10:23035338-23039714	81.0064	27.5893	-1.55393	0.00136997	YES	GO:0003950-NAD+ ADP-ribosyltransferase activity
		cellular_component							GO:0005634-nucleus
LOC_Os10g42710.7	RCD1, putative, expressed	-	Chr10:23035338-23039714	81.0064	27.5893	-1.55393	0.00136997	YES	-
LOC_Os10g42710.6	RCD1, putative, expressed	molecular_function	Chr10:23035338-23039714	81.0064	27.5893	-1.55393	0.00136997	YES	GO:0003950-NAD+ ADP-ribosyltransferase activity
		cellular_component							GO:0005634-nucleus
LOC_Os11g02150.1	saposin-like type B, region 1 family protein, putative, expressed	cellular_component	Chr11:591871-594850	77.4417	19.5483	-1.98606	4.29425e-07	YES	GO:0005764-lysosome
		biological_process							GO:0006629-lipid metabolic process, GO:0006665-sphingolipid metabolic process
LOC_Os11g02150.2	saposin-like type B, region 1 family protein, putative, expressed	cellular_component	Chr11:591871-594850	77.4417	19.5483	-1.98606	4.29425e-07	YES	GO:0005764-lysosome
		biological_process							GO:0006629-lipid metabolic process, GO:0006665-sphingolipid metabolic process
LOC_Os11g02159.2	expressed protein	-	Chr11:595323-600869	6.10975	1.33527	-2.19398	0.00308862	YES	-
LOC_Os11g02159.3	expressed protein	-	Chr11:595323-600869	6.10975	1.33527	-2.19398	0.00308862	YES	-
LOC_Os11g02369.1	LTPL7 - Protease inhibitor/seed storage/LTP family protein precursor, expressed	molecular_function	Chr11:693418-693864	21.1158	0.575968	-5.19619	0.000919271	YES	GO:0008289-lipid binding
		biological_process							GO:0006810-transport, GO:0006869-lipid transport
LOC_Os11g02389.1	protease inhibitor/seed storage/LTP family, putative, expressed	molecular_function	Chr11:703047-703960	107.559	23.8685	-2.17194	0.000555545	YES	GO:0008289-lipid binding
		biological_process							GO:0006869-lipid transport
LOC_Os11g02400.1	LTPL8 - Protease inhibitor/seed storage/LTP family protein precursor, expressed	molecular_function	Chr11:715399-716542	703.59	106.03	-2.73026	3.36165e-05	YES	GO:0008289-lipid binding
		biological_process							GO:0006869-lipid transport
LOC_Os11g02400.2	LTPL8 - Protease inhibitor/seed storage/LTP family protein precursor, expressed	molecular_function	Chr11:715399-716542	703.59	106.03	-2.73026	3.36165e-05	YES	GO:0008289-lipid binding
		biological_process							GO:0006869-lipid transport
LOC_Os11g03420.1	ZF-HD protein dimerisation region containing protein, expressed	biological_process	Chr11:1298249-1298993	11.3066	0.947278	-3.57723	0.00305794	YES	GO:0007275-multicellular organismal development, GO:0009737-response to abscisic acid stimulus, GO:0009733-response to auxin stimulus, GO:0009739-response to gibberellin stimulus, GO:0009735-response to cytokinin stimulus, GO:0009640-photomorphogenesis, GO:0009741-response to brassinosteroid stimulus, GO:0043392-negative regulation of DNA binding
LOC_Os11g03530.3	ELMO/CED-12 family protein, putative, expressed	-	Chr11:1360722-1364127	7.44008	0.777171	-3.25901	0.00228675	YES	-
LOC_Os11g03530.1	ELMO/CED-12 family protein, putative, expressed	cellular_component	Chr11:1360722-1364127	7.44008	0.777171	-3.25901	0.00228675	YES	GO:0005856-cytoskeleton
		biological_process							GO:0006909-phagocytosis
LOC_Os11g03530.2	ELMO/CED-12 family protein, putative, expressed	cellular_component	Chr11:1360722-1364127	7.44008	0.777171	-3.25901	0.00228675	YES	GO:0005856-cytoskeleton
		biological_process							GO:0006909-phagocytosis
LOC_Os11g05800.1	HVA22, putative, expressed	-	Chr11:2682642-2687848	8.83133	0.793381	-3.47654	0.00141244	YES	-
LOC_Os11g06030.1	expressed protein	molecular_function	Chr11:2837989-2845605	21.361	1.53384	-3.79976	0.00395906	YES	GO:0003677-DNA binding
		cellular_component							GO:0000786-nucleosome
		biological_process							GO:0006334-nucleosome assembly
LOC_Os11g06234.1	expressed protein	molecular_function	Chr11:2983173-2984969	1.61791	0.0670831	-4.59204	0.00409684	YES	GO:0005524-ATP binding
		biological_process							GO:0006915-apoptotic process
LOC_Os11g06780.1	serine/threonine-protein kinase BRI1-like 1 precursor, putative, expressed	molecular_function	Chr11:3314082-3316292	14.0658	2.59601	-2.43782	0.00332933	YES	GO:0000166-nucleotide binding, GO:0004672-protein kinase activity, GO:0004674-protein serine/threonine kinase activity, GO:0005524-ATP binding, GO:0016301-kinase activity, GO:0004713-protein tyrosine kinase activity
		biological_process							GO:0006468-protein phosphorylation
LOC_Os11g07510.1	growth regulator related protein, putative, expressed	-	Chr11:3808916-3816701	1.52461	0.0652016	-4.54739	0.00453752	YES	-
LOC_Os11g07930.1	oxidoreductase, short chain dehydrogenase/reductase family domain containing family, expressed	molecular_function	Chr11:4097619-4101508	132.044	22.127	-2.57714	2.04934e-05	YES	GO:0003824-catalytic activity, GO:0005488-binding, GO:0016491-oxidoreductase activity
		biological_process							GO:0008152-metabolic process
LOC_Os11g12320.1	disease resistance protein RPM1, putative, expressed	molecular_function	Chr11:6875945-6877418	7.94413	0.83678	-3.24697	0.0018702	YES	GO:0005524-ATP binding
		biological_process							GO:0006915-apoptotic process
LOC_Os11g14220.1	tubulin/FtsZ domain containing protein, putative, expressed	molecular_function	Chr11:7960505-7963390	273.039	50.4775	-2.4354	9.24242e-05	YES	GO:0000166-nucleotide binding, GO:0003924-GTPase activity, GO:0005198-structural molecule activity, GO:0005525-GTP binding
		cellular_component							GO:0005874-microtubule, GO:0043234-protein complex, GO:0005737-cytoplasm
		biological_process							GO:0007017-microtubule-based process, GO:0007018-microtubule-based movement, GO:0051258-protein polymerization
LOC_Os11g14380.1	resistance protein LR10, putative, expressed	molecular_function	Chr11:8072443-8078086	1.67013	0.0761195	-4.45555	0.000153828	YES	GO:0005524-ATP binding, GO:0000166-nucleotide binding, GO:0017111-nucleoside-triphosphatase activity
		biological_process							GO:0006915-apoptotic process, GO:0006952-defense response
LOC_Os11g15040.1	S-adenosyl-L-methionine:benzoic acid/salicylic acid carboxyl methyltransferase, putative, expressed	molecular_function	Chr11:8466831-8469354	19.533	1.18529	-4.0426	1.49548e-05	YES	GO:0008168-methyltransferase activity, GO:0016740-transferase activity
LOC_Os11g15040.2	S-adenosyl-L-methionine:benzoic acid/salicylic acid carboxyl methyltransferase, putative, expressed	molecular_function	Chr11:8466831-8469354	19.533	1.18529	-4.0426	1.49548e-05	YES	GO:0008168-methyltransferase activity, GO:0016740-transferase activity
LOC_Os11g15040.3	S-adenosyl-L-methionine:benzoic acid/salicylic acid carboxyl methyltransferase, putative, expressed	molecular_function	Chr11:8466831-8469354	19.533	1.18529	-4.0426	1.49548e-05	YES	GO:0008168-methyltransferase activity, GO:0016740-transferase activity
LOC_Os11g15040.4	S-adenosyl-L-methionine:benzoic acid/salicylic acid carboxyl methyltransferase, putative, expressed	molecular_function	Chr11:8466831-8469354	19.533	1.18529	-4.0426	1.49548e-05	YES	GO:0008168-methyltransferase activity, GO:0016740-transferase activity
LOC_Os11g15040.5	S-adenosyl-L-methionine:benzoic acid/salicylic acid carboxyl methyltransferase, putative, expressed	molecular_function	Chr11:8466831-8469354	19.533	1.18529	-4.0426	1.49548e-05	YES	GO:0008168-methyltransferase activity, GO:0016740-transferase activity
LOC_Os11g16530.2	mal, putative, expressed	molecular_function	Chr11:9144176-9151398	3.08783	0.428525	-2.84914	0.00237151	YES	GO:0000166-nucleotide binding, GO:0005515-protein binding, GO:0005524-ATP binding
		biological_process							GO:0006915-apoptotic process, GO:0006952-defense response
LOC_Os11g16530.1	mal, putative, expressed	molecular_function	Chr11:9144176-9151398	3.08783	0.428525	-2.84914	0.00237151	YES	GO:0000166-nucleotide binding, GO:0005515-protein binding, GO:0005524-ATP binding
		biological_process							GO:0006915-apoptotic process, GO:0006952-defense response
LOC_Os11g17504.1	retrotransposon protein, putative, Ty1-copia subclass, expressed	molecular_function	Chr11:9754958-9759871	78.1021	3.53384	-4.46605	3.96467e-08	YES	GO:0016787-hydrolase activity
LOC_Os11g17504.2	retrotransposon protein, putative, Ty1-copia subclass, expressed	-	Chr11:9754958-9759871	78.1021	3.53384	-4.46605	3.96467e-08	YES	-
LOC_Os11g18044.1	peptide transporter PTR2, putative, expressed	molecular_function	Chr11:10133344-10144004	12.4327	2.33855	-2.41045	0.00171097	YES	GO:0005215-transporter activity
		cellular_component							GO:0016020-membrane
		biological_process							GO:0006857-oligopeptide transport
LOC_Os11g28340.2	ER lumen protein retaining receptor, putative, expressed	molecular_function	Chr11:16305695-16309504	63.7081	18.5741	-1.77819	0.00399436	YES	GO:0046923-ER retention sequence binding
		cellular_component							GO:0016021-integral to membrane
		biological_process							GO:0006621-protein retention in ER lumen
LOC_Os11g28340.1	ER lumen protein retaining receptor, putative, expressed	molecular_function	Chr11:16305695-16309504	63.7081	18.5741	-1.77819	0.00399436	YES	GO:0004872-receptor activity, GO:0046923-ER retention sequence binding
		cellular_component							GO:0005783-endoplasmic reticulum, GO:0016021-integral to membrane, GO:0005794-Golgi apparatus
		biological_process							GO:0006621-protein retention in ER lumen, GO:0006810-transport, GO:0015031-protein transport, GO:0010204-defense response signaling pathway, resistance gene-independent
LOC_Os11g29710.1	OsFBO4 - F-box and other domain containing protein, expressed	molecular_function	Chr11:17229937-17231917	11.0473	0.539981	-4.35464	4.54123e-05	YES	GO:0005488-binding, GO:0008270-zinc ion binding
		cellular_component							GO:0005634-nucleus
LOC_Os11g29870.1	WRKY72, expressed	molecular_function	Chr11:17352084-17355820	12.0495	1.67846	-2.84376	0.00216173	YES	GO:0003677-DNA binding, GO:0003700-sequence-specific DNA binding transcription factor activity, GO:0043565-sequence-specific DNA binding
		cellular_component							GO:0005634-nucleus
LOC_Os11g30760.2	expressed protein	molecular_function	Chr11:17911042-17912054	17.6081	1.30122	-3.7583	0.000357102	YES	GO:0008378-galactosyltransferase activity
		cellular_component							GO:0016020-membrane
		biological_process							GO:0006486-protein glycosylation
LOC_Os11g30760.1	expressed protein	-	Chr11:17911042-17912054	17.6081	1.30122	-3.7583	0.000357102	YES	-
LOC_Os11g31770.2	expressed protein	-	Chr11:18636435-18650886	8.99428	1.41861	-2.66453	0.000691391	YES	-
LOC_Os11g31770.1	expressed protein	-	Chr11:18636435-18650886	8.99428	1.41861	-2.66453	0.000691391	YES	-
LOC_Os11g31770.3	expressed protein	-	Chr11:18636435-18650886	8.99428	1.41861	-2.66453	0.000691391	YES	-
LOC_Os11g31950.1	expressed protein	cellular_component	Chr11:18774887-18788740	18.1085	2.79619	-2.69513	0.000294211	YES	GO:0005886-plasma membrane
LOC_Os11g33000.1	SSA5 - 2S albumin seed storage family protein precursor, expressed	molecular_function	Chr11:19509287-19509923	8.6404	0.466223	-4.21201	0.000403714	YES	GO:0045735-nutrient reservoir activity
		cellular_component							GO:0005773-vacuole, GO:0033095-aleurone grain
LOC_Os11g33320.1	OsFBX425 - F-box domain containing protein, expressed	-	Chr11:19706897-19709039	7.25331	0.55711	-3.70261	0.00147629	YES	-
LOC_Os11g33394.1	plant protein of unknown function domain containing protein, expressed	-	Chr11:19756547-19763118	18.9392	3.63472	-2.38145	0.00133852	YES	-
LOC_Os11g33394.2	plant protein of unknown function domain containing protein, expressed	-	Chr11:19756547-19763118	18.9392	3.63472	-2.38145	0.00133852	YES	-
LOC_Os11g33970.1	plant protein of unknown function domain containing protein, expressed	-	Chr11:19858604-19870900	2.27283	0.151779	-3.90444	0.00125794	YES	-
LOC_Os11g34270.1	ubiquitin carboxyl-terminal hydrolase domain containing protein, expressed	molecular_function	Chr11:20067782-20074731	2.80044	0.0285665	-6.61519	1.37559e-05	YES	GO:0003677-DNA binding, GO:0003824-catalytic activity, GO:0004221-ubiquitin thiolesterase activity, GO:0005524-ATP binding, GO:0016787-hydrolase activity
		cellular_component							GO:0005694-chromosome
		biological_process							GO:0006259-DNA metabolic process, GO:0006511-ubiquitin-dependent protein catabolic process
LOC_Os11g34920.1	stripe rust resistance protein Yr10, putative, expressed	molecular_function	Chr11:20461109-20464673	1.77662	0.105608	-4.07235	0.00183319	YES	GO:0000166-nucleotide binding, GO:0005515-protein binding, GO:0005524-ATP binding, GO:0017111-nucleoside-triphosphatase activity
		biological_process							GO:0006915-apoptotic process, GO:0006952-defense response
LOC_Os11g35425.1	expressed protein	molecular_function	Chr11:20758424-20759370	7.7773	0.159339	-5.6091	0.000299775	YES	GO:0030598-rRNA N-glycosylase activity
		biological_process							GO:0017148-negative regulation of translation
LOC_Os11g35450.1	leucine-rich repeat receptor protein kinase EXS precursor, putative, expressed	molecular_function	Chr11:20770022-20773284	3.74438	0.0353049	-6.72871	9.45764e-06	YES	GO:0005515-protein binding
LOC_Os11g36340.1	lymphoid organ expressed yellow head virus receptor protein, putative, expressed	-	Chr11:21413595-21417739	17.7373	2.7304	-2.6996	0.000389953	YES	-
LOC_Os11g37950.1	WIP3 - Wound-induced protein precursor, expressed	molecular_function	Chr11:22502006-22503109	31.4286	3.72457	-3.07694	0.000305537	YES	GO:0004568-chitinase activity
		biological_process							GO:0006032-chitin catabolic process, GO:0016998-cell wall macromolecule catabolic process, GO:0042742-defense response to bacterium, GO:0050832-defense response to fungus, GO:0009817-defense response to fungus, incompatible interaction, GO:0009651-response to salt stress, GO:0009723-response to ethylene stimulus, GO:0009627-systemic acquired resistance, GO:0009615-response to virus, GO:0080027-re…
LOC_Os11g37970.1	WIP5 - Wound-induced protein precursor, expressed	molecular_function	Chr11:22511505-22512404	25.7868	2.95466	-3.12557	0.0013214	YES	GO:0004568-chitinase activity, GO:0050825-ice binding
		biological_process							GO:0006032-chitin catabolic process, GO:0016998-cell wall macromolecule catabolic process, GO:0042742-defense response to bacterium, GO:0050832-defense response to fungus, GO:0042309-homoiothermy, GO:0050826-response to freezing, GO:0009817-defense response to fungus, incompatible interaction, GO:0009651-response to salt stress, GO:0009723-response to ethylene stimulus, GO:0009627-systemic acquir…
LOC_Os11g38170.2	notchless protein, putative, expressed	molecular_function	Chr11:22630974-22637804	6.93914	0.952962	-2.86427	0.00127276	YES	GO:0008601-protein phosphatase type 2A regulator activity
		cellular_component							GO:0005634-nucleus, GO:0000159-protein phosphatase type 2A complex
		biological_process							GO:0006364-rRNA processing, GO:0042254-ribosome biogenesis, GO:0007165-signal transduction
LOC_Os11g38170.1	notchless protein, putative, expressed	molecular_function	Chr11:22630974-22637804	6.93914	0.952962	-2.86427	0.00127276	YES	GO:0008601-protein phosphatase type 2A regulator activity
		cellular_component							GO:0005634-nucleus, GO:0000159-protein phosphatase type 2A complex
		biological_process							GO:0006364-rRNA processing, GO:0042254-ribosome biogenesis, GO:0007165-signal transduction
LOC_Os11g41100.1	expressed protein	molecular_function	Chr11:24616114-24619580	4.43879	0.0346774	-7.00003	3.78876e-06	YES	GO:0000166-nucleotide binding, GO:0004672-protein kinase activity, GO:0004674-protein serine/threonine kinase activity, GO:0005515-protein binding, GO:0005524-ATP binding, GO:0004713-protein tyrosine kinase activity
		biological_process							GO:0006468-protein phosphorylation
LOC_Os11g45180.1	NBS-LRR disease resistance protein, putative, expressed	molecular_function	Chr11:27342027-27345123	0.914095	0.037306	-4.61486	0.00389569	YES	GO:0005524-ATP binding, GO:0005515-protein binding, GO:0000166-nucleotide binding, GO:0017111-nucleoside-triphosphatase activity
		biological_process							GO:0006915-apoptotic process, GO:0006952-defense response
LOC_Os11g47140.1	OsWAK123 - OsWAK receptor-like protein kinase, expressed	molecular_function	Chr11:28356987-28362730	68.3428	17.6262	-1.95507	0.000975031	YES	GO:0000166-nucleotide binding, GO:0004672-protein kinase activity, GO:0004674-protein serine/threonine kinase activity, GO:0005509-calcium ion binding, GO:0005524-ATP binding, GO:0016301-kinase activity, GO:0004713-protein tyrosine kinase activity
		biological_process							GO:0006468-protein phosphorylation
LOC_Os11g47760.1	DnaK family protein, putative, expressed	molecular_function	Chr11:28804247-28808550	587.621	153.073	-1.94067	9.14335e-08	YES	GO:0000166-nucleotide binding, GO:0005524-ATP binding
		biological_process							GO:0006950-response to stress
LOC_Os11g47760.2	DnaK family protein, putative, expressed	molecular_function	Chr11:28804247-28808550	587.621	153.073	-1.94067	9.14335e-08	YES	GO:0000166-nucleotide binding, GO:0005524-ATP binding
		biological_process							GO:0006950-response to stress
LOC_Os11g47760.3	DnaK family protein, putative, expressed	molecular_function	Chr11:28804247-28808550	587.621	153.073	-1.94067	9.14335e-08	YES	GO:0005524-ATP binding
LOC_Os11g47760.5	DnaK family protein, putative, expressed	molecular_function	Chr11:28804247-28808550	587.621	153.073	-1.94067	9.14335e-08	YES	GO:0005524-ATP binding
LOC_Os11g47760.6	DnaK family protein, putative, expressed	molecular_function	Chr11:28804247-28808550	587.621	153.073	-1.94067	9.14335e-08	YES	GO:0005524-ATP binding
LOC_Os11g47760.4	DnaK family protein, putative, expressed	molecular_function	Chr11:28804247-28808550	587.621	153.073	-1.94067	9.14335e-08	YES	GO:0005524-ATP binding
LOC_Os11g47809.1	metallothionein, putative, expressed	molecular_function	Chr11:28827675-28828513	1116.44	78.1748	-3.83605	3.80795e-09	YES	GO:0046872-metal ion binding, GO:0005507-copper ion binding
LOC_Os11g47870.1	GRAS family transcription factor domain containing protein, expressed	-	Chr11:28870095-28872571	6.71259	0.141974	-5.56317	1.04148e-05	YES	-
LOC_Os11g01480.1	MYB family transcription factor, putative, expressed	molecular_function	Chr11:281469-283847	12.6768	1.62892	-2.9602	0.000749419	YES	GO:0003677-DNA binding
		cellular_component							GO:0005634-nucleus
LOC_Os11g01530.1	ferritin-1, chloroplast precursor, putative, expressed	molecular_function	Chr11:304966-307931	65.5977	30.4531	-1.10706	0.00174685	YES	GO:0005488-binding, GO:0008199-ferric iron binding, GO:0016491-oxidoreductase activity, GO:0046914-transition metal ion binding
		biological_process							GO:0006826-iron ion transport, GO:0006879-cellular iron ion homeostasis
LOC_Os11g01530.2	ferritin-1, chloroplast precursor, putative, expressed	molecular_function	Chr11:304966-307931	65.5977	30.4531	-1.10706	0.00174685	YES	GO:0005488-binding, GO:0008199-ferric iron binding, GO:0016491-oxidoreductase activity, GO:0046914-transition metal ion binding
		biological_process							GO:0006826-iron ion transport, GO:0006879-cellular iron ion homeostasis
LOC_Os11g02300.1	CPuORF36 - conserved peptide uORF-containing transcript, expressed	molecular_function	Chr11:654973-661236	22.6103	4.5894	-2.3006	0.000261051	YES	GO:0004672-protein kinase activity, GO:0004674-protein serine/threonine kinase activity, GO:0005524-ATP binding, GO:0000166-nucleotide binding, GO:0016301-kinase activity, GO:0016740-transferase activity, GO:0004713-protein tyrosine kinase activity
		cellular_component							GO:0005634-nucleus, GO:0005737-cytoplasm
		biological_process							GO:0006468-protein phosphorylation, GO:0048573-photoperiodism, flowering
LOC_Os11g02300.2	CPuORF36 - conserved peptide uORF-containing transcript, expressed	molecular_function	Chr11:654973-661236	22.6103	4.5894	-2.3006	0.000261051	YES	GO:0004713-protein tyrosine kinase activity, GO:0005524-ATP binding, GO:0004674-protein serine/threonine kinase activity, GO:0004672-protein kinase activity
		biological_process							GO:0006468-protein phosphorylation
LOC_Os11g02440.1	chalcone--flavonone isomerase, putative, expressed	molecular_function	Chr11:729642-730838	39.2447	4.06588	-3.27086	0.000366878	YES	GO:0016872-intramolecular lyase activity, GO:0045430-chalcone isomerase activity, GO:0016853-isomerase activity
		biological_process							GO:0009813-flavonoid biosynthetic process, GO:0042398-cellular modified amino acid biosynthetic process, GO:0080167-response to karrikin
LOC_Os11g02480.2	WRKY46, expressed	molecular_function	Chr11:759586-763334	7.91086	0.482006	-4.03671	0.00132385	YES	GO:0003677-DNA binding, GO:0003700-sequence-specific DNA binding transcription factor activity, GO:0043565-sequence-specific DNA binding
		cellular_component							GO:0005634-nucleus
LOC_Os11g03380.1	expressed protein	cellular_component	Chr11:1274453-1279091	50.5339	9.97512	-2.34085	0.000286464	YES	GO:0005783-endoplasmic reticulum
LOC_Os11g03400.1	ribosomal protein, putative, expressed	molecular_function	Chr11:1285391-1286291	187.78	38.7708	-2.276	0.000152657	YES	GO:0003735-structural constituent of ribosome
		cellular_component							GO:0005622-intracellular, GO:0005737-cytoplasm, GO:0005840-ribosome, GO:0030529-ribonucleoprotein complex, GO:0009507-chloroplast, GO:0016020-membrane, GO:0005618-cell wall, GO:0022626-cytosolic ribosome, GO:0005730-nucleolus
		biological_process							GO:0006412-translation
LOC_Os11g03840.1	D-mannose binding lectin family protein, expressed	molecular_function	Chr11:1522022-1524816	2.15976	0.0415952	-5.69831	0.000232873	YES	GO:0000166-nucleotide binding, GO:0004672-protein kinase activity, GO:0004674-protein serine/threonine kinase activity, GO:0005524-ATP binding, GO:0005529-sugar binding, GO:0004713-protein tyrosine kinase activity
		biological_process							GO:0006468-protein phosphorylation, GO:0048544-recognition of pollen
LOC_Os11g03900.1	glucosamine--fructose-6-phosphate aminotransferase 1, putative, expressed	molecular_function	Chr11:1554646-1559869	8.54838	0.358214	-4.57676	2.0308e-05	YES	GO:0004360-glutamine-fructose-6-phosphate transaminase (isomerizing) activity, GO:0005529-sugar binding, GO:0008483-transaminase activity, GO:0016740-transferase activity
		cellular_component							GO:0005737-cytoplasm
		biological_process							GO:0005975-carbohydrate metabolic process, GO:0008152-metabolic process, GO:0016051-carbohydrate biosynthetic process
LOC_Os11g05700.1	ABC transporter family protein, putative, expressed	molecular_function	Chr11:2605744-2610544	16.0119	0.291945	-5.77731	1.16815e-07	YES	GO:0000166-nucleotide binding, GO:0005524-ATP binding, GO:0016887-ATPase activity, GO:0017111-nucleoside-triphosphatase activity, GO:0042626-ATPase activity, coupled to transmembrane movement of substances
		cellular_component							GO:0016021-integral to membrane
		biological_process							GO:0006810-transport
LOC_Os11g07280.1	coatomer subunit beta-1, putative, expressed	molecular_function	Chr11:3668063-3673502	15.4092	3.43251	-2.16646	0.000959453	YES	GO:0005198-structural molecule activity, GO:0005488-binding, GO:0005515-protein binding
		cellular_component							GO:0030117-membrane coat, GO:0030126-COPI vesicle coat, GO:0005737-cytoplasm, GO:0005794-Golgi apparatus, GO:0016020-membrane, GO:0031410-cytoplasmic vesicle
		biological_process							GO:0006886-intracellular protein transport, GO:0016192-vesicle-mediated transport, GO:0006810-transport, GO:0015031-protein transport
LOC_Os11g07280.2	coatomer subunit beta-1, putative, expressed	molecular_function	Chr11:3668063-3673502	15.4092	3.43251	-2.16646	0.000959453	YES	GO:0005198-structural molecule activity, GO:0005488-binding, GO:0005515-protein binding
		cellular_component							GO:0030117-membrane coat, GO:0030126-COPI vesicle coat
		biological_process							GO:0006886-intracellular protein transport, GO:0016192-vesicle-mediated transport
LOC_Os11g07440.1	plant neutral invertase domain containing protein, expressed	molecular_function	Chr11:3739629-3743621	22.0033	2.58237	-3.09095	6.38528e-06	YES	GO:0003824-catalytic activity
LOC_Os11g07440.3	plant neutral invertase domain containing protein, expressed	molecular_function	Chr11:3739629-3743621	22.0033	2.58237	-3.09095	6.38528e-06	YES	GO:0003824-catalytic activity, GO:0004575-sucrose alpha-glucosidase activity
		cellular_component							GO:0016020-membrane, GO:0005634-nucleus, GO:0005886-plasma membrane, GO:0005829-cytosol
		biological_process							GO:0048364-root development, GO:0005975-carbohydrate metabolic process, GO:0006520-cellular amino acid metabolic process
LOC_Os11g07440.2	plant neutral invertase domain containing protein, expressed	molecular_function	Chr11:3739629-3743621	22.0033	2.58237	-3.09095	6.38528e-06	YES	GO:0003824-catalytic activity
LOC_Os11g07440.4	plant neutral invertase domain containing protein, expressed	molecular_function	Chr11:3739629-3743621	22.0033	2.58237	-3.09095	6.38528e-06	YES	GO:0003824-catalytic activity
LOC_Os11g07460.1	TCP family transcription factor, putative, expressed	molecular_function	Chr11:3758488-3761568	2.37659	0.0856459	-4.79437	0.00254578	YES	GO:0003677-DNA binding, GO:0050825-ice binding
		cellular_component							GO:0005634-nucleus
		biological_process							GO:0007275-multicellular organismal development, GO:0042309-homoiothermy, GO:0050826-response to freezing
LOC_Os11g07670.1	dirigent, putative, expressed	cellular_component	Chr11:3916717-3917769	10.7187	1.23498	-3.11756	0.00294248	YES	GO:0005618-cell wall
LOC_Os11g10120.1	expressed protein	-	Chr11:5467511-5469283	2.58687	0.136173	-4.2477	0.000354085	YES	-
LOC_Os11g10300.1	OsFBX415 - F-box domain containing protein, expressed	molecular_function	Chr11:5590631-5603077	2.83633	0.54088	-2.39064	0.00434562	YES	GO:0004672-protein kinase activity, GO:0004674-protein serine/threonine kinase activity, GO:0005524-ATP binding
		biological_process							GO:0006468-protein phosphorylation
LOC_Os11g10310.1	receptor-like protein kinase 2 precursor, putative, expressed	molecular_function	Chr11:5590631-5603077	2.83633	0.54088	-2.39064	0.00434562	YES	GO:0004672-protein kinase activity, GO:0004674-protein serine/threonine kinase activity, GO:0005524-ATP binding, GO:0000166-nucleotide binding, GO:0004872-receptor activity, GO:0005515-protein binding, GO:0016301-kinase activity, GO:0004713-protein tyrosine kinase activity
		biological_process							GO:0006468-protein phosphorylation
LOC_Os11g10470.1	expressed protein	-	Chr11:5710545-5711249	67.9754	1.42503	-5.57595	3.25323e-07	YES	-
LOC_Os11g10510.1	dehydrogenase, putative, expressed	molecular_function	Chr11:5744960-5748152	9.36204	1.07336	-3.1247	0.00114114	YES	GO:0003824-catalytic activity, GO:0005488-binding, GO:0008270-zinc ion binding, GO:0016491-oxidoreductase activity, GO:0046872-metal ion binding, GO:0004022-alcohol dehydrogenase (NAD) activity
		cellular_component							GO:0005737-cytoplasm, GO:0005886-plasma membrane, GO:0005829-cytosol
		biological_process							GO:0008152-metabolic process, GO:0055114-oxidation-reduction process, GO:0006970-response to osmotic stress, GO:0046686-response to cadmium ion, GO:0009651-response to salt stress, GO:0001666-response to hypoxia
LOC_Os11g10510.2	dehydrogenase, putative, expressed	molecular_function	Chr11:5744960-5748152	9.36204	1.07336	-3.1247	0.00114114	YES	GO:0003824-catalytic activity, GO:0005488-binding, GO:0008270-zinc ion binding, GO:0016491-oxidoreductase activity, GO:0046872-metal ion binding
		biological_process							GO:0008152-metabolic process, GO:0055114-oxidation-reduction process
LOC_Os11g10520.2	dehydrogenase, putative, expressed	molecular_function	Chr11:5755643-5760026	91.844	11.8005	-2.96033	4.15629e-07	YES	GO:0003824-catalytic activity, GO:0005488-binding, GO:0008270-zinc ion binding, GO:0016491-oxidoreductase activity
		biological_process							GO:0008152-metabolic process, GO:0055114-oxidation-reduction process
LOC_Os11g10520.1	dehydrogenase, putative, expressed	molecular_function	Chr11:5755643-5760026	91.844	11.8005	-2.96033	4.15629e-07	YES	GO:0003824-catalytic activity, GO:0005488-binding, GO:0008270-zinc ion binding, GO:0016491-oxidoreductase activity, GO:0046872-metal ion binding, GO:0004022-alcohol dehydrogenase (NAD) activity
		cellular_component							GO:0005886-plasma membrane, GO:0005829-cytosol
		biological_process							GO:0008152-metabolic process, GO:0055114-oxidation-reduction process, GO:0006970-response to osmotic stress, GO:0046686-response to cadmium ion, GO:0009651-response to salt stress, GO:0001666-response to hypoxia
LOC_Os11g10520.3	dehydrogenase, putative, expressed	molecular_function	Chr11:5755643-5760026	91.844	11.8005	-2.96033	4.15629e-07	YES	GO:0008270-zinc ion binding, GO:0016491-oxidoreductase activity, GO:0003824-catalytic activity, GO:0005488-binding
		biological_process							GO:0055114-oxidation-reduction process, GO:0008152-metabolic process
LOC_Os11g10750.1	OsSCP48 - Putative Serine Carboxypeptidase homologue, expressed	molecular_function	Chr11:5898647-5902693	10.9601	0.435614	-4.65306	2.39184e-05	YES	GO:0004185-serine-type carboxypeptidase activity, GO:0004180-carboxypeptidase activity
		cellular_component							GO:0005618-cell wall
		biological_process							GO:0006508-proteolysis
LOC_Os11g13670.1	gibberellin receptor GID1L2, putative, expressed	molecular_function	Chr11:7493920-7495461	9.5271	1.19304	-2.9974	0.00177275	YES	GO:0016787-hydrolase activity, GO:0004091-carboxylesterase activity
		biological_process							GO:0008152-metabolic process, GO:0009860-pollen tube growth
LOC_Os11g14010.2	PHD finger protein, putative, expressed	molecular_function	Chr11:7776645-7784194	86.8896	27.9663	-1.63549	0.000205567	YES	GO:0005515-protein binding, GO:0008270-zinc ion binding
LOC_Os11g14010.1	PHD finger protein, putative, expressed	molecular_function	Chr11:7776645-7784194	86.8896	27.9663	-1.63549	0.000205567	YES	GO:0005515-protein binding, GO:0008270-zinc ion binding, GO:0046872-metal ion binding, GO:0035064-methylated histone residue binding
		cellular_component							GO:0005634-nucleus
LOC_Os11g14140.1	OsFBK25 - F-box domain and kelch repeat containing protein, expressed	molecular_function	Chr11:7877894-7879548	57.7668	14.5511	-1.98911	0.00105626	YES	GO:0050825-ice binding
		biological_process							GO:0042309-homoiothermy, GO:0050826-response to freezing
LOC_Os11g15520.1	OsSub62 - Putative Subtilisin homologue, expressed	molecular_function	Chr11:8789918-8798149	31.0294	2.03152	-3.93301	4.51801e-07	YES	GO:0004252-serine-type endopeptidase activity
		biological_process							GO:0006508-proteolysis
LOC_Os11g18170.1	glutathione peroxidase, putative, expressed	molecular_function	Chr11:10230264-10232934	11.4671	0.786317	-3.86625	0.000850651	YES	GO:0004601-peroxidase activity, GO:0004602-glutathione peroxidase activity, GO:0016491-oxidoreductase activity
		biological_process							GO:0006979-response to oxidative stress, GO:0055114-oxidation-reduction process, GO:0009738-abscisic acid mediated signaling pathway, GO:0042542-response to hydrogen peroxide, GO:0042631-cellular response to water deprivation
LOC_Os11g24510.2	OsSCP56 - Putative Serine Carboxypeptidase homologue, expressed	molecular_function	Chr11:13971644-13979649	16.6266	1.69091	-3.29762	0.000138353	YES	GO:0004185-serine-type carboxypeptidase activity
		biological_process							GO:0006508-proteolysis
LOC_Os11g24510.1	OsSCP56 - Putative Serine Carboxypeptidase homologue, expressed	molecular_function	Chr11:13971644-13979649	16.6266	1.69091	-3.29762	0.000138353	YES	GO:0004185-serine-type carboxypeptidase activity, GO:0004180-carboxypeptidase activity
		biological_process							GO:0006508-proteolysis
LOC_Os11g24510.3	OsSCP56 - Putative Serine Carboxypeptidase homologue, expressed	molecular_function	Chr11:13971644-13979649	16.6266	1.69091	-3.29762	0.000138353	YES	GO:0004185-serine-type carboxypeptidase activity
		biological_process							GO:0006508-proteolysis
LOC_Os11g25260.1	nucleoside-triphosphatase, putative, expressed	molecular_function	Chr11:14390247-14398123	26.0315	4.55053	-2.51615	0.000311222	YES	GO:0016787-hydrolase activity
LOC_Os11g25330.1	nucleoside-triphosphatase, putative, expressed	molecular_function	Chr11:14427040-14430912	36.6954	5.33138	-2.78302	0.000235565	YES	GO:0016787-hydrolase activity
LOC_Os11g26850.2	erythronate-4-phosphate dehydrogenase, putative, expressed	molecular_function	Chr11:15419949-15422974	180.189	35.6547	-2.33735	0.000171757	YES	GO:0003824-catalytic activity, GO:0004013-adenosylhomocysteinase activity, GO:0005488-binding, GO:0016787-hydrolase activity, GO:0016616-oxidoreductase activity, acting on the CH-OH group of donors, NAD or NADP as acceptor, GO:0048037-cofactor binding, GO:0005507-copper ion binding
		cellular_component							GO:0016020-membrane, GO:0005773-vacuole, GO:0005886-plasma membrane
		biological_process							GO:0006730-one-carbon metabolic process, GO:0008152-metabolic process, GO:0006346-methylation-dependent chromatin silencing, GO:0016441-posttranscriptional gene silencing
LOC_Os11g26850.3	erythronate-4-phosphate dehydrogenase, putative, expressed	molecular_function	Chr11:15419949-15422974	180.189	35.6547	-2.33735	0.000171757	YES	GO:0004013-adenosylhomocysteinase activity, GO:0016616-oxidoreductase activity, acting on the CH-OH group of donors, NAD or NADP as acceptor, GO:0048037-cofactor binding
		biological_process							GO:0006730-one-carbon metabolic process
LOC_Os11g28104.1	TKL_IRAK_DUF26-lf.4 - DUF26 kinases have homology to DUF26 containing loci, expressed	molecular_function	Chr11:16144744-16161505	59.7648	7.8999	-2.91939	2.98267e-06	YES	GO:0000166-nucleotide binding, GO:0004672-protein kinase activity, GO:0004674-protein serine/threonine kinase activity, GO:0005524-ATP binding, GO:0016301-kinase activity, GO:0004713-protein tyrosine kinase activity
		biological_process							GO:0006468-protein phosphorylation
LOC_Os11g28530.3	terpene synthase, putative, expressed	molecular_function	Chr11:16435031-16449276	3.34775	0.041249	-6.34269	0.00163546	YES	GO:0000287-magnesium ion binding, GO:0016829-lyase activity, GO:0003774-motor activity, GO:0034278-stemar-13-ene synthase activity, GO:0009899-ent-kaurene synthase activity
		cellular_component							GO:0009424-bacterial-type flagellum hook, GO:0009536-plastid
		biological_process							GO:0008152-metabolic process, GO:0009296-flagellum assembly, GO:0051501-diterpene phytoalexin metabolic process
LOC_Os11g28530.1	terpene synthase, putative, expressed	molecular_function	Chr11:16435031-16449276	3.34775	0.041249	-6.34269	0.00163546	YES	GO:0000287-magnesium ion binding, GO:0016829-lyase activity, GO:0009899-ent-kaurene synthase activity, GO:0034278-stemar-13-ene synthase activity, GO:0003774-motor activity
		cellular_component							GO:0009536-plastid, GO:0009424-bacterial-type flagellum hook
		biological_process							GO:0008152-metabolic process, GO:0006952-defense response, GO:0051501-diterpene phytoalexin metabolic process, GO:0009296-flagellum assembly
LOC_Os11g28530.2	terpene synthase, putative, expressed	molecular_function	Chr11:16435031-16449276	3.34775	0.041249	-6.34269	0.00163546	YES	GO:0000287-magnesium ion binding, GO:0016829-lyase activity, GO:0003774-motor activity, GO:0034278-stemar-13-ene synthase activity, GO:0009899-ent-kaurene synthase activity
		cellular_component							GO:0009424-bacterial-type flagellum hook, GO:0009536-plastid
		biological_process							GO:0008152-metabolic process, GO:0006952-defense response, GO:0009296-flagellum assembly, GO:0051501-diterpene phytoalexin metabolic process
LOC_Os11g31530.1	BRASSINOSTEROID INSENSITIVE 1-associated receptor kinase 1 precursor, putative, expressed	molecular_function	Chr11:18426218-18428193	227.867	11.2845	-4.33578	9.36131e-09	YES	GO:0005515-protein binding
LOC_Os11g31540.1	BRASSINOSTEROID INSENSITIVE 1-associated receptor kinase 1 precursor, putative, expressed	molecular_function	Chr11:18430459-18432558	123.132	3.9363	-4.96722	1.317e-09	YES	GO:0005515-protein binding, GO:0004872-receptor activity, GO:0016301-kinase activity
LOC_Os11g33120.3	respiratory burst oxidase, putative, expressed	molecular_function	Chr11:19588955-19596476	22.6541	6.04223	-1.90662	2.22191e-06	YES	GO:0009055-electron carrier activity, GO:0016491-oxidoreductase activity, GO:0005506-iron ion binding, GO:0050660-flavin adenine dinucleotide binding
		cellular_component							GO:0016020-membrane, GO:0016021-integral to membrane
LOC_Os11g33120.1	respiratory burst oxidase, putative, expressed	molecular_function	Chr11:19588955-19596476	22.6541	6.04223	-1.90662	2.22191e-06	YES	GO:0004601-peroxidase activity, GO:0005506-iron ion binding, GO:0005509-calcium ion binding, GO:0009055-electron carrier activity, GO:0016491-oxidoreductase activity, GO:0050660-flavin adenine dinucleotide binding, GO:0050664-oxidoreductase activity, acting on NADH or NADPH, oxygen as acceptor, GO:0016174-NAD(P)H oxidase activity
		cellular_component							GO:0016020-membrane, GO:0016021-integral to membrane, GO:0005886-plasma membrane, GO:0005887-integral to plasma membrane, GO:0031226-intrinsic to plasma membrane, GO:0005773-vacuole, GO:0022626-cytosolic ribosome
		biological_process							GO:0055114-oxidation-reduction process, GO:0006952-defense response, GO:0009408-response to heat, GO:0043069-negative regulation of programmed cell death, GO:0050832-defense response to fungus, GO:0009060-aerobic respiration, GO:0010053-root epidermal cell differentiation, GO:0033198-response to ATP
LOC_Os11g33120.2	respiratory burst oxidase, putative, expressed	molecular_function	Chr11:19588955-19596476	22.6541	6.04223	-1.90662	2.22191e-06	YES	GO:0009055-electron carrier activity, GO:0016491-oxidoreductase activity, GO:0005509-calcium ion binding, GO:0005506-iron ion binding, GO:0050660-flavin adenine dinucleotide binding, GO:0004601-peroxidase activity, GO:0050664-oxidoreductase activity, acting on NADH or NADPH, oxygen as acceptor
		cellular_component							GO:0016020-membrane, GO:0016021-integral to membrane
		biological_process							GO:0055114-oxidation-reduction process
LOC_Os11g33990.1	expressed protein	-	Chr11:19858604-19870900	13.5453	0.367014	-5.20581	0.000899306	YES	-
LOC_Os11g34950.1	expressed protein	-	Chr11:20482620-20488052	21.9488	5.45639	-2.00813	0.00419193	YES	-
LOC_Os11g34950.2	expressed protein	-	Chr11:20482620-20488052	21.9488	5.45639	-2.00813	0.00419193	YES	-
LOC_Os11g36140.1	receptor-like protein kinase 2 precursor, putative, expressed	molecular_function	Chr11:21243402-21246815	15.0903	2.44417	-2.6262	0.000179079	YES	GO:0000166-nucleotide binding, GO:0004672-protein kinase activity, GO:0004674-protein serine/threonine kinase activity, GO:0005515-protein binding, GO:0005524-ATP binding, GO:0004713-protein tyrosine kinase activity
		cellular_component							GO:0005886-plasma membrane
		biological_process							GO:0006468-protein phosphorylation
LOC_Os11g39370.1	BRASSINOSTEROID INSENSITIVE 1-associated receptor kinase 1 precursor, putative, expressed	molecular_function	Chr11:23431232-23436807	140.638	32.8589	-2.09764	0.000710482	YES	GO:0000166-nucleotide binding, GO:0004672-protein kinase activity, GO:0004674-protein serine/threonine kinase activity, GO:0005515-protein binding, GO:0005524-ATP binding, GO:0004872-receptor activity, GO:0016301-kinase activity, GO:0004713-protein tyrosine kinase activity
		cellular_component							GO:0005886-plasma membrane
		biological_process							GO:0006468-protein phosphorylation
LOC_Os11g39370.2	BRASSINOSTEROID INSENSITIVE 1-associated receptor kinase 1 precursor, putative, expressed	molecular_function	Chr11:23431232-23436807	140.638	32.8589	-2.09764	0.000710482	YES	GO:0000166-nucleotide binding, GO:0004672-protein kinase activity, GO:0004674-protein serine/threonine kinase activity, GO:0004872-receptor activity, GO:0005515-protein binding, GO:0005524-ATP binding, GO:0016301-kinase activity, GO:0004713-protein tyrosine kinase activity
		biological_process							GO:0006468-protein phosphorylation
LOC_Os11g40120.1	expressed protein	-	Chr11:23931024-23931786	9.36155	0.367442	-4.67116	6.14432e-05	YES	-
LOC_Os11g42850.1	expressed protein	-	Chr11:25806200-25810387	36.2099	8.45444	-2.0986	0.000736492	YES	-
LOC_Os11g42850.2	expressed protein	-	Chr11:25806200-25810387	36.2099	8.45444	-2.0986	0.000736492	YES	-
LOC_Os11g42930.1	expressed protein	-	Chr11:25877766-25882203	3.52168	0.229583	-3.93918	0.00270073	YES	-
LOC_Os11g42970.1	membrane associated DUF588 domain containing protein, putative, expressed	cellular_component	Chr11:25895796-25897219	51.9358	7.42805	-2.80567	0.000112016	YES	GO:0016020-membrane, GO:0016021-integral to membrane
LOC_Os11g43750.1	polygalacturonase, putative, expressed	molecular_function	Chr11:26420021-26423934	2.17904	0.0573324	-5.2482	0.000808861	YES	GO:0004650-polygalacturonase activity, GO:0016787-hydrolase activity, GO:0016798-hydrolase activity, acting on glycosyl bonds
		cellular_component							GO:0005773-vacuole, GO:0009505-plant-type cell wall
		biological_process							GO:0005975-carbohydrate metabolic process, GO:0008152-metabolic process
LOC_Os11g44380.1	expressed protein	-	Chr11:26831377-26832854	26.4248	1.96107	-3.75218	1.76786e-05	YES	-
LOC_Os11g45710.1	Os11bglu36 SFR2 homologue, expressed	molecular_function	Chr11:27648701-27655231	2.43162	0.172995	-3.81311	0.000750575	YES	GO:0003824-catalytic activity, GO:0004553-hydrolase activity, hydrolyzing O-glycosyl compounds, GO:0043169-cation binding, GO:0016787-hydrolase activity, GO:0016798-hydrolase activity, acting on glycosyl bonds, GO:0008422-beta-glucosidase activity
		cellular_component							GO:0009507-chloroplast, GO:0009941-chloroplast envelope
		biological_process							GO:0005975-carbohydrate metabolic process, GO:0008152-metabolic process, GO:0050826-response to freezing
LOC_Os11g45710.2	Os11bglu36 SFR2 homologue, expressed	molecular_function	Chr11:27648701-27655231	2.43162	0.172995	-3.81311	0.000750575	YES	GO:0003824-catalytic activity, GO:0004553-hydrolase activity, hydrolyzing O-glycosyl compounds, GO:0043169-cation binding, GO:0016787-hydrolase activity, GO:0016798-hydrolase activity, acting on glycosyl bonds
		biological_process							GO:0005975-carbohydrate metabolic process, GO:0008152-metabolic process
LOC_Os11g45710.3	Os11bglu36 SFR2 homologue, expressed	molecular_function	Chr11:27648701-27655231	2.43162	0.172995	-3.81311	0.000750575	YES	GO:0003824-catalytic activity, GO:0004553-hydrolase activity, hydrolyzing O-glycosyl compounds, GO:0043169-cation binding, GO:0016787-hydrolase activity, GO:0016798-hydrolase activity, acting on glycosyl bonds
		biological_process							GO:0005975-carbohydrate metabolic process, GO:0008152-metabolic process
LOC_Os11g45710.4	Os11bglu36 SFR2 homologue, expressed	molecular_function	Chr11:27648701-27655231	2.43162	0.172995	-3.81311	0.000750575	YES	GO:0003824-catalytic activity, GO:0004553-hydrolase activity, hydrolyzing O-glycosyl compounds, GO:0043169-cation binding, GO:0016787-hydrolase activity, GO:0016798-hydrolase activity, acting on glycosyl bonds
		biological_process							GO:0005975-carbohydrate metabolic process, GO:0008152-metabolic process
[truncated: 3,440 more rows]

## Sheet: Grain filling (S2.1)
1.1.3 Differentially expressed genes/transcripts (DEGs) at grain filling stage CRMS31A v/s Ajay
[truncated: 6,824 more rows]

[truncated: 2 more sheets: Grain filling (S2.2), Term description]
