# Supplementary material for: Differential Expression of Genes at Panicle Initiation and Grain Filling Stages Implied in Heterosis of Rice Hybrids
Source: Int J Mol Sci. 2020 Feb 6;21(3):1080. doi: 10.3390/ijms21031080 (PMC7038112; doi:10.3390/ijms21031080)
Supplement: Supplementary file 1 [file ijms-21-01080-s001.zip › Additional file 1. 2.xls]

## Sheet: Panicle Initiation (PI).S1.1
1.2.1 Differentially expressed genes/transcripts (DEGs) at panicle initiation stage CRMS32A v/s Rajalaxmi
GENE_ID	GENE_NAME	GO_DOMAIN	LOCUS	FPKM_32A-S1	FPKM_Rajalaxmi-S1	ln(fold_change)	p_value	Significance	GO_DESCRIPTION
LOC_Os01g05105.1	expressed protein	-	Chr1:2393479-2398292	0.0526913	3.02399	5.84275	0.000191032	YES	-
LOC_Os01g06620.1	expressed protein	-	Chr1:3122887-3124069	0.160083	128.031	9.64345	6.53168e-10	YES	-
LOC_Os01g12920.1	thioesterase family protein, putative, expressed	-	Chr1:7176106-7177066	0.434782	55.279	6.99029	4.78349e-06	YES	-
LOC_Os01g26130.1	expressed protein	-	Chr1:14799299-14801932	0.060531	16.4994	8.09052	8.95004e-05	YES	-
LOC_Os01g26130.3	expressed protein	-	Chr1:14799299-14801932	0.060531	16.4994	8.09052	8.95004e-05	YES	-
LOC_Os01g26130.4	expressed protein	-	Chr1:14799299-14801932	0.060531	16.4994	8.09052	8.95004e-05	YES	-
LOC_Os01g26130.5	expressed protein	-	Chr1:14799299-14801932	0.060531	16.4994	8.09052	8.95004e-05	YES	-
LOC_Os01g52240.1	chlorophyll A-B binding protein, putative, expressed	cellular_component	Chr1:30030996-30041476	57.4632	595.652	3.37376	0.000132939	YES	GO:0016020-membrane, GO:0009507-chloroplast, GO:0009535-chloroplast thylakoid membrane, GO:0009579-thylakoid, GO:0010287-plastoglobule, GO:0005739-mitochondrion, GO:0048046-apoplast, GO:0009941-chloroplast envelope
		biological_process							GO:0009765-photosynthesis, light harvesting, GO:0009637-response to blue light, GO:0010218-response to far red light, GO:0010114-response to red light
LOC_Os01g60770.1	expansin precursor, putative, expressed	molecular_function	Chr1:35145515-35147338	0.136884	10.5905	6.27368	0.000135913	YES	GO:0015450-P-P-bond-hydrolysis-driven protein transmembrane transporter activity
		cellular_component							GO:0005576-extracellular region, GO:0016020-membrane, GO:0005618-cell wall, GO:0016021-integral to membrane
		biological_process							GO:0009664-plant-type cell wall organization, GO:0007047-cellular cell wall organization, GO:0009306-protein secretion, GO:0019953-sexual reproduction, GO:0006949-syncytium formation
LOC_Os01g63190.1	laccase precursor protein, putative, expressed	molecular_function	Chr1:36622826-36627675	41.5051	511.562	3.62355	1.33802e-05	YES	GO:0005507-copper ion binding, GO:0016491-oxidoreductase activity, GO:0046872-metal ion binding
		cellular_component							GO:0048046-apoplast, GO:0005576-extracellular region
		biological_process							GO:0046274-lignin catabolic process, GO:0055114-oxidation-reduction process, GO:0010228-vegetative to reproductive phase transition of meristem, GO:0046688-response to copper ion
LOC_Os01g63190.3	laccase precursor protein, putative, expressed	molecular_function	Chr1:36622826-36627675	41.5051	511.562	3.62355	1.33802e-05	YES	GO:0005507-copper ion binding, GO:0016491-oxidoreductase activity, GO:0005199-structural constituent of cell wall
LOC_Os01g71840.1	retrotransposon protein, putative, unclassified, expressed	molecular_function	Chr1:41605690-41621122	0.0350682	1.39712	5.31615	0.000464713	YES	GO:0008234-cysteine-type peptidase activity, GO:0003677-DNA binding, GO:0003676-nucleic acid binding, GO:0008270-zinc ion binding
		biological_process							GO:0006508-proteolysis, GO:0015074-DNA integration
LOC_Os01g02930.1	glycosyltransferase protein, putative, expressed	molecular_function	Chr1:1078510-1081702	0.182703	10.0251	5.77797	0.000118806	YES	GO:0016757-transferase activity, transferring glycosyl groups
LOC_Os01g18220.1	expressed protein	-	Chr1:10200475-10203694	0.0517186	13.6341	8.04232	6.62688e-07	YES	-
LOC_Os01g47370.1	MYB family transcription factor, putative, expressed	molecular_function	Chr1:27063891-27064167	1.42405	104.477	6.19705	0.000171768	YES	GO:0003677-DNA binding
LOC_Os01g57958.1	chloroplast 50S ribosomal protein L16, putative, expressed	molecular_function	Chr1:33504236-33504874	8.3119	453.982	5.77131	4.8705e-07	YES	GO:0003735-structural constituent of ribosome
		cellular_component							GO:0005622-intracellular, GO:0005840-ribosome, GO:0009507-chloroplast
		biological_process							GO:0006412-translation
LOC_Os01g64330.1	retrotransposon protein, putative, unclassified, expressed	-	Chr1:37349391-37352086	0.0322456	9.06839	8.1356	4.68397e-07	YES	-
LOC_Os01g65800.1	powdery mildew resistant protein 5, putative, expressed	-	Chr1:38212851-38217135	0.302641	18.169	5.90773	2.97459e-05	YES	-
LOC_Os10g06170.1	retrotransposon protein, putative, Ty3-gypsy subclass, expressed	molecular_function	Chr10:3154840-3161499	0.0536507	2.31213	5.42948	0.00047205	YES	GO:0003676-nucleic acid binding, GO:0003677-DNA binding, GO:0003682-chromatin binding, GO:0003723-RNA binding, GO:0003964-RNA-directed DNA polymerase activity, GO:0004190-aspartic-type endopeptidase activity, GO:0008270-zinc ion binding, GO:0005198-structural molecule activity
		cellular_component							GO:0000785-chromatin, GO:0005634-nucleus, GO:0015629-actin cytoskeleton
		biological_process							GO:0006278-RNA-dependent DNA replication, GO:0006333-chromatin assembly or disassembly, GO:0006508-proteolysis, GO:0015074-DNA integration, GO:0007155-cell adhesion
LOC_Os10g08474.1	cytochrome P450, putative, expressed	molecular_function	Chr10:4599937-4602910	2.48585	61.8196	4.63625	7.18431e-05	YES	GO:0004497-monooxygenase activity, GO:0005506-iron ion binding, GO:0009055-electron carrier activity, GO:0016491-oxidoreductase activity, GO:0020037-heme binding, GO:0046872-metal ion binding, GO:0005179-hormone activity
		cellular_component							GO:0005576-extracellular region
		biological_process							GO:0055114-oxidation-reduction process
LOC_Os10g09500.1	retrotransposon protein, putative, Ty3-gypsy subclass, expressed	molecular_function	Chr10:5125389-5134977	0.693243	17.5749	4.66401	0.000151978	YES	GO:0003676-nucleic acid binding, GO:0003723-RNA binding, GO:0003964-RNA-directed DNA polymerase activity, GO:0004190-aspartic-type endopeptidase activity, GO:0008270-zinc ion binding
		biological_process							GO:0006278-RNA-dependent DNA replication, GO:0006508-proteolysis
LOC_Os10g17030.1	retrotransposon protein, putative, unclassified, expressed	molecular_function	Chr10:8530203-8533850	0.0287811	1.82462	5.98633	0.000437854	YES	GO:0003676-nucleic acid binding, GO:0003677-DNA binding, GO:0003723-RNA binding, GO:0003964-RNA-directed DNA polymerase activity, GO:0016491-oxidoreductase activity, GO:0046914-transition metal ion binding
		biological_process							GO:0006278-RNA-dependent DNA replication, GO:0015074-DNA integration
LOC_Os10g28520.1	CAF1 family ribonuclease containing protein, expressed	molecular_function	Chr10:14839964-14842207	0.0423383	2.62291	5.95306	0.000478052	YES	GO:0003676-nucleic acid binding
		cellular_component							GO:0005634-nucleus
LOC_Os10g06520.1	retrotransposon protein, putative, Ty3-gypsy subclass, expressed	molecular_function	Chr10:3344702-3353280	0.191078	8.11254	5.40792	8.26073e-05	YES	GO:0003676-nucleic acid binding, GO:0003677-DNA binding, GO:0003723-RNA binding, GO:0003964-RNA-directed DNA polymerase activity, GO:0004190-aspartic-type endopeptidase activity, GO:0008270-zinc ion binding
		biological_process							GO:0006278-RNA-dependent DNA replication, GO:0006508-proteolysis, GO:0015074-DNA integration
LOC_Os10g07582.1	retrotransposon protein, putative, Ty3-gypsy subclass, expressed	molecular_function	Chr10:4177110-4189384	0.880141	12.6506	3.84533	0.000317311	YES	GO:0003676-nucleic acid binding, GO:0004523-ribonuclease H activity
LOC_Os10g09440.1	retrotransposon protein, putative, Ty3-gypsy subclass, expressed	molecular_function	Chr10:5089067-5095310	0.119505	4.10238	5.10132	0.00036982	YES	GO:0003676-nucleic acid binding, GO:0003677-DNA binding, GO:0003723-RNA binding, GO:0003964-RNA-directed DNA polymerase activity, GO:0004190-aspartic-type endopeptidase activity, GO:0008270-zinc ion binding
		biological_process							GO:0006278-RNA-dependent DNA replication, GO:0006508-proteolysis, GO:0015074-DNA integration
LOC_Os10g09460.1	retrotransposon protein, putative, Ty3-gypsy subclass, expressed	molecular_function	Chr10:5097573-5104502	0.153329	5.36906	5.12997	0.000243807	YES	GO:0003676-nucleic acid binding, GO:0003677-DNA binding, GO:0003682-chromatin binding, GO:0003723-RNA binding, GO:0003964-RNA-directed DNA polymerase activity, GO:0004190-aspartic-type endopeptidase activity, GO:0008270-zinc ion binding
		cellular_component							GO:0000785-chromatin, GO:0005634-nucleus
		biological_process							GO:0006278-RNA-dependent DNA replication, GO:0006333-chromatin assembly or disassembly, GO:0006508-proteolysis, GO:0015074-DNA integration
LOC_Os10g12700.1	retrotransposon protein, putative, unclassified	-	Chr10:7080587-7082196	0.615819	28.9603	5.55543	0.000139515	YES	-
LOC_Os10g21344.1	chloroplast 50S ribosomal protein L16, putative, expressed	molecular_function	Chr10:10884830-10885236	4.50824	308.982	6.09881	4.37037e-06	YES	GO:0003735-structural constituent of ribosome
		cellular_component							GO:0005622-intracellular, GO:0005840-ribosome, GO:0009507-chloroplast, GO:0009536-plastid, GO:0030529-ribonucleoprotein complex
		biological_process							GO:0006412-translation
LOC_Os10g21352.1	chloroplast 30S ribosomal protein S19, putative, expressed	molecular_function	Chr10:10887699-10888137	40.3348	2055.98	5.67166	2.06051e-08	YES	GO:0003735-structural constituent of ribosome
		cellular_component							GO:0005622-intracellular, GO:0005840-ribosome, GO:0030529-ribonucleoprotein complex, GO:0015935-small ribosomal subunit, GO:0009507-chloroplast, GO:0009570-chloroplast stroma
		biological_process							GO:0006412-translation
LOC_Os10g27110.1	expressed protein	molecular_function	Chr10:14288994-14291131	0.211459	15.762	6.21992	0.000158216	YES	GO:0005215-transporter activity
		cellular_component							GO:0030288-outer membrane-bounded periplasmic space
		biological_process							GO:0006810-transport
LOC_Os10g36924.1	aquaporin protein, putative, expressed	molecular_function	Chr10:19778054-19785158	0.191453	17.6869	6.52955	4.92771e-06	YES	GO:0005215-transporter activity, GO:0046715-borate transmembrane transporter activity, GO:0080138-borate uptake transmembrane transporter activity, GO:0015105-arsenite transmembrane transporter activity, GO:0015168-glycerol transmembrane transporter activity, GO:0015204-urea transmembrane transporter activity
		cellular_component							GO:0016020-membrane, GO:0016021-integral to membrane, GO:0005886-plasma membrane, GO:0016328-lateral plasma membrane
		biological_process							GO:0006810-transport, GO:0046685-response to arsenic-containing substance, GO:0010036-response to boron-containing substance, GO:0046713-borate transport, GO:0080029-cellular response to boron-containing substance levels, GO:0015700-arsenite transport
LOC_Os10g37190.1	protein kinase domain containing protein, expressed	molecular_function	Chr10:19899082-19900928	0.103964	11.4521	6.78339	3.01986e-05	YES	GO:0000166-nucleotide binding, GO:0004672-protein kinase activity, GO:0004674-protein serine/threonine kinase activity, GO:0005524-ATP binding, GO:0016301-kinase activity, GO:0004872-receptor activity, GO:0004713-protein tyrosine kinase activity
		biological_process							GO:0006468-protein phosphorylation
LOC_Os10g38080.1	OsSub61 - Putative Subtilisin homologue, expressed	molecular_function	Chr10:20389638-20392319	0.129699	7.08708	5.77195	0.000120986	YES	GO:0004252-serine-type endopeptidase activity, GO:0042802-identical protein binding, GO:0008233-peptidase activity
		biological_process							GO:0006508-proteolysis, GO:0043086-negative regulation of catalytic activity
LOC_Os10g41800.1	expressed protein	-	Chr10:22497864-22499262	0.330311	16.1954	5.61562	0.00011824	YES	-
LOC_Os10g42150.1	transposon protein, putative, unclassified, expressed	-	Chr10:22674358-22676588	0.0847757	8.88042	6.71083	5.6966e-05	YES	-
LOC_Os11g03310.1	no apical meristem protein, putative, expressed	molecular_function	Chr11:1240057-1245394	0.0157856	1.59995	6.66328	6.54864e-05	YES	GO:0003677-DNA binding
LOC_Os11g27050.1	retrotransposon protein, putative, Ty3-gypsy subclass, expressed	molecular_function	Chr11:15570979-15575896	0.0192297	1.27993	6.05658	0.000363316	YES	GO:0003676-nucleic acid binding, GO:0003677-DNA binding, GO:0003682-chromatin binding, GO:0003723-RNA binding, GO:0003964-RNA-directed DNA polymerase activity, GO:0004190-aspartic-type endopeptidase activity, GO:0008270-zinc ion binding
		cellular_component							GO:0000785-chromatin, GO:0005634-nucleus
		biological_process							GO:0006278-RNA-dependent DNA replication, GO:0006333-chromatin assembly or disassembly, GO:0006508-proteolysis, GO:0015074-DNA integration
LOC_Os11g29490.1	plasma membrane ATPase, putative, expressed	molecular_function	Chr11:17108743-17115599	0.024663	2.44215	6.62966	7.56335e-05	YES	GO:0005524-ATP binding, GO:0015662-ATPase activity, coupled to transmembrane movement of ions, phosphorylative mechanism, GO:0016820-hydrolase activity, acting on acid anhydrides, catalyzing transmembrane movement of substances, GO:0016887-ATPase activity
		cellular_component							GO:0016020-membrane, GO:0016021-integral to membrane
		biological_process							GO:0006754-ATP biosynthetic process, GO:0006812-cation transport
LOC_Os11g29490.2	plasma membrane ATPase, putative, expressed	molecular_function	Chr11:17108743-17115599	0.024663	2.44215	6.62966	7.56335e-05	YES	GO:0005524-ATP binding, GO:0015662-ATPase activity, coupled to transmembrane movement of ions, phosphorylative mechanism, GO:0016820-hydrolase activity, acting on acid anhydrides, catalyzing transmembrane movement of substances, GO:0016887-ATPase activity
		cellular_component							GO:0016020-membrane, GO:0016021-integral to membrane
		biological_process							GO:0006754-ATP biosynthetic process, GO:0006812-cation transport
LOC_Os11g29490.3	plasma membrane ATPase, putative, expressed	molecular_function	Chr11:17108743-17115599	0.024663	2.44215	6.62966	7.56335e-05	YES	GO:0005524-ATP binding, GO:0015662-ATPase activity, coupled to transmembrane movement of ions, phosphorylative mechanism, GO:0016820-hydrolase activity, acting on acid anhydrides, catalyzing transmembrane movement of substances, GO:0016887-ATPase activity
		cellular_component							GO:0016020-membrane, GO:0016021-integral to membrane
		biological_process							GO:0006754-ATP biosynthetic process, GO:0006812-cation transport
LOC_Os11g44960.1	NBS-LRR disease resistance protein, putative, expressed	molecular_function	Chr11:27221854-27226087	0.18397	6.68301	5.18296	0.000314553	YES	GO:0005524-ATP binding, GO:0000166-nucleotide binding, GO:0017111-nucleoside-triphosphatase activity
		biological_process							GO:0006915-apoptotic process, GO:0006952-defense response
LOC_Os11g44990.1	NB-ARC domain containing protein, expressed	molecular_function	Chr11:27242069-27245161	0.0294981	2.0901	6.14681	0.000284829	YES	GO:0005515-protein binding, GO:0000166-nucleotide binding, GO:0005524-ATP binding
		biological_process							GO:0006915-apoptotic process, GO:0006952-defense response
LOC_Os11g47140.1	OsWAK123 - OsWAK receptor-like protein kinase, expressed	molecular_function	Chr11:28356987-28362730	0.0359171	23.9043	9.37838	3.08618e-09	YES	GO:0000166-nucleotide binding, GO:0004672-protein kinase activity, GO:0004674-protein serine/threonine kinase activity, GO:0005509-calcium ion binding, GO:0005524-ATP binding, GO:0016301-kinase activity, GO:0004713-protein tyrosine kinase activity
		biological_process							GO:0006468-protein phosphorylation
LOC_Os11g09890.1	transposon protein, putative, unclassified	-	Chr11:5291240-5292628	0.579055	34.016	5.87637	0.000133614	YES	-
LOC_Os11g12060.1	retrotransposon protein, putative, Ty3-gypsy subclass, expressed	molecular_function	Chr11:6712602-6717054	0.0280857	2.13074	6.24538	0.000106561	YES	GO:0003676-nucleic acid binding, GO:0003677-DNA binding, GO:0003723-RNA binding, GO:0003964-RNA-directed DNA polymerase activity, GO:0003682-chromatin binding, GO:0004190-aspartic-type endopeptidase activity, GO:0008270-zinc ion binding
		cellular_component							GO:0000785-chromatin, GO:0005634-nucleus
		biological_process							GO:0006278-RNA-dependent DNA replication, GO:0015074-DNA integration, GO:0006333-chromatin assembly or disassembly, GO:0006508-proteolysis
LOC_Os11g44330.1	expressed protein	-	Chr11:26790523-26793521	0.144007	14.4779	6.65157	3.09705e-06	YES	-
LOC_Os12g05040.6	heavy-metal-associated domain-containing protein, putative, expressed	molecular_function	Chr12:2193732-2198850	0.0307759	2.9843	6.59945	7.9114e-05	YES	GO:0046872-metal ion binding
		cellular_component							GO:0016020-membrane
		biological_process							GO:0030001-metal ion transport, GO:0051260-protein homooligomerization
LOC_Os12g05040.1	heavy-metal-associated domain-containing protein, putative, expressed	molecular_function	Chr12:2193732-2198850	0.0307759	2.9843	6.59945	7.9114e-05	YES	GO:0046872-metal ion binding
		cellular_component							GO:0016020-membrane
		biological_process							GO:0051260-protein homooligomerization, GO:0030001-metal ion transport
LOC_Os12g05040.3	heavy-metal-associated domain-containing protein, putative, expressed	molecular_function	Chr12:2193732-2198850	0.0307759	2.9843	6.59945	7.9114e-05	YES	GO:0046872-metal ion binding
		cellular_component							GO:0016020-membrane
		biological_process							GO:0030001-metal ion transport, GO:0051260-protein homooligomerization
LOC_Os12g05040.5	heavy-metal-associated domain-containing protein, putative, expressed	cellular_component	Chr12:2193732-2198850	0.0307759	2.9843	6.59945	7.9114e-05	YES	GO:0016020-membrane
		biological_process							GO:0051260-protein homooligomerization
LOC_Os12g05730.1	bifunctional monodehydroascorbate reductase and carbonic anhydrasenectarin-3 precursor, putative, expressed	molecular_function	Chr12:2643974-2645314	0.0746995	40.8335	9.09444	1.0399e-08	YES	GO:0004089-carbonate dehydratase activity, GO:0008270-zinc ion binding
		biological_process							GO:0006730-one-carbon metabolic process
LOC_Os12g19720.1	retrotransposon protein, putative, Ty3-gypsy subclass	molecular_function	Chr12:11486406-11489199	0.0935965	5.20673	5.79778	0.000205537	YES	GO:0003676-nucleic acid binding, GO:0003677-DNA binding, GO:0003682-chromatin binding, GO:0003723-RNA binding, GO:0003964-RNA-directed DNA polymerase activity
		cellular_component							GO:0000785-chromatin, GO:0005634-nucleus
		biological_process							GO:0006278-RNA-dependent DNA replication, GO:0006333-chromatin assembly or disassembly, GO:0015074-DNA integration
LOC_Os12g08920.1	peroxidase precursor, putative, expressed	molecular_function	Chr12:4653053-4654613	0.147245	10.0743	6.09632	0.000222432	YES	GO:0004601-peroxidase activity, GO:0005506-iron ion binding, GO:0005509-calcium ion binding, GO:0009055-electron carrier activity, GO:0016491-oxidoreductase activity, GO:0020037-heme binding, GO:0046872-metal ion binding
		biological_process							GO:0006979-response to oxidative stress, GO:0055114-oxidation-reduction process
LOC_Os12g19680.1	transposon protein, putative, unclassified, expressed	-	Chr12:11468754-11472475	0.777164	32.5916	5.39014	2.97554e-05	YES	-
LOC_Os12g21734.1	expressed protein	-	Chr12:12221390-12223748	0.0394745	5.1553	7.02899	2.13511e-05	YES	-
LOC_Os02g10690.1	targeting protein for Xklp2, putative, expressed	-	Chr2:5623351-5627373	1.36148	29.9441	4.45902	0.000129175	YES	-
LOC_Os02g10690.2	targeting protein for Xklp2, putative, expressed	-	Chr2:5623351-5627373	1.36148	29.9441	4.45902	0.000129175	YES	-
LOC_Os02g13710.1	ethylene-responsive transcription factor TINY, putative, expressed	molecular_function	Chr2:7365219-7366415	0.0789587	5.43346	6.10463	0.000319845	YES	GO:0003677-DNA binding, GO:0003700-sequence-specific DNA binding transcription factor activity, GO:0050825-ice binding
		cellular_component							GO:0005634-nucleus
		biological_process							GO:0006355-regulation of transcription, DNA-dependent, GO:0042309-homoiothermy, GO:0050826-response to freezing
LOC_Os02g43110.1	sodium/calcium exchanger 1 precursor, putative, expressed	cellular_component	Chr2:25957159-25959377	0.442932	29.0908	6.03733	2.38881e-05	YES	GO:0016020-membrane, GO:0016021-integral to membrane
LOC_Os02g56240.1	retrotransposon protein, putative, Ty3-gypsy subclass	-	Chr2:34393869-34394136	1.54523	102.558	6.05247	0.000255874	YES	-
LOC_Os03g11335.1	expressed protein	-	Chr3:5836349-5836789	0.293107	20.8663	6.15361	0.000282312	YES	-
LOC_Os03g16760.1	protein phosphatase 2C, putative, expressed	molecular_function	Chr3:9285327-9288857	0.0335292	4.55245	7.08508	1.78598e-05	YES	GO:0003824-catalytic activity, GO:0000287-magnesium ion binding, GO:0004721-phosphoprotein phosphatase activity, GO:0016787-hydrolase activity, GO:0030145-manganese ion binding, GO:0046872-metal ion binding
		cellular_component							GO:0005886-plasma membrane
		biological_process							GO:0048366-leaf development
LOC_Os03g23760.1	retrotransposon protein, putative, Ty3-gypsy subclass, expressed	molecular_function	Chr3:13460392-13469269	0.0917709	4.68899	5.6751	0.000116891	YES	GO:0003676-nucleic acid binding, GO:0003723-RNA binding, GO:0003964-RNA-directed DNA polymerase activity, GO:0004190-aspartic-type endopeptidase activity, GO:0008270-zinc ion binding, GO:0004969-histamine receptor activity
		cellular_component							GO:0016021-integral to membrane
		biological_process							GO:0006278-RNA-dependent DNA replication, GO:0006508-proteolysis, GO:0007186-G-protein coupled receptor signaling pathway
LOC_Os03g30780.2	expressed protein	-	Chr3:17548970-17550448	0.186146	15.9034	6.41676	3.30735e-05	YES	-
LOC_Os03g40725.1	expressed protein	-	Chr3:22659156-22664290	0.03286	24.6248	9.54956	9.78451e-10	YES	-
LOC_Os03g18970.1	protein phosphotase protein, putative, expressed	molecular_function	Chr3:10621701-10625411	0.0876753	6.54464	6.222	0.000157012	YES	GO:0003824-catalytic activity, GO:0000287-magnesium ion binding, GO:0004721-phosphoprotein phosphatase activity, GO:0016787-hydrolase activity, GO:0030145-manganese ion binding, GO:0046872-metal ion binding
		cellular_component							GO:0005886-plasma membrane
LOC_Os03g19200.1	DNAJ heat shock N-terminal domain-containing protein, putative, expressed	molecular_function	Chr3:10772279-10775798	0.0293287	3.04055	6.69588	5.94436e-05	YES	GO:0005488-binding, GO:0031072-heat shock protein binding, GO:0050825-ice binding
		biological_process							GO:0042309-homoiothermy, GO:0050826-response to freezing
LOC_Os03g23110.1	retrotransposon protein, putative, Ty3-gypsy subclass, expressed	molecular_function	Chr3:13361011-13366500	0.289627	10.3026	5.15267	9.23632e-05	YES	GO:0003676-nucleic acid binding, GO:0003677-DNA binding, GO:0003682-chromatin binding, GO:0003723-RNA binding, GO:0003964-RNA-directed DNA polymerase activity, GO:0004190-aspartic-type endopeptidase activity, GO:0008270-zinc ion binding
		cellular_component							GO:0000785-chromatin, GO:0005634-nucleus
		biological_process							GO:0006278-RNA-dependent DNA replication, GO:0006333-chromatin assembly or disassembly, GO:0006508-proteolysis, GO:0015074-DNA integration
LOC_Os03g23800.1	retrotransposon protein, putative, Ty3-gypsy subclass, expressed	molecular_function	Chr3:13491755-13498490	0.0321299	2.09902	6.02965	0.000266086	YES	GO:0003676-nucleic acid binding, GO:0003677-DNA binding, GO:0003723-RNA binding, GO:0003964-RNA-directed DNA polymerase activity, GO:0004190-aspartic-type endopeptidase activity, GO:0008270-zinc ion binding, GO:0003682-chromatin binding, GO:0005198-structural molecule activity
		cellular_component							GO:0000785-chromatin, GO:0005634-nucleus, GO:0015629-actin cytoskeleton
		biological_process							GO:0006278-RNA-dependent DNA replication, GO:0006508-proteolysis, GO:0015074-DNA integration, GO:0006333-chromatin assembly or disassembly, GO:0007155-cell adhesion
LOC_Os03g36130.1	retrotransposon protein, putative, unclassified, expressed	-	Chr3:20042785-20047591	0.280094	31.4979	6.8132	1.9782e-07	YES	-
LOC_Os03g36239.1	retrotransposon protein, putative, Ty3-gypsy subclass, expressed	molecular_function	Chr3:20096460-20109013	0.00928778	0.627272	6.07761	0.000343266	YES	GO:0003676-nucleic acid binding, GO:0003677-DNA binding, GO:0003682-chromatin binding, GO:0003723-RNA binding, GO:0003964-RNA-directed DNA polymerase activity, GO:0008270-zinc ion binding, GO:0004190-aspartic-type endopeptidase activity
		cellular_component							GO:0000785-chromatin, GO:0005634-nucleus
		biological_process							GO:0006278-RNA-dependent DNA replication, GO:0006333-chromatin assembly or disassembly, GO:0015074-DNA integration, GO:0006508-proteolysis
LOC_Os03g47960.1	expressed protein	-	Chr3:27265559-27268578	0.0584947	6.29295	6.74929	5.07031e-05	YES	-
LOC_Os04g04590.1	retrotransposon protein, putative, Ty3-gypsy subclass, expressed	molecular_function	Chr4:2190799-2194809	0.0680374	3.86008	5.82616	4.50146e-05	YES	GO:0003676-nucleic acid binding, GO:0003677-DNA binding, GO:0003682-chromatin binding, GO:0003723-RNA binding, GO:0003964-RNA-directed DNA polymerase activity
		cellular_component							GO:0000785-chromatin, GO:0005634-nucleus
		biological_process							GO:0006278-RNA-dependent DNA replication, GO:0006333-chromatin assembly or disassembly, GO:0015074-DNA integration
LOC_Os04g04900.1	retrotransposon protein, putative, Ty3-gypsy subclass, expressed	molecular_function	Chr4:2359565-2363978	0.0911782	5.70827	5.96822	4.20498e-05	YES	GO:0003676-nucleic acid binding, GO:0003677-DNA binding, GO:0003682-chromatin binding, GO:0003723-RNA binding, GO:0003964-RNA-directed DNA polymerase activity, GO:0004190-aspartic-type endopeptidase activity, GO:0008270-zinc ion binding
		cellular_component							GO:0000785-chromatin, GO:0005634-nucleus
		biological_process							GO:0006278-RNA-dependent DNA replication, GO:0006333-chromatin assembly or disassembly, GO:0006508-proteolysis, GO:0015074-DNA integration
LOC_Os04g05290.1	retrotransposon protein, putative, Ty3-gypsy subclass, expressed	molecular_function	Chr4:2632645-2636097	0.100082	5.63723	5.81574	0.000111119	YES	GO:0003676-nucleic acid binding, GO:0003723-RNA binding, GO:0003964-RNA-directed DNA polymerase activity, GO:0004190-aspartic-type endopeptidase activity, GO:0008270-zinc ion binding
		biological_process							GO:0006278-RNA-dependent DNA replication, GO:0006508-proteolysis
LOC_Os04g07860.1	retrotransposon protein, putative, unclassified, expressed	-	Chr4:4183296-4187085	0.112607	8.25551	6.19598	1.66966e-05	YES	-
LOC_Os04g16775.1	conserved hypothetical protein	molecular_function	Chr4:9153683-9154210	30.3489	539.064	4.15074	0.000158011	YES	GO:0003735-structural constituent of ribosome
		cellular_component							GO:0005622-intracellular, GO:0005840-ribosome
		biological_process							GO:0006412-translation
LOC_Os04g16818.1	chloroplast 30S ribosomal protein S19, putative	molecular_function	Chr4:9153683-9154210	30.3489	539.064	4.15074	0.000158011	YES	GO:0003735-structural constituent of ribosome, GO:0003723-RNA binding, GO:0019843-rRNA binding
		cellular_component							GO:0005622-intracellular, GO:0005840-ribosome, GO:0030529-ribonucleoprotein complex, GO:0009507-chloroplast, GO:0009536-plastid, GO:0015935-small ribosomal subunit, GO:0009570-chloroplast stroma
		biological_process							GO:0006412-translation
LOC_Os04g16822.1	chloroplast 50S ribosomal protein L22, putative, expressed	molecular_function	Chr4:9154280-9154730	1.76847	138.067	6.28672	8.86734e-06	YES	GO:0003735-structural constituent of ribosome, GO:0003723-RNA binding, GO:0019843-rRNA binding
		cellular_component							GO:0005622-intracellular, GO:0005840-ribosome, GO:0015934-large ribosomal subunit, GO:0030529-ribonucleoprotein complex, GO:0009507-chloroplast, GO:0009536-plastid
		biological_process							GO:0006412-translation
LOC_Os04g16826.1	chloroplast 50S ribosomal protein L16, putative, expressed	molecular_function	Chr4:9156711-9157117	4.50824	308.855	6.09822	4.38066e-06	YES	GO:0003735-structural constituent of ribosome
		cellular_component							GO:0005622-intracellular, GO:0005840-ribosome, GO:0009507-chloroplast, GO:0009536-plastid, GO:0030529-ribonucleoprotein complex
		biological_process							GO:0006412-translation
LOC_Os04g07830.1	expressed protein	-	Chr4:4169607-4170828	0.462576	16.5484	5.16086	0.00040307	YES	-
LOC_Os04g20210.1	expressed protein	cellular_component	Chr4:11263894-11271570	0.0119276	2.20398	7.52967	0.000280656	YES	GO:0016021-integral to membrane
		biological_process							GO:0007186-G-protein coupled receptor signaling pathway
LOC_Os04g20210.2	expressed protein	cellular_component	Chr4:11263894-11271570	0.0119276	2.20398	7.52967	0.000280656	YES	GO:0016021-integral to membrane
		biological_process							GO:0007186-G-protein coupled receptor signaling pathway
LOC_Os04g39100.1	peroxidase precursor, putative, expressed	molecular_function	Chr4:23235805-23237196	0.0664383	4.46926	6.07188	0.000349138	YES	GO:0004601-peroxidase activity, GO:0005506-iron ion binding, GO:0005509-calcium ion binding, GO:0009055-electron carrier activity, GO:0016491-oxidoreductase activity, GO:0020037-heme binding, GO:0046872-metal ion binding
		cellular_component							GO:0009505-plant-type cell wall
		biological_process							GO:0006979-response to oxidative stress, GO:0055114-oxidation-reduction process
LOC_Os04g39814.2	Os4bglu9 - beta-glucosidase homologue, similar to Os4Bglu12 exoglucanase/beta-glucosidase, expressed	molecular_function	Chr4:23715442-23721731	0.0490779	4.30132	6.45356	8.94113e-05	YES	GO:0003824-catalytic activity, GO:0004553-hydrolase activity, hydrolyzing O-glycosyl compounds, GO:0043169-cation binding
		biological_process							GO:0005975-carbohydrate metabolic process
LOC_Os04g39814.3	Os4bglu9 - beta-glucosidase homologue, similar to Os4Bglu12 exoglucanase/beta-glucosidase, expressed	molecular_function	Chr4:23715442-23721731	0.0490779	4.30132	6.45356	8.94113e-05	YES	GO:0003824-catalytic activity, GO:0004553-hydrolase activity, hydrolyzing O-glycosyl compounds, GO:0043169-cation binding
		biological_process							GO:0005975-carbohydrate metabolic process
LOC_Os04g39814.1	Os4bglu9 - beta-glucosidase homologue, similar to Os4Bglu12 exoglucanase/beta-glucosidase, expressed	molecular_function	Chr4:23715442-23721731	0.0490779	4.30132	6.45356	8.94113e-05	YES	GO:0004553-hydrolase activity, hydrolyzing O-glycosyl compounds
		biological_process							GO:0005975-carbohydrate metabolic process
LOC_Os04g44640.1	ulp1 protease family, C-terminal catalytic domain containing protein, expressed	molecular_function	Chr4:26412805-26423826	0.0171042	5.15615	8.2358	3.21126e-07	YES	GO:0008234-cysteine-type peptidase activity
		biological_process							GO:0006508-proteolysis
LOC_Os04g49930.1	sensitivity to red light reduced protein 1, putative, expressed	molecular_function	Chr4:29776428-29783593	0.0623741	9.1889	7.2028	7.94183e-06	YES	GO:0003676-nucleic acid binding
LOC_Os04g56000.1	AGAP001055-PA, putative, expressed	-	Chr4:33351838-33352460	0.177326	12.9392	6.1892	0.000255	YES	-
LOC_Os05g06990.1	TKL_IRAK_CrRLK1L-1.10 - The CrRLK1L-1 subfamily has homology to the CrRLK1L homolog, expressed	molecular_function	Chr5:3671002-3673777	0.0312587	2.84462	6.50783	0.000103311	YES	GO:0000166-nucleotide binding, GO:0004672-protein kinase activity, GO:0004674-protein serine/threonine kinase activity, GO:0005524-ATP binding, GO:0004872-receptor activity, GO:0016301-kinase activity, GO:0004713-protein tyrosine kinase activity
		biological_process							GO:0006468-protein phosphorylation
LOC_Os05g07560.1	expressed protein	-	Chr5:4043729-4048020	0.0197838	1.67144	6.40062	0.000140487	YES	-
LOC_Os05g13600.1	retrotransposon protein, putative, Ty3-gypsy subclass	-	Chr5:7541425-7543561	0.172097	15.5307	6.49576	0.000107513	YES	-
LOC_Os05g38500.1	fasciclin-like arabinogalactan protein, putative, expressed	-	Chr5:22587171-22588874	0.0529933	32.4543	9.25838	5.18079e-09	YES	-
LOC_Os05g49240.1	homeodomain-related, putative, expressed	molecular_function	Chr5:28251312-28256758	2.07467	73.8386	5.15342	0.000158357	YES	GO:0003677-DNA binding
		cellular_component							GO:0005634-nucleus
LOC_Os05g49430.1	aldose 1-epimerase, putative, expressed	molecular_function	Chr5:28342174-28345123	0.0372942	4.89778	7.03703	2.08134e-05	YES	GO:0003824-catalytic activity, GO:0016853-isomerase activity, GO:0030246-carbohydrate binding
		biological_process							GO:0005975-carbohydrate metabolic process
LOC_Os05g49430.2	aldose 1-epimerase, putative, expressed	molecular_function	Chr5:28342174-28345123	0.0372942	4.89778	7.03703	2.08134e-05	YES	GO:0003824-catalytic activity, GO:0016853-isomerase activity, GO:0030246-carbohydrate binding
		biological_process							GO:0005975-carbohydrate metabolic process
LOC_Os05g50310.1	ZF-HD protein dimerisation region containing protein, expressed	molecular_function	Chr5:28835773-28836869	0.262217	12.4932	5.57424	0.000408421	YES	GO:0003677-DNA binding
LOC_Os05g07960.1	F-box protein interaction domain containing protein, expressed	-	Chr5:4312532-4314358	0.0490779	3.1149	5.98797	0.000436328	YES	-
LOC_Os05g13460.1	retrotransposon protein, putative, unclassified, expressed	molecular_function	Chr5:7467385-7471782	0.0202446	1.69023	6.38354	0.000147483	YES	GO:0003677-DNA binding, GO:0003676-nucleic acid binding, GO:0004523-ribonuclease H activity, GO:0004190-aspartic-type endopeptidase activity
		biological_process							GO:0015074-DNA integration, GO:0006508-proteolysis
LOC_Os05g20700.1	retrotransposon protein, putative, Ty3-gypsy subclass, expressed	-	Chr5:12136554-12137897	0.525008	24.1107	5.52119	9.93822e-05	YES	-
LOC_Os05g22724.1	chloroplast 50S ribosomal protein L16, putative, expressed	molecular_function	Chr5:12889752-12890158	2.50667	229.323	6.51547	2.80626e-06	YES	GO:0003735-structural constituent of ribosome
		cellular_component							GO:0005622-intracellular, GO:0005840-ribosome, GO:0009507-chloroplast, GO:0009536-plastid, GO:0030529-ribonucleoprotein complex
		biological_process							GO:0006412-translation
LOC_Os05g24680.1	retrotransposon protein, putative, Ty3-gypsy subclass, expressed	molecular_function	Chr5:14280155-14292389	0.0362489	2.39608	6.04659	2.00833e-05	YES	GO:0003723-RNA binding, GO:0003964-RNA-directed DNA polymerase activity, GO:0003677-DNA binding, GO:0003676-nucleic acid binding, GO:0008270-zinc ion binding, GO:0004190-aspartic-type endopeptidase activity
		biological_process							GO:0006278-RNA-dependent DNA replication, GO:0015074-DNA integration, GO:0006508-proteolysis
LOC_Os05g31140.2	glycosyl hydrolases family 17, putative, expressed	molecular_function	Chr5:18106223-18110987	12.1097	204.48	4.07772	2.98717e-07	YES	GO:0004553-hydrolase activity, hydrolyzing O-glycosyl compounds, GO:0016301-kinase activity, GO:0016774-phosphotransferase activity, carboxyl group as acceptor
		cellular_component							GO:0005622-intracellular
		biological_process							GO:0005975-carbohydrate metabolic process, GO:0008152-metabolic process, GO:0016310-phosphorylation
LOC_Os05g31140.3	glycosyl hydrolases family 17, putative, expressed	molecular_function	Chr5:18106223-18110987	12.1097	204.48	4.07772	2.98717e-07	YES	GO:0004553-hydrolase activity, hydrolyzing O-glycosyl compounds, GO:0016301-kinase activity, GO:0016774-phosphotransferase activity, carboxyl group as acceptor
		cellular_component							GO:0005622-intracellular
		biological_process							GO:0005975-carbohydrate metabolic process, GO:0008152-metabolic process, GO:0016310-phosphorylation
LOC_Os05g31140.1	glycosyl hydrolases family 17, putative, expressed	molecular_function	Chr5:18106223-18110987	12.1097	204.48	4.07772	2.98717e-07	YES	GO:0003824-catalytic activity, GO:0004553-hydrolase activity, hydrolyzing O-glycosyl compounds, GO:0016787-hydrolase activity, GO:0016798-hydrolase activity, acting on glycosyl bonds, GO:0043169-cation binding, GO:0042972-licheninase activity, GO:0016301-kinase activity, GO:0016774-phosphotransferase activity, carboxyl group as acceptor
		cellular_component							GO:0005622-intracellular, GO:0005618-cell wall, GO:0005886-plasma membrane, GO:0048046-apoplast, GO:0005773-vacuole
		biological_process							GO:0005975-carbohydrate metabolic process, GO:0008152-metabolic process, GO:0016310-phosphorylation, GO:0009817-defense response to fungus, incompatible interaction, GO:0009651-response to salt stress, GO:0009409-response to cold, GO:0009617-response to bacterium
LOC_Os05g34854.1	gibberellin 20 oxidase 2, putative, expressed	molecular_function	Chr5:20685345-20692274	0.0569851	12.1888	7.74075	1.79564e-06	YES	GO:0016491-oxidoreductase activity, GO:0004181-metallocarboxypeptidase activity, GO:0016216-isopenicillin-N synthase activity, GO:0005506-iron ion binding
		biological_process							GO:0009685-gibberellin metabolic process, GO:0006508-proteolysis, GO:0017000-antibiotic biosynthetic process
LOC_Os05g34854.2	gibberellin 20 oxidase 2, putative, expressed	molecular_function	Chr5:20685345-20692274	0.0569851	12.1888	7.74075	1.79564e-06	YES	GO:0016491-oxidoreductase activity, GO:0004181-metallocarboxypeptidase activity, GO:0016216-isopenicillin-N synthase activity
		biological_process							GO:0017000-antibiotic biosynthetic process, GO:0006508-proteolysis
LOC_Os05g39130.1	retrotransposon protein, putative, unclassified, expressed	molecular_function	Chr5:22945967-22953175	0.0199335	1.29274	6.0191	0.000401285	YES	GO:0003676-nucleic acid binding, GO:0003677-DNA binding
		biological_process							GO:0015074-DNA integration
LOC_Os05g52060.1	retrotransposon protein, putative, unclassified	-	Chr5:29884157-29892789	0.14512	8.44444	5.86268	0.000109955	YES	-
LOC_Os06g37560.1	beta-galactosidase precursor, putative, expressed	molecular_function	Chr6:22245385-22251772	2.33054	94.9455	5.34836	6.36252e-07	YES	GO:0004553-hydrolase activity, hydrolyzing O-glycosyl compounds, GO:0003824-catalytic activity, GO:0004565-beta-galactosidase activity, GO:0016787-hydrolase activity, GO:0016798-hydrolase activity, acting on glycosyl bonds, GO:0043169-cation binding
		cellular_component							GO:0005576-extracellular region, GO:0048046-apoplast, GO:0005618-cell wall, GO:0009505-plant-type cell wall
		biological_process							GO:0005975-carbohydrate metabolic process, GO:0008152-metabolic process
LOC_Os06g04680.2	expressed protein	cellular_component	Chr6:2039301-2041427	0.159913	7.96231	5.63782	0.000342215	YES	GO:0005794-Golgi apparatus
LOC_Os06g04680.1	expressed protein	-	Chr6:2039301-2041427	0.159913	7.96231	5.63782	0.000342215	YES	-
LOC_Os06g06290.1	GDSL-like lipase/acylhydrolase, putative, expressed	molecular_function	Chr6:2908023-2910916	58.004	873.39	3.9124	3.58991e-06	YES	GO:0016788-hydrolase activity, acting on ester bonds
		biological_process							GO:0006629-lipid metabolic process
LOC_Os06g24310.1	retrotransposon protein, putative, unclassified, expressed	-	Chr6:14217109-14227611	0.905894	18.3547	4.34066	3.84015e-05	YES	-
LOC_Os07g04500.1	expressed protein	-	Chr7:1985483-1987858	2.87709	67.5008	4.55222	0.000428746	YES	-
LOC_Os07g05750.1	retrotransposon protein, putative, Ty3-gypsy subclass, expressed	-	Chr7:2765291-2770654	0.654488	17.5742	4.74695	6.10477e-05	YES	-
LOC_Os07g25022.1	conserved hypothetical protein	molecular_function	Chr7:14244175-14244702	30.3489	539.33	4.15145	0.000157573	YES	GO:0003735-structural constituent of ribosome
		cellular_component							GO:0005622-intracellular, GO:0005840-ribosome
		biological_process							GO:0006412-translation
LOC_Os07g25024.1	chloroplast 30S ribosomal protein S19, putative	molecular_function	Chr7:14244175-14244702	30.3489	539.33	4.15145	0.000157573	YES	GO:0003735-structural constituent of ribosome, GO:0003723-RNA binding, GO:0019843-rRNA binding
		cellular_component							GO:0005622-intracellular, GO:0005840-ribosome, GO:0030529-ribonucleoprotein complex, GO:0009507-chloroplast, GO:0009536-plastid, GO:0015935-small ribosomal subunit, GO:0009570-chloroplast stroma
		biological_process							GO:0006412-translation
LOC_Os07g31430.1	phosphate-induced protein 1 conserved region domain containing protein, expressed	-	Chr7:18618290-18619873	0.0574661	4.50766	6.29352	0.000190267	YES	-
LOC_Os07g01910.1	expressed protein	-	Chr7:555993-558373	0.317447	44.4087	7.12818	1.01775e-05	YES	-
LOC_Os07g04480.1	transposon protein, putative, unclassified, expressed	molecular_function	Chr7:1978005-1981459	0.153925	7.3969	5.58662	0.000108436	YES	GO:0003676-nucleic acid binding, GO:0008270-zinc ion binding
LOC_Os07g07990.1	uncharacterized protein At4g06744 precursor, putative, expressed	molecular_function	Chr7:4029226-4030855	1.00197	37.4223	5.22298	6.37658e-05	YES	GO:0005515-protein binding
LOC_Os07g17720.1	retrotransposon protein, putative, Ty3-gypsy subclass	molecular_function	Chr7:10461782-10467609	0.180255	14.1656	6.29621	1.58121e-05	YES	GO:0003723-RNA binding, GO:0003964-RNA-directed DNA polymerase activity, GO:0003676-nucleic acid binding, GO:0008270-zinc ion binding
		biological_process							GO:0006278-RNA-dependent DNA replication
LOC_Os07g32790.1	ankyrin repeat domain containing protein, expressed	cellular_component	Chr7:19614240-19617474	0.0363809	2.44308	6.06938	0.000351108	YES	GO:0048046-apoplast
LOC_Os08g07774.1	disease resistance protein RPM1, putative, expressed	molecular_function	Chr8:4352806-4361458	0.041269	10.9031	8.04546	1.70729e-07	YES	GO:0004672-protein kinase activity, GO:0005524-ATP binding
		biological_process							GO:0006468-protein phosphorylation, GO:0006915-apoptotic process, GO:0006952-defense response
LOC_Os08g07774.2	disease resistance protein RPM1, putative, expressed	-	Chr8:4352806-4361458	0.041269	10.9031	8.04546	1.70729e-07	YES	-
LOC_Os08g15264.1	conserved hypothetical protein	molecular_function	Chr8:9262238-9262765	30.7187	540.063	4.13594	0.000161538	YES	GO:0003735-structural constituent of ribosome
		cellular_component							GO:0005622-intracellular, GO:0005840-ribosome
		biological_process							GO:0006412-translation
LOC_Os08g15266.1	chloroplast 30S ribosomal protein S19, putative	molecular_function	Chr8:9262238-9262765	30.7187	540.063	4.13594	0.000161538	YES	GO:0003735-structural constituent of ribosome, GO:0003723-RNA binding, GO:0019843-rRNA binding
		cellular_component							GO:0005622-intracellular, GO:0005840-ribosome, GO:0030529-ribonucleoprotein complex, GO:0009507-chloroplast, GO:0009536-plastid, GO:0015935-small ribosomal subunit, GO:0009570-chloroplast stroma
		biological_process							GO:0006412-translation
LOC_Os08g15268.1	chloroplast 50S ribosomal protein L22, putative, expressed	molecular_function	Chr8:9262833-9263283	1.76847	138.067	6.28672	8.86734e-06	YES	GO:0003735-structural constituent of ribosome, GO:0003723-RNA binding, GO:0019843-rRNA binding
		cellular_component							GO:0005622-intracellular, GO:0005840-ribosome, GO:0015934-large ribosomal subunit, GO:0030529-ribonucleoprotein complex, GO:0009507-chloroplast, GO:0009536-plastid
		biological_process							GO:0006412-translation
LOC_Os08g17040.1	retrotransposon protein, putative, unclassified, expressed	molecular_function	Chr8:10432505-10442528	0.0119592	0.836805	6.1287	0.000299073	YES	GO:0003677-DNA binding, GO:0003676-nucleic acid binding, GO:0008270-zinc ion binding
		biological_process							GO:0015074-DNA integration
LOC_Os08g29360.1	retrotransposon protein, putative, unclassified, expressed	molecular_function	Chr8:18007109-18011879	0.0451132	4.6335	6.68241	0.000105961	YES	GO:0004553-hydrolase activity, hydrolyzing O-glycosyl compounds
		biological_process							GO:0005975-carbohydrate metabolic process
LOC_Os08g39640.1	cytochrome P450, putative, expressed	molecular_function	Chr8:25102164-25105616	0.105457	13.983	7.05088	1.99704e-05	YES	GO:0004497-monooxygenase activity, GO:0005506-iron ion binding, GO:0009055-electron carrier activity, GO:0020037-heme binding
LOC_Os08g41290.1	AIR12, putative, expressed	molecular_function	Chr8:26086541-26087834	0.721913	31.3063	5.43848	8.90499e-05	YES	GO:0050825-ice binding
		biological_process							GO:0042309-homoiothermy, GO:0050826-response to freezing, GO:0016068-type I hypersensitivity
LOC_Os08g12470.1	retrotransposon protein, putative, Ty3-gypsy subclass, expressed	molecular_function	Chr8:7373563-7380405	0.0361248	1.71022	5.56505	0.000273609	YES	GO:0003723-RNA binding, GO:0003964-RNA-directed DNA polymerase activity, GO:0003682-chromatin binding, GO:0003677-DNA binding, GO:0003676-nucleic acid binding, GO:0008270-zinc ion binding, GO:0004190-aspartic-type endopeptidase activity
		cellular_component							GO:0000785-chromatin, GO:0005634-nucleus
		biological_process							GO:0006278-RNA-dependent DNA replication, GO:0006333-chromatin assembly or disassembly, GO:0015074-DNA integration, GO:0006508-proteolysis
LOC_Os08g28000.1	expressed protein	-	Chr8:17060220-17060464	0.987276	70.9298	6.16679	0.00027966	YES	-
LOC_Os09g19952.1	ribosomal protein L22, putative, expressed	molecular_function	Chr9:11946746-11952503	15.2876	1195.52	6.28913	0	YES	GO:0003735-structural constituent of ribosome
		cellular_component							GO:0005622-intracellular, GO:0005840-ribosome
		biological_process							GO:0006412-translation
LOC_Os09g19954.1	ribosomal protein, putative, expressed	molecular_function	Chr9:11946746-11952503	15.2876	1195.52	6.28913	0	YES	GO:0003735-structural constituent of ribosome
		cellular_component							GO:0005622-intracellular, GO:0005840-ribosome, GO:0009507-chloroplast
		biological_process							GO:0006412-translation
LOC_Os09g24408.1	conserved hypothetical protein	molecular_function	Chr9:14507175-14507702	31.7019	1535.86	5.59833	2.33248e-07	YES	GO:0003735-structural constituent of ribosome
		cellular_component							GO:0005622-intracellular, GO:0005840-ribosome
		biological_process							GO:0006412-translation
LOC_Os09g24412.1	chloroplast 30S ribosomal protein S19, putative	molecular_function	Chr9:14507175-14507702	31.7019	1535.86	5.59833	2.33248e-07	YES	GO:0003735-structural constituent of ribosome, GO:0003723-RNA binding, GO:0019843-rRNA binding
		cellular_component							GO:0005622-intracellular, GO:0005840-ribosome, GO:0030529-ribonucleoprotein complex, GO:0009507-chloroplast, GO:0009536-plastid, GO:0015935-small ribosomal subunit, GO:0009570-chloroplast stroma
		biological_process							GO:0006412-translation
LOC_Os09g24414.1	chloroplast 50S ribosomal protein L22, putative, expressed	molecular_function	Chr9:14507770-14508220	0.282956	78.7425	8.12042	5.00915e-07	YES	GO:0003735-structural constituent of ribosome, GO:0003723-RNA binding, GO:0019843-rRNA binding
		cellular_component							GO:0005622-intracellular, GO:0005840-ribosome, GO:0015934-large ribosomal subunit, GO:0030529-ribonucleoprotein complex, GO:0009507-chloroplast, GO:0009536-plastid
		biological_process							GO:0006412-translation
LOC_Os09g12620.1	GPI-anchored protein, putative, expressed	molecular_function	Chr9:7231649-7232571	0.118797	7.65937	6.01065	0.000411944	YES	GO:0050825-ice binding
		biological_process							GO:0042309-homoiothermy, GO:0050826-response to freezing
LOC_Os09g26540.1	expressed protein	molecular_function	Chr9:16038841-16045467	0.216037	14.5626	6.07484	4.61063e-05	YES	GO:0003824-catalytic activity
LOC_Os09g26540.2	expressed protein	molecular_function	Chr9:16038841-16045467	0.216037	14.5626	6.07484	4.61063e-05	YES	GO:0003824-catalytic activity
LOC_Os01g11860.1	DJ-1 family protein, putative, expressed	cellular_component	Chr1:6412785-6419895	11.7001	0.0455328	-8.0054	1.19595e-06	YES	GO:0009507-chloroplast, GO:0005773-vacuole, GO:0005886-plasma membrane
		biological_process							GO:0046686-response to cadmium ion
LOC_Os01g28450.1	SCP-like extracellular protein, expressed	cellular_component	Chr1:15934490-15935319	572.378	24.4052	-4.55171	1.78532e-06	YES	GO:0005576-extracellular region
LOC_Os01g58280.1	OsSub8 - Putative Subtilisin homologue, expressed	molecular_function	Chr1:33684777-33688225	45.1216	0.226354	-7.6391	2.79271e-08	YES	GO:0004252-serine-type endopeptidase activity, GO:0042802-identical protein binding
		biological_process							GO:0006508-proteolysis, GO:0043086-negative regulation of catalytic activity
LOC_Os01g41800.1	cytochrome P450, putative, expressed	molecular_function	Chr1:23663058-23664444	14.0545	0.0649208	-7.75813	2.89241e-06	YES	GO:0004497-monooxygenase activity, GO:0005506-iron ion binding, GO:0009055-electron carrier activity, GO:0020037-heme binding
LOC_Os01g63690.1	hs1, putative, expressed	biological_process	Chr1:36942595-36944593	3.51408	0.0332054	-6.72558	8.2543e-05	YES	GO:0006979-response to oxidative stress, GO:0009751-response to salicylic acid stimulus, GO:0009816-defense response to bacterium, incompatible interaction
LOC_Os01g71740.1	amino acid permease family protein, putative, expressed	molecular_function	Chr1:41563977-41566629	13.628	0.0392972	-8.43794	2.35331e-07	YES	GO:0015171-amino acid transmembrane transporter activity
		cellular_component							GO:0016020-membrane, GO:0016021-integral to membrane
		biological_process							GO:0006810-transport, GO:0006865-amino acid transport
LOC_Os10g16990.2	expressed protein	-	Chr10:8506371-8509627	3.37173	0.0370251	-6.50884	0.000155195	YES	-
LOC_Os10g16990.1	expressed protein	-	Chr10:8506371-8509627	3.37173	0.0370251	-6.50884	0.000155195	YES	-
LOC_Os10g39420.1	CAMK_CAMK_like.8 - CAMK includes calcium/calmodulin depedent protein kinases, expressed	molecular_function	Chr10:21027453-21032225	4.73453	0.0631042	-6.22934	0.000212566	YES	GO:0000166-nucleotide binding, GO:0004672-protein kinase activity, GO:0004674-protein serine/threonine kinase activity, GO:0005509-calcium ion binding, GO:0005524-ATP binding, GO:0016301-kinase activity, GO:0016740-transferase activity, GO:0004713-protein tyrosine kinase activity
		cellular_component							GO:0016020-membrane
		biological_process							GO:0006468-protein phosphorylation
LOC_Os10g39710.2	strictosidine synthase, putative, expressed	molecular_function	Chr10:21224366-21226941	22.1053	0.743502	-4.89391	1.21709e-05	YES	GO:0016844-strictosidine synthase activity
		biological_process							GO:0009058-biosynthetic process
LOC_Os10g39710.1	strictosidine synthase, putative, expressed	molecular_function	Chr10:21224366-21226941	22.1053	0.743502	-4.89391	1.21709e-05	YES	GO:0016844-strictosidine synthase activity
		cellular_component							GO:0005783-endoplasmic reticulum
		biological_process							GO:0009058-biosynthetic process
LOC_Os10g05810.1	transposon protein, putative, Mutator sub-class, expressed	molecular_function	Chr10:2935955-2939803	5.02824	0.11552	-5.44384	0.000284355	YES	GO:0003676-nucleic acid binding, GO:0008270-zinc ion binding
LOC_Os10g30560.1	UDP-glucoronosyl and UDP-glucosyl transferase domain containing protein, expressed	molecular_function	Chr10:15893748-15902927	8.12497	0.103987	-6.28789	7.07153e-05	YES	GO:0016758-transferase activity, transferring hexosyl groups
		biological_process							GO:0008152-metabolic process
LOC_Os11g35450.1	leucine-rich repeat receptor protein kinase EXS precursor, putative, expressed	molecular_function	Chr11:20770022-20773284	3.03016	0.0589467	-5.68384	0.000414426	YES	GO:0005515-protein binding
LOC_Os11g41100.1	expressed protein	molecular_function	Chr11:24616114-24619580	3.44228	0.0578995	-5.89367	0.000229617	YES	GO:0000166-nucleotide binding, GO:0004672-protein kinase activity, GO:0004674-protein serine/threonine kinase activity, GO:0005515-protein binding, GO:0005524-ATP binding, GO:0004713-protein tyrosine kinase activity
		biological_process							GO:0006468-protein phosphorylation
LOC_Os11g42500.1	dirigent, putative, expressed	molecular_function	Chr11:25593754-25594897	255.073	15.5035	-4.04025	2.81491e-05	YES	GO:0003872-6-phosphofructokinase activity
		cellular_component							GO:0005945-6-phosphofructokinase complex, GO:0016020-membrane
		biological_process							GO:0006096-glycolysis
LOC_Os11g42550.1	dirigent, putative, expressed	molecular_function	Chr11:25617706-25618704	117.074	1.68161	-6.12143	1.33309e-06	YES	GO:0016740-transferase activity
LOC_Os11g03794.1	WD domain, G-beta repeat domain containing protein, expressed	-	Chr11:1484072-1496339	7.05317	0.166346	-5.40602	0.000252084	YES	-
LOC_Os11g10470.1	expressed protein	-	Chr11:5710545-5711249	26.4942	0.113064	-7.87239	1.9244e-06	YES	-
LOC_Os11g31540.1	BRASSINOSTEROID INSENSITIVE 1-associated receptor kinase 1 precursor, putative, expressed	molecular_function	Chr11:18430459-18432558	61.5631	1.75052	-5.13621	6.54434e-05	YES	GO:0005515-protein binding, GO:0004872-receptor activity, GO:0016301-kinase activity
LOC_Os12g34062.1	mitochondrial ribosomal protein S12, putative, expressed	molecular_function	Chr12:20453491-20453869	94.2374	2.29509	-5.35968	0.000205972	YES	GO:0003735-structural constituent of ribosome
		cellular_component							GO:0005622-intracellular, GO:0005739-mitochondrion, GO:0005840-ribosome, GO:0015935-small ribosomal subunit, GO:0030529-ribonucleoprotein complex
		biological_process							GO:0006412-translation
LOC_Os12g36830.1	pathogenesis-related Bet v I family protein, putative, expressed	biological_process	Chr12:22580777-22581972	387.138	13.7117	-4.81937	1.46847e-06	YES	GO:0006952-defense response, GO:0009607-response to biotic stimulus
LOC_Os12g36850.1	pathogenesis-related Bet v I family protein, putative, expressed	biological_process	Chr12:22591675-22593522	317.13	5.32947	-5.89494	1.7513e-07	YES	GO:0006952-defense response, GO:0009607-response to biotic stimulus
LOC_Os12g36880.1	pathogenesis-related Bet v I family protein, putative, expressed	biological_process	Chr12:22599951-22601258	728.513	58.7532	-3.63222	2.96169e-05	YES	GO:0006952-defense response, GO:0009607-response to biotic stimulus
LOC_Os12g20390.1	expressed protein	-	Chr12:11904645-11907293	38.1484	3.34142	-3.51309	0.000446023	YES	-
LOC_Os12g20390.4	expressed protein	-	Chr12:11904645-11907293	38.1484	3.34142	-3.51309	0.000446023	YES	-
LOC_Os12g20390.3	expressed protein	-	Chr12:11904645-11907293	38.1484	3.34142	-3.51309	0.000446023	YES	-
LOC_Os12g20390.5	expressed protein	-	Chr12:11904645-11907293	38.1484	3.34142	-3.51309	0.000446023	YES	-
LOC_Os12g20390.2	expressed protein	-	Chr12:11904645-11907293	38.1484	3.34142	-3.51309	0.000446023	YES	-
LOC_Os12g31870.1	expressed protein	-	Chr12:19193639-19196033	35.0361	0.324314	-6.75531	8.02858e-06	YES	-
LOC_Os12g39930.1	expressed protein	-	Chr12:24681649-24682176	5193.57	228.465	-4.50668	1.37995e-05	YES	-
LOC_Os12g43380.1	thaumatin, putative, expressed	cellular_component	Chr12:26912973-26922761	49.1068	1.39382	-5.13881	4.49258e-07	YES	GO:0005576-extracellular region
LOC_Os12g43430.1	thaumatin, putative, expressed	-	Chr12:26912973-26922761	49.1068	1.39382	-5.13881	4.49258e-07	YES	-
LOC_Os12g43390.1	thaumatin, putative, expressed	-	Chr12:26912973-26922761	49.1068	1.39382	-5.13881	4.49258e-07	YES	-
LOC_Os12g43440.1	thaumatin, putative, expressed	-	Chr12:26956141-26956894	84.3146	0.932641	-6.49832	2.86441e-06	YES	-
LOC_Os02g20950.1	expressed protein	-	Chr2:12387036-12394243	5.7639	0.140556	-5.35783	0.000367412	YES	-
LOC_Os02g36210.1	ent-kaurene synthase, chloroplast precursor, putative, expressed	molecular_function	Chr2:21841058-21847837	16.3646	0.381398	-5.42314	4.24156e-05	YES	GO:0000287-magnesium ion binding, GO:0009905-ent-copalyl diphosphate synthase activity, GO:0016829-lyase activity, GO:0016853-isomerase activity
		cellular_component							GO:0005739-mitochondrion, GO:0009536-plastid
		biological_process							GO:0006952-defense response, GO:0008152-metabolic process, GO:0009685-gibberellin metabolic process, GO:0051504-diterpene phytoalexin precursor biosynthetic process pathway
LOC_Os02g39200.1	nucleotide-sugar transporter family protein, putative, expressed	molecular_function	Chr2:23677344-23682665	3.43261	0.0312442	-6.77957	7.02899e-05	YES	GO:0005351-sugar:hydrogen symporter activity
		cellular_component							GO:0000139-Golgi membrane, GO:0016021-integral to membrane
		biological_process							GO:0008643-carbohydrate transport
LOC_Os02g39660.1	receptor kinase, putative, expressed	molecular_function	Chr2:23952925-23954617	7.25888	0.159455	-5.50853	0.000372337	YES	GO:0005515-protein binding
		biological_process							GO:0006952-defense response
LOC_Os02g27594.1	expressed protein	-	Chr2:16347686-16350266	37.0401	1.79461	-4.36735	0.00016049	YES	-
LOC_Os02g27594.2	expressed protein	-	Chr2:16347686-16350266	37.0401	1.79461	-4.36735	0.00016049	YES	-
LOC_Os02g27594.3	expressed protein	-	Chr2:16347686-16350266	37.0401	1.79461	-4.36735	0.00016049	YES	-
LOC_Os02g32860.1	poly synthetase 3, putative, expressed	molecular_function	Chr2:19509811-19514935	1.83751	0.022105	-6.37723	0.000224762	YES	GO:0003950-NAD+ ADP-ribosyltransferase activity, GO:0016740-transferase activity, GO:0016757-transferase activity, transferring glycosyl groups
		cellular_component							GO:0005622-intracellular, GO:0005634-nucleus
		biological_process							GO:0006471-protein ADP-ribosylation
LOC_Os03g16670.1	haloacid dehalogenase-like hydrolase family protein, putative, expressed	molecular_function	Chr3:9202540-9204717	3.76339	0.0502325	-6.22727	0.000337511	YES	GO:0003824-catalytic activity, GO:0016787-hydrolase activity
		biological_process							GO:0008152-metabolic process
LOC_Os03g19300.1	peptide chain release factor protein, putative, expressed	molecular_function	Chr3:10850793-10853954	3.73146	0.0352651	-6.72536	8.25891e-05	YES	GO:0003747-translation release factor activity, GO:0016149-translation release factor activity, codon specific
		cellular_component							GO:0005737-cytoplasm
		biological_process							GO:0006415-translational termination
LOC_Os03g40710.1	ZOS3-13 - C2H2 zinc finger protein, expressed	molecular_function	Chr3:22635141-22640881	2.42111	0.0301151	-6.32904	0.000256738	YES	GO:0008270-zinc ion binding, GO:0000287-magnesium ion binding, GO:0016740-transferase activity, GO:0030976-thiamine pyrophosphate binding, GO:0003677-DNA binding
		cellular_component							GO:0005622-intracellular
LOC_Os03g47930.1	expressed protein	-	Chr3:27235334-27250968	1.48791	0.0158461	-6.55302	0.000136928	YES	-
LOC_Os03g55590.1	MYB family transcription factor, putative, expressed	molecular_function	Chr3:31643336-31646161	6.87613	0.0308633	-7.79956	0.000215762	YES	GO:0003677-DNA binding
		cellular_component							GO:0005634-nucleus
LOC_Os03g55590.3	MYB family transcription factor, putative, expressed	molecular_function	Chr3:31643336-31646161	6.87613	0.0308633	-7.79956	0.000215762	YES	GO:0050825-ice binding
		cellular_component							GO:0005856-cytoskeleton
		biological_process							GO:0042309-homoiothermy, GO:0050826-response to freezing, GO:0007160-cell-matrix adhesion
LOC_Os03g55590.4	MYB family transcription factor, putative, expressed	molecular_function	Chr3:31643336-31646161	6.87613	0.0308633	-7.79956	0.000215762	YES	GO:0050825-ice binding
		cellular_component							GO:0005856-cytoskeleton
		biological_process							GO:0042309-homoiothermy, GO:0050826-response to freezing, GO:0007160-cell-matrix adhesion
LOC_Os03g56580.1	no apical meristem protein, putative, expressed	molecular_function	Chr3:32234310-32236602	3.93197	0.0425696	-6.52929	0.000146302	YES	GO:0003677-DNA binding
LOC_Os03g13210.1	peroxidase precursor, putative, expressed	molecular_function	Chr3:7128180-7130342	4.24588	0.0459801	-6.52891	0.000146432	YES	GO:0004601-peroxidase activity, GO:0005506-iron ion binding, GO:0005509-calcium ion binding, GO:0009055-electron carrier activity, GO:0016491-oxidoreductase activity, GO:0020037-heme binding, GO:0046872-metal ion binding
		cellular_component							GO:0005634-nucleus, GO:0005737-cytoplasm
		biological_process							GO:0006979-response to oxidative stress, GO:0055114-oxidation-reduction process
LOC_Os03g20949.1	phospholipid-transporting ATPase, putative, expressed	molecular_function	Chr3:11883795-11888887	3.97932	0.0964834	-5.3661	0.000429547	YES	GO:0000166-nucleotide binding, GO:0000287-magnesium ion binding, GO:0003824-catalytic activity, GO:0004012-phospholipid-translocating ATPase activity, GO:0005524-ATP binding, GO:0015662-ATPase activity, coupled to transmembrane movement of ions, phosphorylative mechanism, GO:0016787-hydrolase activity, GO:0016820-hydrolase activity, acting on acid anhydrides, catalyzing transmembrane movement of …
		cellular_component							GO:0016020-membrane, GO:0016021-integral to membrane, GO:0005886-plasma membrane
		biological_process							GO:0006754-ATP biosynthetic process, GO:0008152-metabolic process, GO:0015914-phospholipid transport
LOC_Os03g20949.2	phospholipid-transporting ATPase, putative, expressed	molecular_function	Chr3:11883795-11888887	3.97932	0.0964834	-5.3661	0.000429547	YES	GO:0000166-nucleotide binding, GO:0005524-ATP binding, GO:0015662-ATPase activity, coupled to transmembrane movement of ions, phosphorylative mechanism, GO:0016787-hydrolase activity, GO:0016820-hydrolase activity, acting on acid anhydrides, catalyzing transmembrane movement of substances
		cellular_component							GO:0016020-membrane, GO:0016021-integral to membrane
		biological_process							GO:0006754-ATP biosynthetic process
LOC_Os03g21060.1	No apical meristem protein, putative, expressed	molecular_function	Chr3:11973969-11976426	6.74084	0.108629	-5.95545	0.000191901	YES	GO:0003677-DNA binding
LOC_Os04g03796.3	OsSub37 - Putative Subtilisin homologue, expressed	molecular_function	Chr4:1702002-1710519	12.6455	0.399996	-4.98249	0.000102264	YES	GO:0004252-serine-type endopeptidase activity, GO:0042802-identical protein binding
		biological_process							GO:0043086-negative regulation of catalytic activity
LOC_Os04g03796.4	OsSub37 - Putative Subtilisin homologue, expressed	molecular_function	Chr4:1702002-1710519	12.6455	0.399996	-4.98249	0.000102264	YES	GO:0004252-serine-type endopeptidase activity, GO:0042802-identical protein binding
		biological_process							GO:0006508-proteolysis, GO:0043086-negative regulation of catalytic activity
LOC_Os04g03796.1	OsSub37 - Putative Subtilisin homologue, expressed	molecular_function	Chr4:1702002-1710519	12.6455	0.399996	-4.98249	0.000102264	YES	GO:0004252-serine-type endopeptidase activity, GO:0042802-identical protein binding
		biological_process							GO:0006508-proteolysis, GO:0043086-negative regulation of catalytic activity
LOC_Os04g03796.2	OsSub37 - Putative Subtilisin homologue, expressed	molecular_function	Chr4:1702002-1710519	12.6455	0.399996	-4.98249	0.000102264	YES	GO:0004252-serine-type endopeptidase activity
		biological_process							GO:0006508-proteolysis
LOC_Os04g21820.1	OsWAK33 - OsWAK receptor-like protein OsWAK-RLP, expressed	molecular_function	Chr4:12364430-12369648	8.61475	0.0216333	-8.63741	1.07659e-07	YES	GO:0000166-nucleotide binding, GO:0004672-protein kinase activity, GO:0004674-protein serine/threonine kinase activity, GO:0005509-calcium ion binding, GO:0005524-ATP binding, GO:0004713-protein tyrosine kinase activity
		biological_process							GO:0006468-protein phosphorylation
LOC_Os04g33390.1	prephenate dehydratase domain containing protein, expressed	molecular_function	Chr4:20169584-20171246	5.77075	0.0406631	-7.1489	2.23041e-05	YES	GO:0004664-prephenate dehydratase activity
		biological_process							GO:0009094-L-phenylalanine biosynthetic process
LOC_Os04g54340.1	double-strand break repair protein MRE11, putative, expressed	molecular_function	Chr4:32342579-32351851	6.65353	0.0978019	-6.08811	6.34193e-05	YES	GO:0004519-endonuclease activity, GO:0004527-exonuclease activity, GO:0016787-hydrolase activity, GO:0030145-manganese ion binding, GO:0004518-nuclease activity
		cellular_component							GO:0005634-nucleus
		biological_process							GO:0006259-DNA metabolic process, GO:0006302-double-strand break repair, GO:0006281-DNA repair, GO:0006974-response to DNA damage stimulus, GO:0007126-meiosis
LOC_Os04g28480.1	retrotransposon protein, putative, unclassified, expressed	-	Chr4:16863757-16870091	5.9667	0.15569	-5.26019	0.000442619	YES	-
LOC_Os04g28480.2	retrotransposon protein, putative, unclassified, expressed	-	Chr4:16863757-16870091	5.9667	0.15569	-5.26019	0.000442619	YES	-
LOC_Os04g30240.1	OsWAK60 - OsWAK receptor-like protein kinase, expressed	molecular_function	Chr4:18042128-18049438	34.3643	0.470612	-6.19023	1.74765e-06	YES	GO:0004672-protein kinase activity, GO:0004674-protein serine/threonine kinase activity, GO:0005509-calcium ion binding, GO:0005524-ATP binding, GO:0004713-protein tyrosine kinase activity
		biological_process							GO:0006468-protein phosphorylation
LOC_Os04g35420.1	helicase conserved C-terminal domain containing protein, expressed	molecular_function	Chr4:21547033-21558315	1.05203	0.0153775	-6.09621	0.000477301	YES	GO:0000166-nucleotide binding, GO:0003676-nucleic acid binding, GO:0003824-catalytic activity, GO:0004386-helicase activity, GO:0005515-protein binding, GO:0005524-ATP binding, GO:0008026-ATP-dependent helicase activity, GO:0008080-N-acetyltransferase activity, GO:0008270-zinc ion binding, GO:0016787-hydrolase activity, GO:0043140-ATP-dependent 3'-5' DNA helicase activity, GO:0046872-metal ion bi…
		cellular_component							GO:0005622-intracellular
		biological_process							GO:0006260-DNA replication, GO:0006281-DNA repair, GO:0006310-DNA recombination, GO:0008152-metabolic process, GO:0044237-cellular metabolic process, GO:0006974-response to DNA damage stimulus, GO:0000724-double-strand break repair via homologous recombination, GO:0051276-chromosome organization
LOC_Os04g35600.1	OsPDIL1-2 protein disulfide isomerase PDIL1-2, expressed	molecular_function	Chr4:21699921-21702993	3.47619	0.0355536	-6.61137	0.000115534	YES	GO:0016853-isomerase activity
		cellular_component							GO:0005783-endoplasmic reticulum, GO:0005788-endoplasmic reticulum lumen, GO:0016020-membrane, GO:0005773-vacuole, GO:0009507-chloroplast, GO:0009579-thylakoid, GO:0009505-plant-type cell wall, GO:0000326-protein storage vacuole, GO:0000327-lytic vacuole within protein storage vacuole, GO:0005886-plasma membrane
		biological_process							GO:0045454-cell redox homeostasis, GO:0009306-protein secretion, GO:0009790-embryo development, GO:0010043-response to zinc ion, GO:0009651-response to salt stress, GO:0048316-seed development, GO:0034976-response to endoplasmic reticulum stress, GO:0043067-regulation of programmed cell death, GO:0046686-response to cadmium ion
LOC_Os04g39880.3	Os4bglu12 - beta-glucosidase, exo-beta-glucanase, expressed	molecular_function	Chr4:23747524-23752767	37.1364	4.50132	-3.04441	0.000416608	YES	GO:0004553-hydrolase activity, hydrolyzing O-glycosyl compounds, GO:0003824-catalytic activity, GO:0043169-cation binding
		biological_process							GO:0005975-carbohydrate metabolic process
LOC_Os04g39880.1	Os4bglu12 - beta-glucosidase, exo-beta-glucanase, expressed	molecular_function	Chr4:23747524-23752767	37.1364	4.50132	-3.04441	0.000416608	YES	GO:0004553-hydrolase activity, hydrolyzing O-glycosyl compounds, GO:0003824-catalytic activity, GO:0043169-cation binding
		cellular_component							GO:0005618-cell wall, GO:0009505-plant-type cell wall
		biological_process							GO:0005975-carbohydrate metabolic process, GO:0009860-pollen tube growth
LOC_Os04g39880.2	Os4bglu12 - beta-glucosidase, exo-beta-glucanase, expressed	molecular_function	Chr4:23747524-23752767	37.1364	4.50132	-3.04441	0.000416608	YES	GO:0004553-hydrolase activity, hydrolyzing O-glycosyl compounds
		biological_process							GO:0005975-carbohydrate metabolic process
LOC_Os04g51150.1	transposon protein, putative, unclassified, expressed	molecular_function	Chr4:30287152-30289864	5.17504	0.0449607	-6.84676	5.72976e-05	YES	GO:0005506-iron ion binding, GO:0016491-oxidoreductase activity, GO:0046872-metal ion binding, GO:0050825-ice binding
		cellular_component							GO:0005740-mitochondrial envelope, GO:0016020-membrane, GO:0016021-integral to membrane, GO:0070469-respiratory chain, GO:0005739-mitochondrion
		biological_process							GO:0007585-respiratory gaseous exchange, GO:0022900-electron transport chain, GO:0055114-oxidation-reduction process, GO:0042309-homoiothermy, GO:0050826-response to freezing
LOC_Os04g59190.1	peroxidase precursor, putative, expressed	molecular_function	Chr4:35207043-35208653	5.17844	0.0471929	-6.7778	7.05972e-05	YES	GO:0004601-peroxidase activity, GO:0005506-iron ion binding, GO:0005509-calcium ion binding, GO:0009055-electron carrier activity, GO:0016491-oxidoreductase activity, GO:0020037-heme binding, GO:0046872-metal ion binding, GO:0008565-protein transporter activity
		cellular_component							GO:0015627-type II protein secretion system complex
		biological_process							GO:0006979-response to oxidative stress, GO:0055114-oxidation-reduction process, GO:0015628-protein secretion by the type II secretion system
LOC_Os05g03920.1	TKL_IRAK_DUF26-lf.3 - DUF26 kinases have homology to DUF26 containing loci, expressed	molecular_function	Chr5:1752387-1755729	6.42507	0.0564048	-6.83175	3.67869e-05	YES	GO:0000166-nucleotide binding, GO:0004672-protein kinase activity, GO:0004674-protein serine/threonine kinase activity, GO:0005524-ATP binding, GO:0050825-ice binding, GO:0004713-protein tyrosine kinase activity, GO:0015269-calcium-activated potassium channel activity
		cellular_component							GO:0016020-membrane
		biological_process							GO:0006468-protein phosphorylation, GO:0042309-homoiothermy, GO:0050826-response to freezing, GO:0006813-potassium ion transport
LOC_Os05g05460.1	EF hand family protein, putative, expressed	molecular_function	Chr5:2713900-2718394	8.68387	0.126975	-6.09572	0.000195332	YES	GO:0005509-calcium ion binding
		cellular_component							GO:0009288-bacterial-type flagellum
		biological_process							GO:0001539-ciliary or flagellar motility
LOC_Os05g05460.2	EF hand family protein, putative, expressed	molecular_function	Chr5:2713900-2718394	8.68387	0.126975	-6.09572	0.000195332	YES	GO:0005509-calcium ion binding
		cellular_component							GO:0009288-bacterial-type flagellum
		biological_process							GO:0001539-ciliary or flagellar motility
LOC_Os05g50100.1	expressed protein	-	Chr5:28710319-28711241	16.9688	0.080463	-7.72034	3.29874e-06	YES	-
LOC_Os06g06350.1	AMP-binding enzyme, putative, expressed	molecular_function	Chr6:2949763-2957842	8.08314	0.0346621	-7.86541	0.000114771	YES	GO:0003824-catalytic activity
		cellular_component							GO:0005886-plasma membrane
		biological_process							GO:0008152-metabolic process
LOC_Os06g06350.2	AMP-binding enzyme, putative, expressed	molecular_function	Chr6:2949763-2957842	8.08314	0.0346621	-7.86541	0.000114771	YES	GO:0003824-catalytic activity
		biological_process							GO:0008152-metabolic process
LOC_Os06g50390.1	eukaryotic aspartyl protease domain containing protein, expressed	molecular_function	Chr6:30509417-30512323	5.2733	0.0336462	-7.29212	1.40345e-05	YES	GO:0004190-aspartic-type endopeptidase activity, GO:0008233-peptidase activity, GO:0016787-hydrolase activity, GO:0003677-DNA binding
		biological_process							GO:0006508-proteolysis
LOC_Os06g35700.1	reticuline oxidase-like protein precursor, putative, expressed	molecular_function	Chr6:20832431-20834494	14.1774	0.320677	-5.46632	0.000111851	YES	GO:0003824-catalytic activity, GO:0016491-oxidoreductase activity, GO:0050660-flavin adenine dinucleotide binding
		cellular_component							GO:0005618-cell wall, GO:0048046-apoplast, GO:0005886-plasma membrane, GO:0005739-mitochondrion, GO:0005773-vacuole, GO:0009505-plant-type cell wall
		biological_process							GO:0009793-embryo development ending in seed dormancy, GO:0010197-polar nucleus fusion, GO:0006979-response to oxidative stress
LOC_Os06g37300.1	cytochrome P450, putative, expressed	molecular_function	Chr6:22020839-22028146	18.148	0.226444	-6.32451	1.40145e-05	YES	GO:0004497-monooxygenase activity, GO:0005506-iron ion binding, GO:0009055-electron carrier activity, GO:0020037-heme binding, GO:0016491-oxidoreductase activity, GO:0046872-metal ion binding, GO:0019825-oxygen binding
		cellular_component							GO:0016023-cytoplasmic membrane-bounded vesicle, GO:0005783-endoplasmic reticulum, GO:0009707-chloroplast outer membrane
		biological_process							GO:0055114-oxidation-reduction process, GO:0032940-secretion by cell, GO:0009686-gibberellin biosynthetic process, GO:0022900-electron transport chain, GO:0010241-ent-kaurene oxidation to kaurenoic acid
LOC_Os06g37300.2	cytochrome P450, putative, expressed	molecular_function	Chr6:22020839-22028146	18.148	0.226444	-6.32451	1.40145e-05	YES	GO:0004497-monooxygenase activity, GO:0005506-iron ion binding, GO:0009055-electron carrier activity, GO:0020037-heme binding
		cellular_component							GO:0016023-cytoplasmic membrane-bounded vesicle
		biological_process							GO:0009686-gibberellin biosynthetic process, GO:0010241-ent-kaurene oxidation to kaurenoic acid, GO:0022900-electron transport chain, GO:0032940-secretion by cell
LOC_Os06g47360.1	beta-expansin precursor, putative, expressed	cellular_component	Chr6:28707247-28708381	124.694	4.31521	-4.85282	0.000229465	YES	GO:0005576-extracellular region
LOC_Os06g48250.1	ATPase, putative, expressed	molecular_function	Chr6:29184361-29186298	4.78505	0.0343491	-7.12212	2.42965e-05	YES	GO:0000166-nucleotide binding, GO:0005524-ATP binding, GO:0017111-nucleoside-triphosphatase activity
LOC_Os06g49550.1	transposon protein, putative, unclassified, expressed	molecular_function	Chr6:30008092-30010586	1.99637	0.0261309	-6.25548	0.000313471	YES	GO:0008270-zinc ion binding
LOC_Os07g03710.1	SCP-like extracellular protein, expressed	cellular_component	Chr7:1512024-1512958	64.9181	2.21776	-4.87144	0.000121443	YES	GO:0005576-extracellular region
LOC_Os07g05360.1	photosystem II 10 kDa polypeptide, chloroplast precursor, putative, expressed	molecular_function	Chr7:2453959-2456611	480.169	10.2004	-5.55684	3.79416e-09	YES	GO:0016491-oxidoreductase activity
		cellular_component							GO:0009654-oxygen evolving complex, GO:0042651-thylakoid membrane, GO:0009507-chloroplast, GO:0009535-chloroplast thylakoid membrane, GO:0009579-thylakoid
		biological_process							GO:0015979-photosynthesis, GO:0008152-metabolic process, GO:0010270-photosystem II oxygen evolving complex assembly
LOC_Os07g05360.2	photosystem II 10 kDa polypeptide, chloroplast precursor, putative, expressed	-	Chr7:2453959-2456611	480.169	10.2004	-5.55684	3.79416e-09	YES	-
LOC_Os07g09420.1	ATPase, putative, expressed	molecular_function	Chr7:4969372-4971156	5.68934	0.112791	-5.65653	0.000446503	YES	GO:0000166-nucleotide binding, GO:0005524-ATP binding, GO:0017111-nucleoside-triphosphatase activity
		cellular_component							GO:0005783-endoplasmic reticulum, GO:0005739-mitochondrion
		biological_process							GO:0009737-response to abscisic acid stimulus
LOC_Os07g10520.1	nucleotide binding protein, putative, expressed	cellular_component	Chr7:5659650-5667026	3.00188	0.0492175	-5.93055	0.000475441	YES	GO:0005634-nucleus
LOC_Os07g18120.1	aldehyde oxidase, putative, expressed	molecular_function	Chr7:10724598-10738019	2.06171	0.0138446	-7.21837	1.78623e-05	YES	GO:0003824-catalytic activity, GO:0005506-iron ion binding, GO:0009055-electron carrier activity, GO:0016491-oxidoreductase activity, GO:0046872-metal ion binding, GO:0050660-flavin adenine dinucleotide binding, GO:0051536-iron-sulfur cluster binding, GO:0018479-benzaldehyde dehydrogenase (NAD+) activity, GO:0018488-aryl-aldehyde oxidase activity, GO:0004031-aldehyde oxidase activity, GO:0050302-…
		biological_process							GO:0019760-glucosinolate metabolic process, GO:0009688-abscisic acid biosynthetic process, GO:0009851-auxin biosynthetic process
LOC_Os07g33780.1	pleiotropic drug resistance protein 5, putative, expressed	molecular_function	Chr7:20214024-20218702	167.716	8.96477	-4.22561	9.84564e-06	YES	GO:0000166-nucleotide binding, GO:0005524-ATP binding, GO:0016887-ATPase activity, GO:0017111-nucleoside-triphosphatase activity
		cellular_component							GO:0016020-membrane, GO:0016021-integral to membrane
		biological_process							GO:0006810-transport
LOC_Os07g46846.1	sex determination protein tasselseed-2, putative, expressed	molecular_function	Chr7:28002586-28004412	30.2698	0.300935	-6.65228	2.70711e-06	YES	GO:0003824-catalytic activity, GO:0005488-binding, GO:0016491-oxidoreductase activity, GO:0050660-flavin adenine dinucleotide binding, GO:0004022-alcohol dehydrogenase (NAD) activity, GO:0008667-2,3-dihydro-2,3-dihydroxybenzoate dehydrogenase activity
		biological_process							GO:0008152-metabolic process, GO:0009239-enterobactin biosynthetic process, GO:0055114-oxidation-reduction process
LOC_Os07g46852.4	sex determination protein tasselseed-2, putative, expressed	molecular_function	Chr7:28004857-28006379	33.2791	1.09552	-4.92493	5.59834e-05	YES	GO:0003824-catalytic activity, GO:0005488-binding
		biological_process							GO:0008152-metabolic process
LOC_Os07g46852.3	sex determination protein tasselseed-2, putative, expressed	molecular_function	Chr7:28004857-28006379	33.2791	1.09552	-4.92493	5.59834e-05	YES	GO:0003824-catalytic activity, GO:0005488-binding
		biological_process							GO:0008152-metabolic process
LOC_Os07g46852.1	sex determination protein tasselseed-2, putative, expressed	molecular_function	Chr7:28004857-28006379	33.2791	1.09552	-4.92493	5.59834e-05	YES	GO:0003824-catalytic activity, GO:0005488-binding, GO:0016491-oxidoreductase activity, GO:0004022-alcohol dehydrogenase (NAD) activity, GO:0008667-2,3-dihydro-2,3-dihydroxybenzoate dehydrogenase activity
		biological_process							GO:0008152-metabolic process, GO:0055114-oxidation-reduction process, GO:0009239-enterobactin biosynthetic process
LOC_Os07g46852.2	sex determination protein tasselseed-2, putative, expressed	molecular_function	Chr7:28004857-28006379	33.2791	1.09552	-4.92493	5.59834e-05	YES	GO:0016491-oxidoreductase activity, GO:0004022-alcohol dehydrogenase (NAD) activity, GO:0008667-2,3-dihydro-2,3-dihydroxybenzoate dehydrogenase activity, GO:0003824-catalytic activity, GO:0005488-binding
		biological_process							GO:0008152-metabolic process, GO:0009239-enterobactin biosynthetic process, GO:0055114-oxidation-reduction process
LOC_Os07g29960.1	cytochrome P450, putative, expressed	molecular_function	Chr7:17640722-17643252	11.9404	0.115979	-6.68584	5.71573e-05	YES	GO:0004497-monooxygenase activity, GO:0005506-iron ion binding, GO:0009055-electron carrier activity, GO:0020037-heme binding, GO:0046872-metal ion binding
		biological_process							GO:0055114-oxidation-reduction process
LOC_Os07g35370.1	TKL_IRAK_DUF26-lc.15 - DUF26 kinases have homology to DUF26 containing loci, expressed	molecular_function	Chr7:21155349-21158796	3.26704	0.0524194	-5.96174	0.000438059	YES	GO:0000166-nucleotide binding, GO:0004672-protein kinase activity, GO:0005524-ATP binding, GO:0004674-protein serine/threonine kinase activity, GO:0016301-kinase activity, GO:0004713-protein tyrosine kinase activity
		biological_process							GO:0006468-protein phosphorylation
LOC_Os07g35510.1	glucan endo-1,3-beta-glucosidase precursor, putative, expressed	molecular_function	Chr7:21238268-21241263	2.30431	0.0272915	-6.39974	0.000211233	YES	GO:0003824-catalytic activity, GO:0004553-hydrolase activity, hydrolyzing O-glycosyl compounds, GO:0043169-cation binding
		biological_process							GO:0005975-carbohydrate metabolic process
LOC_Os07g35560.1	glucan endo-1,3-beta-glucosidase precursor, putative, expressed	molecular_function	Chr7:21280299-21282637	19.1814	0.285449	-6.07033	1.55734e-05	YES	GO:0016787-hydrolase activity, GO:0003824-catalytic activity, GO:0004553-hydrolase activity, hydrolyzing O-glycosyl compounds, GO:0043169-cation binding
		biological_process							GO:0005975-carbohydrate metabolic process
LOC_Os07g35560.3	glucan endo-1,3-beta-glucosidase precursor, putative, expressed	molecular_function	Chr7:21280299-21282637	19.1814	0.285449	-6.07033	1.55734e-05	YES	GO:0016787-hydrolase activity, GO:0003824-catalytic activity, GO:0004553-hydrolase activity, hydrolyzing O-glycosyl compounds, GO:0043169-cation binding
		biological_process							GO:0005975-carbohydrate metabolic process
LOC_Os07g35560.2	glucan endo-1,3-beta-glucosidase precursor, putative, expressed	molecular_function	Chr7:21280299-21282637	19.1814	0.285449	-6.07033	1.55734e-05	YES	GO:0016787-hydrolase activity, GO:0003824-catalytic activity, GO:0004553-hydrolase activity, hydrolyzing O-glycosyl compounds, GO:0043169-cation binding
		biological_process							GO:0005975-carbohydrate metabolic process
LOC_Os08g24770.1	protein kinase, putative, expressed	molecular_function	Chr8:14997284-15006831	3.13236	0.0251271	-6.96186	4.02811e-05	YES	GO:0005488-binding, GO:0000166-nucleotide binding, GO:0004672-protein kinase activity, GO:0004674-protein serine/threonine kinase activity, GO:0005524-ATP binding, GO:0004872-receptor activity, GO:0016301-kinase activity, GO:0004713-protein tyrosine kinase activity
		biological_process							GO:0006468-protein phosphorylation
LOC_Os08g44590.1	gibberellin 20 oxidase 2, putative, expressed	molecular_function	Chr8:28043208-28045588	6.66505	0.0995077	-6.06566	0.000138836	YES	GO:0016491-oxidoreductase activity
LOC_Os08g01410.1	phosphate/phosphoenolpyruvate translocator-related protein, putative, expressed	cellular_component	Chr8:268715-272077	4.98754	0.0376204	-7.05067	3.04804e-05	YES	GO:0016020-membrane, GO:0016021-integral to membrane, GO:0005794-Golgi apparatus
		biological_process							GO:0015780-nucleotide-sugar transport
LOC_Os08g10400.1	expressed protein	cellular_component	Chr8:6102972-6105398	8.02608	0.111612	-6.16813	0.000394064	YES	GO:0005739-mitochondrion
		biological_process							GO:0006979-response to oxidative stress
LOC_Os08g26230.2	expressed protein	-	Chr8:15984165-15991648	803.636	148.323	-2.4378	2.73774e-05	YES	-
LOC_Os08g26230.5	expressed protein	-	Chr8:15984165-15991648	803.636	148.323	-2.4378	2.73774e-05	YES	-
LOC_Os08g26230.6	expressed protein	-	Chr8:15984165-15991648	803.636	148.323	-2.4378	2.73774e-05	YES	-
LOC_Os08g26230.4	expressed protein	-	Chr8:15984165-15991648	803.636	148.323	-2.4378	2.73774e-05	YES	-
LOC_Os08g26230.3	expressed protein	-	Chr8:15984165-15991648	803.636	148.323	-2.4378	2.73774e-05	YES	-
LOC_Os08g26230.7	expressed protein	-	Chr8:15984165-15991648	803.636	148.323	-2.4378	2.73774e-05	YES	-
LOC_Os09g37540.1	uncharacterized protein PA4923, putative, expressed	cellular_component	Chr9:21642727-21644897	15.1845	0.399454	-5.24843	0.000353867	YES	GO:0005634-nucleus, GO:0005829-cytosol
LOC_Os09g13440.1	expressed protein	-	Chr9:7770805-7777015	247.93	11.1901	-4.46964	6.34041e-06	YES	-
LOC_Os09g13440.2	expressed protein	-	Chr9:7770805-7777015	247.93	11.1901	-4.46964	6.34041e-06	YES	-
LOC_Os09g27500.1	cytochrome P450, putative, expressed	molecular_function	Chr9:16710804-16713794	7.93164	0.130123	-5.92967	0.000105025	YES	GO:0004497-monooxygenase activity, GO:0005506-iron ion binding, GO:0009055-electron carrier activity, GO:0016491-oxidoreductase activity, GO:0020037-heme binding, GO:0046872-metal ion binding
		biological_process							GO:0055114-oxidation-reduction process
LOC_Os09g27950.1	galactosyltransferase, putative, expressed	molecular_function	Chr9:16977481-16983978	6.7003	0.108758	-5.94503	0.000197814	YES	GO:0008378-galactosyltransferase activity, GO:0016740-transferase activity, GO:0016757-transferase activity, transferring glycosyl groups, GO:0048531-beta-1,3-galactosyltransferase activity
		cellular_component							GO:0005794-Golgi apparatus, GO:0016020-membrane, GO:0016021-integral to membrane
		biological_process							GO:0006486-protein glycosylation
LOC_Os09g27970.1	expressed protein	-	Chr9:16991404-16996017	13.8846	0.686799	-4.33746	0.000157006	YES	-
LOC_Os09g27970.2	expressed protein	-	Chr9:16991404-16996017	13.8846	0.686799	-4.33746	0.000157006	YES	-
LOC_Os09g27970.3	expressed protein	-	Chr9:16991404-16996017	13.8846	0.686799	-4.33746	0.000157006	YES	-
LOC_Os09g27970.4	expressed protein	-	Chr9:16991404-16996017	13.8846	0.686799	-4.33746	0.000157006	YES	-
LOC_Os09g27970.5	expressed protein	-	Chr9:16991404-16996017	13.8846	0.686799	-4.33746	0.000157006	YES	-

## Sheet: Panicle Initiation (PI).S1.2
1.2.2 Differentially expressed genes/transcripts (DEGs) at panicle initiation stage IR42266-29-3R v/s Rajalaxmi
GENE_ID	GENE_NAME	GO_DOMAIN	LOCUS	FPKM_IR42266-29-3R-S1	FPKM_Rajalaxmi-S1	ln(fold_change)	p_value	Significance	GO_DESCRIPTION
LOC_Os01g05105.1	expressed protein	-	Chr1:2393479-2398292	0.0344167	3.02399	6.4572	9.52102e-05	YES	-
LOC_Os01g41145.1	retrotransposon protein, putative, unclassified, expressed	-	Chr1:23295510-23298010	0.217047	7.22399	5.05672	0.000449145	YES	-
LOC_Os01g45274.2	carbonic anhydrase, chloroplast precursor, putative, expressed	molecular_function	Chr1:25692716-25705090	1102.4	5258.47	2.25399	5.27498e-06	YES	GO:0004089-carbonate dehydratase activity, GO:0008270-zinc ion binding, GO:0003735-structural constituent of ribosome
		cellular_component							GO:0005622-intracellular, GO:0005840-ribosome
		biological_process							GO:0015976-carbon utilization, GO:0006412-translation
LOC_Os01g45274.1	carbonic anhydrase, chloroplast precursor, putative, expressed	molecular_function	Chr1:25692716-25705090	1102.4	5258.47	2.25399	5.27498e-06	YES	GO:0004089-carbonate dehydratase activity, GO:0008270-zinc ion binding
		biological_process							GO:0015976-carbon utilization
LOC_Os01g45274.3	carbonic anhydrase, chloroplast precursor, putative, expressed	molecular_function	Chr1:25692716-25705090	1102.4	5258.47	2.25399	5.27498e-06	YES	GO:0004089-carbonate dehydratase activity, GO:0008270-zinc ion binding, GO:0003735-structural constituent of ribosome
		cellular_component							GO:0005622-intracellular, GO:0005840-ribosome
		biological_process							GO:0015976-carbon utilization, GO:0006412-translation
LOC_Os01g45274.4	carbonic anhydrase, chloroplast precursor, putative, expressed	molecular_function	Chr1:25692716-25705090	1102.4	5258.47	2.25399	5.27498e-06	YES	GO:0004089-carbonate dehydratase activity, GO:0008270-zinc ion binding
		biological_process							GO:0015976-carbon utilization
LOC_Os01g52240.1	chlorophyll A-B binding protein, putative, expressed	cellular_component	Chr1:30030996-30041476	51.0384	595.652	3.54481	0.00012163	YES	GO:0016020-membrane, GO:0009507-chloroplast, GO:0009535-chloroplast thylakoid membrane, GO:0009579-thylakoid, GO:0010287-plastoglobule, GO:0005739-mitochondrion, GO:0048046-apoplast, GO:0009941-chloroplast envelope
		biological_process							GO:0009765-photosynthesis, light harvesting, GO:0009637-response to blue light, GO:0010218-response to far red light, GO:0010114-response to red light
LOC_Os01g59420.1	expressed protein	-	Chr1:34364096-34367572	0.0483091	6.06493	6.97205	2.04538e-05	YES	-
LOC_Os01g63190.1	laccase precursor protein, putative, expressed	molecular_function	Chr1:36622826-36627675	7.26476	511.562	6.13785	7.51942e-10	YES	GO:0005507-copper ion binding, GO:0016491-oxidoreductase activity, GO:0046872-metal ion binding
		cellular_component							GO:0048046-apoplast, GO:0005576-extracellular region
		biological_process							GO:0046274-lignin catabolic process, GO:0055114-oxidation-reduction process, GO:0010228-vegetative to reproductive phase transition of meristem, GO:0046688-response to copper ion
LOC_Os01g63190.3	laccase precursor protein, putative, expressed	molecular_function	Chr1:36622826-36627675	7.26476	511.562	6.13785	7.51942e-10	YES	GO:0005507-copper ion binding, GO:0016491-oxidoreductase activity, GO:0005199-structural constituent of cell wall
LOC_Os01g71840.1	retrotransposon protein, putative, unclassified, expressed	molecular_function	Chr1:41605690-41621122	0.0256213	1.39712	5.76897	5.07204e-05	YES	GO:0008234-cysteine-type peptidase activity, GO:0003677-DNA binding, GO:0003676-nucleic acid binding, GO:0008270-zinc ion binding
		biological_process							GO:0006508-proteolysis, GO:0015074-DNA integration
LOC_Os01g01980.1	expressed protein	molecular_function	Chr1:529366-530008	0.167294	10.2231	5.93331	0.000557181	YES	GO:0004197-cysteine-type endopeptidase activity
		biological_process							GO:0006508-proteolysis
LOC_Os01g02060.1	TOO MANY MOUTHS precursor, putative, expressed	molecular_function	Chr1:576442-579569	0.195321	7.17036	5.19812	0.000614747	YES	GO:0005515-protein binding
		cellular_component							GO:0005886-plasma membrane, GO:0009507-chloroplast
		biological_process							GO:0009610-response to symbiotic fungus, GO:0044403-symbiosis, encompassing mutualism through parasitism
LOC_Os01g02060.2	TOO MANY MOUTHS precursor, putative, expressed	molecular_function	Chr1:576442-579569	0.195321	7.17036	5.19812	0.000614747	YES	GO:0005515-protein binding
LOC_Os01g18220.1	expressed protein	-	Chr1:10200475-10203694	0.0507253	13.6341	8.0703	7.79044e-07	YES	-
LOC_Os01g38610.1	helix-loop-helix DNA-binding domain containing protein, expressed	cellular_component	Chr1:21687400-21689929	0.390058	11.7401	4.91161	0.000410073	YES	GO:0005634-nucleus, GO:0005856-cytoskeleton
		biological_process							GO:0007160-cell-matrix adhesion
LOC_Os01g54424.1	expressed protein	-	Chr1:31313395-31317560	0.176843	8.88907	5.65149	0.000195994	YES	-
LOC_Os01g57958.1	chloroplast 50S ribosomal protein L16, putative, expressed	molecular_function	Chr1:33504236-33504874	4.21323	453.982	6.75156	4.68362e-08	YES	GO:0003735-structural constituent of ribosome
		cellular_component							GO:0005622-intracellular, GO:0005840-ribosome, GO:0009507-chloroplast
		biological_process							GO:0006412-translation
LOC_Os01g59840.1	Os1bglu3 - beta-glucosidase homologue, similar to G. max isohydroxyurate hydrolase, expressed	molecular_function	Chr1:34605754-34610973	0.115847	5.95525	5.68388	0.000743315	YES	GO:0003824-catalytic activity, GO:0004553-hydrolase activity, hydrolyzing O-glycosyl compounds, GO:0043169-cation binding
		biological_process							GO:0005975-carbohydrate metabolic process
LOC_Os01g64330.1	retrotransposon protein, putative, unclassified, expressed	-	Chr1:37349391-37352086	0.126429	9.06839	6.16444	2.48749e-05	YES	-
LOC_Os10g08474.1	cytochrome P450, putative, expressed	molecular_function	Chr10:4599937-4602910	3.7351	61.8196	4.04884	0.000404018	YES	GO:0004497-monooxygenase activity, GO:0005506-iron ion binding, GO:0009055-electron carrier activity, GO:0016491-oxidoreductase activity, GO:0020037-heme binding, GO:0046872-metal ion binding, GO:0005179-hormone activity
		cellular_component							GO:0005576-extracellular region
		biological_process							GO:0055114-oxidation-reduction process
LOC_Os10g09500.1	retrotransposon protein, putative, Ty3-gypsy subclass, expressed	molecular_function	Chr10:5125389-5134977	1.07336	17.5749	4.03331	0.000773915	YES	GO:0003676-nucleic acid binding, GO:0003723-RNA binding, GO:0003964-RNA-directed DNA polymerase activity, GO:0004190-aspartic-type endopeptidase activity, GO:0008270-zinc ion binding
		biological_process							GO:0006278-RNA-dependent DNA replication, GO:0006508-proteolysis
LOC_Os10g12630.1	retrotransposon protein, putative, Ty3-gypsy subclass, expressed	molecular_function	Chr10:7038727-7044469	0.0140301	1.13177	6.33391	0.000494272	YES	GO:0003676-nucleic acid binding, GO:0003677-DNA binding, GO:0003723-RNA binding, GO:0003964-RNA-directed DNA polymerase activity, GO:0004190-aspartic-type endopeptidase activity, GO:0008270-zinc ion binding, GO:0003682-chromatin binding
		cellular_component							GO:0000785-chromatin, GO:0005634-nucleus
		biological_process							GO:0006278-RNA-dependent DNA replication, GO:0006508-proteolysis, GO:0015074-DNA integration, GO:0006333-chromatin assembly or disassembly
LOC_Os10g21356.1	uncharacterized protein ycf72, putative, expressed	-	Chr10:10888380-10888794	3.0396	102.147	5.07062	0.000299856	YES	-
LOC_Os10g21460.1	expressed protein	-	Chr10:10988247-10997385	0.119986	6.22245	5.69654	0.000649283	YES	-
LOC_Os10g22450.1	inositol-3-phosphate synthase, putative, expressed	molecular_function	Chr10:11624391-11629635	0.0792043	10.1287	6.99866	1.88255e-05	YES	GO:0003824-catalytic activity, GO:0004512-inositol-3-phosphate synthase activity, GO:0005488-binding
		cellular_component							GO:0005737-cytoplasm
		biological_process							GO:0006021-inositol biosynthetic process, GO:0008152-metabolic process, GO:0008654-phospholipid biosynthetic process, GO:0006659-phosphatidylserine biosynthetic process, GO:0009791-post-embryonic development, GO:0010264-myo-inositol hexakisphosphate biosynthetic process, GO:0009644-response to high light intensity, GO:0009408-response to heat, GO:0042742-defense response to bacterium, GO:0042542-…
LOC_Os10g25140.1	aminotransferase, classes I and II, domain containing protein, expressed	molecular_function	Chr10:12977396-12982478	0.0505969	3.04353	5.91055	0.000588819	YES	GO:0003824-catalytic activity, GO:0016769-transferase activity, transferring nitrogenous groups, GO:0016847-1-aminocyclopropane-1-carboxylate synthase activity, GO:0030170-pyridoxal phosphate binding, GO:0008483-transaminase activity, GO:0016740-transferase activity, GO:0005524-ATP binding, GO:0005507-copper ion binding
		cellular_component							GO:0005739-mitochondrion, GO:0009507-chloroplast
		biological_process							GO:0009058-biosynthetic process, GO:0046686-response to cadmium ion, GO:0001666-response to hypoxia, GO:0019481-L-alanine catabolic process, by transamination
LOC_Os10g28520.1	CAF1 family ribonuclease containing protein, expressed	molecular_function	Chr10:14839964-14842207	0.0415132	2.62291	5.98145	0.000492719	YES	GO:0003676-nucleic acid binding
		cellular_component							GO:0005634-nucleus
LOC_Os10g32980.1	CESA7 - cellulose synthase, expressed	molecular_function	Chr10:17261951-17266613	0.0234536	1.67742	6.16029	0.000310151	YES	GO:0005515-protein binding, GO:0008270-zinc ion binding, GO:0016740-transferase activity, GO:0016757-transferase activity, transferring glycosyl groups, GO:0016760-cellulose synthase (UDP-forming) activity, GO:0046872-metal ion binding
		cellular_component							GO:0016020-membrane, GO:0016021-integral to membrane, GO:0005886-plasma membrane
		biological_process							GO:0030244-cellulose biosynthetic process, GO:0007047-cellular cell wall organization, GO:0042742-defense response to bacterium, GO:0050832-defense response to fungus, GO:0009834-secondary cell wall biogenesis
LOC_Os10g33650.2	CK1_CaseinKinase_1.9 - CK1 includes the casein kinase 1 kinases, expressed	molecular_function	Chr10:17739201-17744567	0.239223	11.3494	5.56811	0.00012662	YES	GO:0004672-protein kinase activity, GO:0004674-protein serine/threonine kinase activity, GO:0005524-ATP binding, GO:0016301-kinase activity, GO:0004713-protein tyrosine kinase activity
		cellular_component							GO:0005634-nucleus, GO:0005737-cytoplasm
		biological_process							GO:0006468-protein phosphorylation
LOC_Os10g33650.3	CK1_CaseinKinase_1.9 - CK1 includes the casein kinase 1 kinases, expressed	molecular_function	Chr10:17739201-17744567	0.239223	11.3494	5.56811	0.00012662	YES	GO:0004672-protein kinase activity, GO:0004674-protein serine/threonine kinase activity, GO:0005524-ATP binding, GO:0016301-kinase activity, GO:0004713-protein tyrosine kinase activity
		biological_process							GO:0006468-protein phosphorylation
LOC_Os10g33650.1	CK1_CaseinKinase_1.9 - CK1 includes the casein kinase 1 kinases, expressed	molecular_function	Chr10:17739201-17744567	0.239223	11.3494	5.56811	0.00012662	YES	GO:0004672-protein kinase activity, GO:0004674-protein serine/threonine kinase activity, GO:0005524-ATP binding, GO:0016301-kinase activity, GO:0004713-protein tyrosine kinase activity
		biological_process							GO:0006468-protein phosphorylation
LOC_Os10g06520.1	retrotransposon protein, putative, Ty3-gypsy subclass, expressed	molecular_function	Chr10:3344702-3353280	0.304284	8.11254	4.73666	0.000357693	YES	GO:0003676-nucleic acid binding, GO:0003677-DNA binding, GO:0003723-RNA binding, GO:0003964-RNA-directed DNA polymerase activity, GO:0004190-aspartic-type endopeptidase activity, GO:0008270-zinc ion binding
		biological_process							GO:0006278-RNA-dependent DNA replication, GO:0006508-proteolysis, GO:0015074-DNA integration
LOC_Os10g07582.1	retrotransposon protein, putative, Ty3-gypsy subclass, expressed	molecular_function	Chr10:4177110-4189384	0.72516	12.6506	4.12476	0.000240792	YES	GO:0003676-nucleic acid binding, GO:0004523-ribonuclease H activity
LOC_Os10g09970.1	retrotransposon protein, putative, Ty3-gypsy subclass, expressed	molecular_function	Chr10:5405066-5409582	0.137231	4.29274	4.96722	0.000683357	YES	GO:0003676-nucleic acid binding, GO:0003723-RNA binding, GO:0003964-RNA-directed DNA polymerase activity, GO:0004190-aspartic-type endopeptidase activity, GO:0008270-zinc ion binding
		biological_process							GO:0006278-RNA-dependent DNA replication, GO:0006508-proteolysis
LOC_Os10g21344.1	chloroplast 50S ribosomal protein L16, putative, expressed	molecular_function	Chr10:10884830-10885236	3.2888	308.982	6.55382	1.17745e-06	YES	GO:0003735-structural constituent of ribosome
		cellular_component							GO:0005622-intracellular, GO:0005840-ribosome, GO:0009507-chloroplast, GO:0009536-plastid, GO:0030529-ribonucleoprotein complex
		biological_process							GO:0006412-translation
LOC_Os10g21352.1	chloroplast 30S ribosomal protein S19, putative, expressed	molecular_function	Chr10:10887699-10888137	21.6446	2055.98	6.56968	2.79353e-09	YES	GO:0003735-structural constituent of ribosome
		cellular_component							GO:0005622-intracellular, GO:0005840-ribosome, GO:0030529-ribonucleoprotein complex, GO:0015935-small ribosomal subunit, GO:0009507-chloroplast, GO:0009570-chloroplast stroma
		biological_process							GO:0006412-translation
LOC_Os10g37260.1	fringe-related protein, putative, expressed	-	Chr10:19952434-19957362	0.0318845	2.01401	5.98107	0.000493127	YES	-
LOC_Os11g03310.1	no apical meristem protein, putative, expressed	molecular_function	Chr11:1240057-1245394	0.0309306	1.59995	5.69285	0.000726637	YES	GO:0003677-DNA binding
LOC_Os11g19490.1	expressed protein	molecular_function	Chr11:11221598-11224020	0.164243	36.1731	7.78294	1.37957e-06	YES	GO:0004672-protein kinase activity, GO:0005524-ATP binding, GO:0016301-kinase activity, GO:0004713-protein tyrosine kinase activity, GO:0004674-protein serine/threonine kinase activity
		biological_process							GO:0006468-protein phosphorylation
LOC_Os11g27050.1	retrotransposon protein, putative, Ty3-gypsy subclass, expressed	molecular_function	Chr11:15570979-15575896	0.0188415	1.27993	6.086	0.000376617	YES	GO:0003676-nucleic acid binding, GO:0003677-DNA binding, GO:0003682-chromatin binding, GO:0003723-RNA binding, GO:0003964-RNA-directed DNA polymerase activity, GO:0004190-aspartic-type endopeptidase activity, GO:0008270-zinc ion binding
		cellular_component							GO:0000785-chromatin, GO:0005634-nucleus
		biological_process							GO:0006278-RNA-dependent DNA replication, GO:0006333-chromatin assembly or disassembly, GO:0006508-proteolysis, GO:0015074-DNA integration
LOC_Os11g09890.1	transposon protein, putative, unclassified	-	Chr11:5291240-5292628	0.371917	34.016	6.51509	8.08283e-05	YES	-
LOC_Os11g13930.1	ZF-HD protein dimerisation region containing protein, expressed	molecular_function	Chr11:7694140-7696419	0.302588	9.52938	4.97695	0.000474005	YES	GO:0003677-DNA binding, GO:0003700-sequence-specific DNA binding transcription factor activity, GO:0043565-sequence-specific DNA binding, GO:0005249-voltage-gated potassium channel activity
		cellular_component							GO:0005634-nucleus, GO:0005856-cytoskeleton, GO:0016021-integral to membrane
		biological_process							GO:0006355-regulation of transcription, DNA-dependent, GO:0007160-cell-matrix adhesion, GO:0006813-potassium ion transport
LOC_Os11g19520.1	retrotransposon protein, putative, unclassified, expressed	molecular_function	Chr11:11246980-11253062	0.0570296	7.09488	6.95892	2.46602e-06	YES	GO:0003676-nucleic acid binding, GO:0003677-DNA binding, GO:0003723-RNA binding, GO:0003964-RNA-directed DNA polymerase activity, GO:0004523-ribonuclease H activity, GO:0004190-aspartic-type endopeptidase activity
		biological_process							GO:0015074-DNA integration, GO:0006278-RNA-dependent DNA replication, GO:0006508-proteolysis
LOC_Os11g33430.1	plant protein of unknown function domain containing protein, expressed	-	Chr11:19812517-19815131	0.0748252	4.16183	5.79755	0.000779006	YES	-
LOC_Os11g37090.1	pumilio-family RNA binding repeat domain containing protein, expressed	molecular_function	Chr11:21892580-21897269	0.0264811	2.43816	6.52468	0.000114882	YES	GO:0003723-RNA binding, GO:0005488-binding
LOC_Os11g42270.1	OsFBX432 - F-box domain containing protein, expressed	-	Chr11:25461243-25462998	0.050279	3.40721	6.08249	0.000380102	YES	-
LOC_Os11g44330.1	expressed protein	-	Chr11:26790523-26793521	0.366968	14.4779	5.30206	8.80661e-05	YES	-
LOC_Os11g47970.1	AAA-type ATPase family protein, putative, expressed	molecular_function	Chr11:28934293-28936340	97.5147	770.763	2.9826	0.000489837	YES	GO:0005524-ATP binding, GO:0030234-enzyme regulator activity, GO:0043531-ADP binding, GO:0046863-ribulose-1,5-bisphosphate carboxylase/oxygenase activator activity
		cellular_component							GO:0016020-membrane, GO:0005634-nucleus, GO:0048046-apoplast, GO:0005618-cell wall, GO:0009570-chloroplast stroma, GO:0009535-chloroplast thylakoid membrane, GO:0009941-chloroplast envelope, GO:0009579-thylakoid, GO:0010287-plastoglobule, GO:0010319-stromule
		biological_process							GO:0009416-response to light stimulus, GO:0009409-response to cold, GO:0042742-defense response to bacterium
LOC_Os12g03070.1	FHA domain containing protein, putative, expressed	-	Chr12:1156634-1165291	1.79897	16.2503	3.17522	0.000366374	YES	-
LOC_Os12g03070.2	FHA domain containing protein, putative, expressed	-	Chr12:1156634-1165291	1.79897	16.2503	3.17522	0.000366374	YES	-
LOC_Os12g03070.3	FHA domain containing protein, putative, expressed	-	Chr12:1156634-1165291	1.79897	16.2503	3.17522	0.000366374	YES	-
LOC_Os12g03070.4	FHA domain containing protein, putative, expressed	-	Chr12:1156634-1165291	1.79897	16.2503	3.17522	0.000366374	YES	-
LOC_Os12g05730.1	bifunctional monodehydroascorbate reductase and carbonic anhydrasenectarin-3 precursor, putative, expressed	molecular_function	Chr12:2643974-2645314	0.146633	40.8335	8.1214	4.05685e-07	YES	GO:0004089-carbonate dehydratase activity, GO:0008270-zinc ion binding
		biological_process							GO:0006730-one-carbon metabolic process
LOC_Os12g19700.1	retrotransposon protein, putative, Ty3-gypsy subclass, expressed	molecular_function	Chr12:11472760-11483355	0.0335772	1.11559	5.05417	0.000750451	YES	GO:0003676-nucleic acid binding, GO:0003677-DNA binding, GO:0003682-chromatin binding, GO:0003723-RNA binding, GO:0003964-RNA-directed DNA polymerase activity, GO:0004190-aspartic-type endopeptidase activity, GO:0008270-zinc ion binding
		cellular_component							GO:0000785-chromatin, GO:0005634-nucleus
		biological_process							GO:0006278-RNA-dependent DNA replication, GO:0006333-chromatin assembly or disassembly, GO:0006508-proteolysis, GO:0015074-DNA integration
LOC_Os12g19720.1	retrotransposon protein, putative, Ty3-gypsy subclass	molecular_function	Chr12:11486406-11489199	0.0968031	5.20673	5.74918	0.000153355	YES	GO:0003676-nucleic acid binding, GO:0003677-DNA binding, GO:0003682-chromatin binding, GO:0003723-RNA binding, GO:0003964-RNA-directed DNA polymerase activity
		cellular_component							GO:0000785-chromatin, GO:0005634-nucleus
		biological_process							GO:0006278-RNA-dependent DNA replication, GO:0006333-chromatin assembly or disassembly, GO:0015074-DNA integration
LOC_Os12g24040.1	glycosyl hydrolase family 9 protein, expressed	molecular_function	Chr12:13661627-13665792	0.0757904	9.69168	6.99859	1.8829e-05	YES	GO:0003824-catalytic activity, GO:0004190-aspartic-type endopeptidase activity, GO:0004553-hydrolase activity, hydrolyzing O-glycosyl compounds, GO:0016787-hydrolase activity
		cellular_component							GO:0005923-tight junction
		biological_process							GO:0005975-carbohydrate metabolic process, GO:0006508-proteolysis
LOC_Os12g43165.1	retrotransposon protein, putative, Ty3-gypsy subclass, expressed	-	Chr12:26804827-26809174	1.34005	23.253	4.11706	0.000330309	YES	-
LOC_Os12g01355.1	expressed protein	-	Chr12:210189-213372	0.0264986	1.45177	5.77575	0.000820328	YES	-
LOC_Os12g05180.1	avr9/Cf-9 rapidly elicited protein, putative, expressed	molecular_function	Chr12:2288573-2290544	0.0442696	2.79728	5.98156	0.000492603	YES	GO:0005000-vasopressin receptor activity
		cellular_component							GO:0016021-integral to membrane
		biological_process							GO:0007186-G-protein coupled receptor signaling pathway
LOC_Os12g17600.1	ribulose bisphosphate carboxylase small chain, chloroplast precursor, putative, expressed	molecular_function	Chr12:10080397-10081661	2263.76	24831.8	3.4554	8.07646e-05	YES	GO:0004497-monooxygenase activity, GO:0016491-oxidoreductase activity, GO:0016829-lyase activity, GO:0016984-ribulose-bisphosphate carboxylase activity, GO:0005507-copper ion binding
		cellular_component							GO:0009507-chloroplast, GO:0009536-plastid, GO:0016020-membrane, GO:0048046-apoplast, GO:0009570-chloroplast stroma, GO:0009535-chloroplast thylakoid membrane, GO:0009941-chloroplast envelope, GO:0009579-thylakoid, GO:0031977-thylakoid lumen, GO:0022626-cytosolic ribosome, GO:0005618-cell wall
		biological_process							GO:0009853-photorespiration, GO:0015977-carbon fixation, GO:0015979-photosynthesis, GO:0019253-reductive pentose-phosphate cycle, GO:0055114-oxidation-reduction process, GO:0009637-response to blue light, GO:0010218-response to far red light, GO:0010114-response to red light, GO:0009409-response to cold
LOC_Os12g17600.2	ribulose bisphosphate carboxylase small chain, chloroplast precursor, putative, expressed	molecular_function	Chr12:10080397-10081661	2263.76	24831.8	3.4554	8.07646e-05	YES	GO:0004497-monooxygenase activity, GO:0016491-oxidoreductase activity, GO:0016829-lyase activity, GO:0016984-ribulose-bisphosphate carboxylase activity
		cellular_component							GO:0009536-plastid
		biological_process							GO:0009853-photorespiration, GO:0015977-carbon fixation, GO:0015979-photosynthesis, GO:0055114-oxidation-reduction process
LOC_Os12g19680.1	transposon protein, putative, unclassified, expressed	-	Chr12:11468754-11472475	1.71308	32.5916	4.24983	0.000445001	YES	-
LOC_Os12g21734.1	expressed protein	-	Chr12:12221390-12223748	0.0387018	5.1553	7.05751	2.37468e-05	YES	-
LOC_Os12g25200.1	chloride transporter, chloride channel family, putative, expressed	molecular_function	Chr12:14487395-14491027	0.0944118	5.98748	5.98684	6.86417e-05	YES	GO:0005216-ion channel activity, GO:0005247-voltage-gated chloride channel activity, GO:0009671-nitrate:hydrogen symporter activity, GO:0015112-nitrate transmembrane transporter activity
		cellular_component							GO:0016020-membrane, GO:0016021-integral to membrane, GO:0009705-plant-type vacuole membrane
		biological_process							GO:0006821-chloride transport, GO:0010167-response to nitrate, GO:0015706-nitrate transport
LOC_Os02g01270.1	START domain containing protein, expressed	-	Chr2:146491-152581	0.0286734	4.10208	7.1605	1.71976e-05	YES	-
LOC_Os02g13785.1	expressed protein	-	Chr2:7439851-7443657	0.0219661	2.99152	7.08946	2.14926e-05	YES	-
LOC_Os02g18064.1	expressed protein	-	Chr2:10483367-10488689	0.0346402	1.8183	5.714	0.000689621	YES	-
LOC_Os02g04540.1	retrotransposon protein, putative, unclassified, expressed	molecular_function	Chr2:2020968-2023488	0.101865	6.38304	5.96952	7.2594e-05	YES	GO:0005515-protein binding, GO:0003677-DNA binding, GO:0004879-ligand-activated sequence-specific DNA binding RNA polymerase II transcription factor activity
		cellular_component							GO:0005634-nucleus
		biological_process							GO:0006355-regulation of transcription, DNA-dependent
LOC_Os02g50060.1	OsCML20 - Calmodulin-related calcium sensor protein, expressed	molecular_function	Chr2:30579807-30580869	0.17814	19.6885	6.7882	3.60171e-05	YES	GO:0005509-calcium ion binding
LOC_Os03g11335.1	expressed protein	-	Chr3:5836349-5836789	0.28963	20.8663	6.17082	0.000302867	YES	-
LOC_Os03g16760.1	protein phosphatase 2C, putative, expressed	molecular_function	Chr3:9285327-9288857	0.131467	4.55245	5.11387	0.000670992	YES	GO:0003824-catalytic activity, GO:0000287-magnesium ion binding, GO:0004721-phosphoprotein phosphatase activity, GO:0016787-hydrolase activity, GO:0030145-manganese ion binding, GO:0046872-metal ion binding
		cellular_component							GO:0005886-plasma membrane
		biological_process							GO:0048366-leaf development
LOC_Os03g23860.1	retrotransposon protein, putative, Ty3-gypsy subclass, expressed	molecular_function	Chr3:13539615-13545172	0.0350817	1.52803	5.4448	0.000455306	YES	GO:0003676-nucleic acid binding, GO:0003677-DNA binding, GO:0003682-chromatin binding, GO:0003723-RNA binding, GO:0003964-RNA-directed DNA polymerase activity, GO:0004190-aspartic-type endopeptidase activity, GO:0008270-zinc ion binding
		cellular_component							GO:0000785-chromatin, GO:0005634-nucleus
		biological_process							GO:0006278-RNA-dependent DNA replication, GO:0006333-chromatin assembly or disassembly, GO:0006508-proteolysis, GO:0015074-DNA integration
LOC_Os03g38210.1	MYB family transcription factor, putative, expressed	molecular_function	Chr3:21212848-21215801	0.0480447	7.4257	7.27201	1.20566e-05	YES	GO:0003677-DNA binding
		cellular_component							GO:0005634-nucleus
LOC_Os03g60050.1	retrotransposon protein, putative, Ty3-gypsy subclass, expressed	molecular_function	Chr3:34151372-34158041	0.0152774	0.879113	5.84658	0.000843914	YES	GO:0003676-nucleic acid binding, GO:0003677-DNA binding, GO:0003682-chromatin binding, GO:0003723-RNA binding, GO:0003964-RNA-directed DNA polymerase activity, GO:0004190-aspartic-type endopeptidase activity, GO:0008270-zinc ion binding, GO:0005198-structural molecule activity
		cellular_component							GO:0000785-chromatin, GO:0005634-nucleus, GO:0015629-actin cytoskeleton
		biological_process							GO:0006278-RNA-dependent DNA replication, GO:0006333-chromatin assembly or disassembly, GO:0006508-proteolysis, GO:0015074-DNA integration, GO:0007155-cell adhesion
LOC_Os03g06970.1	tetratricopeptide repeat domain containing protein, expressed	molecular_function	Chr3:3555489-3558352	0.0664922	5.41963	6.34887	0.000187289	YES	GO:0005488-binding
		biological_process							GO:0010438-cellular response to sulfur starvation, GO:0006792-regulation of sulfur utilization
LOC_Os03g10500.1	adenylyl-sulfate kinase, putative, expressed	molecular_function	Chr3:5341100-5347082	0.132106	6.84292	5.69484	0.000723514	YES	GO:0005524-ATP binding, GO:0016301-kinase activity, GO:0016772-transferase activity, transferring phosphorus-containing groups
		biological_process							GO:0000103-sulfate assimilation
LOC_Os03g18970.1	protein phosphotase protein, putative, expressed	molecular_function	Chr3:10621701-10625411	0.214926	6.54464	4.9284	0.000845917	YES	GO:0003824-catalytic activity, GO:0000287-magnesium ion binding, GO:0004721-phosphoprotein phosphatase activity, GO:0016787-hydrolase activity, GO:0030145-manganese ion binding, GO:0046872-metal ion binding
		cellular_component							GO:0005886-plasma membrane
LOC_Os03g23110.1	retrotransposon protein, putative, Ty3-gypsy subclass, expressed	molecular_function	Chr3:13361011-13366500	0.372171	10.3026	4.7909	0.000214696	YES	GO:0003676-nucleic acid binding, GO:0003677-DNA binding, GO:0003682-chromatin binding, GO:0003723-RNA binding, GO:0003964-RNA-directed DNA polymerase activity, GO:0004190-aspartic-type endopeptidase activity, GO:0008270-zinc ion binding
		cellular_component							GO:0000785-chromatin, GO:0005634-nucleus
		biological_process							GO:0006278-RNA-dependent DNA replication, GO:0006333-chromatin assembly or disassembly, GO:0006508-proteolysis, GO:0015074-DNA integration
LOC_Os03g36130.1	retrotransposon protein, putative, unclassified, expressed	-	Chr3:20042785-20047591	0.11762	31.4979	8.06498	4.58966e-09	YES	-
LOC_Os03g36239.1	retrotransposon protein, putative, Ty3-gypsy subclass, expressed	molecular_function	Chr3:20096460-20109013	0.00909751	0.627272	6.10748	0.000356105	YES	GO:0003676-nucleic acid binding, GO:0003677-DNA binding, GO:0003682-chromatin binding, GO:0003723-RNA binding, GO:0003964-RNA-directed DNA polymerase activity, GO:0008270-zinc ion binding, GO:0004190-aspartic-type endopeptidase activity
		cellular_component							GO:0000785-chromatin, GO:0005634-nucleus
		biological_process							GO:0006278-RNA-dependent DNA replication, GO:0006333-chromatin assembly or disassembly, GO:0015074-DNA integration, GO:0006508-proteolysis
LOC_Os03g45810.1	transposon protein, putative, CACTA, En/Spm sub-class, expressed	-	Chr3:25867851-25871458	0.0293573	1.83191	5.96349	0.000515341	YES	-
LOC_Os04g04900.1	retrotransposon protein, putative, Ty3-gypsy subclass, expressed	molecular_function	Chr4:2359565-2363978	0.196654	5.70827	4.85933	0.000522552	YES	GO:0003676-nucleic acid binding, GO:0003677-DNA binding, GO:0003682-chromatin binding, GO:0003723-RNA binding, GO:0003964-RNA-directed DNA polymerase activity, GO:0004190-aspartic-type endopeptidase activity, GO:0008270-zinc ion binding
		cellular_component							GO:0000785-chromatin, GO:0005634-nucleus
		biological_process							GO:0006278-RNA-dependent DNA replication, GO:0006333-chromatin assembly or disassembly, GO:0006508-proteolysis, GO:0015074-DNA integration
LOC_Os04g07860.1	retrotransposon protein, putative, unclassified, expressed	-	Chr4:4183296-4187085	0.154484	8.25551	5.73983	4.58322e-05	YES	-
LOC_Os04g16775.1	conserved hypothetical protein	molecular_function	Chr4:9153683-9154210	16.2975	539.064	5.04773	3.13709e-06	YES	GO:0003735-structural constituent of ribosome
		cellular_component							GO:0005622-intracellular, GO:0005840-ribosome
		biological_process							GO:0006412-translation
LOC_Os04g16818.1	chloroplast 30S ribosomal protein S19, putative	molecular_function	Chr4:9153683-9154210	16.2975	539.064	5.04773	3.13709e-06	YES	GO:0003735-structural constituent of ribosome, GO:0003723-RNA binding, GO:0019843-rRNA binding
		cellular_component							GO:0005622-intracellular, GO:0005840-ribosome, GO:0030529-ribonucleoprotein complex, GO:0009507-chloroplast, GO:0009536-plastid, GO:0015935-small ribosomal subunit, GO:0009570-chloroplast stroma
		biological_process							GO:0006412-translation
LOC_Os04g16822.1	chloroplast 50S ribosomal protein L22, putative, expressed	molecular_function	Chr4:9154280-9154730	1.59011	138.067	6.44009	4.79421e-06	YES	GO:0003735-structural constituent of ribosome, GO:0003723-RNA binding, GO:0019843-rRNA binding
		cellular_component							GO:0005622-intracellular, GO:0005840-ribosome, GO:0015934-large ribosomal subunit, GO:0030529-ribonucleoprotein complex, GO:0009507-chloroplast, GO:0009536-plastid
		biological_process							GO:0006412-translation
LOC_Os04g16826.1	chloroplast 50S ribosomal protein L16, putative, expressed	molecular_function	Chr4:9156711-9157117	3.2888	308.855	6.55322	1.18038e-06	YES	GO:0003735-structural constituent of ribosome
		cellular_component							GO:0005622-intracellular, GO:0005840-ribosome, GO:0009507-chloroplast, GO:0009536-plastid, GO:0030529-ribonucleoprotein complex
		biological_process							GO:0006412-translation
LOC_Os04g16832.1	chloroplast 30S ribosomal protein S8, putative, expressed	molecular_function	Chr4:9157778-9158189	3.94719	96.7771	4.61577	0.00085133	YES	GO:0003723-RNA binding, GO:0003735-structural constituent of ribosome, GO:0019843-rRNA binding
		cellular_component							GO:0005622-intracellular, GO:0005840-ribosome, GO:0009507-chloroplast, GO:0009536-plastid, GO:0030529-ribonucleoprotein complex, GO:0016020-membrane
		biological_process							GO:0006412-translation
LOC_Os04g38600.3	glyceraldehyde-3-phosphate dehydrogenase, putative, expressed	molecular_function	Chr4:22937055-22939073	294.602	1706.08	2.53384	1.44089e-06	YES	GO:0003824-catalytic activity, GO:0004365-glyceraldehyde-3-phosphate dehydrogenase (NAD+) (phosphorylating) activity, GO:0005488-binding, GO:0016491-oxidoreductase activity, GO:0051287-NAD binding
		biological_process							GO:0006006-glucose metabolic process, GO:0008152-metabolic process, GO:0055114-oxidation-reduction process
LOC_Os04g38600.1	glyceraldehyde-3-phosphate dehydrogenase, putative, expressed	molecular_function	Chr4:22937055-22939073	294.602	1706.08	2.53384	1.44089e-06	YES	GO:0003824-catalytic activity, GO:0004365-glyceraldehyde-3-phosphate dehydrogenase (NAD+) (phosphorylating) activity, GO:0005488-binding, GO:0016491-oxidoreductase activity, GO:0051287-NAD binding
		cellular_component							GO:0016020-membrane, GO:0048046-apoplast, GO:0009507-chloroplast, GO:0009570-chloroplast stroma, GO:0009941-chloroplast envelope, GO:0009535-chloroplast thylakoid membrane, GO:0010319-stromule
		biological_process							GO:0006006-glucose metabolic process, GO:0008152-metabolic process, GO:0055114-oxidation-reduction process, GO:0009416-response to light stimulus, GO:0009744-response to sucrose stimulus, GO:0009409-response to cold
LOC_Os04g38600.2	glyceraldehyde-3-phosphate dehydrogenase, putative, expressed	molecular_function	Chr4:22937055-22939073	294.602	1706.08	2.53384	1.44089e-06	YES	GO:0003824-catalytic activity, GO:0004365-glyceraldehyde-3-phosphate dehydrogenase (NAD+) (phosphorylating) activity, GO:0005488-binding, GO:0016491-oxidoreductase activity, GO:0051287-NAD binding
		biological_process							GO:0006006-glucose metabolic process, GO:0008152-metabolic process, GO:0055114-oxidation-reduction process
LOC_Os04g38600.4	glyceraldehyde-3-phosphate dehydrogenase, putative, expressed	molecular_function	Chr4:22937055-22939073	294.602	1706.08	2.53384	1.44089e-06	YES	GO:0004365-glyceraldehyde-3-phosphate dehydrogenase (NAD+) (phosphorylating) activity, GO:0051287-NAD binding
		biological_process							GO:0006006-glucose metabolic process
LOC_Os04g39910.1	receptor-like protein kinase, putative, expressed	molecular_function	Chr4:23770071-23772456	0.108056	4.66046	5.43062	0.000375617	YES	GO:0004672-protein kinase activity, GO:0005524-ATP binding, GO:0005529-sugar binding, GO:0000166-nucleotide binding, GO:0004674-protein serine/threonine kinase activity, GO:0004713-protein tyrosine kinase activity
		biological_process							GO:0006468-protein phosphorylation
LOC_Os04g49430.1	ZR1 protein, putative, expressed	molecular_function	Chr4:29493927-29498951	0.0270085	1.54138	5.83466	0.00071043	YES	GO:0008270-zinc ion binding, GO:0046872-metal ion binding
LOC_Os04g06130.1	retrotransposon protein, putative, Ty3-gypsy subclass, expressed	molecular_function	Chr4:3184594-3192078	0.0533208	1.96927	5.20682	0.000674422	YES	GO:0003676-nucleic acid binding, GO:0003677-DNA binding, GO:0003723-RNA binding, GO:0003964-RNA-directed DNA polymerase activity, GO:0004190-aspartic-type endopeptidase activity, GO:0008270-zinc ion binding
		biological_process							GO:0006278-RNA-dependent DNA replication, GO:0006508-proteolysis, GO:0015074-DNA integration
LOC_Os04g16772.1	chloroplast 30S ribosomal protein S19, putative	molecular_function	Chr4:9137364-9137646	11.6469	489.923	5.39454	4.00532e-05	YES	GO:0003735-structural constituent of ribosome, GO:0003723-RNA binding, GO:0019843-rRNA binding
		cellular_component							GO:0005622-intracellular, GO:0005840-ribosome, GO:0030529-ribonucleoprotein complex, GO:0009507-chloroplast, GO:0009536-plastid, GO:0015935-small ribosomal subunit, GO:0009570-chloroplast stroma
		biological_process							GO:0006412-translation
LOC_Os04g16816.1	uncharacterized protein ycf72, putative	cellular_component	Chr4:9153147-9153561	3.58113	107.052	4.90175	0.000398189	YES	GO:0009507-chloroplast, GO:0009536-plastid
LOC_Os04g32850.3	basic proline-rich protein, putative, expressed	molecular_function	Chr4:19835130-19836892	38.8975	343.836	3.14397	0.000704917	YES	GO:0005199-structural constituent of cell wall
		cellular_component							GO:0016021-integral to membrane
		biological_process							GO:0007186-G-protein coupled receptor signaling pathway
LOC_Os04g32850.2	basic proline-rich protein, putative, expressed	molecular_function	Chr4:19835130-19836892	38.8975	343.836	3.14397	0.000704917	YES	GO:0046872-metal ion binding, GO:0045735-nutrient reservoir activity, GO:0005199-structural constituent of cell wall
		cellular_component							GO:0016021-integral to membrane
		biological_process							GO:0030001-metal ion transport, GO:0007186-G-protein coupled receptor signaling pathway
LOC_Os04g32850.1	basic proline-rich protein, putative, expressed	molecular_function	Chr4:19835130-19836892	38.8975	343.836	3.14397	0.000704917	YES	GO:0046872-metal ion binding, GO:0045735-nutrient reservoir activity, GO:0005199-structural constituent of cell wall
		cellular_component							GO:0016021-integral to membrane
		biological_process							GO:0030001-metal ion transport, GO:0007186-G-protein coupled receptor signaling pathway
LOC_Os04g49930.1	sensitivity to red light reduced protein 1, putative, expressed	molecular_function	Chr4:29776428-29783593	0.0611375	9.1889	7.23169	8.94411e-06	YES	GO:0003676-nucleic acid binding
LOC_Os05g07560.1	expressed protein	-	Chr5:4043729-4048020	0.0193848	1.67144	6.43002	0.000149696	YES	-
LOC_Os05g07810.1	universal stress protein domain containing protein, putative, expressed	cellular_component	Chr5:4205346-4207821	0.090378	7.30243	6.33626	0.000193858	YES	GO:0005886-plasma membrane
		biological_process							GO:0006950-response to stress, GO:0009409-response to cold
LOC_Os05g13600.1	retrotransposon protein, putative, Ty3-gypsy subclass	-	Chr5:7541425-7543561	0.381194	15.5307	5.34846	0.000596448	YES	-
LOC_Os05g50310.1	ZF-HD protein dimerisation region containing protein, expressed	molecular_function	Chr5:28835773-28836869	0.0858214	12.4932	7.18559	1.59027e-05	YES	GO:0003677-DNA binding
LOC_Os05g22718.1	chloroplast 30S ribosomal protein S8, putative, expressed	molecular_function	Chr5:12888721-12889132	3.94719	96.7771	4.61577	0.00085133	YES	GO:0003723-RNA binding, GO:0003735-structural constituent of ribosome, GO:0019843-rRNA binding
		cellular_component							GO:0005622-intracellular, GO:0005840-ribosome, GO:0009507-chloroplast, GO:0009536-plastid, GO:0030529-ribonucleoprotein complex, GO:0016020-membrane
		biological_process							GO:0006412-translation
LOC_Os05g22724.1	chloroplast 50S ribosomal protein L16, putative, expressed	molecular_function	Chr5:12889752-12890158	1.58976	229.323	7.17242	3.72131e-07	YES	GO:0003735-structural constituent of ribosome
		cellular_component							GO:0005622-intracellular, GO:0005840-ribosome, GO:0009507-chloroplast, GO:0009536-plastid, GO:0030529-ribonucleoprotein complex
		biological_process							GO:0006412-translation
LOC_Os05g24680.1	retrotransposon protein, putative, Ty3-gypsy subclass, expressed	molecular_function	Chr5:14280155-14292389	0.0334189	2.39608	6.16386	0.000148248	YES	GO:0003723-RNA binding, GO:0003964-RNA-directed DNA polymerase activity, GO:0003677-DNA binding, GO:0003676-nucleic acid binding, GO:0008270-zinc ion binding, GO:0004190-aspartic-type endopeptidase activity
		biological_process							GO:0006278-RNA-dependent DNA replication, GO:0015074-DNA integration, GO:0006508-proteolysis
LOC_Os05g31140.2	glycosyl hydrolases family 17, putative, expressed	molecular_function	Chr5:18106223-18110987	5.88013	204.48	5.11997	1.72687e-08	YES	GO:0004553-hydrolase activity, hydrolyzing O-glycosyl compounds, GO:0016301-kinase activity, GO:0016774-phosphotransferase activity, carboxyl group as acceptor
		cellular_component							GO:0005622-intracellular
		biological_process							GO:0005975-carbohydrate metabolic process, GO:0008152-metabolic process, GO:0016310-phosphorylation
LOC_Os05g31140.3	glycosyl hydrolases family 17, putative, expressed	molecular_function	Chr5:18106223-18110987	5.88013	204.48	5.11997	1.72687e-08	YES	GO:0004553-hydrolase activity, hydrolyzing O-glycosyl compounds, GO:0016301-kinase activity, GO:0016774-phosphotransferase activity, carboxyl group as acceptor
		cellular_component							GO:0005622-intracellular
		biological_process							GO:0005975-carbohydrate metabolic process, GO:0008152-metabolic process, GO:0016310-phosphorylation
LOC_Os05g31140.1	glycosyl hydrolases family 17, putative, expressed	molecular_function	Chr5:18106223-18110987	5.88013	204.48	5.11997	1.72687e-08	YES	GO:0003824-catalytic activity, GO:0004553-hydrolase activity, hydrolyzing O-glycosyl compounds, GO:0016787-hydrolase activity, GO:0016798-hydrolase activity, acting on glycosyl bonds, GO:0043169-cation binding, GO:0042972-licheninase activity, GO:0016301-kinase activity, GO:0016774-phosphotransferase activity, carboxyl group as acceptor
		cellular_component							GO:0005622-intracellular, GO:0005618-cell wall, GO:0005886-plasma membrane, GO:0048046-apoplast, GO:0005773-vacuole
		biological_process							GO:0005975-carbohydrate metabolic process, GO:0008152-metabolic process, GO:0016310-phosphorylation, GO:0009817-defense response to fungus, incompatible interaction, GO:0009651-response to salt stress, GO:0009409-response to cold, GO:0009617-response to bacterium
LOC_Os05g34854.1	gibberellin 20 oxidase 2, putative, expressed	molecular_function	Chr5:20685345-20692274	0.0558997	12.1888	7.7685	2.08249e-06	YES	GO:0016491-oxidoreductase activity, GO:0004181-metallocarboxypeptidase activity, GO:0016216-isopenicillin-N synthase activity, GO:0005506-iron ion binding
		biological_process							GO:0009685-gibberellin metabolic process, GO:0006508-proteolysis, GO:0017000-antibiotic biosynthetic process
LOC_Os05g34854.2	gibberellin 20 oxidase 2, putative, expressed	molecular_function	Chr5:20685345-20692274	0.0558997	12.1888	7.7685	2.08249e-06	YES	GO:0016491-oxidoreductase activity, GO:0004181-metallocarboxypeptidase activity, GO:0016216-isopenicillin-N synthase activity
		biological_process							GO:0017000-antibiotic biosynthetic process, GO:0006508-proteolysis
LOC_Os05g52060.1	retrotransposon protein, putative, unclassified	-	Chr5:29884157-29892789	0.211532	8.44444	5.31905	0.00057036	YES	-
LOC_Os06g09060.1	retrotransposon protein, putative, unclassified, expressed	molecular_function	Chr6:4558429-4563453	0.0205235	1.17107	5.8344	0.000710814	YES	GO:0003723-RNA binding, GO:0003964-RNA-directed DNA polymerase activity, GO:0003682-chromatin binding, GO:0003677-DNA binding, GO:0004190-aspartic-type endopeptidase activity, GO:0003676-nucleic acid binding
		cellular_component							GO:0000785-chromatin, GO:0005634-nucleus
		biological_process							GO:0006278-RNA-dependent DNA replication, GO:0006333-chromatin assembly or disassembly, GO:0015074-DNA integration, GO:0006508-proteolysis
LOC_Os06g36670.1	bet v I allergen family protein, putative, expressed	biological_process	Chr6:21556403-21557334	0.104278	22.2646	7.73817	2.54056e-06	YES	GO:0006952-defense response, GO:0009607-response to biotic stimulus, GO:0009738-abscisic acid mediated signaling pathway
LOC_Os06g37560.1	beta-galactosidase precursor, putative, expressed	molecular_function	Chr6:22245385-22251772	2.86203	94.9455	5.05199	2.88563e-06	YES	GO:0004553-hydrolase activity, hydrolyzing O-glycosyl compounds, GO:0003824-catalytic activity, GO:0004565-beta-galactosidase activity, GO:0016787-hydrolase activity, GO:0016798-hydrolase activity, acting on glycosyl bonds, GO:0043169-cation binding
		cellular_component							GO:0005576-extracellular region, GO:0048046-apoplast, GO:0005618-cell wall, GO:0009505-plant-type cell wall
		biological_process							GO:0005975-carbohydrate metabolic process, GO:0008152-metabolic process
LOC_Os06g06290.1	GDSL-like lipase/acylhydrolase, putative, expressed	molecular_function	Chr6:2908023-2910916	113.942	873.39	2.93833	0.000414236	YES	GO:0016788-hydrolase activity, acting on ester bonds
		biological_process							GO:0006629-lipid metabolic process
LOC_Os06g24310.1	retrotransposon protein, putative, unclassified, expressed	-	Chr6:14217109-14227611	0.746896	18.3547	4.6191	3.07994e-05	YES	-
LOC_Os06g44050.1	methyladenine glycosylase, putative, expressed	molecular_function	Chr6:26569415-26572458	0.0471944	3.37757	6.16123	0.000309497	YES	GO:0003824-catalytic activity, GO:0008725-DNA-3-methyladenine glycosylase activity
		biological_process							GO:0006281-DNA repair, GO:0006284-base-excision repair
LOC_Os06g49020.1	26S proteasome non-ATPase regulatory subunit 14, putative, expressed	cellular_component	Chr6:29711340-29712715	0.066053	5.63534	6.41474	0.000156249	YES	GO:0005829-cytosol, GO:0043234-protein complex, GO:0000502-proteasome complex
		biological_process							GO:0009651-response to salt stress
LOC_Os07g02440.1	peroxidase precursor, putative, expressed	molecular_function	Chr7:838069-841354	0.108612	20.0154	7.52578	3.36303e-06	YES	GO:0004601-peroxidase activity, GO:0005506-iron ion binding, GO:0005509-calcium ion binding, GO:0009055-electron carrier activity, GO:0016491-oxidoreductase activity, GO:0020037-heme binding, GO:0046872-metal ion binding
		cellular_component							GO:0005737-cytoplasm
		biological_process							GO:0006979-response to oxidative stress, GO:0055114-oxidation-reduction process, GO:0009651-response to salt stress
LOC_Os07g05750.1	retrotransposon protein, putative, Ty3-gypsy subclass, expressed	-	Chr7:2765291-2770654	0.938665	17.5742	4.22671	0.000280831	YES	-
LOC_Os07g16710.1	retrotransposon protein, putative, Ty3-gypsy subclass	molecular_function	Chr7:9799448-9800342	0.0934725	9.2167	6.62356	0.000535779	YES	GO:0003677-DNA binding, GO:0003676-nucleic acid binding
		biological_process							GO:0015074-DNA integration
LOC_Os07g25022.1	conserved hypothetical protein	molecular_function	Chr7:14244175-14244702	16.2975	539.33	5.04844	3.12605e-06	YES	GO:0003735-structural constituent of ribosome
		cellular_component							GO:0005622-intracellular, GO:0005840-ribosome
		biological_process							GO:0006412-translation
LOC_Os07g25024.1	chloroplast 30S ribosomal protein S19, putative	molecular_function	Chr7:14244175-14244702	16.2975	539.33	5.04844	3.12605e-06	YES	GO:0003735-structural constituent of ribosome, GO:0003723-RNA binding, GO:0019843-rRNA binding
		cellular_component							GO:0005622-intracellular, GO:0005840-ribosome, GO:0030529-ribonucleoprotein complex, GO:0009507-chloroplast, GO:0009536-plastid, GO:0015935-small ribosomal subunit, GO:0009570-chloroplast stroma
		biological_process							GO:0006412-translation
LOC_Os07g17720.1	retrotransposon protein, putative, Ty3-gypsy subclass	molecular_function	Chr7:10461782-10467609	0.280522	14.1656	5.65813	6.36252e-05	YES	GO:0003723-RNA binding, GO:0003964-RNA-directed DNA polymerase activity, GO:0003676-nucleic acid binding, GO:0008270-zinc ion binding
		biological_process							GO:0006278-RNA-dependent DNA replication
LOC_Os07g25018.1	uncharacterized protein ycf72, putative	cellular_component	Chr7:14243639-14244053	3.58113	107.052	4.90175	0.000398189	YES	GO:0009507-chloroplast, GO:0009536-plastid
LOC_Os08g12600.1	expressed protein	-	Chr8:7451362-7452401	0.0914106	10.1733	6.79821	5.21777e-05	YES	-
LOC_Os08g15264.1	conserved hypothetical protein	molecular_function	Chr8:9262238-9262765	16.2975	540.063	5.0504	3.07322e-06	YES	GO:0003735-structural constituent of ribosome
		cellular_component							GO:0005622-intracellular, GO:0005840-ribosome
		biological_process							GO:0006412-translation
LOC_Os08g15266.1	chloroplast 30S ribosomal protein S19, putative	molecular_function	Chr8:9262238-9262765	16.2975	540.063	5.0504	3.07322e-06	YES	GO:0003735-structural constituent of ribosome, GO:0003723-RNA binding, GO:0019843-rRNA binding
		cellular_component							GO:0005622-intracellular, GO:0005840-ribosome, GO:0030529-ribonucleoprotein complex, GO:0009507-chloroplast, GO:0009536-plastid, GO:0015935-small ribosomal subunit, GO:0009570-chloroplast stroma
		biological_process							GO:0006412-translation
LOC_Os08g15268.1	chloroplast 50S ribosomal protein L22, putative, expressed	molecular_function	Chr8:9262833-9263283	1.59011	138.067	6.44009	4.79421e-06	YES	GO:0003735-structural constituent of ribosome, GO:0003723-RNA binding, GO:0019843-rRNA binding
		cellular_component							GO:0005622-intracellular, GO:0005840-ribosome, GO:0015934-large ribosomal subunit, GO:0030529-ribonucleoprotein complex, GO:0009507-chloroplast, GO:0009536-plastid
		biological_process							GO:0006412-translation
LOC_Os08g15278.1	chloroplast 30S ribosomal protein S8, putative, expressed	molecular_function	Chr8:9266283-9266694	3.94719	96.7771	4.61577	0.00085133	YES	GO:0003723-RNA binding, GO:0003735-structural constituent of ribosome, GO:0019843-rRNA binding
		cellular_component							GO:0005622-intracellular, GO:0005840-ribosome, GO:0009507-chloroplast, GO:0009536-plastid, GO:0030529-ribonucleoprotein complex, GO:0016020-membrane
		biological_process							GO:0006412-translation
LOC_Os08g41290.1	AIR12, putative, expressed	molecular_function	Chr8:26086541-26087834	1.13359	31.3063	4.78748	0.000361289	YES	GO:0050825-ice binding
		biological_process							GO:0042309-homoiothermy, GO:0050826-response to freezing, GO:0016068-type I hypersensitivity
LOC_Os08g01380.1	2Fe-2S iron-sulfur cluster binding domain containing protein, expressed	molecular_function	Chr8:241678-242634	460.759	3882.24	3.07481	0.000181634	YES	GO:0005506-iron ion binding, GO:0009055-electron carrier activity, GO:0046872-metal ion binding, GO:0051536-iron-sulfur cluster binding, GO:0051537-2 iron, 2 sulfur cluster binding
		cellular_component							GO:0009507-chloroplast, GO:0009536-plastid, GO:0009570-chloroplast stroma
		biological_process							GO:0006810-transport, GO:0022900-electron transport chain, GO:0009416-response to light stimulus, GO:0009767-photosynthetic electron transport chain, GO:0080167-response to karrikin
LOC_Os08g01380.2	2Fe-2S iron-sulfur cluster binding domain containing protein, expressed	molecular_function	Chr8:241678-242634	460.759	3882.24	3.07481	0.000181634	YES	GO:0009055-electron carrier activity, GO:0051536-iron-sulfur cluster binding
LOC_Os08g14350.1	expressed protein	-	Chr8:8605006-8605717	0.1462	9.71024	6.05349	0.000410325	YES	-
LOC_Os08g24270.1	retrotransposon protein, putative, Ty3-gypsy subclass, expressed	molecular_function	Chr8:14646153-14652201	0.0138869	1.00996	6.18443	0.000291015	YES	GO:0003677-DNA binding, GO:0003676-nucleic acid binding, GO:0004523-ribonuclease H activity
		biological_process							GO:0015074-DNA integration
LOC_Os08g28000.1	expressed protein	-	Chr8:17060220-17060464	0.99662	70.9298	6.1532	0.000320772	YES	-
LOC_Os08g39174.1	retrotransposon protein, putative, Ty1-copia subclass, expressed	molecular_function	Chr8:24741803-24758489	0.0141397	0.863206	5.93188	0.000516405	YES	GO:0004713-protein tyrosine kinase activity, GO:0005524-ATP binding, GO:0003676-nucleic acid binding, GO:0008270-zinc ion binding, GO:0005509-calcium ion binding, GO:0004674-protein serine/threonine kinase activity, GO:0004672-protein kinase activity
		biological_process							GO:0006468-protein phosphorylation
LOC_Os08g39180.1	OsWAK73 - OsWAK receptor-like protein kinase, expressed	molecular_function	Chr8:24741803-24758489	0.0141397	0.863206	5.93188	0.000516405	YES	GO:0000166-nucleotide binding, GO:0004672-protein kinase activity, GO:0004674-protein serine/threonine kinase activity, GO:0004713-protein tyrosine kinase activity, GO:0005509-calcium ion binding, GO:0005524-ATP binding, GO:0016301-kinase activity
		biological_process							GO:0006468-protein phosphorylation
LOC_Os08g42670.2	resistance protein, putative, expressed	molecular_function	Chr8:26968541-26978241	0.100579	3.94849	5.29489	0.000291326	YES	GO:0000166-nucleotide binding, GO:0005515-protein binding, GO:0005524-ATP binding
		biological_process							GO:0006915-apoptotic process, GO:0006952-defense response
LOC_Os08g42670.1	resistance protein, putative, expressed	molecular_function	Chr8:26968541-26978241	0.100579	3.94849	5.29489	0.000291326	YES	GO:0000166-nucleotide binding, GO:0005515-protein binding, GO:0005524-ATP binding
		biological_process							GO:0006915-apoptotic process, GO:0006952-defense response
LOC_Os09g19952.1	ribosomal protein L22, putative, expressed	molecular_function	Chr9:11946746-11952503	7.92209	1195.52	7.23754	0	YES	GO:0003735-structural constituent of ribosome
		cellular_component							GO:0005622-intracellular, GO:0005840-ribosome
		biological_process							GO:0006412-translation
LOC_Os09g19954.1	ribosomal protein, putative, expressed	molecular_function	Chr9:11946746-11952503	7.92209	1195.52	7.23754	0	YES	GO:0003735-structural constituent of ribosome
		cellular_component							GO:0005622-intracellular, GO:0005840-ribosome, GO:0009507-chloroplast
		biological_process							GO:0006412-translation
LOC_Os09g24408.1	conserved hypothetical protein	molecular_function	Chr9:14507175-14507702	17.4661	1535.86	6.45835	1.30928e-09	YES	GO:0003735-structural constituent of ribosome
		cellular_component							GO:0005622-intracellular, GO:0005840-ribosome
		biological_process							GO:0006412-translation
LOC_Os09g24412.1	chloroplast 30S ribosomal protein S19, putative	molecular_function	Chr9:14507175-14507702	17.4661	1535.86	6.45835	1.30928e-09	YES	GO:0003735-structural constituent of ribosome, GO:0003723-RNA binding, GO:0019843-rRNA binding
		cellular_component							GO:0005622-intracellular, GO:0005840-ribosome, GO:0030529-ribonucleoprotein complex, GO:0009507-chloroplast, GO:0009536-plastid, GO:0015935-small ribosomal subunit, GO:0009570-chloroplast stroma
		biological_process							GO:0006412-translation
LOC_Os09g24414.1	chloroplast 50S ribosomal protein L22, putative, expressed	molecular_function	Chr9:14507770-14508220	0.49691	78.7425	7.30802	4.86015e-06	YES	GO:0003735-structural constituent of ribosome, GO:0003723-RNA binding, GO:0019843-rRNA binding
		cellular_component							GO:0005622-intracellular, GO:0005840-ribosome, GO:0015934-large ribosomal subunit, GO:0030529-ribonucleoprotein complex, GO:0009507-chloroplast, GO:0009536-plastid
		biological_process							GO:0006412-translation
LOC_Os09g24416.1	chloroplast 30S ribosomal protein S3, putative, expressed	molecular_function	Chr9:14508273-14508993	1.98175	49.7902	4.65102	0.000661719	YES	GO:0003723-RNA binding, GO:0003735-structural constituent of ribosome, GO:0019843-rRNA binding
		cellular_component							GO:0005622-intracellular, GO:0005840-ribosome, GO:0015935-small ribosomal subunit, GO:0030529-ribonucleoprotein complex, GO:0009507-chloroplast, GO:0009536-plastid, GO:0016020-membrane, GO:0009295-nucleoid
		biological_process							GO:0006412-translation
LOC_Os09g39920.1	retrotransposon protein, putative, unclassified, expressed	molecular_function	Chr9:22897188-22902631	0.0442207	4.2081	6.5723	0.00010046	YES	GO:0016740-transferase activity, GO:0016757-transferase activity, transferring glycosyl groups
LOC_Os09g24406.1	uncharacterized protein ycf72, putative	cellular_component	Chr9:14506639-14507053	3.58113	107.052	4.90175	0.000398189	YES	GO:0009507-chloroplast, GO:0009536-plastid
LOC_Os09g28580.1	expressed protein	-	Chr9:17390967-17392541	0.198903	13.686	6.10449	0.000359804	YES	-
LOC_Os01g02750.1	protein kinase domain containing protein, expressed	molecular_function	Chr1:954074-956817	12.0704	0.397592	-4.92404	0.000735923	YES	GO:0000166-nucleotide binding, GO:0004672-protein kinase activity, GO:0004674-protein serine/threonine kinase activity, GO:0005524-ATP binding, GO:0004713-protein tyrosine kinase activity
		biological_process							GO:0006468-protein phosphorylation
LOC_Os01g03690.1	TKL_IRAK_DUF26-lg.1 - DUF26 kinases have homology to DUF26 containing loci, expressed	molecular_function	Chr1:1518244-1521644	4.08422	0.0388461	-6.71615	6.08108e-05	YES	GO:0004672-protein kinase activity, GO:0004674-protein serine/threonine kinase activity, GO:0004713-protein tyrosine kinase activity, GO:0005524-ATP binding, GO:0050825-ice binding
		biological_process							GO:0006468-protein phosphorylation, GO:0042309-homoiothermy, GO:0050826-response to freezing
LOC_Os01g04280.1	calmodulin binding protein, putative, expressed	-	Chr1:1902735-1905247	13.8169	0.20425	-6.07996	2.85587e-05	YES	-
LOC_Os01g11860.1	DJ-1 family protein, putative, expressed	cellular_component	Chr1:6412785-6419895	24.1529	0.0455328	-9.05108	2.66604e-08	YES	GO:0009507-chloroplast, GO:0005773-vacuole, GO:0005886-plasma membrane
		biological_process							GO:0046686-response to cadmium ion
LOC_Os01g18584.1	WRKY9, expressed	molecular_function	Chr1:10470539-10478800	18.8476	0.547709	-5.10483	0.000193034	YES	GO:0003677-DNA binding, GO:0003700-sequence-specific DNA binding transcription factor activity, GO:0043565-sequence-specific DNA binding
		cellular_component							GO:0005634-nucleus
LOC_Os01g28450.1	SCP-like extracellular protein, expressed	cellular_component	Chr1:15934490-15935319	688.648	24.4052	-4.81851	1.08232e-06	YES	GO:0005576-extracellular region
LOC_Os01g45250.1	DUF1645 domain containing protein, putative, expressed	-	Chr1:25681569-25683076	15.8435	0.272178	-5.8632	6.01464e-05	YES	-
LOC_Os01g46169.3	GDSL-like lipase/acylhydrolase, putative, expressed	molecular_function	Chr1:26249385-26274184	11.9002	0.307612	-5.27373	0.000192561	YES	GO:0016788-hydrolase activity, acting on ester bonds
		biological_process							GO:0006629-lipid metabolic process
LOC_Os01g46169.1	GDSL-like lipase/acylhydrolase, putative, expressed	molecular_function	Chr1:26249385-26274184	11.9002	0.307612	-5.27373	0.000192561	YES	GO:0016788-hydrolase activity, acting on ester bonds
		biological_process							GO:0006629-lipid metabolic process
LOC_Os01g46169.2	GDSL-like lipase/acylhydrolase, putative, expressed	-	Chr1:26249385-26274184	11.9002	0.307612	-5.27373	0.000192561	YES	-
LOC_Os01g47070.1	glycosyl hydrolase, putative, expressed	molecular_function	Chr1:26885483-26886754	65.6818	3.35811	-4.28977	0.000292408	YES	GO:0004553-hydrolase activity, hydrolyzing O-glycosyl compounds, GO:0004568-chitinase activity
		biological_process							GO:0005975-carbohydrate metabolic process, GO:0006032-chitin catabolic process, GO:0009611-response to wounding, GO:0009651-response to salt stress, GO:0009409-response to cold, GO:0042631-cellular response to water deprivation, GO:0009642-response to light intensity
LOC_Os01g55410.1	expressed protein	-	Chr1:31919493-31922406	2.66452	0.047712	-5.80338	0.000713881	YES	-
LOC_Os01g55690.1	glutelin, putative, expressed	molecular_function	Chr1:32072448-32082488	68.5007	1.89757	-5.17389	1.388e-05	YES	GO:0045735-nutrient reservoir activity
LOC_Os01g58280.1	OsSub8 - Putative Subtilisin homologue, expressed	molecular_function	Chr1:33684777-33688225	72.4507	0.226354	-8.32228	7.35161e-10	YES	GO:0004252-serine-type endopeptidase activity, GO:0042802-identical protein binding
		biological_process							GO:0006508-proteolysis, GO:0043086-negative regulation of catalytic activity
LOC_Os01g58550.2	methyladenine glycosylase, putative, expressed	molecular_function	Chr1:33837387-33841176	2.13325	0.0289955	-6.20108	0.000377202	YES	GO:0050825-ice binding, GO:0008725-DNA-3-methyladenine glycosylase activity, GO:0003824-catalytic activity
		biological_process							GO:0042309-homoiothermy, GO:0050826-response to freezing, GO:0006284-base-excision repair, GO:0006281-DNA repair
LOC_Os01g58550.1	methyladenine glycosylase, putative, expressed	molecular_function	Chr1:33837387-33841176	2.13325	0.0289955	-6.20108	0.000377202	YES	GO:0003824-catalytic activity, GO:0008725-DNA-3-methyladenine glycosylase activity, GO:0050825-ice binding
		biological_process							GO:0006281-DNA repair, GO:0006284-base-excision repair, GO:0042309-homoiothermy, GO:0050826-response to freezing
LOC_Os01g61080.1	WRKY24, expressed	molecular_function	Chr1:35347977-35350645	13.9803	0.426895	-5.03337	0.000265966	YES	GO:0003677-DNA binding, GO:0003700-sequence-specific DNA binding transcription factor activity, GO:0043565-sequence-specific DNA binding
		cellular_component							GO:0005634-nucleus
LOC_Os01g71350.1	glycosyl hydrolases family 17, putative, expressed	molecular_function	Chr1:41349730-41351148	11.0255	0.329411	-5.06481	0.000706789	YES	GO:0003824-catalytic activity, GO:0004553-hydrolase activity, hydrolyzing O-glycosyl compounds, GO:0016787-hydrolase activity, GO:0016798-hydrolase activity, acting on glycosyl bonds, GO:0043169-cation binding
		cellular_component							GO:0005618-cell wall, GO:0005886-plasma membrane, GO:0048046-apoplast, GO:0005773-vacuole
		biological_process							GO:0005975-carbohydrate metabolic process, GO:0008152-metabolic process, GO:0009817-defense response to fungus, incompatible interaction, GO:0009651-response to salt stress, GO:0009409-response to cold, GO:0009617-response to bacterium
LOC_Os01g73024.1	expressed protein	-	Chr1:42369769-42370365	13.5122	0.141458	-6.57774	0.000137663	YES	-
LOC_Os01g03914.1	cation efflux family protein, putative, expressed	molecular_function	Chr1:1673009-1680632	8.82261	0.211889	-5.37982	0.000237805	YES	GO:0008324-cation transmembrane transporter activity
		cellular_component							GO:0016020-membrane, GO:0005886-plasma membrane
		biological_process							GO:0006812-cation transport
LOC_Os01g03914.3	cation efflux family protein, putative, expressed	molecular_function	Chr1:1673009-1680632	8.82261	0.211889	-5.37982	0.000237805	YES	GO:0008324-cation transmembrane transporter activity
		cellular_component							GO:0016020-membrane
		biological_process							GO:0006812-cation transport
LOC_Os01g03914.2	cation efflux family protein, putative, expressed	molecular_function	Chr1:1673009-1680632	8.82261	0.211889	-5.37982	0.000237805	YES	GO:0008324-cation transmembrane transporter activity
		cellular_component							GO:0016020-membrane
		biological_process							GO:0006812-cation transport
LOC_Os01g08440.1	UDP-glucoronosyl and UDP-glucosyl transferase domain containing protein, expressed	molecular_function	Chr1:4152863-4154680	5.03291	0.0368457	-7.09376	3.05477e-05	YES	GO:0016740-transferase activity, GO:0016757-transferase activity, transferring glycosyl groups, GO:0016758-transferase activity, transferring hexosyl groups
		biological_process							GO:0008152-metabolic process
LOC_Os01g10530.2	expressed protein	-	Chr1:5591696-5599234	2.01928	0.121821	-4.05101	0.000593307	YES	-
LOC_Os01g10530.3	expressed protein	-	Chr1:5591696-5599234	2.01928	0.121821	-4.05101	0.000593307	YES	-
LOC_Os01g14100.3	BT1 family protein, putative, expressed	-	Chr1:7894958-7900874	8.7735	0.23999	-5.1921	0.000488464	YES	-
LOC_Os01g14100.1	BT1 family protein, putative, expressed	-	Chr1:7894958-7900874	8.7735	0.23999	-5.1921	0.000488464	YES	-
LOC_Os01g14100.2	BT1 family protein, putative, expressed	-	Chr1:7894958-7900874	8.7735	0.23999	-5.1921	0.000488464	YES	-
LOC_Os01g15270.1	expressed protein	biological_process	Chr1:8545996-8546894	349.232	23.6007	-3.88729	9.23619e-05	YES	GO:0006950-response to stress
LOC_Os01g16910.1	outer mitochondrial membrane porin, putative, expressed	molecular_function	Chr1:9670772-9675747	28.1976	1.28378	-4.4571	0.000654853	YES	GO:0004872-receptor activity, GO:0008308-voltage-gated anion channel activity
		cellular_component							GO:0005741-mitochondrial outer membrane, GO:0005739-mitochondrion, GO:0005886-plasma membrane, GO:0005743-mitochondrial inner membrane, GO:0005742-mitochondrial outer membrane translocase complex
		biological_process							GO:0006820-anion transport
LOC_Os01g18744.1	transferase family protein, putative, expressed	molecular_function	Chr1:10561327-10565325	7.00943	0.0407448	-7.42654	1.07004e-05	YES	GO:0016747-transferase activity, transferring acyl groups other than amino-acyl groups
LOC_Os01g38660.1	expressed protein	-	Chr1:21715722-21716605	9.45517	0.169679	-5.80023	0.000718677	YES	-
LOC_Os01g41800.1	cytochrome P450, putative, expressed	molecular_function	Chr1:23663058-23664444	20.5288	0.0649208	-8.30475	5.01228e-07	YES	GO:0004497-monooxygenase activity, GO:0005506-iron ion binding, GO:0009055-electron carrier activity, GO:0020037-heme binding
LOC_Os01g42380.1	pleiotropic drug resistance protein, putative, expressed	molecular_function	Chr1:24075064-24082181	2.54214	0.0384211	-6.048	8.09708e-05	YES	GO:0000166-nucleotide binding, GO:0005524-ATP binding, GO:0016887-ATPase activity, GO:0017111-nucleoside-triphosphatase activity, GO:0003677-DNA binding, GO:0008094-DNA-dependent ATPase activity, GO:0004176-ATP-dependent peptidase activity, GO:0004252-serine-type endopeptidase activity
		cellular_component							GO:0016020-membrane, GO:0016021-integral to membrane
		biological_process							GO:0006810-transport, GO:0006259-DNA metabolic process, GO:0006508-proteolysis
LOC_Os01g42410.1	pleiotropic drug resistance protein, putative, expressed	molecular_function	Chr1:24107079-24115143	7.69106	0.177715	-5.43554	7.64014e-05	YES	GO:0000166-nucleotide binding, GO:0005524-ATP binding, GO:0016887-ATPase activity, GO:0017111-nucleoside-triphosphatase activity, GO:0004176-ATP-dependent peptidase activity, GO:0004252-serine-type endopeptidase activity
		cellular_component							GO:0016020-membrane, GO:0016021-integral to membrane
		biological_process							GO:0006810-transport, GO:0006508-proteolysis
LOC_Os01g50100.1	ABC transporter, ATP-binding protein, putative, expressed	molecular_function	Chr1:28786108-28793300	20.5775	0.668497	-4.944	4.77399e-05	YES	GO:0000166-nucleotide binding, GO:0005524-ATP binding, GO:0016887-ATPase activity, GO:0017111-nucleoside-triphosphatase activity, GO:0042626-ATPase activity, coupled to transmembrane movement of substances
		cellular_component							GO:0016021-integral to membrane
		biological_process							GO:0006810-transport
LOC_Os01g53800.1	glutamate carboxypeptidase 2, putative, expressed	molecular_function	Chr1:30922768-30927426	21.5201	0.628957	-5.09658	7.93683e-05	YES	GO:0008233-peptidase activity
		cellular_component							GO:0005773-vacuole
		biological_process							GO:0006508-proteolysis
LOC_Os01g63690.1	hs1, putative, expressed	biological_process	Chr1:36942595-36944593	5.84481	0.0332054	-7.45959	9.61272e-06	YES	GO:0006979-response to oxidative stress, GO:0009751-response to salicylic acid stimulus, GO:0009816-defense response to bacterium, incompatible interaction
LOC_Os01g71740.1	amino acid permease family protein, putative, expressed	molecular_function	Chr1:41563977-41566629	22.8627	0.0392972	-9.18435	1.52989e-08	YES	GO:0015171-amino acid transmembrane transporter activity
		cellular_component							GO:0016020-membrane, GO:0016021-integral to membrane
		biological_process							GO:0006810-transport, GO:0006865-amino acid transport
LOC_Os10g16990.2	expressed protein	-	Chr10:8506371-8509627	2.18179	0.0370251	-5.88087	0.000660311	YES	-
LOC_Os10g16990.1	expressed protein	-	Chr10:8506371-8509627	2.18179	0.0370251	-5.88087	0.000660311	YES	-
LOC_Os10g31780.1	oxidoreductase, short chain dehydrogenase/reductase family domain containing protein, expressed	molecular_function	Chr10:16663931-16664717	21.7297	0.196223	-6.79103	4.86602e-05	YES	GO:0003824-catalytic activity, GO:0005488-binding, GO:0016491-oxidoreductase activity, GO:0050662-coenzyme binding, GO:0004022-alcohol dehydrogenase (NAD) activity, GO:0008667-2,3-dihydro-2,3-dihydroxybenzoate dehydrogenase activity
		biological_process							GO:0008152-metabolic process, GO:0044237-cellular metabolic process, GO:0009239-enterobactin biosynthetic process, GO:0055114-oxidation-reduction process
LOC_Os10g39420.1	CAMK_CAMK_like.8 - CAMK includes calcium/calmodulin depedent protein kinases, expressed	molecular_function	Chr10:21027453-21032225	7.87525	0.0631042	-6.96345	2.89388e-05	YES	GO:0000166-nucleotide binding, GO:0004672-protein kinase activity, GO:0004674-protein serine/threonine kinase activity, GO:0005509-calcium ion binding, GO:0005524-ATP binding, GO:0016301-kinase activity, GO:0016740-transferase activity, GO:0004713-protein tyrosine kinase activity
		cellular_component							GO:0016020-membrane
		biological_process							GO:0006468-protein phosphorylation
LOC_Os10g39680.1	CHIT14 - Chitinase family protein precursor, expressed	molecular_function	Chr10:21205699-21207611	569.145	49.4166	-3.52573	0.000106725	YES	GO:0004568-chitinase activity, GO:0016787-hydrolase activity, GO:0016798-hydrolase activity, acting on glycosyl bonds
		biological_process							GO:0005975-carbohydrate metabolic process, GO:0006032-chitin catabolic process, GO:0016998-cell wall macromolecule catabolic process, GO:0008152-metabolic process
LOC_Os10g39710.2	strictosidine synthase, putative, expressed	molecular_function	Chr10:21224366-21226941	35.1924	0.743502	-5.56479	1.1563e-05	YES	GO:0016844-strictosidine synthase activity
		biological_process							GO:0009058-biosynthetic process
LOC_Os10g39710.1	strictosidine synthase, putative, expressed	molecular_function	Chr10:21224366-21226941	35.1924	0.743502	-5.56479	1.1563e-05	YES	GO:0016844-strictosidine synthase activity
		cellular_component							GO:0005783-endoplasmic reticulum
		biological_process							GO:0009058-biosynthetic process
LOC_Os10g40490.1	U-box domain containing protein, expressed	molecular_function	Chr10:21679081-21681432	24.7766	0.417291	-5.89178	2.81068e-05	YES	GO:0004842-ubiquitin-protein ligase activity
		cellular_component							GO:0000151-ubiquitin ligase complex
		biological_process							GO:0016567-protein ubiquitination
LOC_Os10g21660.1	FAD binding protein, putative, expressed	-	Chr10:11088014-11098028	1.49436	0.0196046	-6.25219	0.000330631	YES	-
LOC_Os10g21660.2	FAD binding protein, putative, expressed	-	Chr10:11088014-11098028	1.49436	0.0196046	-6.25219	0.000330631	YES	-
LOC_Os10g26060.1	glutelin, putative, expressed	molecular_function	Chr10:13497238-13499435	48.0516	2.39046	-4.32922	0.000202116	YES	GO:0045735-nutrient reservoir activity
LOC_Os10g26940.1	BURP domain containing protein, expressed	molecular_function	Chr10:14171325-14172896	19.5363	0.449354	-5.44216	0.00015174	YES	GO:0003677-DNA binding, GO:0004879-ligand-activated sequence-specific DNA binding RNA polymerase II transcription factor activity
		cellular_component							GO:0005634-nucleus
		biological_process							GO:0006355-regulation of transcription, DNA-dependent
LOC_Os10g30560.1	UDP-glucoronosyl and UDP-glucosyl transferase domain containing protein, expressed	molecular_function	Chr10:15893748-15902927	17.9841	0.103987	-7.43417	5.03764e-07	YES	GO:0016758-transferase activity, transferring hexosyl groups
		biological_process							GO:0008152-metabolic process
LOC_Os10g34170.1	glutaredoxin domain containing protein, putative, expressed	molecular_function	Chr10:18231654-18236511	3.44876	0.0514659	-6.06632	0.000366805	YES	GO:0009055-electron carrier activity, GO:0015035-protein disulfide oxidoreductase activity
		biological_process							GO:0045454-cell redox homeostasis
LOC_Os10g40934.9	flavonol synthase/flavanone 3-hydroxylase, putative, expressed	molecular_function	Chr10:21988521-21993690	38.3632	5.43915	-2.81827	0.000153575	YES	GO:0016491-oxidoreductase activity
LOC_Os10g40934.1	flavonol synthase/flavanone 3-hydroxylase, putative, expressed	molecular_function	Chr10:21988521-21993690	38.3632	5.43915	-2.81827	0.000153575	YES	GO:0016491-oxidoreductase activity
LOC_Os10g40934.11	flavonol synthase/flavanone 3-hydroxylase, putative, expressed	molecular_function	Chr10:21988521-21993690	38.3632	5.43915	-2.81827	0.000153575	YES	GO:0016491-oxidoreductase activity, GO:0016702-oxidoreductase activity, acting on single donors with incorporation of molecular oxygen, incorporation of two atoms of oxygen, GO:0005506-iron ion binding
LOC_Os10g40934.3	flavonol synthase/flavanone 3-hydroxylase, putative, expressed	molecular_function	Chr10:21988521-21993690	38.3632	5.43915	-2.81827	0.000153575	YES	GO:0016491-oxidoreductase activity, GO:0016702-oxidoreductase activity, acting on single donors with incorporation of molecular oxygen, incorporation of two atoms of oxygen, GO:0005506-iron ion binding
LOC_Os10g40934.2	flavonol synthase/flavanone 3-hydroxylase, putative, expressed	molecular_function	Chr10:21988521-21993690	38.3632	5.43915	-2.81827	0.000153575	YES	GO:0016491-oxidoreductase activity, GO:0005506-iron ion binding
LOC_Os10g40934.10	flavonol synthase/flavanone 3-hydroxylase, putative, expressed	molecular_function	Chr10:21988521-21993690	38.3632	5.43915	-2.81827	0.000153575	YES	GO:0016491-oxidoreductase activity, GO:0005506-iron ion binding
LOC_Os10g40934.12	flavonol synthase/flavanone 3-hydroxylase, putative, expressed	molecular_function	Chr10:21988521-21993690	38.3632	5.43915	-2.81827	0.000153575	YES	GO:0016491-oxidoreductase activity, GO:0005506-iron ion binding
LOC_Os10g40934.7	flavonol synthase/flavanone 3-hydroxylase, putative, expressed	molecular_function	Chr10:21988521-21993690	38.3632	5.43915	-2.81827	0.000153575	YES	GO:0016491-oxidoreductase activity
LOC_Os11g03530.3	ELMO/CED-12 family protein, putative, expressed	-	Chr11:1360722-1364127	7.44008	0.16808	-5.4681	0.000370462	YES	-
LOC_Os11g03530.1	ELMO/CED-12 family protein, putative, expressed	cellular_component	Chr11:1360722-1364127	7.44008	0.16808	-5.4681	0.000370462	YES	GO:0005856-cytoskeleton
		biological_process							GO:0006909-phagocytosis
LOC_Os11g03530.2	ELMO/CED-12 family protein, putative, expressed	cellular_component	Chr11:1360722-1364127	7.44008	0.16808	-5.4681	0.000370462	YES	GO:0005856-cytoskeleton
		biological_process							GO:0006909-phagocytosis
LOC_Os11g26594.2	expressed protein	-	Chr11:15236665-15239290	7.20786	0.0457726	-7.29894	1.0164e-05	YES	-
LOC_Os11g26594.1	expressed protein	-	Chr11:15236665-15239290	7.20786	0.0457726	-7.29894	1.0164e-05	YES	-
LOC_Os11g35450.1	leucine-rich repeat receptor protein kinase EXS precursor, putative, expressed	molecular_function	Chr11:20770022-20773284	3.74438	0.0589467	-5.98917	9.75628e-05	YES	GO:0005515-protein binding
LOC_Os11g41100.1	expressed protein	molecular_function	Chr11:24616114-24619580	4.43879	0.0578995	-6.26047	4.04388e-05	YES	GO:0000166-nucleotide binding, GO:0004672-protein kinase activity, GO:0004674-protein serine/threonine kinase activity, GO:0005515-protein binding, GO:0005524-ATP binding, GO:0004713-protein tyrosine kinase activity
		biological_process							GO:0006468-protein phosphorylation
LOC_Os11g47809.1	metallothionein, putative, expressed	molecular_function	Chr11:28827675-28828513	1116.44	123.49	-3.17644	0.000327863	YES	GO:0046872-metal ion binding, GO:0005507-copper ion binding
LOC_Os11g03794.1	WD domain, G-beta repeat domain containing protein, expressed	-	Chr11:1484072-1496339	9.04425	0.166346	-5.76475	7.82331e-05	YES	-
LOC_Os11g04070.1	60S acidic ribosomal protein P0, putative, expressed	molecular_function	Chr11:1646482-1648853	7.5222	0.191092	-5.29882	0.000737769	YES	GO:0003735-structural constituent of ribosome, GO:0005507-copper ion binding
		cellular_component							GO:0005622-intracellular, GO:0005840-ribosome, GO:0005634-nucleus, GO:0005886-plasma membrane, GO:0009507-chloroplast, GO:0005829-cytosol, GO:0005730-nucleolus, GO:0022626-cytosolic ribosome, GO:0016020-membrane
		biological_process							GO:0006414-translational elongation, GO:0042254-ribosome biogenesis, GO:0046686-response to cadmium ion, GO:0010043-response to zinc ion, GO:0009651-response to salt stress, GO:0009409-response to cold
LOC_Os11g05700.1	ABC transporter family protein, putative, expressed	molecular_function	Chr11:2605744-2610544	16.0119	0.464196	-5.10827	0.000116842	YES	GO:0000166-nucleotide binding, GO:0005524-ATP binding, GO:0016887-ATPase activity, GO:0017111-nucleoside-triphosphatase activity, GO:0042626-ATPase activity, coupled to transmembrane movement of substances
		cellular_component							GO:0016021-integral to membrane
		biological_process							GO:0006810-transport
LOC_Os11g10470.1	expressed protein	-	Chr11:5710545-5711249	67.9754	0.113064	-9.23173	1.24994e-08	YES	-
LOC_Os11g10520.2	dehydrogenase, putative, expressed	molecular_function	Chr11:5755643-5760026	91.844	6.58318	-3.80233	0.000448716	YES	GO:0003824-catalytic activity, GO:0005488-binding, GO:0008270-zinc ion binding, GO:0016491-oxidoreductase activity
		biological_process							GO:0008152-metabolic process, GO:0055114-oxidation-reduction process
LOC_Os11g10520.1	dehydrogenase, putative, expressed	molecular_function	Chr11:5755643-5760026	91.844	6.58318	-3.80233	0.000448716	YES	GO:0003824-catalytic activity, GO:0005488-binding, GO:0008270-zinc ion binding, GO:0016491-oxidoreductase activity, GO:0046872-metal ion binding, GO:0004022-alcohol dehydrogenase (NAD) activity
		cellular_component							GO:0005886-plasma membrane, GO:0005829-cytosol
		biological_process							GO:0008152-metabolic process, GO:0055114-oxidation-reduction process, GO:0006970-response to osmotic stress, GO:0046686-response to cadmium ion, GO:0009651-response to salt stress, GO:0001666-response to hypoxia
LOC_Os11g10520.3	dehydrogenase, putative, expressed	molecular_function	Chr11:5755643-5760026	91.844	6.58318	-3.80233	0.000448716	YES	GO:0008270-zinc ion binding, GO:0016491-oxidoreductase activity, GO:0003824-catalytic activity, GO:0005488-binding
		biological_process							GO:0055114-oxidation-reduction process, GO:0008152-metabolic process
LOC_Os11g14990.1	expressed protein	-	Chr11:8443215-8446079	13.3296	0.363161	-5.19788	0.000712113	YES	-
LOC_Os11g24510.2	OsSCP56 - Putative Serine Carboxypeptidase homologue, expressed	molecular_function	Chr11:13971644-13979649	16.6266	0.357671	-5.53872	9.36162e-05	YES	GO:0004185-serine-type carboxypeptidase activity
		biological_process							GO:0006508-proteolysis
LOC_Os11g24510.1	OsSCP56 - Putative Serine Carboxypeptidase homologue, expressed	molecular_function	Chr11:13971644-13979649	16.6266	0.357671	-5.53872	9.36162e-05	YES	GO:0004185-serine-type carboxypeptidase activity, GO:0004180-carboxypeptidase activity
		biological_process							GO:0006508-proteolysis
LOC_Os11g24510.3	OsSCP56 - Putative Serine Carboxypeptidase homologue, expressed	molecular_function	Chr11:13971644-13979649	16.6266	0.357671	-5.53872	9.36162e-05	YES	GO:0004185-serine-type carboxypeptidase activity
		biological_process							GO:0006508-proteolysis
LOC_Os11g31530.1	BRASSINOSTEROID INSENSITIVE 1-associated receptor kinase 1 precursor, putative, expressed	molecular_function	Chr11:18426218-18428193	227.867	17.6775	-3.68821	0.000766417	YES	GO:0005515-protein binding
LOC_Os11g31540.1	BRASSINOSTEROID INSENSITIVE 1-associated receptor kinase 1 precursor, putative, expressed	molecular_function	Chr11:18430459-18432558	123.132	1.75052	-6.13628	1.2885e-06	YES	GO:0005515-protein binding, GO:0004872-receptor activity, GO:0016301-kinase activity
LOC_Os11g42040.1	non-TIR-NBS-LRR type resistance protein, putative, expressed	molecular_function	Chr11:25289128-25293954	2.02861	0.0328384	-5.94896	0.000495932	YES	GO:0000166-nucleotide binding, GO:0005515-protein binding, GO:0005524-ATP binding
		biological_process							GO:0006915-apoptotic process, GO:0006952-defense response
LOC_Os12g03110.1	ZF-HD protein dimerisation region containing protein, expressed	biological_process	Chr12:1180357-1181099	17.8487	0.431223	-5.37124	0.000512232	YES	GO:0007275-multicellular organismal development, GO:0009737-response to abscisic acid stimulus, GO:0009733-response to auxin stimulus, GO:0009739-response to gibberellin stimulus, GO:0009735-response to cytokinin stimulus, GO:0009640-photomorphogenesis, GO:0009741-response to brassinosteroid stimulus, GO:0043392-negative regulation of DNA binding
LOC_Os12g08230.1	expressed protein	-	Chr12:4199300-4202874	11.569	0.378506	-4.9338	0.000798824	YES	-
LOC_Os12g09300.1	amino acid transporter, putative, expressed	cellular_component	Chr12:4881028-4884888	6.16445	0.163722	-5.23465	0.000732044	YES	GO:0016020-membrane, GO:0016021-integral to membrane
LOC_Os12g09300.2	amino acid transporter, putative, expressed	cellular_component	Chr12:4881028-4884888	6.16445	0.163722	-5.23465	0.000732044	YES	GO:0016020-membrane, GO:0016021-integral to membrane
LOC_Os12g09300.3	amino acid transporter, putative, expressed	molecular_function	Chr12:4881028-4884888	6.16445	0.163722	-5.23465	0.000732044	YES	GO:0003840-gamma-glutamyltransferase activity
LOC_Os12g24320.1	ATPase 3, putative, expressed	molecular_function	Chr12:13879142-13881525	73.5137	4.40558	-4.06061	0.000190438	YES	GO:0000166-nucleotide binding, GO:0005524-ATP binding, GO:0017111-nucleoside-triphosphatase activity
		cellular_component							GO:0005783-endoplasmic reticulum, GO:0005739-mitochondrion
		biological_process							GO:0051301-cell division, GO:0009737-response to abscisic acid stimulus
LOC_Os12g34014.1	NADH-ubiquinone oxidoreductase chain 6, putative, expressed	molecular_function	Chr12:20534000-20534618	9.15893	0.134574	-6.08871	0.000500641	YES	GO:0008137-NADH dehydrogenase (ubiquinone) activity, GO:0016491-oxidoreductase activity
		cellular_component							GO:0005739-mitochondrion, GO:0016020-membrane, GO:0016021-integral to membrane, GO:0045271-respiratory chain complex I
		biological_process							GO:0055114-oxidation-reduction process
LOC_Os12g36830.1	pathogenesis-related Bet v I family protein, putative, expressed	biological_process	Chr12:22580777-22581972	578.821	13.7117	-5.39964	1.67716e-07	YES	GO:0006952-defense response, GO:0009607-response to biotic stimulus
LOC_Os12g36850.1	pathogenesis-related Bet v I family protein, putative, expressed	biological_process	Chr12:22591675-22593522	464.207	5.32947	-6.44463	1.8058e-08	YES	GO:0006952-defense response, GO:0009607-response to biotic stimulus
LOC_Os12g36860.1	pathogenesis-related protein 10, putative, expressed	biological_process	Chr12:22595368-22597000	52.475	1.31796	-5.31525	0.000115268	YES	GO:0006952-defense response, GO:0009607-response to biotic stimulus
LOC_Os12g36880.1	pathogenesis-related Bet v I family protein, putative, expressed	biological_process	Chr12:22599951-22601258	1245.57	58.7532	-4.406	8.47239e-07	YES	GO:0006952-defense response, GO:0009607-response to biotic stimulus
LOC_Os12g42876.1	5-methyltetrahydropteroyltriglutamate--homocysteine methyltransferase, putative, expressed	molecular_function	Chr12:26646692-26650778	108.709	8.49092	-3.67841	0.00021105	YES	GO:0003871-5-methyltetrahydropteroyltriglutamate-homocysteine S-methyltransferase activity, GO:0008270-zinc ion binding, GO:0008168-methyltransferase activity, GO:0016740-transferase activity, GO:0005507-copper ion binding, GO:0008705-methionine synthase activity
		cellular_component							GO:0016020-membrane, GO:0048046-apoplast, GO:0005886-plasma membrane, GO:0009507-chloroplast, GO:0009570-chloroplast stroma, GO:0005777-peroxisome, GO:0009941-chloroplast envelope, GO:0005829-cytosol
		biological_process							GO:0008652-cellular amino acid biosynthetic process, GO:0009086-methionine biosynthetic process, GO:0046686-response to cadmium ion, GO:0010043-response to zinc ion, GO:0009651-response to salt stress
LOC_Os12g42884.2	5-methyltetrahydropteroyltriglutamate--homocysteine methyltransferase, putative, expressed	molecular_function	Chr12:26657191-26662994	72.6857	10.1389	-2.84178	0.000801117	YES	GO:0003871-5-methyltetrahydropteroyltriglutamate-homocysteine S-methyltransferase activity, GO:0008168-methyltransferase activity, GO:0008270-zinc ion binding, GO:0016740-transferase activity, GO:0005507-copper ion binding, GO:0008705-methionine synthase activity
		cellular_component							GO:0016020-membrane, GO:0048046-apoplast, GO:0005886-plasma membrane, GO:0009507-chloroplast, GO:0009570-chloroplast stroma, GO:0005777-peroxisome, GO:0009941-chloroplast envelope, GO:0005829-cytosol
		biological_process							GO:0008652-cellular amino acid biosynthetic process, GO:0009086-methionine biosynthetic process, GO:0046686-response to cadmium ion, GO:0010043-response to zinc ion, GO:0009651-response to salt stress
LOC_Os12g42884.1	5-methyltetrahydropteroyltriglutamate--homocysteine methyltransferase, putative, expressed	molecular_function	Chr12:26657191-26662994	72.6857	10.1389	-2.84178	0.000801117	YES	GO:0003871-5-methyltetrahydropteroyltriglutamate-homocysteine S-methyltransferase activity, GO:0008168-methyltransferase activity, GO:0008270-zinc ion binding, GO:0016740-transferase activity
		biological_process							GO:0008652-cellular amino acid biosynthetic process, GO:0009086-methionine biosynthetic process
LOC_Os12g42884.3	5-methyltetrahydropteroyltriglutamate--homocysteine methyltransferase, putative, expressed	molecular_function	Chr12:26657191-26662994	72.6857	10.1389	-2.84178	0.000801117	YES	GO:0003871-5-methyltetrahydropteroyltriglutamate-homocysteine S-methyltransferase activity, GO:0008168-methyltransferase activity, GO:0008270-zinc ion binding, GO:0016740-transferase activity
		biological_process							GO:0008652-cellular amino acid biosynthetic process, GO:0009086-methionine biosynthetic process
LOC_Os12g01490.1	MYB family transcription factor, putative, expressed	molecular_function	Chr12:296615-299117	14.5932	0.260125	-5.80995	5.10694e-05	YES	GO:0003677-DNA binding
		cellular_component							GO:0005634-nucleus
LOC_Os12g30040.1	transmembrane amino acid transporter protein, putative, expressed	cellular_component	Chr12:17979096-17983355	6.33353	0.15354	-5.36633	0.000322721	YES	GO:0016020-membrane, GO:0016021-integral to membrane, GO:0005886-plasma membrane
LOC_Os12g43380.1	thaumatin, putative, expressed	cellular_component	Chr12:26912973-26922761	22.3046	1.39382	-4.00022	0.000113792	YES	GO:0005576-extracellular region
LOC_Os12g43430.1	thaumatin, putative, expressed	-	Chr12:26912973-26922761	22.3046	1.39382	-4.00022	0.000113792	YES	-
LOC_Os12g43390.1	thaumatin, putative, expressed	-	Chr12:26912973-26922761	22.3046	1.39382	-4.00022	0.000113792	YES	-
LOC_Os12g43440.1	thaumatin, putative, expressed	-	Chr12:26956141-26956894	119.893	0.932641	-7.00621	3.22637e-07	YES	-
LOC_Os12g44070.1	nodulin, putative, expressed	cellular_component	Chr12:27329995-27332079	11.2078	0.317166	-5.14312	0.00030119	YES	GO:0005886-plasma membrane
LOC_Os02g07490.1	glyceraldehyde-3-phosphate dehydrogenase, putative, expressed	molecular_function	Chr2:3868112-3872945	15.0319	0.323575	-5.53779	0.000111096	YES	GO:0003824-catalytic activity, GO:0004365-glyceraldehyde-3-phosphate dehydrogenase (NAD+) (phosphorylating) activity, GO:0005488-binding, GO:0016491-oxidoreductase activity, GO:0051287-NAD binding, GO:0008270-zinc ion binding, GO:0005507-copper ion binding
		cellular_component							GO:0016020-membrane
		biological_process							GO:0006006-glucose metabolic process, GO:0008152-metabolic process, GO:0055114-oxidation-reduction process, GO:0005975-carbohydrate metabolic process, GO:0080022-primary root development, GO:0080144-amino acid homeostasis, GO:0009555-pollen development, GO:0048658-tapetal layer development
LOC_Os02g10580.1	NB-ARC domain containing disease resistance protein, putative, expressed	molecular_function	Chr2:5565955-5567620	2.61137	0.0405817	-6.00783	0.00061216	YES	GO:0005524-ATP binding, GO:0000166-nucleotide binding, GO:0017111-nucleoside-triphosphatase activity
		biological_process							GO:0006915-apoptotic process, GO:0006952-defense response
LOC_Os02g11960.1	ABC transporter, ATP-binding protein, putative, expressed	molecular_function	Chr2:6197352-6204374	2.88047	0.0222913	-7.01368	3.89855e-05	YES	GO:0000166-nucleotide binding, GO:0005524-ATP binding, GO:0016887-ATPase activity, GO:0017111-nucleoside-triphosphatase activity
LOC_Os02g15169.1	glutelin, putative, expressed	molecular_function	Chr2:8465034-8467151	49.231	1.00739	-5.61087	8.99783e-06	YES	GO:0045735-nutrient reservoir activity
LOC_Os02g16820.1	glutelin, putative, expressed	molecular_function	Chr2:9580480-9582525	35.2426	1.63961	-4.4259	0.000345989	YES	GO:0045735-nutrient reservoir activity
		cellular_component							GO:0009279-cell outer membrane
		biological_process							GO:0006952-defense response
LOC_Os02g20950.1	expressed protein	-	Chr2:12387036-12394243	4.72743	0.140556	-5.07184	0.000756814	YES	-
LOC_Os02g32520.1	ERD1 protein, chloroplast precursor, putative, expressed	molecular_function	Chr2:19251344-19256303	67.7144	5.30735	-3.6734	0.000388613	YES	GO:0000166-nucleotide binding, GO:0005515-protein binding, GO:0005524-ATP binding, GO:0017111-nucleoside-triphosphatase activity, GO:0008233-peptidase activity, GO:0016887-ATPase activity
		cellular_component							GO:0009507-chloroplast, GO:0009941-chloroplast envelope
		biological_process							GO:0019538-protein metabolic process
LOC_Os02g32520.2	ERD1 protein, chloroplast precursor, putative, expressed	molecular_function	Chr2:19251344-19256303	67.7144	5.30735	-3.6734	0.000388613	YES	GO:0005524-ATP binding, GO:0000166-nucleotide binding, GO:0017111-nucleoside-triphosphatase activity, GO:0016887-ATPase activity
LOC_Os02g36210.1	ent-kaurene synthase, chloroplast precursor, putative, expressed	molecular_function	Chr2:21841058-21847837	30.0171	0.381398	-6.29834	1.34543e-06	YES	GO:0000287-magnesium ion binding, GO:0009905-ent-copalyl diphosphate synthase activity, GO:0016829-lyase activity, GO:0016853-isomerase activity
		cellular_component							GO:0005739-mitochondrion, GO:0009536-plastid
		biological_process							GO:0006952-defense response, GO:0008152-metabolic process, GO:0009685-gibberellin metabolic process, GO:0051504-diterpene phytoalexin precursor biosynthetic process pathway
LOC_Os02g39200.1	nucleotide-sugar transporter family protein, putative, expressed	molecular_function	Chr2:23677344-23682665	6.77237	0.0312442	-7.75993	3.5232e-06	YES	GO:0005351-sugar:hydrogen symporter activity
		cellular_component							GO:0000139-Golgi membrane, GO:0016021-integral to membrane
		biological_process							GO:0008643-carbohydrate transport
LOC_Os02g39660.1	receptor kinase, putative, expressed	molecular_function	Chr2:23952925-23954617	9.26625	0.159455	-5.86077	9.88349e-05	YES	GO:0005515-protein binding
		biological_process							GO:0006952-defense response
LOC_Os02g45520.1	uncharacterized membrane protein, putative, expressed	cellular_component	Chr2:27696286-27702193	6.19831	0.314516	-4.30067	0.000786479	YES	GO:0005774-vacuolar membrane, GO:0000325-plant-type vacuole
LOC_Os02g45520.2	uncharacterized membrane protein, putative, expressed	-	Chr2:27696286-27702193	6.19831	0.314516	-4.30067	0.000786479	YES	-
LOC_Os02g46340.1	RING-H2 finger protein ATL3J, putative, expressed	molecular_function	Chr2:28246408-28247685	8.9116	0.273768	-5.02466	0.000862299	YES	GO:0005515-protein binding, GO:0008270-zinc ion binding, GO:0046872-metal ion binding, GO:0050825-ice binding
		biological_process							GO:0042309-homoiothermy, GO:0050826-response to freezing
LOC_Os02g48710.1	expressed protein	molecular_function	Chr2:29813211-29813755	30.9305	0.965493	-5.00162	0.000841647	YES	GO:0050825-ice binding
		biological_process							GO:0042309-homoiothermy, GO:0050826-response to freezing, GO:0016068-type I hypersensitivity
LOC_Os02g09490.1	dehydrogenase, putative, expressed	molecular_function	Chr2:4870141-4874082	83.2356	6.60594	-3.65537	0.000754424	YES	GO:0003824-catalytic activity, GO:0005488-binding, GO:0008270-zinc ion binding, GO:0016491-oxidoreductase activity, GO:0046872-metal ion binding, GO:0045551-cinnamyl-alcohol dehydrogenase activity, GO:0004024-alcohol dehydrogenase activity, zinc-dependent, GO:0009055-electron carrier activity, GO:0020037-heme binding
		biological_process							GO:0008152-metabolic process, GO:0055114-oxidation-reduction process, GO:0009809-lignin biosynthetic process, GO:0022900-electron transport chain, GO:0080167-response to karrikin
LOC_Os02g09810.1	amino acid transporter, putative, expressed	molecular_function	Chr2:5058715-5061965	9.26254	0.513433	-4.17316	0.000131592	YES	GO:0017153-sodium:dicarboxylate symporter activity
		cellular_component							GO:0016020-membrane, GO:0016021-integral to membrane, GO:0005773-vacuole, GO:0005886-plasma membrane
		biological_process							GO:0006835-dicarboxylic acid transport, GO:0006865-amino acid transport
LOC_Os02g09810.2	amino acid transporter, putative, expressed	molecular_function	Chr2:5058715-5061965	9.26254	0.513433	-4.17316	0.000131592	YES	GO:0017153-sodium:dicarboxylate symporter activity
		cellular_component							GO:0016020-membrane, GO:0016021-integral to membrane
		biological_process							GO:0006835-dicarboxylic acid transport, GO:0006865-amino acid transport
LOC_Os02g09810.3	amino acid transporter, putative, expressed	molecular_function	Chr2:5058715-5061965	9.26254	0.513433	-4.17316	0.000131592	YES	GO:0017153-sodium:dicarboxylate symporter activity
		cellular_component							GO:0016020-membrane, GO:0016021-integral to membrane
		biological_process							GO:0006835-dicarboxylic acid transport, GO:0006865-amino acid transport
LOC_Os02g09980.1	expressed protein	molecular_function	Chr2:5188885-5189802	4.99216	0.0809987	-5.94562	0.000711326	YES	GO:0003735-structural constituent of ribosome
		cellular_component							GO:0005622-intracellular, GO:0005840-ribosome
		biological_process							GO:0006412-translation
LOC_Os02g10920.1	zinc finger family protein, putative, expressed	molecular_function	Chr2:5798885-5806501	55.0289	9.58375	-2.52153	0.000189815	YES	GO:0008270-zinc ion binding
		cellular_component							GO:0005622-intracellular
LOC_Os02g10920.2	zinc finger family protein, putative, expressed	molecular_function	Chr2:5798885-5806501	55.0289	9.58375	-2.52153	0.000189815	YES	GO:0008270-zinc ion binding
		cellular_component							GO:0005622-intracellular
LOC_Os02g10920.3	zinc finger family protein, putative, expressed	molecular_function	Chr2:5798885-5806501	55.0289	9.58375	-2.52153	0.000189815	YES	GO:0008270-zinc ion binding
		cellular_component							GO:0005622-intracellular
LOC_Os02g10920.4	zinc finger family protein, putative, expressed	molecular_function	Chr2:5798885-5806501	55.0289	9.58375	-2.52153	0.000189815	YES	GO:0008270-zinc ion binding
		cellular_component							GO:0005622-intracellular
LOC_Os02g10920.5	zinc finger family protein, putative, expressed	molecular_function	Chr2:5798885-5806501	55.0289	9.58375	-2.52153	0.000189815	YES	GO:0008270-zinc ion binding
		cellular_component							GO:0005622-intracellular
LOC_Os02g10920.6	zinc finger family protein, putative, expressed	molecular_function	Chr2:5798885-5806501	55.0289	9.58375	-2.52153	0.000189815	YES	GO:0008270-zinc ion binding
		cellular_component							GO:0005622-intracellular
LOC_Os02g11070.1	3-ketoacyl-CoA synthase, putative, expressed	molecular_function	Chr2:5930192-5933079	8.50232	0.265806	-4.99941	0.000807019	YES	GO:0003824-catalytic activity, GO:0016747-transferase activity, transferring acyl groups other than amino-acyl groups
		cellular_component							GO:0016020-membrane
		biological_process							GO:0006633-fatty acid biosynthetic process, GO:0008152-metabolic process, GO:0009416-response to light stimulus, GO:0009409-response to cold
LOC_Os02g11070.2	3-ketoacyl-CoA synthase, putative, expressed	molecular_function	Chr2:5930192-5933079	8.50232	0.265806	-4.99941	0.000807019	YES	GO:0016747-transferase activity, transferring acyl groups other than amino-acyl groups, GO:0003824-catalytic activity
		cellular_component							GO:0016020-membrane
		biological_process							GO:0006633-fatty acid biosynthetic process, GO:0008152-metabolic process
LOC_Os02g12420.1	receptor-like protein kinase precursor, putative, expressed	molecular_function	Chr2:6476659-6480097	2.42344	0.0594847	-5.34839	0.000645094	YES	GO:0000166-nucleotide binding, GO:0004672-protein kinase activity, GO:0004674-protein serine/threonine kinase activity, GO:0005515-protein binding, GO:0005524-ATP binding, GO:0004713-protein tyrosine kinase activity
		biological_process							GO:0006468-protein phosphorylation
LOC_Os02g12480.10	expressed protein	-	Chr2:6508811-6513830	378.113	115.593	-1.70977	0.00077957	YES	-
LOC_Os02g12480.9	expressed protein	-	Chr2:6508811-6513830	378.113	115.593	-1.70977	0.00077957	YES	-
LOC_Os02g12480.1	expressed protein	-	Chr2:6508811-6513830	378.113	115.593	-1.70977	0.00077957	YES	-
LOC_Os02g12480.2	expressed protein	-	Chr2:6508811-6513830	378.113	115.593	-1.70977	0.00077957	YES	-
LOC_Os02g12480.3	expressed protein	-	Chr2:6508811-6513830	378.113	115.593	-1.70977	0.00077957	YES	-
LOC_Os02g12480.4	expressed protein	-	Chr2:6508811-6513830	378.113	115.593	-1.70977	0.00077957	YES	-
LOC_Os02g12480.6	expressed protein	-	Chr2:6508811-6513830	378.113	115.593	-1.70977	0.00077957	YES	-
LOC_Os02g12480.7	expressed protein	-	Chr2:6508811-6513830	378.113	115.593	-1.70977	0.00077957	YES	-
LOC_Os02g12480.8	expressed protein	-	Chr2:6508811-6513830	378.113	115.593	-1.70977	0.00077957	YES	-
LOC_Os02g15178.1	glutelin, putative, expressed	molecular_function	Chr2:8458525-8460664	48.5766	0.993983	-5.6109	8.99698e-06	YES	GO:0045735-nutrient reservoir activity
LOC_Os02g25640.1	glutelin, putative, expressed	molecular_function	Chr2:14991647-14993715	57.1456	0.891171	-6.0028	2.57592e-06	YES	GO:0045735-nutrient reservoir activity
LOC_Os02g25640.2	glutelin, putative, expressed	molecular_function	Chr2:14991647-14993715	57.1456	0.891171	-6.0028	2.57592e-06	YES	GO:0045735-nutrient reservoir activity
LOC_Os02g26670.1	F-box/Kelch-repeat protein, putative, expressed	molecular_function	Chr2:15659377-15660788	8.01831	0.0488607	-7.35848	1.33228e-05	YES	GO:0005515-protein binding
LOC_Os02g27594.1	expressed protein	-	Chr2:16347686-16350266	34.2282	1.79461	-4.25345	0.000337074	YES	-
LOC_Os02g27594.2	expressed protein	-	Chr2:16347686-16350266	34.2282	1.79461	-4.25345	0.000337074	YES	-
LOC_Os02g27594.3	expressed protein	-	Chr2:16347686-16350266	34.2282	1.79461	-4.25345	0.000337074	YES	-
LOC_Os02g29150.2	OsFBO11 - F-box and other domain containing protein, expressed	-	Chr2:17271182-17275865	2.69997	0.147391	-4.19522	0.000810111	YES	-
LOC_Os02g29150.1	OsFBO11 - F-box and other domain containing protein, expressed	molecular_function	Chr2:17271182-17275865	2.69997	0.147391	-4.19522	0.000810111	YES	GO:0005488-binding, GO:0016829-lyase activity
LOC_Os02g36190.1	cytochrome P450, putative, expressed	molecular_function	Chr2:21810333-21813460	24.1004	1.19971	-4.3283	0.000659985	YES	GO:0004497-monooxygenase activity, GO:0005506-iron ion binding, GO:0009055-electron carrier activity, GO:0016491-oxidoreductase activity, GO:0020037-heme binding, GO:0046872-metal ion binding
		biological_process							GO:0055114-oxidation-reduction process
LOC_Os02g39530.1	expressed protein	-	Chr2:23855854-23858516	26.2876	1.53172	-4.10115	0.000509553	YES	-
LOC_Os02g39530.3	expressed protein	-	Chr2:23855854-23858516	26.2876	1.53172	-4.10115	0.000509553	YES	-
LOC_Os02g39530.2	expressed protein	-	Chr2:23855854-23858516	26.2876	1.53172	-4.10115	0.000509553	YES	-
LOC_Os02g39700.1	RNA binding protein, putative, expressed	molecular_function	Chr2:23980477-23984886	6.10534	0.0732036	-6.38201	0.000157383	YES	GO:0000166-nucleotide binding, GO:0003676-nucleic acid binding, GO:0003723-RNA binding
		cellular_component							GO:0005634-nucleus, GO:0030529-ribonucleoprotein complex, GO:0005618-cell wall, GO:0005654-nucleoplasm
		biological_process							GO:0006396-RNA processing
LOC_Os02g39884.1	expressed protein	molecular_function	Chr2:24098150-24099882	3.87724	0.0388455	-6.64114	0.000115512	YES	GO:0005524-ATP binding, GO:0003677-DNA binding, GO:0008094-DNA-dependent ATPase activity
		biological_process							GO:0006915-apoptotic process, GO:0006952-defense response, GO:0006259-DNA metabolic process
LOC_Os02g43360.1	cytochrome b5-like Heme/Steroid binding domain containing protein, expressed	molecular_function	Chr2:26163058-26164221	40.9761	1.50404	-4.76787	0.000425519	YES	GO:0020037-heme binding
LOC_Os02g43790.1	ethylene-responsive transcription factor, putative, expressed	molecular_function	Chr2:26422181-26423485	36.9775	1.06909	-5.11219	0.000115176	YES	GO:0003677-DNA binding, GO:0003700-sequence-specific DNA binding transcription factor activity, GO:0050825-ice binding
		cellular_component							GO:0005634-nucleus
		biological_process							GO:0006355-regulation of transcription, DNA-dependent, GO:0009620-response to fungus, GO:0032940-secretion by cell, GO:0042309-homoiothermy, GO:0050826-response to freezing
LOC_Os02g46460.1	peptide transporter PTR2, putative, expressed	molecular_function	Chr2:28312588-28316198	5.46017	0.148757	-5.19791	0.000672393	YES	GO:0005215-transporter activity, GO:0015112-nitrate transmembrane transporter activity
		cellular_component							GO:0016020-membrane, GO:0005886-plasma membrane
		biological_process							GO:0006857-oligopeptide transport, GO:0010167-response to nitrate, GO:0015706-nitrate transport, GO:0046686-response to cadmium ion
LOC_Os02g46460.2	peptide transporter PTR2, putative, expressed	molecular_function	Chr2:28312588-28316198	5.46017	0.148757	-5.19791	0.000672393	YES	GO:0005215-transporter activity
		cellular_component							GO:0016020-membrane
		biological_process							GO:0006857-oligopeptide transport
LOC_Os03g09830.2	expressed protein	molecular_function	Chr3:4889491-4892257	4.18134	0.059002	-6.14706	0.000432516	YES	GO:0046983-protein dimerization activity, GO:0004990-oxytocin receptor activity
		cellular_component							GO:0016021-integral to membrane
		biological_process							GO:0016068-type I hypersensitivity, GO:0007186-G-protein coupled receptor signaling pathway
LOC_Os03g12670.1	expressed protein	-	Chr3:6754270-6756992	139.471	28.3647	-2.2978	5.85136e-05	YES	-
LOC_Os03g12670.2	expressed protein	-	Chr3:6754270-6756992	139.471	28.3647	-2.2978	5.85136e-05	YES	-
LOC_Os03g12670.3	expressed protein	-	Chr3:6754270-6756992	139.471	28.3647	-2.2978	5.85136e-05	YES	-
LOC_Os03g16670.1	haloacid dehalogenase-like hydrolase family protein, putative, expressed	molecular_function	Chr3:9202540-9204717	6.46252	0.0502325	-7.00733	3.96981e-05	YES	GO:0003824-catalytic activity, GO:0016787-hydrolase activity
		biological_process							GO:0008152-metabolic process
LOC_Os03g19300.1	peptide chain release factor protein, putative, expressed	molecular_function	Chr3:10850793-10853954	2.73288	0.0352651	-6.27604	0.000310904	YES	GO:0003747-translation release factor activity, GO:0016149-translation release factor activity, codon specific
		cellular_component							GO:0005737-cytoplasm
		biological_process							GO:0006415-translational termination
LOC_Os03g20330.1	VQ domain containing protein, putative, expressed	-	Chr3:11497785-11498677	144.359	9.30044	-3.95622	0.000351895	YES	-
LOC_Os03g31360.1	glutelin, putative, expressed	molecular_function	Chr3:17864277-17866253	37.5099	0.512851	-6.19259	4.41611e-06	YES	GO:0045735-nutrient reservoir activity
LOC_Os03g47930.1	expressed protein	-	Chr3:27235334-27250968	2.62434	0.0158461	-7.37168	1.27773e-05	YES	-
LOC_Os03g53800.2	periplasmic beta-glucosidase precursor, putative, expressed	molecular_function	Chr3:30851705-30857333	34.4268	3.36625	-3.35432	0.000369134	YES	GO:0004553-hydrolase activity, hydrolyzing O-glycosyl compounds, GO:0016787-hydrolase activity, GO:0000166-nucleotide binding, GO:0004812-aminoacyl-tRNA ligase activity, GO:0005524-ATP binding
		cellular_component							GO:0005737-cytoplasm
		biological_process							GO:0005975-carbohydrate metabolic process, GO:0006412-translation, GO:0006418-tRNA aminoacylation for protein translation
LOC_Os03g53800.3	periplasmic beta-glucosidase precursor, putative, expressed	molecular_function	Chr3:30851705-30857333	34.4268	3.36625	-3.35432	0.000369134	YES	GO:0004553-hydrolase activity, hydrolyzing O-glycosyl compounds, GO:0016787-hydrolase activity, GO:0000166-nucleotide binding, GO:0004812-aminoacyl-tRNA ligase activity, GO:0005524-ATP binding
		cellular_component							GO:0005737-cytoplasm
		biological_process							GO:0005975-carbohydrate metabolic process, GO:0006412-translation, GO:0006418-tRNA aminoacylation for protein translation
LOC_Os03g53800.5	periplasmic beta-glucosidase precursor, putative, expressed	molecular_function	Chr3:30851705-30857333	34.4268	3.36625	-3.35432	0.000369134	YES	GO:0004553-hydrolase activity, hydrolyzing O-glycosyl compounds, GO:0016787-hydrolase activity, GO:0000166-nucleotide binding, GO:0004812-aminoacyl-tRNA ligase activity, GO:0005524-ATP binding
		cellular_component							GO:0005737-cytoplasm
		biological_process							GO:0005975-carbohydrate metabolic process, GO:0006412-translation, GO:0006418-tRNA aminoacylation for protein translation
LOC_Os03g53800.1	periplasmic beta-glucosidase precursor, putative, expressed	molecular_function	Chr3:30851705-30857333	34.4268	3.36625	-3.35432	0.000369134	YES	GO:0004553-hydrolase activity, hydrolyzing O-glycosyl compounds, GO:0016787-hydrolase activity, GO:0000166-nucleotide binding, GO:0004812-aminoacyl-tRNA ligase activity, GO:0005524-ATP binding
		cellular_component							GO:0005737-cytoplasm
		biological_process							GO:0005975-carbohydrate metabolic process, GO:0006412-translation, GO:0006418-tRNA aminoacylation for protein translation
LOC_Os03g53800.4	periplasmic beta-glucosidase precursor, putative, expressed	molecular_function	Chr3:30851705-30857333	34.4268	3.36625	-3.35432	0.000369134	YES	GO:0004553-hydrolase activity, hydrolyzing O-glycosyl compounds, GO:0016787-hydrolase activity, GO:0000166-nucleotide binding, GO:0004812-aminoacyl-tRNA ligase activity, GO:0005524-ATP binding
		cellular_component							GO:0005737-cytoplasm
		biological_process							GO:0005975-carbohydrate metabolic process, GO:0006412-translation, GO:0006418-tRNA aminoacylation for protein translation
LOC_Os03g55590.1	MYB family transcription factor, putative, expressed	molecular_function	Chr3:31643336-31646161	11.8965	0.0308633	-8.59043	5.35136e-05	YES	GO:0003677-DNA binding
		cellular_component							GO:0005634-nucleus
LOC_Os03g55590.3	MYB family transcription factor, putative, expressed	molecular_function	Chr3:31643336-31646161	11.8965	0.0308633	-8.59043	5.35136e-05	YES	GO:0050825-ice binding
		cellular_component							GO:0005856-cytoskeleton
		biological_process							GO:0042309-homoiothermy, GO:0050826-response to freezing, GO:0007160-cell-matrix adhesion
LOC_Os03g55590.4	MYB family transcription factor, putative, expressed	molecular_function	Chr3:31643336-31646161	11.8965	0.0308633	-8.59043	5.35136e-05	YES	GO:0050825-ice binding
		cellular_component							GO:0005856-cytoskeleton
		biological_process							GO:0042309-homoiothermy, GO:0050826-response to freezing, GO:0007160-cell-matrix adhesion
LOC_Os03g56580.1	no apical meristem protein, putative, expressed	molecular_function	Chr3:32234310-32236602	7.04337	0.0425696	-7.3703	1.28252e-05	YES	GO:0003677-DNA binding
LOC_Os03g08460.1	AP2 domain containing protein, expressed	molecular_function	Chr3:4343724-4345716	3.85422	0.0481263	-6.32347	0.000274307	YES	GO:0003677-DNA binding, GO:0003700-sequence-specific DNA binding transcription factor activity
		cellular_component							GO:0005634-nucleus
		biological_process							GO:0006355-regulation of transcription, DNA-dependent
LOC_Os03g08999.1	dehydrogenase, putative, expressed	molecular_function	Chr3:4667479-4668917	12.9956	0.0805696	-7.33357	1.4415e-05	YES	GO:0003824-catalytic activity, GO:0005488-binding, GO:0008270-zinc ion binding, GO:0016491-oxidoreductase activity
		biological_process							GO:0008152-metabolic process, GO:0055114-oxidation-reduction process
LOC_Os03g11590.1	integral membrane protein, putative, expressed	molecular_function	Chr3:6013136-6017199	18.2592	0.655428	-4.80005	0.000487626	YES	GO:0017153-sodium:dicarboxylate symporter activity
		cellular_component							GO:0016020-membrane
		biological_process							GO:0006835-dicarboxylic acid transport, GO:0015780-nucleotide-sugar transport
LOC_Os03g11590.2	integral membrane protein, putative, expressed	molecular_function	Chr3:6013136-6017199	18.2592	0.655428	-4.80005	0.000487626	YES	GO:0017153-sodium:dicarboxylate symporter activity
		cellular_component							GO:0016020-membrane
		biological_process							GO:0006835-dicarboxylic acid transport
LOC_Os03g11590.3	integral membrane protein, putative, expressed	molecular_function	Chr3:6013136-6017199	18.2592	0.655428	-4.80005	0.000487626	YES	GO:0017153-sodium:dicarboxylate symporter activity
		cellular_component							GO:0016020-membrane
		biological_process							GO:0006835-dicarboxylic acid transport
LOC_Os03g11590.4	integral membrane protein, putative, expressed	molecular_function	Chr3:6013136-6017199	18.2592	0.655428	-4.80005	0.000487626	YES	GO:0017153-sodium:dicarboxylate symporter activity
		cellular_component							GO:0016020-membrane
		biological_process							GO:0006835-dicarboxylic acid transport
LOC_Os03g11590.5	integral membrane protein, putative, expressed	molecular_function	Chr3:6013136-6017199	18.2592	0.655428	-4.80005	0.000487626	YES	GO:0017153-sodium:dicarboxylate symporter activity
		cellular_component							GO:0016020-membrane
		biological_process							GO:0006835-dicarboxylic acid transport
LOC_Os03g13210.1	peroxidase precursor, putative, expressed	molecular_function	Chr3:7128180-7130342	6.58043	0.0459801	-7.16103	2.48184e-05	YES	GO:0004601-peroxidase activity, GO:0005506-iron ion binding, GO:0005509-calcium ion binding, GO:0009055-electron carrier activity, GO:0016491-oxidoreductase activity, GO:0020037-heme binding, GO:0046872-metal ion binding
		cellular_component							GO:0005634-nucleus, GO:0005737-cytoplasm
		biological_process							GO:0006979-response to oxidative stress, GO:0055114-oxidation-reduction process
LOC_Os03g17700.1	CGMC_MAPKCGMC_2_ERK.2 - CGMC includes CDA, MAPK, GSK3, and CLKC kinases, expressed	molecular_function	Chr3:9847699-9850473	14.8073	0.381524	-5.27839	0.000223729	YES	GO:0000166-nucleotide binding, GO:0004672-protein kinase activity, GO:0004674-protein serine/threonine kinase activity, GO:0004707-MAP kinase activity, GO:0005524-ATP binding, GO:0016301-kinase activity, GO:0016740-transferase activity, GO:0004713-protein tyrosine kinase activity
		biological_process							GO:0006468-protein phosphorylation, GO:0006952-defense response, GO:0010200-response to chitin, GO:0006979-response to oxidative stress, GO:0009611-response to wounding, GO:0006970-response to osmotic stress, GO:0009409-response to cold, GO:0009617-response to bacterium, GO:0048481-ovule development, GO:0010120-camalexin biosynthetic process, GO:0000169-activation of MAPK activity involved in osm…
LOC_Os03g20949.1	phospholipid-transporting ATPase, putative, expressed	molecular_function	Chr3:11883795-11888887	6.94714	0.0964834	-6.16999	2.56424e-05	YES	GO:0000166-nucleotide binding, GO:0000287-magnesium ion binding, GO:0003824-catalytic activity, GO:0004012-phospholipid-translocating ATPase activity, GO:0005524-ATP binding, GO:0015662-ATPase activity, coupled to transmembrane movement of ions, phosphorylative mechanism, GO:0016787-hydrolase activity, GO:0016820-hydrolase activity, acting on acid anhydrides, catalyzing transmembrane movement of …
		cellular_component							GO:0016020-membrane, GO:0016021-integral to membrane, GO:0005886-plasma membrane
		biological_process							GO:0006754-ATP biosynthetic process, GO:0008152-metabolic process, GO:0015914-phospholipid transport
LOC_Os03g20949.2	phospholipid-transporting ATPase, putative, expressed	molecular_function	Chr3:11883795-11888887	6.94714	0.0964834	-6.16999	2.56424e-05	YES	GO:0000166-nucleotide binding, GO:0005524-ATP binding, GO:0015662-ATPase activity, coupled to transmembrane movement of ions, phosphorylative mechanism, GO:0016787-hydrolase activity, GO:0016820-hydrolase activity, acting on acid anhydrides, catalyzing transmembrane movement of substances
		cellular_component							GO:0016020-membrane, GO:0016021-integral to membrane
		biological_process							GO:0006754-ATP biosynthetic process
LOC_Os03g21060.1	No apical meristem protein, putative, expressed	molecular_function	Chr3:11973969-11976426	14.6958	0.108629	-7.07985	2.08873e-06	YES	GO:0003677-DNA binding
LOC_Os04g01810.1	terpene synthase, putative, expressed	molecular_function	Chr4:520181-524507	10.7056	0.274842	-5.28362	0.000375846	YES	GO:0016829-lyase activity, GO:0000287-magnesium ion binding
		biological_process							GO:0008152-metabolic process
LOC_Os04g03796.3	OsSub37 - Putative Subtilisin homologue, expressed	molecular_function	Chr4:1702002-1710519	22.3262	0.399996	-5.80261	4.89801e-06	YES	GO:0004252-serine-type endopeptidase activity, GO:0042802-identical protein binding
		biological_process							GO:0043086-negative regulation of catalytic activity
LOC_Os04g03796.4	OsSub37 - Putative Subtilisin homologue, expressed	molecular_function	Chr4:1702002-1710519	22.3262	0.399996	-5.80261	4.89801e-06	YES	GO:0004252-serine-type endopeptidase activity, GO:0042802-identical protein binding
		biological_process							GO:0006508-proteolysis, GO:0043086-negative regulation of catalytic activity
LOC_Os04g03796.1	OsSub37 - Putative Subtilisin homologue, expressed	molecular_function	Chr4:1702002-1710519	22.3262	0.399996	-5.80261	4.89801e-06	YES	GO:0004252-serine-type endopeptidase activity, GO:0042802-identical protein binding
		biological_process							GO:0006508-proteolysis, GO:0043086-negative regulation of catalytic activity
LOC_Os04g03796.2	OsSub37 - Putative Subtilisin homologue, expressed	molecular_function	Chr4:1702002-1710519	22.3262	0.399996	-5.80261	4.89801e-06	YES	GO:0004252-serine-type endopeptidase activity
		biological_process							GO:0006508-proteolysis
LOC_Os04g10160.1	cytochrome P450, putative, expressed	molecular_function	Chr4:5484767-5486773	34.838	1.7033	-4.35425	0.000339532	YES	GO:0004497-monooxygenase activity, GO:0005506-iron ion binding, GO:0009055-electron carrier activity, GO:0016491-oxidoreductase activity, GO:0020037-heme binding, GO:0046872-metal ion binding
		cellular_component							GO:0016020-membrane, GO:0016021-integral to membrane, GO:0009536-plastid
		biological_process							GO:0055114-oxidation-reduction process, GO:0006952-defense response, GO:0051502-diterpene phytoalexin biosynthetic process
LOC_Os04g15840.1	expansin precursor, putative, expressed	cellular_component	Chr4:8599010-8600299	10.3788	0.0594634	-7.44743	9.99177e-06	YES	GO:0005576-extracellular region, GO:0016020-membrane, GO:0005618-cell wall
		biological_process							GO:0009664-plant-type cell wall organization, GO:0007047-cellular cell wall organization
LOC_Os04g21820.1	OsWAK33 - OsWAK receptor-like protein OsWAK-RLP, expressed	molecular_function	Chr4:12364430-12369648	10.604	0.0216333	-8.93714	4.25811e-08	YES	GO:0000166-nucleotide binding, GO:0004672-protein kinase activity, GO:0004674-protein serine/threonine kinase activity, GO:0005509-calcium ion binding, GO:0005524-ATP binding, GO:0004713-protein tyrosine kinase activity
		biological_process							GO:0006468-protein phosphorylation
LOC_Os04g24220.3	OsWAK32 - OsWAK receptor-like protein kinase, expressed	molecular_function	Chr4:13863221-13868260	95.9548	10.7472	-3.1584	0.000763019	YES	GO:0000166-nucleotide binding, GO:0004672-protein kinase activity, GO:0004674-protein serine/threonine kinase activity, GO:0005509-calcium ion binding, GO:0005524-ATP binding, GO:0004713-protein tyrosine kinase activity
		biological_process							GO:0006468-protein phosphorylation
LOC_Os04g24220.2	OsWAK32 - OsWAK receptor-like protein kinase, expressed	molecular_function	Chr4:13863221-13868260	95.9548	10.7472	-3.1584	0.000763019	YES	GO:0004713-protein tyrosine kinase activity, GO:0005524-ATP binding, GO:0005509-calcium ion binding, GO:0004674-protein serine/threonine kinase activity, GO:0004672-protein kinase activity
		biological_process							GO:0006468-protein phosphorylation
LOC_Os04g24220.1	OsWAK32 - OsWAK receptor-like protein kinase, expressed	molecular_function	Chr4:13863221-13868260	95.9548	10.7472	-3.1584	0.000763019	YES	GO:0000166-nucleotide binding, GO:0004672-protein kinase activity, GO:0004674-protein serine/threonine kinase activity, GO:0005509-calcium ion binding, GO:0005524-ATP binding, GO:0004713-protein tyrosine kinase activity
		biological_process							GO:0006468-protein phosphorylation
LOC_Os04g26920.1	oxidoreductase, aldo/keto reductase family protein, putative, expressed	molecular_function	Chr4:15924281-15928162	94.4369	10.2209	-3.20783	0.00049014	YES	GO:0016491-oxidoreductase activity
		biological_process							GO:0055114-oxidation-reduction process
LOC_Os04g26920.2	oxidoreductase, aldo/keto reductase family protein, putative, expressed	molecular_function	Chr4:15924281-15928162	94.4369	10.2209	-3.20783	0.00049014	YES	GO:0016491-oxidoreductase activity
		biological_process							GO:0055114-oxidation-reduction process
LOC_Os04g26920.3	oxidoreductase, aldo/keto reductase family protein, putative, expressed	molecular_function	Chr4:15924281-15928162	94.4369	10.2209	-3.20783	0.00049014	YES	GO:0016491-oxidoreductase activity
		cellular_component							GO:0005886-plasma membrane, GO:0009941-chloroplast envelope
		biological_process							GO:0055114-oxidation-reduction process, GO:0046686-response to cadmium ion
LOC_Os04g32920.3	potassium transporter, putative, expressed	molecular_function	Chr4:19886673-19892492	31.9348	2.11668	-3.91525	0.000167278	YES	GO:0015079-potassium ion transmembrane transporter activity
		cellular_component							GO:0016020-membrane
		biological_process							GO:0006813-potassium ion transport
LOC_Os04g32920.1	potassium transporter, putative, expressed	molecular_function	Chr4:19886673-19892492	31.9348	2.11668	-3.91525	0.000167278	YES	GO:0015079-potassium ion transmembrane transporter activity, GO:0030955-potassium ion binding, GO:0009674-potassium:sodium symporter activity
		cellular_component							GO:0016020-membrane, GO:0005886-plasma membrane, GO:0016021-integral to membrane
		biological_process							GO:0006813-potassium ion transport, GO:0006810-transport, GO:0006811-ion transport
LOC_Os04g32920.2	potassium transporter, putative, expressed	molecular_function	Chr4:19886673-19892492	31.9348	2.11668	-3.91525	0.000167278	YES	GO:0015079-potassium ion transmembrane transporter activity, GO:0030955-potassium ion binding
		cellular_component							GO:0016020-membrane, GO:0005886-plasma membrane, GO:0016021-integral to membrane
		biological_process							GO:0006813-potassium ion transport, GO:0006810-transport, GO:0006811-ion transport
LOC_Os04g32920.5	potassium transporter, putative, expressed	molecular_function	Chr4:19886673-19892492	31.9348	2.11668	-3.91525	0.000167278	YES	GO:0015079-potassium ion transmembrane transporter activity
		cellular_component							GO:0016020-membrane
		biological_process							GO:0006813-potassium ion transport
LOC_Os04g32920.4	potassium transporter, putative, expressed	molecular_function	Chr4:19886673-19892492	31.9348	2.11668	-3.91525	0.000167278	YES	GO:0015079-potassium ion transmembrane transporter activity
		cellular_component							GO:0016020-membrane
		biological_process							GO:0006813-potassium ion transport
LOC_Os04g33390.1	prephenate dehydratase domain containing protein, expressed	molecular_function	Chr4:20169584-20171246	7.20899	0.0406631	-7.46993	9.29243e-06	YES	GO:0004664-prephenate dehydratase activity
		biological_process							GO:0009094-L-phenylalanine biosynthetic process
LOC_Os04g37490.1	oxidoreductase, aldo/keto reductase family protein, putative, expressed	molecular_function	Chr4:22323859-22326907	30.9746	1.11154	-4.80046	0.000279955	YES	GO:0016491-oxidoreductase activity
		biological_process							GO:0055114-oxidation-reduction process, GO:0009651-response to salt stress
LOC_Os04g42250.3	transferase family protein, putative, expressed	molecular_function	Chr4:24993830-24999600	143.983	14.8273	-3.27957	7.12183e-05	YES	GO:0016747-transferase activity, transferring acyl groups other than amino-acyl groups
LOC_Os04g42250.2	transferase family protein, putative, expressed	molecular_function	Chr4:24993830-24999600	143.983	14.8273	-3.27957	7.12183e-05	YES	GO:0016747-transferase activity, transferring acyl groups other than amino-acyl groups
LOC_Os04g42250.4	transferase family protein, putative, expressed	molecular_function	Chr4:24993830-24999600	143.983	14.8273	-3.27957	7.12183e-05	YES	GO:0016747-transferase activity, transferring acyl groups other than amino-acyl groups
LOC_Os04g44610.1	white-brown complex homolog protein 11, putative, expressed	molecular_function	Chr4:26395911-26404710	5.26789	0.146286	-5.17037	0.000487985	YES	GO:0000166-nucleotide binding, GO:0005524-ATP binding, GO:0016887-ATPase activity, GO:0017111-nucleoside-triphosphatase activity, GO:0004937-alpha1-adrenergic receptor activity, GO:0004176-ATP-dependent peptidase activity, GO:0004252-serine-type endopeptidase activity
		cellular_component							GO:0016020-membrane, GO:0016021-integral to membrane, GO:0005886-plasma membrane, GO:0009897-external side of plasma membrane
		biological_process							GO:0007186-G-protein coupled receptor signaling pathway, GO:0006508-proteolysis, GO:0080051-cutin transport
LOC_Os04g44924.1	short-chain dehydrogenase/reductase, putative, expressed	molecular_function	Chr4:26583496-26585215	8.58883	0.227619	-5.23777	0.000637986	YES	GO:0003824-catalytic activity, GO:0005488-binding, GO:0016491-oxidoreductase activity
		biological_process							GO:0008152-metabolic process, GO:0055114-oxidation-reduction process
LOC_Os04g49757.1	purine permease, putative, expressed	cellular_component	Chr4:29666139-29672631	46.7688	2.70778	-4.11036	0.000600511	YES	GO:0016020-membrane, GO:0016021-integral to membrane
LOC_Os04g49757.2	purine permease, putative, expressed	cellular_component	Chr4:29666139-29672631	46.7688	2.70778	-4.11036	0.000600511	YES	GO:0016020-membrane, GO:0016021-integral to membrane
LOC_Os04g52190.1	vacuolar-sorting receptor precursor, putative, expressed	molecular_function	Chr4:31003842-31013915	15.0916	0.434847	-5.1171	0.000123004	YES	GO:0005509-calcium ion binding
		cellular_component							GO:0017119-Golgi transport complex, GO:0016020-membrane
LOC_Os04g53860.1	reductase, putative, expressed	molecular_function	Chr4:32090820-32093093	12.2407	0.24931	-5.61761	0.000148678	YES	GO:0003824-catalytic activity, GO:0005488-binding, GO:0050662-coenzyme binding, GO:0016491-oxidoreductase activity
		biological_process							GO:0008152-metabolic process, GO:0044237-cellular metabolic process
LOC_Os04g54340.1	double-strand break repair protein MRE11, putative, expressed	molecular_function	Chr4:32342579-32351851	6.42555	0.0978019	-6.03781	5.5478e-05	YES	GO:0004519-endonuclease activity, GO:0004527-exonuclease activity, GO:0016787-hydrolase activity, GO:0030145-manganese ion binding, GO:0004518-nuclease activity
		cellular_component							GO:0005634-nucleus
		biological_process							GO:0006259-DNA metabolic process, GO:0006302-double-strand break repair, GO:0006281-DNA repair, GO:0006974-response to DNA damage stimulus, GO:0007126-meiosis
LOC_Os04g09920.1	cytochrome P450, putative, expressed	molecular_function	Chr4:5332328-5334479	27.4225	0.810114	-5.08109	0.000106772	YES	GO:0004497-monooxygenase activity, GO:0005506-iron ion binding, GO:0009055-electron carrier activity, GO:0016491-oxidoreductase activity, GO:0020037-heme binding, GO:0046872-metal ion binding
		cellular_component							GO:0016020-membrane, GO:0016021-integral to membrane
		biological_process							GO:0055114-oxidation-reduction process, GO:0006952-defense response
LOC_Os04g17500.1	expressed protein	molecular_function	Chr4:9571288-9577264	3.38185	0.064303	-5.71679	0.000187876	YES	GO:0004190-aspartic-type endopeptidase activity
		biological_process							GO:0006508-proteolysis
LOC_Os04g28480.1	retrotransposon protein, putative, unclassified, expressed	-	Chr4:16863757-16870091	6.75872	0.15569	-5.44001	0.000215946	YES	-
LOC_Os04g28480.2	retrotransposon protein, putative, unclassified, expressed	-	Chr4:16863757-16870091	6.75872	0.15569	-5.44001	0.000215946	YES	-
LOC_Os04g30240.1	OsWAK60 - OsWAK receptor-like protein kinase, expressed	molecular_function	Chr4:18042128-18049438	62.3255	0.470612	-7.04914	3.56771e-08	YES	GO:0004672-protein kinase activity, GO:0004674-protein serine/threonine kinase activity, GO:0005509-calcium ion binding, GO:0005524-ATP binding, GO:0004713-protein tyrosine kinase activity
		biological_process							GO:0006468-protein phosphorylation
LOC_Os04g35600.1	OsPDIL1-2 protein disulfide isomerase PDIL1-2, expressed	molecular_function	Chr4:21699921-21702993	2.10144	0.0355536	-5.88524	0.000823324	YES	GO:0016853-isomerase activity
		cellular_component							GO:0005783-endoplasmic reticulum, GO:0005788-endoplasmic reticulum lumen, GO:0016020-membrane, GO:0005773-vacuole, GO:0009507-chloroplast, GO:0009579-thylakoid, GO:0009505-plant-type cell wall, GO:0000326-protein storage vacuole, GO:0000327-lytic vacuole within protein storage vacuole, GO:0005886-plasma membrane
		biological_process							GO:0045454-cell redox homeostasis, GO:0009306-protein secretion, GO:0009790-embryo development, GO:0010043-response to zinc ion, GO:0009651-response to salt stress, GO:0048316-seed development, GO:0034976-response to endoplasmic reticulum stress, GO:0043067-regulation of programmed cell death, GO:0046686-response to cadmium ion
LOC_Os04g39320.1	expressed protein	-	Chr4:23408375-23410250	61.9202	2.05115	-4.91591	1.3085e-05	YES	-
LOC_Os04g39320.4	expressed protein	-	Chr4:23408375-23410250	61.9202	2.05115	-4.91591	1.3085e-05	YES	-
LOC_Os04g39320.2	expressed protein	-	Chr4:23408375-23410250	61.9202	2.05115	-4.91591	1.3085e-05	YES	-
LOC_Os04g39880.3	Os4bglu12 - beta-glucosidase, exo-beta-glucanase, expressed	molecular_function	Chr4:23747524-23752767	63.9575	4.50132	-3.82869	3.70963e-06	YES	GO:0004553-hydrolase activity, hydrolyzing O-glycosyl compounds, GO:0003824-catalytic activity, GO:0043169-cation binding
		biological_process							GO:0005975-carbohydrate metabolic process
LOC_Os04g39880.1	Os4bglu12 - beta-glucosidase, exo-beta-glucanase, expressed	molecular_function	Chr4:23747524-23752767	63.9575	4.50132	-3.82869	3.70963e-06	YES	GO:0004553-hydrolase activity, hydrolyzing O-glycosyl compounds, GO:0003824-catalytic activity, GO:0043169-cation binding
		cellular_component							GO:0005618-cell wall, GO:0009505-plant-type cell wall
		biological_process							GO:0005975-carbohydrate metabolic process, GO:0009860-pollen tube growth
LOC_Os04g39880.2	Os4bglu12 - beta-glucosidase, exo-beta-glucanase, expressed	molecular_function	Chr4:23747524-23752767	63.9575	4.50132	-3.82869	3.70963e-06	YES	GO:0004553-hydrolase activity, hydrolyzing O-glycosyl compounds
		biological_process							GO:0005975-carbohydrate metabolic process
LOC_Os04g51150.1	transposon protein, putative, unclassified, expressed	molecular_function	Chr4:30287152-30289864	12.3382	0.0449607	-8.10026	1.06266e-06	YES	GO:0005506-iron ion binding, GO:0016491-oxidoreductase activity, GO:0046872-metal ion binding, GO:0050825-ice binding
		cellular_component							GO:0005740-mitochondrial envelope, GO:0016020-membrane, GO:0016021-integral to membrane, GO:0070469-respiratory chain, GO:0005739-mitochondrion
		biological_process							GO:0007585-respiratory gaseous exchange, GO:0022900-electron transport chain, GO:0055114-oxidation-reduction process, GO:0042309-homoiothermy, GO:0050826-response to freezing
LOC_Os04g59190.1	peroxidase precursor, putative, expressed	molecular_function	Chr4:35207043-35208653	13.0117	0.0471929	-8.10703	1.03677e-06	YES	GO:0004601-peroxidase activity, GO:0005506-iron ion binding, GO:0005509-calcium ion binding, GO:0009055-electron carrier activity, GO:0016491-oxidoreductase activity, GO:0020037-heme binding, GO:0046872-metal ion binding, GO:0008565-protein transporter activity
		cellular_component							GO:0015627-type II protein secretion system complex
		biological_process							GO:0006979-response to oxidative stress, GO:0055114-oxidation-reduction process, GO:0015628-protein secretion by the type II secretion system
LOC_Os05g03920.1	TKL_IRAK_DUF26-lf.3 - DUF26 kinases have homology to DUF26 containing loci, expressed	molecular_function	Chr5:1752387-1755729	11.264	0.0564048	-7.64169	3.19726e-06	YES	GO:0000166-nucleotide binding, GO:0004672-protein kinase activity, GO:0004674-protein serine/threonine kinase activity, GO:0005524-ATP binding, GO:0050825-ice binding, GO:0004713-protein tyrosine kinase activity, GO:0015269-calcium-activated potassium channel activity
		cellular_component							GO:0016020-membrane
		biological_process							GO:0006468-protein phosphorylation, GO:0042309-homoiothermy, GO:0050826-response to freezing, GO:0006813-potassium ion transport
LOC_Os05g04510.1	S-adenosylmethionine synthetase, putative, expressed	molecular_function	Chr5:2089031-2092342	541.11	118.704	-2.18856	0.000386295	YES	GO:0004478-methionine adenosyltransferase activity, GO:0005524-ATP binding, GO:0000166-nucleotide binding, GO:0000287-magnesium ion binding, GO:0016740-transferase activity, GO:0030955-potassium ion binding, GO:0046872-metal ion binding, GO:0050897-cobalt ion binding
		cellular_component							GO:0005737-cytoplasm, GO:0016020-membrane, GO:0005618-cell wall, GO:0005886-plasma membrane, GO:0005730-nucleolus
		biological_process							GO:0006730-one-carbon metabolic process, GO:0006555-methionine metabolic process, GO:0009409-response to cold, GO:0009809-lignin biosynthetic process
LOC_Os05g04510.2	S-adenosylmethionine synthetase, putative, expressed	molecular_function	Chr5:2089031-2092342	541.11	118.704	-2.18856	0.000386295	YES	GO:0004478-methionine adenosyltransferase activity, GO:0005524-ATP binding, GO:0000166-nucleotide binding, GO:0000287-magnesium ion binding, GO:0016740-transferase activity, GO:0030955-potassium ion binding, GO:0046872-metal ion binding, GO:0050897-cobalt ion binding
		cellular_component							GO:0005737-cytoplasm
		biological_process							GO:0006730-one-carbon metabolic process
LOC_Os05g04584.1	transferase family protein, putative, expressed	molecular_function	Chr5:2143788-2150279	48.7378	3.19808	-3.92976	0.000524333	YES	GO:0016747-transferase activity, transferring acyl groups other than amino-acyl groups
LOC_Os05g05680.1	1-aminocyclopropane-1-carboxylate oxidase, putative, expressed	molecular_function	Chr5:2825322-2826992	84.9289	6.73156	-3.65724	0.000774404	YES	GO:0016491-oxidoreductase activity, GO:0005506-iron ion binding
LOC_Os05g07940.1	glyoxalase family protein, putative, expressed	biological_process	Chr5:4301432-4306104	6.03188	0.159502	-5.24096	0.000306181	YES	GO:0016068-type I hypersensitivity
LOC_Os05g07940.2	glyoxalase family protein, putative, expressed	biological_process	Chr5:4301432-4306104	6.03188	0.159502	-5.24096	0.000306181	YES	GO:0016068-type I hypersensitivity
LOC_Os05g07940.5	glyoxalase family protein, putative, expressed	biological_process	Chr5:4301432-4306104	6.03188	0.159502	-5.24096	0.000306181	YES	GO:0016068-type I hypersensitivity
LOC_Os05g07940.3	glyoxalase family protein, putative, expressed	-	Chr5:4301432-4306104	6.03188	0.159502	-5.24096	0.000306181	YES	-
LOC_Os05g07940.4	glyoxalase family protein, putative, expressed	-	Chr5:4301432-4306104	6.03188	0.159502	-5.24096	0.000306181	YES	-
LOC_Os05g25350.1	TKL_IRAK_CrRLK1L-1.12 - The CrRLK1L-1 subfamily has homology to the CrRLK1L homolog, expressed	molecular_function	Chr5:14716605-14721711	2.13819	0.0396823	-5.75175	0.000810002	YES	GO:0000166-nucleotide binding, GO:0004672-protein kinase activity, GO:0004674-protein serine/threonine kinase activity, GO:0004713-protein tyrosine kinase activity, GO:0005524-ATP binding
		biological_process							GO:0006468-protein phosphorylation
LOC_Os05g26350.1	PROLM4 - Prolamin precursor, expressed	-	Chr5:15330468-15331142	31.4348	0.831783	-5.24001	0.000350149	YES	-
LOC_Os05g26368.1	prolamin precursor, putative, expressed	-	Chr5:15333030-15333661	61.5685	1.49933	-5.3598	0.000122256	YES	-
LOC_Os05g26377.1	PROLM9 - Prolamin precursor, expressed	molecular_function	Chr5:15338151-15338822	69.3946	1.86068	-5.22092	0.000121349	YES	GO:0045735-nutrient reservoir activity
		cellular_component							GO:0005773-vacuole, GO:0033095-aleurone grain
LOC_Os05g26386.1	prolamin precursor, putative, expressed	molecular_function	Chr5:15338151-15338822	69.3946	1.86068	-5.22092	0.000121349	YES	GO:0045735-nutrient reservoir activity
		cellular_component							GO:0005773-vacuole, GO:0033095-aleurone grain
LOC_Os05g26460.1	PROLM11 - Prolamin precursor, expressed	-	Chr5:15384834-15385500	46.6179	1.46415	-4.99275	0.000371328	YES	-
LOC_Os05g26480.1	PROLM12 - Prolamin precursor, putative, expressed	-	Chr5:15398527-15399097	73.5366	2.60505	-4.81908	0.000628427	YES	-
LOC_Os05g30500.1	expressed protein	-	Chr5:17670773-17671582	98.4519	3.21648	-4.93586	7.86256e-05	YES	-
LOC_Os05g33940.1	alpha/beta hydrolase fold, putative, expressed	molecular_function	Chr5:20037847-20039656	14.3941	0.185125	-6.28083	1.55613e-05	YES	GO:0016787-hydrolase activity
		biological_process							GO:0008152-metabolic process
LOC_Os05g35690.1	GASR6 - Gibberellin-regulated GASA/GAST/Snakin family protein precursor, expressed	-	Chr5:21198100-21198992	10.3489	0.11974	-6.43343	0.000204316	YES	-
LOC_Os05g45410.1	HSF-type DNA-binding domain containing protein, expressed	molecular_function	Chr5:26344413-26346889	22.4878	0.96401	-4.54395	0.000418385	YES	GO:0003677-DNA binding, GO:0003700-sequence-specific DNA binding transcription factor activity, GO:0043565-sequence-specific DNA binding
		cellular_component							GO:0005634-nucleus
		biological_process							GO:0006355-regulation of transcription, DNA-dependent, GO:0006950-response to stress, GO:0008150-biological_process
LOC_Os05g45840.2	GTPase-activating protein, putative, expressed	molecular_function	Chr5:26554996-26560027	6.54803	0.0333143	-7.61878	0.000323268	YES	GO:0008060-ARF GTPase activator activity, GO:0008270-zinc ion binding
		biological_process							GO:0032312-regulation of ARF GTPase activity
LOC_Os05g45840.1	GTPase-activating protein, putative, expressed	molecular_function	Chr5:26554996-26560027	6.54803	0.0333143	-7.61878	0.000323268	YES	GO:0008060-ARF GTPase activator activity, GO:0008270-zinc ion binding
		biological_process							GO:0032312-regulation of ARF GTPase activity
LOC_Os05g47630.1	peptidyl-tRNA hydrolase, mitochondrial precursor protein, putative, expressed	molecular_function	Chr5:27287036-27289877	12.9525	0.1282	-6.65869	7.18629e-05	YES	GO:0004045-aminoacyl-tRNA hydrolase activity, GO:0050825-ice binding
		cellular_component							GO:0009507-chloroplast
		biological_process							GO:0006412-translation, GO:0042309-homoiothermy, GO:0050826-response to freezing
LOC_Os05g03050.1	DNA repair protein Rad51, putative, expressed	molecular_function	Chr5:1186089-1190655	3.3799	0.0476737	-6.14764	0.00043197	YES	GO:0000166-nucleotide binding, GO:0003677-DNA binding, GO:0005524-ATP binding, GO:0008094-DNA-dependent ATPase activity, GO:0017111-nucleoside-triphosphatase activity
		biological_process							GO:0006259-DNA metabolic process, GO:0006952-defense response
LOC_Os05g06260.1	Spc97 / Spc98 family protein, putative, expressed	cellular_component	Chr5:3181565-3188216	1.56802	0.022514	-6.12198	0.000461534	YES	GO:0000922-spindle pole, GO:0005815-microtubule organizing center, GO:0045298-tubulin complex
		biological_process							GO:0000226-microtubule cytoskeleton organization, GO:0043622-cortical microtubule organization, GO:0040007-growth, GO:0007020-microtubule nucleation
LOC_Os05g19910.1	transferase family protein, putative, expressed	molecular_function	Chr5:11609439-11615022	56.4621	2.66881	-4.40301	0.000181318	YES	GO:0016747-transferase activity, transferring acyl groups other than amino-acyl groups
LOC_Os05g35010.1	cytochrome P450, putative, expressed	molecular_function	Chr5:20792433-20794367	9.53613	0.0688148	-7.11454	1.80929e-05	YES	GO:0004497-monooxygenase activity, GO:0005506-iron ion binding, GO:0009055-electron carrier activity, GO:0016491-oxidoreductase activity, GO:0020037-heme binding, GO:0046872-metal ion binding
		biological_process							GO:0055114-oxidation-reduction process
LOC_Os05g37140.1	2Fe-2S iron-sulfur cluster binding domain containing protein, expressed	molecular_function	Chr5:21705671-21707220	10.6132	0.0888704	-6.89994	2.17937e-05	YES	GO:0005506-iron ion binding, GO:0009055-electron carrier activity, GO:0046872-metal ion binding, GO:0051536-iron-sulfur cluster binding, GO:0051537-2 iron, 2 sulfur cluster binding
		biological_process							GO:0022900-electron transport chain
LOC_Os05g37140.2	2Fe-2S iron-sulfur cluster binding domain containing protein, expressed	molecular_function	Chr5:21705671-21707220	10.6132	0.0888704	-6.89994	2.17937e-05	YES	GO:0005506-iron ion binding, GO:0009055-electron carrier activity, GO:0046872-metal ion binding, GO:0051536-iron-sulfur cluster binding, GO:0051537-2 iron, 2 sulfur cluster binding
		biological_process							GO:0022900-electron transport chain
LOC_Os05g37830.1	expressed protein	-	Chr5:22160228-22162392	21.0759	0.841704	-4.64613	0.00033996	YES	-
LOC_Os05g37830.2	expressed protein	-	Chr5:22160228-22162392	21.0759	0.841704	-4.64613	0.00033996	YES	-
LOC_Os05g41970.1	SSA1 - 2S albumin seed storage family protein precursor, expressed	molecular_function	Chr5:24576896-24577736	54.8961	1.44403	-5.24854	0.000105212	YES	GO:0045735-nutrient reservoir activity, GO:0004867-serine-type endopeptidase inhibitor activity
		cellular_component							GO:0016023-cytoplasmic membrane-bounded vesicle
		biological_process							GO:0032940-secretion by cell
LOC_Os05g48010.1	MYB family transcription factor, putative, expressed	molecular_function	Chr5:27524785-27526242	7.43063	0.111006	-6.06478	0.000368071	YES	GO:0003677-DNA binding, GO:0050825-ice binding
		cellular_component							GO:0005634-nucleus
		biological_process							GO:0042309-homoiothermy, GO:0050826-response to freezing
LOC_Os05g50100.1	expressed protein	-	Chr5:28710319-28711241	41.1512	0.080463	-8.99839	3.30856e-08	YES	-
LOC_Os05g50750.1	AAA family ATPase, putative, expressed	molecular_function	Chr5:29093547-29098856	4.8374	0.0230076	-7.71598	0.000327424	YES	GO:0000166-nucleotide binding, GO:0005524-ATP binding, GO:0017111-nucleoside-triphosphatase activity
LOC_Os05g50750.2	AAA family ATPase, putative, expressed	molecular_function	Chr5:29093547-29098856	4.8374	0.0230076	-7.71598	0.000327424	YES	GO:0000166-nucleotide binding, GO:0017111-nucleoside-triphosphatase activity, GO:0005524-ATP binding
LOC_Os05g50750.3	AAA family ATPase, putative, expressed	molecular_function	Chr5:29093547-29098856	4.8374	0.0230076	-7.71598	0.000327424	YES	GO:0000166-nucleotide binding, GO:0017111-nucleoside-triphosphatase activity, GO:0005524-ATP binding
LOC_Os06g06350.1	AMP-binding enzyme, putative, expressed	molecular_function	Chr6:2949763-2957842	7.10041	0.0346621	-7.6784	0.000120666	YES	GO:0003824-catalytic activity
		cellular_component							GO:0005886-plasma membrane
		biological_process							GO:0008152-metabolic process
LOC_Os06g06350.2	AMP-binding enzyme, putative, expressed	molecular_function	Chr6:2949763-2957842	7.10041	0.0346621	-7.6784	0.000120666	YES	GO:0003824-catalytic activity
		biological_process							GO:0008152-metabolic process
LOC_Os06g09310.1	zinc finger, C3HC4 type domain containing protein, expressed	molecular_function	Chr6:4678837-4680332	8.53404	0.0915451	-6.5426	0.000100363	YES	GO:0005515-protein binding, GO:0008270-zinc ion binding, GO:0046872-metal ion binding, GO:0005164-tumor necrosis factor receptor binding
		cellular_component							GO:0016020-membrane
		biological_process							GO:0006955-immune response
LOC_Os06g10520.1	pantothenate kinase, putative, expressed	molecular_function	Chr6:5420907-5427254	17.2978	0.791282	-4.45025	0.000462841	YES	GO:0004594-pantothenate kinase activity, GO:0005524-ATP binding, GO:0016301-kinase activity, GO:0004994-somatostatin receptor activity
		cellular_component							GO:0016021-integral to membrane
		biological_process							GO:0015937-coenzyme A biosynthetic process, GO:0007186-G-protein coupled receptor signaling pathway
LOC_Os06g15370.1	peptide transporter PTR2, putative, expressed	molecular_function	Chr6:8739430-8744022	9.15479	0.132749	-6.10775	4.38796e-05	YES	GO:0005215-transporter activity
		cellular_component							GO:0016020-membrane, GO:0016021-integral to membrane
		biological_process							GO:0006810-transport, GO:0006857-oligopeptide transport
LOC_Os06g22290.1	legume lectins beta domain containing protein, expressed	molecular_function	Chr6:12931778-12934695	7.68178	0.205516	-5.22412	0.000265435	YES	GO:0000166-nucleotide binding, GO:0004672-protein kinase activity, GO:0004674-protein serine/threonine kinase activity, GO:0005488-binding, GO:0005524-ATP binding, GO:0005529-sugar binding, GO:0016301-kinase activity, GO:0004713-protein tyrosine kinase activity
		biological_process							GO:0006468-protein phosphorylation
LOC_Os06g27560.1	glycosyltransferase protein, putative, expressed	molecular_function	Chr6:15601590-15603932	38.7948	1.43905	-4.75268	9.59414e-05	YES	GO:0016757-transferase activity, transferring glycosyl groups
LOC_Os06g33970.1	VQ domain containing protein, putative, expressed	-	Chr6:19780910-19781815	14.0316	0.246942	-5.82837	0.000160461	YES	-
LOC_Os06g34400.1	zinc finger, C3HC4 type domain containing protein, expressed	molecular_function	Chr6:20019171-20021317	4.18695	0.0419531	-6.64098	0.000115556	YES	GO:0005515-protein binding, GO:0008270-zinc ion binding, GO:0046872-metal ion binding
LOC_Os06g36800.1	O-acyltransferase, putative, expressed	molecular_function	Chr6:21677542-21684444	6.30219	0.159917	-5.30046	0.000392474	YES	GO:0016740-transferase activity, GO:0004144-diacylglycerol O-acyltransferase activity
		cellular_component							GO:0016020-membrane, GO:0016021-integral to membrane, GO:0009941-chloroplast envelope
		biological_process							GO:0005975-carbohydrate metabolic process, GO:0009651-response to salt stress, GO:0009737-response to abscisic acid stimulus, GO:0009749-response to glucose stimulus, GO:0009409-response to cold, GO:0010029-regulation of seed germination, GO:0007568-aging, GO:0010030-positive regulation of seed germination, GO:0045995-regulation of embryonic development
LOC_Os06g50390.1	eukaryotic aspartyl protease domain containing protein, expressed	molecular_function	Chr6:30509417-30512323	4.33124	0.0336462	-7.00819	3.96117e-05	YES	GO:0004190-aspartic-type endopeptidase activity, GO:0008233-peptidase activity, GO:0016787-hydrolase activity, GO:0003677-DNA binding
		biological_process							GO:0006508-proteolysis
LOC_Os06g04070.1	pyridoxal-dependent decarboxylase protein, putative, expressed	molecular_function	Chr6:1674044-1677406	10.7317	0.228409	-5.55411	5.64869e-05	YES	GO:0003824-catalytic activity, GO:0008792-arginine decarboxylase activity, GO:0016829-lyase activity, GO:0016831-carboxy-lyase activity, GO:0000287-magnesium ion binding, GO:0050825-ice binding
		biological_process							GO:0006527-arginine catabolic process, GO:0008295-spermidine biosynthetic process, GO:0009446-putrescine biosynthetic process, GO:0042309-homoiothermy, GO:0050826-response to freezing, GO:0006979-response to oxidative stress, GO:0009651-response to salt stress, GO:0009409-response to cold, GO:0048316-seed development, GO:0009611-response to wounding, GO:0006970-response to osmotic stress, GO:0080…
LOC_Os06g04560.1	kinesin motor domain containing protein, expressed	molecular_function	Chr6:1973528-1983163	3.54478	0.102541	-5.11142	0.000798848	YES	GO:0000166-nucleotide binding, GO:0003774-motor activity, GO:0003777-microtubule motor activity, GO:0005488-binding, GO:0005524-ATP binding
		cellular_component							GO:0005874-microtubule
		biological_process							GO:0007018-microtubule-based movement, GO:0048364-root development
LOC_Os06g04560.2	kinesin motor domain containing protein, expressed	molecular_function	Chr6:1973528-1983163	3.54478	0.102541	-5.11142	0.000798848	YES	GO:0003777-microtubule motor activity, GO:0005524-ATP binding, GO:0005488-binding
		biological_process							GO:0007018-microtubule-based movement
LOC_Os06g07200.1	syntaxin, putative, expressed	molecular_function	Chr6:3445018-3448344	72.5429	4.86247	-3.89907	0.000556491	YES	GO:0005484-SNAP receptor activity, GO:0005515-protein binding
		cellular_component							GO:0016020-membrane, GO:0005886-plasma membrane
		biological_process							GO:0006886-intracellular protein transport, GO:0016192-vesicle-mediated transport, GO:0009737-response to abscisic acid stimulus
LOC_Os06g31070.1	PROLM24 - Prolamin precursor, expressed	molecular_function	Chr6:18072221-18072904	19.2605	0.470624	-5.35493	0.000457641	YES	GO:0045735-nutrient reservoir activity
LOC_Os06g35550.1	retrotransposon protein, putative, Ty1-copia subclass, expressed	molecular_function	Chr6:20735924-20744696	1.13853	0.0165021	-6.10837	0.00013993	YES	GO:0003824-catalytic activity, GO:0016491-oxidoreductase activity, GO:0050660-flavin adenine dinucleotide binding, GO:0003676-nucleic acid binding, GO:0003677-DNA binding, GO:0008270-zinc ion binding, GO:0004190-aspartic-type endopeptidase activity
		biological_process							GO:0015074-DNA integration, GO:0006508-proteolysis
LOC_Os06g35560.1	reticuline oxidase-like protein precursor, putative, expressed	molecular_function	Chr6:20751033-20752958	14.9451	0.449585	-5.05494	0.000272016	YES	GO:0003824-catalytic activity, GO:0016491-oxidoreductase activity, GO:0050660-flavin adenine dinucleotide binding
		cellular_component							GO:0005618-cell wall, GO:0048046-apoplast, GO:0005886-plasma membrane
		biological_process							GO:0006979-response to oxidative stress, GO:0009793-embryo development ending in seed dormancy, GO:0010197-polar nucleus fusion
LOC_Os06g35700.1	reticuline oxidase-like protein precursor, putative, expressed	molecular_function	Chr6:20832431-20834494	26.0755	0.320677	-6.34543	4.23237e-06	YES	GO:0003824-catalytic activity, GO:0016491-oxidoreductase activity, GO:0050660-flavin adenine dinucleotide binding
		cellular_component							GO:0005618-cell wall, GO:0048046-apoplast, GO:0005886-plasma membrane, GO:0005739-mitochondrion, GO:0005773-vacuole, GO:0009505-plant-type cell wall
		biological_process							GO:0009793-embryo development ending in seed dormancy, GO:0010197-polar nucleus fusion, GO:0006979-response to oxidative stress
LOC_Os06g37300.1	cytochrome P450, putative, expressed	molecular_function	Chr6:22020839-22028146	31.1698	0.226444	-7.10485	6.61693e-07	YES	GO:0004497-monooxygenase activity, GO:0005506-iron ion binding, GO:0009055-electron carrier activity, GO:0020037-heme binding, GO:0016491-oxidoreductase activity, GO:0046872-metal ion binding, GO:0019825-oxygen binding
		cellular_component							GO:0016023-cytoplasmic membrane-bounded vesicle, GO:0005783-endoplasmic reticulum, GO:0009707-chloroplast outer membrane
		biological_process							GO:0055114-oxidation-reduction process, GO:0032940-secretion by cell, GO:0009686-gibberellin biosynthetic process, GO:0022900-electron transport chain, GO:0010241-ent-kaurene oxidation to kaurenoic acid
LOC_Os06g37300.2	cytochrome P450, putative, expressed	molecular_function	Chr6:22020839-22028146	31.1698	0.226444	-7.10485	6.61693e-07	YES	GO:0004497-monooxygenase activity, GO:0005506-iron ion binding, GO:0009055-electron carrier activity, GO:0020037-heme binding
		cellular_component							GO:0016023-cytoplasmic membrane-bounded vesicle
		biological_process							GO:0009686-gibberellin biosynthetic process, GO:0010241-ent-kaurene oxidation to kaurenoic acid, GO:0022900-electron transport chain, GO:0032940-secretion by cell
LOC_Os06g44160.2	heat shock protein DnaJ, putative, expressed	molecular_function	Chr6:26646323-26647896	62.0047	3.86214	-4.00491	0.000493674	YES	GO:0031072-heat shock protein binding
LOC_Os06g44160.1	heat shock protein DnaJ, putative, expressed	molecular_function	Chr6:26646323-26647896	62.0047	3.86214	-4.00491	0.000493674	YES	GO:0031072-heat shock protein binding, GO:0051082-unfolded protein binding
		biological_process							GO:0006457-protein folding
LOC_Os06g44170.1	NAD dependent epimerase/dehydratase family protein, putative, expressed	molecular_function	Chr6:26650126-26652370	84.6784	4.17975	-4.34051	5.90475e-06	YES	GO:0003824-catalytic activity, GO:0005488-binding, GO:0050662-coenzyme binding
		biological_process							GO:0008152-metabolic process, GO:0044237-cellular metabolic process
LOC_Os06g44170.2	NAD dependent epimerase/dehydratase family protein, putative, expressed	molecular_function	Chr6:26650126-26652370	84.6784	4.17975	-4.34051	5.90475e-06	YES	GO:0003824-catalytic activity, GO:0005488-binding
		biological_process							GO:0008152-metabolic process
LOC_Os06g46284.1	glycosyl hydrolase, family 31, putative, expressed	molecular_function	Chr6:28045146-28058082	10.6056	0.432757	-4.61513	8.52456e-05	YES	GO:0004553-hydrolase activity, hydrolyzing O-glycosyl compounds, GO:0004558-alpha-glucosidase activity, GO:0016787-hydrolase activity, GO:0016798-hydrolase activity, acting on glycosyl bonds, GO:0005525-GTP binding
		cellular_component							GO:0005737-cytoplasm
		biological_process							GO:0005975-carbohydrate metabolic process, GO:0008152-metabolic process
LOC_Os06g46284.2	glycosyl hydrolase, family 31, putative, expressed	molecular_function	Chr6:28045146-28058082	10.6056	0.432757	-4.61513	8.52456e-05	YES	GO:0004553-hydrolase activity, hydrolyzing O-glycosyl compounds
		cellular_component							GO:0048046-apoplast, GO:0005773-vacuole, GO:0009505-plant-type cell wall
		biological_process							GO:0005975-carbohydrate metabolic process
LOC_Os06g47360.1	beta-expansin precursor, putative, expressed	cellular_component	Chr6:28707247-28708381	164.178	4.31521	-5.24969	6.35243e-05	YES	GO:0005576-extracellular region
LOC_Os06g48250.1	ATPase, putative, expressed	molecular_function	Chr6:29184361-29186298	17.3706	0.0343491	-8.98216	3.5415e-08	YES	GO:0000166-nucleotide binding, GO:0005524-ATP binding, GO:0017111-nucleoside-triphosphatase activity
LOC_Os07g03710.1	SCP-like extracellular protein, expressed	cellular_component	Chr7:1512024-1512958	144.14	2.21776	-6.02222	1.40006e-06	YES	GO:0005576-extracellular region
LOC_Os07g05360.1	photosystem II 10 kDa polypeptide, chloroplast precursor, putative, expressed	molecular_function	Chr7:2453959-2456611	974.568	10.2004	-6.57806	9.6303e-12	YES	GO:0016491-oxidoreductase activity
		cellular_component							GO:0009654-oxygen evolving complex, GO:0042651-thylakoid membrane, GO:0009507-chloroplast, GO:0009535-chloroplast thylakoid membrane, GO:0009579-thylakoid
		biological_process							GO:0015979-photosynthesis, GO:0008152-metabolic process, GO:0010270-photosystem II oxygen evolving complex assembly
LOC_Os07g05360.2	photosystem II 10 kDa polypeptide, chloroplast precursor, putative, expressed	-	Chr7:2453959-2456611	974.568	10.2004	-6.57806	9.6303e-12	YES	-
LOC_Os07g08150.1	early light-induced protein, chloroplast precursor, putative, expressed	-	Chr7:4143339-4144573	4.12053	0.0615698	-6.06446	0.000532038	YES	-
LOC_Os07g09190.1	transketolase, putative, expressed	molecular_function	Chr7:4821206-4824667	23.1692	0.989518	-4.54934	0.00020402	YES	GO:0003824-catalytic activity, GO:0008661-1-deoxy-D-xylulose-5-phosphate synthase activity
		cellular_component							GO:0009536-plastid
		biological_process							GO:0008152-metabolic process, GO:0016114-terpenoid biosynthetic process
LOC_Os07g09420.1	ATPase, putative, expressed	molecular_function	Chr7:4969372-4971156	6.3699	0.112791	-5.81954	0.000164981	YES	GO:0000166-nucleotide binding, GO:0005524-ATP binding, GO:0017111-nucleoside-triphosphatase activity
		cellular_component							GO:0005783-endoplasmic reticulum, GO:0005739-mitochondrion
		biological_process							GO:0009737-response to abscisic acid stimulus
LOC_Os07g10570.1	PROLM25 - Prolamin precursor, expressed	molecular_function	Chr7:5736874-5737846	79.7845	0.301887	-8.04595	1.74023e-08	YES	GO:0045735-nutrient reservoir activity
		cellular_component							GO:0005773-vacuole, GO:0033095-aleurone grain
LOC_Os07g10580.1	PROLM26 - Prolamin precursor, expressed	molecular_function	Chr7:5741848-5742542	71.5207	0.806436	-6.47066	4.4523e-06	YES	GO:0045735-nutrient reservoir activity
LOC_Os07g23430.1	fatty acid desaturase, putative, expressed	molecular_function	Chr7:13219679-13224915	13.6397	0.35082	-5.28093	0.000194811	YES	GO:0016491-oxidoreductase activity, GO:0045485-omega-6 fatty acid desaturase activity, GO:0016720-delta12-fatty acid dehydrogenase activity
		biological_process							GO:0006629-lipid metabolic process
LOC_Os07g30120.1	expressed protein	-	Chr7:17771993-17776684	6.99421	0.181499	-5.26813	0.000393566	YES	-
LOC_Os07g32010.1	UDP-glucoronosyl and UDP-glucosyl transferase domain containing protein, expressed	molecular_function	Chr7:19037667-19039618	22.2482	1.05647	-4.39636	0.000611686	YES	GO:0016740-transferase activity, GO:0016757-transferase activity, transferring glycosyl groups, GO:0016758-transferase activity, transferring hexosyl groups
		biological_process							GO:0008152-metabolic process
LOC_Os07g33780.1	pleiotropic drug resistance protein 5, putative, expressed	molecular_function	Chr7:20214024-20218702	289.966	8.96477	-5.01548	3.64724e-07	YES	GO:0000166-nucleotide binding, GO:0005524-ATP binding, GO:0016887-ATPase activity, GO:0017111-nucleoside-triphosphatase activity
		cellular_component							GO:0016020-membrane, GO:0016021-integral to membrane
		biological_process							GO:0006810-transport
LOC_Os07g39350.1	transporter family protein, putative, expressed	molecular_function	Chr7:23582064-23584548	125.747	12.4224	-3.33951	0.000498768	YES	GO:0005215-transporter activity, GO:0022891-substrate-specific transmembrane transporter activity, GO:0015145-monosaccharide transmembrane transporter activity, GO:0005365-myo-inositol transmembrane transporter activity, GO:0015148-D-xylose transmembrane transporter activity, GO:0015168-glycerol transmembrane transporter activity, GO:0015575-mannitol transmembrane transporter activity, GO:0015576…
		cellular_component							GO:0016020-membrane, GO:0016021-integral to membrane, GO:0005886-plasma membrane
		biological_process							GO:0006810-transport, GO:0055085-transmembrane transport, GO:0008643-carbohydrate transport, GO:0015749-monosaccharide transport
LOC_Os07g46846.1	sex determination protein tasselseed-2, putative, expressed	molecular_function	Chr7:28002586-28004412	54.0245	0.300935	-7.48802	5.66371e-08	YES	GO:0003824-catalytic activity, GO:0005488-binding, GO:0016491-oxidoreductase activity, GO:0050660-flavin adenine dinucleotide binding, GO:0004022-alcohol dehydrogenase (NAD) activity, GO:0008667-2,3-dihydro-2,3-dihydroxybenzoate dehydrogenase activity
		biological_process							GO:0008152-metabolic process, GO:0009239-enterobactin biosynthetic process, GO:0055114-oxidation-reduction process
LOC_Os07g46852.4	sex determination protein tasselseed-2, putative, expressed	molecular_function	Chr7:28004857-28006379	40.863	1.09552	-5.22111	3.96936e-05	YES	GO:0003824-catalytic activity, GO:0005488-binding
		biological_process							GO:0008152-metabolic process
LOC_Os07g46852.3	sex determination protein tasselseed-2, putative, expressed	molecular_function	Chr7:28004857-28006379	40.863	1.09552	-5.22111	3.96936e-05	YES	GO:0003824-catalytic activity, GO:0005488-binding
		biological_process							GO:0008152-metabolic process
LOC_Os07g46852.1	sex determination protein tasselseed-2, putative, expressed	molecular_function	Chr7:28004857-28006379	40.863	1.09552	-5.22111	3.96936e-05	YES	GO:0003824-catalytic activity, GO:0005488-binding, GO:0016491-oxidoreductase activity, GO:0004022-alcohol dehydrogenase (NAD) activity, GO:0008667-2,3-dihydro-2,3-dihydroxybenzoate dehydrogenase activity
		biological_process							GO:0008152-metabolic process, GO:0055114-oxidation-reduction process, GO:0009239-enterobactin biosynthetic process
LOC_Os07g46852.2	sex determination protein tasselseed-2, putative, expressed	molecular_function	Chr7:28004857-28006379	40.863	1.09552	-5.22111	3.96936e-05	YES	GO:0016491-oxidoreductase activity, GO:0004022-alcohol dehydrogenase (NAD) activity, GO:0008667-2,3-dihydro-2,3-dihydroxybenzoate dehydrogenase activity, GO:0003824-catalytic activity, GO:0005488-binding
		biological_process							GO:0008152-metabolic process, GO:0009239-enterobactin biosynthetic process, GO:0055114-oxidation-reduction process
LOC_Os07g48020.1	peroxidase precursor, putative, expressed	molecular_function	Chr7:28673753-28675433	146.408	13.0853	-3.48398	0.000566136	YES	GO:0004601-peroxidase activity, GO:0005506-iron ion binding, GO:0005509-calcium ion binding, GO:0009055-electron carrier activity, GO:0016491-oxidoreductase activity, GO:0020037-heme binding, GO:0046872-metal ion binding
		biological_process							GO:0006979-response to oxidative stress, GO:0055114-oxidation-reduction process
LOC_Os07g01560.2	transporter family protein, putative, expressed	molecular_function	Chr7:343925-353686	164.43	27.8515	-2.56165	0.000280807	YES	GO:0005215-transporter activity, GO:0022891-substrate-specific transmembrane transporter activity
		cellular_component							GO:0016020-membrane, GO:0016021-integral to membrane
		biological_process							GO:0006810-transport, GO:0055085-transmembrane transport
LOC_Os07g01560.1	transporter family protein, putative, expressed	molecular_function	Chr7:343925-353686	164.43	27.8515	-2.56165	0.000280807	YES	GO:0005215-transporter activity, GO:0022891-substrate-specific transmembrane transporter activity, GO:0008506-sucrose:hydrogen symporter activity, GO:0015145-monosaccharide transmembrane transporter activity
		cellular_component							GO:0016020-membrane, GO:0016021-integral to membrane, GO:0005886-plasma membrane, GO:0005634-nucleus, GO:0005773-vacuole
		biological_process							GO:0006810-transport, GO:0055085-transmembrane transport, GO:0009624-response to nematode
LOC_Os07g07300.1	expressed protein	-	Chr7:3620108-3630820	18.5627	0.721663	-4.68494	0.000599224	YES	-
LOC_Os07g08750.1	STE_PAK_Ste20_Slob_Wnk.1 - STE kinases include homologs to sterile 7, sterile 11 and sterile 20 from yeast, expressed	molecular_function	Chr7:4498923-4501918	3.98343	0.075164	-5.72783	0.000217541	YES	GO:0004672-protein kinase activity, GO:0004674-protein serine/threonine kinase activity, GO:0005524-ATP binding, GO:0000166-nucleotide binding, GO:0016301-kinase activity, GO:0016740-transferase activity, GO:0004713-protein tyrosine kinase activity
		biological_process							GO:0006468-protein phosphorylation
LOC_Os07g11330.1	RAL2 - Seed allergenic protein RA5/RA14/RA17 precursor, expressed	molecular_function	Chr7:6244129-6244880	19.6188	0.207962	-6.55977	9.54692e-05	YES	GO:0004867-serine-type endopeptidase inhibitor activity
		cellular_component							GO:0005615-extracellular space
		biological_process							GO:0016068-type I hypersensitivity
LOC_Os07g11360.1	RAL3 - Seed allergenic protein RA5/RA14/RA17 precursor, expressed	molecular_function	Chr7:6254860-6255627	11.4064	0.101213	-6.8163	6.98672e-05	YES	GO:0004867-serine-type endopeptidase inhibitor activity
		cellular_component							GO:0005615-extracellular space, GO:0005576-extracellular region
		biological_process							GO:0016068-type I hypersensitivity
LOC_Os07g11380.1	RAL4 - Seed allergenic protein RA5/RA14/RA17 precursor, expressed	molecular_function	Chr7:6258912-6259695	46.6417	1.77459	-4.71606	0.000500748	YES	GO:0004867-serine-type endopeptidase inhibitor activity
		cellular_component							GO:0005615-extracellular space, GO:0005576-extracellular region
		biological_process							GO:0016068-type I hypersensitivity
LOC_Os07g11380.2	RAL4 - Seed allergenic protein RA5/RA14/RA17 precursor, expressed	molecular_function	Chr7:6258912-6259695	46.6417	1.77459	-4.71606	0.000500748	YES	GO:0004867-serine-type endopeptidase inhibitor activity
		biological_process							GO:0016068-type I hypersensitivity
LOC_Os07g11410.1	RAL5 - Seed allergenic protein RA5/RA14/RA17 precursor, expressed	molecular_function	Chr7:6276076-6276821	21.886	0.630351	-5.11771	0.000607879	YES	GO:0004867-serine-type endopeptidase inhibitor activity
		cellular_component							GO:0005615-extracellular space
		biological_process							GO:0016068-type I hypersensitivity
LOC_Os07g11510.1	RAL6 - Seed allergenic protein RA5/RA14/RA17 precursor, expressed	molecular_function	Chr7:6336107-6336920	34.3814	0.752141	-5.51448	0.000119807	YES	GO:0004867-serine-type endopeptidase inhibitor activity
		cellular_component							GO:0005615-extracellular space, GO:0005576-extracellular region
		biological_process							GO:0016068-type I hypersensitivity
LOC_Os07g22710.1	CAMK_CAMK_like.32 - CAMK includes calcium/calmodulin depedent protein kinases, expressed	molecular_function	Chr7:12794959-12803568	26.4136	2.90791	-3.18323	0.000752391	YES	GO:0000166-nucleotide binding, GO:0004672-protein kinase activity, GO:0004674-protein serine/threonine kinase activity, GO:0005509-calcium ion binding, GO:0005524-ATP binding, GO:0016301-kinase activity, GO:0004713-protein tyrosine kinase activity
		cellular_component							GO:0005886-plasma membrane
		biological_process							GO:0006468-protein phosphorylation
LOC_Os07g22710.2	CAMK_CAMK_like.32 - CAMK includes calcium/calmodulin depedent protein kinases, expressed	molecular_function	Chr7:12794959-12803568	26.4136	2.90791	-3.18323	0.000752391	YES	GO:0004713-protein tyrosine kinase activity, GO:0005524-ATP binding, GO:0005509-calcium ion binding, GO:0004674-protein serine/threonine kinase activity, GO:0004672-protein kinase activity
		biological_process							GO:0006468-protein phosphorylation
LOC_Os07g22710.3	CAMK_CAMK_like.32 - CAMK includes calcium/calmodulin depedent protein kinases, expressed	molecular_function	Chr7:12794959-12803568	26.4136	2.90791	-3.18323	0.000752391	YES	GO:0005509-calcium ion binding, GO:0004674-protein serine/threonine kinase activity, GO:0005524-ATP binding
		biological_process							GO:0006468-protein phosphorylation
LOC_Os07g22710.4	CAMK_CAMK_like.32 - CAMK includes calcium/calmodulin depedent protein kinases, expressed	molecular_function	Chr7:12794959-12803568	26.4136	2.90791	-3.18323	0.000752391	YES	GO:0005509-calcium ion binding, GO:0004674-protein serine/threonine kinase activity, GO:0005524-ATP binding
		biological_process							GO:0006468-protein phosphorylation
LOC_Os07g29960.1	cytochrome P450, putative, expressed	molecular_function	Chr7:17640722-17643252	20.777	0.115979	-7.48498	5.43172e-06	YES	GO:0004497-monooxygenase activity, GO:0005506-iron ion binding, GO:0009055-electron carrier activity, GO:0020037-heme binding, GO:0046872-metal ion binding
		biological_process							GO:0055114-oxidation-reduction process
LOC_Os07g35370.1	TKL_IRAK_DUF26-lc.15 - DUF26 kinases have homology to DUF26 containing loci, expressed	molecular_function	Chr7:21155349-21158796	5.85432	0.0524194	-6.80326	4.69856e-05	YES	GO:0000166-nucleotide binding, GO:0004672-protein kinase activity, GO:0005524-ATP binding, GO:0004674-protein serine/threonine kinase activity, GO:0016301-kinase activity, GO:0004713-protein tyrosine kinase activity
		biological_process							GO:0006468-protein phosphorylation
LOC_Os07g35510.1	glucan endo-1,3-beta-glucosidase precursor, putative, expressed	molecular_function	Chr7:21238268-21241263	3.37057	0.0272915	-6.9484	4.7401e-05	YES	GO:0003824-catalytic activity, GO:0004553-hydrolase activity, hydrolyzing O-glycosyl compounds, GO:0043169-cation binding
		biological_process							GO:0005975-carbohydrate metabolic process
LOC_Os07g35560.1	glucan endo-1,3-beta-glucosidase precursor, putative, expressed	molecular_function	Chr7:21280299-21282637	16.675	0.285449	-5.8683	3.19817e-05	YES	GO:0016787-hydrolase activity, GO:0003824-catalytic activity, GO:0004553-hydrolase activity, hydrolyzing O-glycosyl compounds, GO:0043169-cation binding
		biological_process							GO:0005975-carbohydrate metabolic process
LOC_Os07g35560.3	glucan endo-1,3-beta-glucosidase precursor, putative, expressed	molecular_function	Chr7:21280299-21282637	16.675	0.285449	-5.8683	3.19817e-05	YES	GO:0016787-hydrolase activity, GO:0003824-catalytic activity, GO:0004553-hydrolase activity, hydrolyzing O-glycosyl compounds, GO:0043169-cation binding
		biological_process							GO:0005975-carbohydrate metabolic process
LOC_Os07g35560.2	glucan endo-1,3-beta-glucosidase precursor, putative, expressed	molecular_function	Chr7:21280299-21282637	16.675	0.285449	-5.8683	3.19817e-05	YES	GO:0016787-hydrolase activity, GO:0003824-catalytic activity, GO:0004553-hydrolase activity, hydrolyzing O-glycosyl compounds, GO:0043169-cation binding
		biological_process							GO:0005975-carbohydrate metabolic process
LOC_Os07g38130.1	polygalacturonase inhibitor 1 precursor, putative, expressed	molecular_function	Chr7:22874251-22875707	26.8701	0.707345	-5.24744	0.000119606	YES	GO:0005515-protein binding, GO:0004857-enzyme inhibitor activity
		biological_process							GO:0030154-cell differentiation, GO:0048833-specification of floral organ number, GO:0032940-secretion by cell
LOC_Os07g48880.1	importin subunit alpha-1b, putative, expressed	molecular_function	Chr7:29247383-29251970	6.09461	0.722229	-3.07701	0.000549437	YES	GO:0005488-binding, GO:0008565-protein transporter activity
		cellular_component							GO:0005634-nucleus, GO:0005643-nuclear pore, GO:0005737-cytoplasm
		biological_process							GO:0006606-protein import into nucleus, GO:0006886-intracellular protein transport
LOC_Os07g48880.3	importin subunit alpha-1b, putative, expressed	molecular_function	Chr7:29247383-29251970	6.09461	0.722229	-3.07701	0.000549437	YES	GO:0005488-binding, GO:0008565-protein transporter activity
		cellular_component							GO:0005634-nucleus, GO:0005643-nuclear pore, GO:0005737-cytoplasm
		biological_process							GO:0006606-protein import into nucleus, GO:0006886-intracellular protein transport
LOC_Os07g48880.4	importin subunit alpha-1b, putative, expressed	molecular_function	Chr7:29247383-29251970	6.09461	0.722229	-3.07701	0.000549437	YES	GO:0005488-binding, GO:0008565-protein transporter activity
		cellular_component							GO:0005634-nucleus, GO:0005643-nuclear pore, GO:0005737-cytoplasm
		biological_process							GO:0006606-protein import into nucleus, GO:0006886-intracellular protein transport
LOC_Os07g48880.2	importin subunit alpha-1b, putative, expressed	molecular_function	Chr7:29247383-29251970	6.09461	0.722229	-3.07701	0.000549437	YES	GO:0005488-binding, GO:0008565-protein transporter activity
		cellular_component							GO:0005634-nucleus, GO:0005643-nuclear pore, GO:0005737-cytoplasm
		biological_process							GO:0006606-protein import into nucleus, GO:0006886-intracellular protein transport
LOC_Os08g06490.1	pentatricopeptide, putative, expressed	-	Chr8:3677030-3680201	1.77739	0.0250857	-6.14675	0.000491246	YES	-
LOC_Os08g06490.2	pentatricopeptide, putative, expressed	-	Chr8:3677030-3680201	1.77739	0.0250857	-6.14675	0.000491246	YES	-
LOC_Os08g07730.1	transferase family protein, putative, expressed	molecular_function	Chr8:4325886-4329768	11.6815	0.180644	-6.01494	5.98187e-05	YES	GO:0016747-transferase activity, transferring acyl groups other than amino-acyl groups, GO:0016740-transferase activity
LOC_Os08g10290.1	SHR5-receptor-like kinase, putative, expressed	molecular_function	Chr8:5980927-5988963	2.43143	0.0603303	-5.33278	0.000673462	YES	GO:0004713-protein tyrosine kinase activity, GO:0005524-ATP binding, GO:0005515-protein binding, GO:0004674-protein serine/threonine kinase activity, GO:0004672-protein kinase activity
		cellular_component							GO:0005886-plasma membrane
		biological_process							GO:0006468-protein phosphorylation
LOC_Os08g24770.1	protein kinase, putative, expressed	molecular_function	Chr8:14997284-15006831	4.82034	0.0251271	-7.58375	6.38774e-06	YES	GO:0005488-binding, GO:0000166-nucleotide binding, GO:0004672-protein kinase activity, GO:0004674-protein serine/threonine kinase activity, GO:0005524-ATP binding, GO:0004872-receptor activity, GO:0016301-kinase activity, GO:0004713-protein tyrosine kinase activity
		biological_process							GO:0006468-protein phosphorylation
LOC_Os08g25140.1	ethanol tolerance protein GEKO1, putative, expressed	molecular_function	Chr8:15273553-15277810	3.65868	0.0546553	-6.06482	0.000531634	YES	GO:0003725-double-stranded RNA binding, GO:0051499-D-aminoacyl-tRNA deacylase activity
		cellular_component							GO:0005622-intracellular
		biological_process							GO:0009636-response to toxin
LOC_Os08g38710.1	uncharacterized glycosyltransferase, putative, expressed	-	Chr8:24475145-24479529	35.9883	1.40146	-4.68253	6.99582e-05	YES	-
LOC_Os08g39850.3	lipoxygenase, chloroplast precursor, putative, expressed	molecular_function	Chr8:25240905-25250279	59.5872	10.6518	-2.4839	0.000855696	YES	GO:0046872-metal ion binding
LOC_Os08g39850.1	lipoxygenase, chloroplast precursor, putative, expressed	molecular_function	Chr8:25240905-25250279	59.5872	10.6518	-2.4839	0.000855696	YES	GO:0005506-iron ion binding, GO:0009055-electron carrier activity, GO:0016165-lipoxygenase activity, GO:0016491-oxidoreductase activity, GO:0016702-oxidoreductase activity, acting on single donors with incorporation of molecular oxygen, incorporation of two atoms of oxygen, GO:0046872-metal ion binding
		cellular_component							GO:0009507-chloroplast, GO:0009536-plastid
		biological_process							GO:0006633-fatty acid biosynthetic process, GO:0008610-lipid biosynthetic process, GO:0031408-oxylipin biosynthetic process, GO:0055114-oxidation-reduction process
LOC_Os08g39850.4	lipoxygenase, chloroplast precursor, putative, expressed	molecular_function	Chr8:25240905-25250279	59.5872	10.6518	-2.4839	0.000855696	YES	GO:0016702-oxidoreductase activity, acting on single donors with incorporation of molecular oxygen, incorporation of two atoms of oxygen, GO:0046872-metal ion binding, GO:0005506-iron ion binding, GO:0009055-electron carrier activity, GO:0016165-lipoxygenase activity, GO:0016491-oxidoreductase activity
		biological_process							GO:0006633-fatty acid biosynthetic process, GO:0008610-lipid biosynthetic process, GO:0031408-oxylipin biosynthetic process, GO:0055114-oxidation-reduction process
LOC_Os08g39850.2	lipoxygenase, chloroplast precursor, putative, expressed	molecular_function	Chr8:25240905-25250279	59.5872	10.6518	-2.4839	0.000855696	YES	GO:0016702-oxidoreductase activity, acting on single donors with incorporation of molecular oxygen, incorporation of two atoms of oxygen, GO:0046872-metal ion binding, GO:0005506-iron ion binding, GO:0009055-electron carrier activity, GO:0016165-lipoxygenase activity, GO:0016491-oxidoreductase activity
		biological_process							GO:0006633-fatty acid biosynthetic process, GO:0008610-lipid biosynthetic process, GO:0031408-oxylipin biosynthetic process, GO:0055114-oxidation-reduction process
LOC_Os08g44590.1	gibberellin 20 oxidase 2, putative, expressed	molecular_function	Chr8:28043208-28045588	9.8905	0.0995077	-6.63509	1.1038e-05	YES	GO:0016491-oxidoreductase activity
LOC_Os08g01410.1	phosphate/phosphoenolpyruvate translocator-related protein, putative, expressed	cellular_component	Chr8:268715-272077	7.55966	0.0376204	-7.65066	5.10419e-06	YES	GO:0016020-membrane, GO:0016021-integral to membrane, GO:0005794-Golgi apparatus
		biological_process							GO:0015780-nucleotide-sugar transport
LOC_Os08g02230.1	FAD-binding and arabino-lactone oxidase domains containing protein, putative, expressed	molecular_function	Chr8:767545-770917	6.17536	0.128159	-5.59051	0.000146688	YES	GO:0003824-catalytic activity, GO:0003885-D-arabinono-1,4-lactone oxidase activity, GO:0016491-oxidoreductase activity, GO:0050660-flavin adenine dinucleotide binding
		cellular_component							GO:0016020-membrane, GO:0005618-cell wall
LOC_Os08g04630.1	external NADH-ubiquinone oxidoreductase 1, mitochondrial precursor, putative, expressed	molecular_function	Chr8:2309718-2315261	3.00963	0.073886	-5.34814	0.00064547	YES	GO:0003824-catalytic activity, GO:0005488-binding, GO:0016491-oxidoreductase activity, GO:0050660-flavin adenine dinucleotide binding
		biological_process							GO:0008152-metabolic process
LOC_Os08g06100.1	O-methyltransferase, putative, expressed	molecular_function	Chr8:3337750-3340959	149.468	11.7434	-3.66991	0.000269226	YES	GO:0008168-methyltransferase activity, GO:0008171-O-methyltransferase activity, GO:0046983-protein dimerization activity, GO:0016740-transferase activity, GO:0030755-quercetin 3-O-methyltransferase activity, GO:0003824-catalytic activity, GO:0033799-myricetin 3'-O-methyltransferase activity
		cellular_component							GO:0005634-nucleus, GO:0005886-plasma membrane, GO:0005737-cytoplasm
		biological_process							GO:0009809-lignin biosynthetic process, GO:0051555-flavonol biosynthetic process
LOC_Os08g26230.2	expressed protein	-	Chr8:15984165-15991648	1318.22	148.323	-3.15178	8.60254e-08	YES	-
LOC_Os08g26230.5	expressed protein	-	Chr8:15984165-15991648	1318.22	148.323	-3.15178	8.60254e-08	YES	-
LOC_Os08g26230.6	expressed protein	-	Chr8:15984165-15991648	1318.22	148.323	-3.15178	8.60254e-08	YES	-
LOC_Os08g26230.4	expressed protein	-	Chr8:15984165-15991648	1318.22	148.323	-3.15178	8.60254e-08	YES	-
LOC_Os08g26230.3	expressed protein	-	Chr8:15984165-15991648	1318.22	148.323	-3.15178	8.60254e-08	YES	-
LOC_Os08g26230.7	expressed protein	-	Chr8:15984165-15991648	1318.22	148.323	-3.15178	8.60254e-08	YES	-
LOC_Os08g34790.1	AMP-binding domain containing protein, expressed	molecular_function	Chr8:21869306-21875498	2.77413	0.0245491	-6.82022	6.92114e-05	YES	GO:0003824-catalytic activity, GO:0000166-nucleotide binding, GO:0005524-ATP binding, GO:0016207-4-coumarate-CoA ligase activity, GO:0016874-ligase activity, GO:0004413-homoserine kinase activity
		biological_process							GO:0008152-metabolic process, GO:0009698-phenylpropanoid metabolic process, GO:0006566-threonine metabolic process
LOC_Os08g38900.1	caffeoyl-CoA O-methyltransferase, putative, expressed	molecular_function	Chr8:24586502-24588071	77.5986	8.37719	-3.21149	0.000386162	YES	GO:0008171-O-methyltransferase activity, GO:0008168-methyltransferase activity, GO:0016740-transferase activity
LOC_Os08g38900.2	caffeoyl-CoA O-methyltransferase, putative, expressed	-	Chr8:24586502-24588071	77.5986	8.37719	-3.21149	0.000386162	YES	-
LOC_Os08g38900.3	caffeoyl-CoA O-methyltransferase, putative, expressed	molecular_function	Chr8:24586502-24588071	77.5986	8.37719	-3.21149	0.000386162	YES	GO:0008168-methyltransferase activity, GO:0008171-O-methyltransferase activity, GO:0016740-transferase activity
LOC_Os09g25600.1	AP2 domain containing protein, expressed	molecular_function	Chr9:15364890-15369757	2.46895	0.0375971	-6.03713	0.000569379	YES	GO:0003677-DNA binding, GO:0003700-sequence-specific DNA binding transcription factor activity
		cellular_component							GO:0005634-nucleus
		biological_process							GO:0006355-regulation of transcription, DNA-dependent, GO:0009651-response to salt stress, GO:0009737-response to abscisic acid stimulus, GO:0010187-negative regulation of seed germination, GO:0009414-response to water deprivation, GO:0040008-regulation of growth
LOC_Os09g26620.5	auxin-repressed protein, putative, expressed	-	Chr9:16153175-16155170	677.338	72.8562	-3.21675	1.91865e-07	YES	-
LOC_Os09g26620.2	auxin-repressed protein, putative, expressed	-	Chr9:16153175-16155170	677.338	72.8562	-3.21675	1.91865e-07	YES	-
LOC_Os09g26620.1	auxin-repressed protein, putative, expressed	-	Chr9:16153175-16155170	677.338	72.8562	-3.21675	1.91865e-07	YES	-
LOC_Os09g26620.3	auxin-repressed protein, putative, expressed	-	Chr9:16153175-16155170	677.338	72.8562	-3.21675	1.91865e-07	YES	-
LOC_Os09g26620.4	auxin-repressed protein, putative, expressed	-	Chr9:16153175-16155170	677.338	72.8562	-3.21675	1.91865e-07	YES	-
LOC_Os09g27580.2	potassium transporter, putative, expressed	molecular_function	Chr9:16754448-16759734	34.412	6.37199	-2.4331	0.000229213	YES	GO:0015079-potassium ion transmembrane transporter activity, GO:0030955-potassium ion binding
		cellular_component							GO:0016020-membrane, GO:0016021-integral to membrane
		biological_process							GO:0006813-potassium ion transport, GO:0006810-transport, GO:0006811-ion transport
LOC_Os09g27580.3	potassium transporter, putative, expressed	molecular_function	Chr9:16754448-16759734	34.412	6.37199	-2.4331	0.000229213	YES	GO:0015079-potassium ion transmembrane transporter activity
		cellular_component							GO:0016020-membrane
		biological_process							GO:0006813-potassium ion transport
LOC_Os09g27580.1	potassium transporter, putative, expressed	molecular_function	Chr9:16754448-16759734	34.412	6.37199	-2.4331	0.000229213	YES	GO:0015079-potassium ion transmembrane transporter activity
		cellular_component							GO:0016020-membrane
		biological_process							GO:0006813-potassium ion transport
LOC_Os09g29660.1	white-brown complex homolog protein 11, putative, expressed	molecular_function	Chr9:18034120-18039233	6.84605	0.105796	-6.01591	5.96516e-05	YES	GO:0000166-nucleotide binding, GO:0005524-ATP binding, GO:0016887-ATPase activity, GO:0017111-nucleoside-triphosphatase activity, GO:0015662-ATPase activity, coupled to transmembrane movement of ions, phosphorylative mechanism
		cellular_component							GO:0016020-membrane
		biological_process							GO:0006754-ATP biosynthetic process
LOC_Os09g35830.1	RNA recognition motif containing protein, putative, expressed	molecular_function	Chr9:20613387-20625866	7.795	0.385236	-4.33873	0.000643284	YES	GO:0000166-nucleotide binding, GO:0003676-nucleic acid binding
LOC_Os09g35830.2	RNA recognition motif containing protein, putative, expressed	molecular_function	Chr9:20613387-20625866	7.795	0.385236	-4.33873	0.000643284	YES	GO:0000166-nucleotide binding, GO:0003676-nucleic acid binding
LOC_Os09g35830.3	RNA recognition motif containing protein, putative, expressed	molecular_function	Chr9:20613387-20625866	7.795	0.385236	-4.33873	0.000643284	YES	GO:0003676-nucleic acid binding
LOC_Os09g35830.4	RNA recognition motif containing protein, putative, expressed	molecular_function	Chr9:20613387-20625866	7.795	0.385236	-4.33873	0.000643284	YES	GO:0003676-nucleic acid binding
LOC_Os09g37540.1	uncharacterized protein PA4923, putative, expressed	cellular_component	Chr9:21642727-21644897	34.0024	0.399454	-6.41146	5.61963e-06	YES	GO:0005634-nucleus, GO:0005829-cytosol
LOC_Os09g39940.1	plastocyanin-like domain containing protein, putative, expressed	molecular_function	Chr9:22907851-22908809	221.951	17.343	-3.67782	0.000392215	YES	GO:0005507-copper ion binding, GO:0009055-electron carrier activity
LOC_Os09g13440.1	expressed protein	-	Chr9:7770805-7777015	472.503	11.1901	-5.40004	1.12605e-07	YES	-
LOC_Os09g13440.2	expressed protein	-	Chr9:7770805-7777015	472.503	11.1901	-5.40004	1.12605e-07	YES	-
LOC_Os09g15330.1	transporter family protein, putative, expressed	molecular_function	Chr9:9366322-9370328	48.0516	2.31612	-4.3748	6.15449e-05	YES	GO:0005215-transporter activity, GO:0022891-substrate-specific transmembrane transporter activity, GO:0005354-galactose transmembrane transporter activity
		cellular_component							GO:0016020-membrane, GO:0016021-integral to membrane, GO:0005886-plasma membrane
		biological_process							GO:0006810-transport, GO:0055085-transmembrane transport
LOC_Os09g15330.2	transporter family protein, putative, expressed	molecular_function	Chr9:9366322-9370328	48.0516	2.31612	-4.3748	6.15449e-05	YES	GO:0005215-transporter activity, GO:0022891-substrate-specific transmembrane transporter activity
		cellular_component							GO:0016020-membrane, GO:0016021-integral to membrane
		biological_process							GO:0006810-transport, GO:0055085-transmembrane transport
LOC_Os09g21780.1	expressed protein	-	Chr9:13185202-13191512	6.66054	0.161789	-5.36345	0.000296123	YES	-
LOC_Os09g21780.2	expressed protein	-	Chr9:13185202-13191512	6.66054	0.161789	-5.36345	0.000296123	YES	-
LOC_Os09g25060.1	WRKY76, expressed	molecular_function	Chr9:14975931-14977713	36.768	0.325087	-6.82148	8.88558e-07	YES	GO:0003677-DNA binding, GO:0003700-sequence-specific DNA binding transcription factor activity, GO:0043565-sequence-specific DNA binding
		cellular_component							GO:0005634-nucleus
LOC_Os09g25070.1	WRKY62, expressed	molecular_function	Chr9:14992802-14994888	25.0434	0.477811	-5.71185	2.59143e-05	YES	GO:0003677-DNA binding, GO:0003700-sequence-specific DNA binding transcription factor activity, GO:0043565-sequence-specific DNA binding, GO:0050825-ice binding
		cellular_component							GO:0005634-nucleus
		biological_process							GO:0042309-homoiothermy, GO:0050826-response to freezing
LOC_Os09g25070.2	WRKY62, expressed	molecular_function	Chr9:14992802-14994888	25.0434	0.477811	-5.71185	2.59143e-05	YES	GO:0003677-DNA binding, GO:0003700-sequence-specific DNA binding transcription factor activity, GO:0043565-sequence-specific DNA binding, GO:0050825-ice binding
		cellular_component							GO:0005634-nucleus
		biological_process							GO:0042309-homoiothermy, GO:0050826-response to freezing
LOC_Os09g27500.1	cytochrome P450, putative, expressed	molecular_function	Chr9:16710804-16713794	11.4524	0.130123	-6.45963	1.28319e-05	YES	GO:0004497-monooxygenase activity, GO:0005506-iron ion binding, GO:0009055-electron carrier activity, GO:0016491-oxidoreductase activity, GO:0020037-heme binding, GO:0046872-metal ion binding
		biological_process							GO:0055114-oxidation-reduction process
LOC_Os09g27950.1	galactosyltransferase, putative, expressed	molecular_function	Chr9:16977481-16983978	7.90422	0.108758	-6.18342	5.21736e-05	YES	GO:0008378-galactosyltransferase activity, GO:0016740-transferase activity, GO:0016757-transferase activity, transferring glycosyl groups, GO:0048531-beta-1,3-galactosyltransferase activity
		cellular_component							GO:0005794-Golgi apparatus, GO:0016020-membrane, GO:0016021-integral to membrane
		biological_process							GO:0006486-protein glycosylation
LOC_Os09g27970.1	expressed protein	-	Chr9:16991404-16996017	17.4174	0.686799	-4.6645	6.88155e-05	YES	-
LOC_Os09g27970.2	expressed protein	-	Chr9:16991404-16996017	17.4174	0.686799	-4.6645	6.88155e-05	YES	-
LOC_Os09g27970.3	expressed protein	-	Chr9:16991404-16996017	17.4174	0.686799	-4.6645	6.88155e-05	YES	-
LOC_Os09g27970.4	expressed protein	-	Chr9:16991404-16996017	17.4174	0.686799	-4.6645	6.88155e-05	YES	-
LOC_Os09g27970.5	expressed protein	-	Chr9:16991404-16996017	17.4174	0.686799	-4.6645	6.88155e-05	YES	-

## Sheet: Gran Filling (GF).S2.1
1.2.3 Differentially expressed genes/transcripts (DEGs) at grain filling stage CRMS32A v/s Rajalaxmi
GENE_ID	GENE_NAME	GO_DOMAIN	LOCUS	FPKM_CRMS32A-S2	FPKM_Rajalaxmi-S2	ln(fold_change)	p_value	Significance	GO_DESCRIPTION
LOC_Os01g01160.1	heat shock protein DnaJ, putative, expressed	molecular_function	Chr1:82427-84302	10.9145	216.818	4.31217	9.62092e-07	YES	GO:0031072-heat shock protein binding
LOC_Os01g04200.1	metallo-beta-lactamase family protein, putative, expressed	molecular_function	Chr1:1849833-1856303	1.90411	7.79494	2.03342	0.0061943	YES	GO:0016787-hydrolase activity, GO:0005199-structural constituent of cell wall
LOC_Os01g04200.2	metallo-beta-lactamase family protein, putative, expressed	molecular_function	Chr1:1849833-1856303	1.90411	7.79494	2.03342	0.0061943	YES	GO:0016787-hydrolase activity, GO:0005199-structural constituent of cell wall
LOC_Os01g04200.4	metallo-beta-lactamase family protein, putative, expressed	molecular_function	Chr1:1849833-1856303	1.90411	7.79494	2.03342	0.0061943	YES	GO:0016787-hydrolase activity, GO:0005199-structural constituent of cell wall
LOC_Os01g04200.3	metallo-beta-lactamase family protein, putative, expressed	molecular_function	Chr1:1849833-1856303	1.90411	7.79494	2.03342	0.0061943	YES	GO:0016787-hydrolase activity, GO:0005199-structural constituent of cell wall
LOC_Os01g04350.1	hsp20/alpha crystallin family protein, putative, expressed	biological_process	Chr1:1941002-1941953	4.60475	45.8443	3.31555	0.000102586	YES	GO:0006950-response to stress
LOC_Os01g04590.1	expressed protein	-	Chr1:2059308-2062277	0.072373	2.54036	5.13344	2.10637e-05	YES	-
LOC_Os01g04920.3	glycosyl transferase, group 1 domain containing protein, expressed	-	Chr1:2275066-2278872	2.84209	46.2415	4.02417	4.16394e-06	YES	-
LOC_Os01g04920.1	glycosyl transferase, group 1 domain containing protein, expressed	molecular_function	Chr1:2275066-2278872	2.84209	46.2415	4.02417	4.16394e-06	YES	GO:0008194-UDP-glycosyltransferase activity, GO:0046510-UDP-sulfoquinovose:DAG sulfoquinovosyltransferase activity
		cellular_component							GO:0009507-chloroplast, GO:0009941-chloroplast envelope
		biological_process							GO:0009058-biosynthetic process, GO:0009247-glycolipid biosynthetic process, GO:0016036-cellular response to phosphate starvation
LOC_Os01g04920.2	glycosyl transferase, group 1 domain containing protein, expressed	-	Chr1:2275066-2278872	2.84209	46.2415	4.02417	4.16394e-06	YES	-
LOC_Os01g05840.2	oxidoreductase, short chain dehydrogenase/reductase family domain containing family, expressed	molecular_function	Chr1:2800435-2803742	1.22038	65.8144	5.753	1.66774e-09	YES	GO:0003824-catalytic activity, GO:0005488-binding, GO:0016491-oxidoreductase activity
		biological_process							GO:0008152-metabolic process, GO:0055114-oxidation-reduction process, GO:0009860-pollen tube growth
LOC_Os01g05840.1	oxidoreductase, short chain dehydrogenase/reductase family domain containing family, expressed	molecular_function	Chr1:2800435-2803742	1.22038	65.8144	5.753	1.66774e-09	YES	GO:0003824-catalytic activity, GO:0005488-binding, GO:0016491-oxidoreductase activity
		biological_process							GO:0008152-metabolic process, GO:0055114-oxidation-reduction process
LOC_Os01g06490.1	OsSCP1 - Putative Serine Carboxypeptidase homologue, expressed	molecular_function	Chr1:3054464-3057198	6.99434	33.6588	2.26672	0.00465976	YES	GO:0004185-serine-type carboxypeptidase activity, GO:0004180-carboxypeptidase activity
		cellular_component							GO:0005773-vacuole
		biological_process							GO:0006508-proteolysis
LOC_Os01g06490.2	OsSCP1 - Putative Serine Carboxypeptidase homologue, expressed	molecular_function	Chr1:3054464-3057198	6.99434	33.6588	2.26672	0.00465976	YES	GO:0004185-serine-type carboxypeptidase activity
		biological_process							GO:0006508-proteolysis
LOC_Os01g09220.1	transposon protein, putative, CACTA, En/Spm sub-class, expressed	molecular_function	Chr1:4646426-4648260	1.2269	9.86319	3.00703	0.000816593	YES	GO:0004623-phospholipase A2 activity
		cellular_component							GO:0016020-membrane, GO:0005886-plasma membrane, GO:0009507-chloroplast
		biological_process							GO:0006644-phospholipid metabolic process, GO:0016042-lipid catabolic process
LOC_Os01g09300.1	oxidoreductase, putative, expressed	molecular_function	Chr1:4726658-4731243	22.4571	59.7706	1.41226	0.00134545	YES	GO:0003677-DNA binding, GO:0005524-ATP binding, GO:0005506-iron ion binding, GO:0016491-oxidoreductase activity
		biological_process							GO:0006260-DNA replication
LOC_Os01g09300.2	oxidoreductase, putative, expressed	molecular_function	Chr1:4726658-4731243	22.4571	59.7706	1.41226	0.00134545	YES	GO:0003677-DNA binding, GO:0005524-ATP binding, GO:0005506-iron ion binding, GO:0016491-oxidoreductase activity
		biological_process							GO:0006260-DNA replication
LOC_Os01g09300.3	oxidoreductase, putative, expressed	molecular_function	Chr1:4726658-4731243	22.4571	59.7706	1.41226	0.00134545	YES	GO:0003677-DNA binding, GO:0005524-ATP binding, GO:0005506-iron ion binding, GO:0016491-oxidoreductase activity
		biological_process							GO:0006260-DNA replication
LOC_Os01g10210.1	lachrymatory factor synthase, putative, expressed	-	Chr1:5373581-5374794	0.227204	38.924	7.42053	2.20193e-11	YES	-
LOC_Os01g11650.2	GDSL-like lipase/acylhydrolase, putative, expressed	molecular_function	Chr1:6278492-6283652	13.5161	77.2069	2.51405	0.00256559	YES	GO:0016788-hydrolase activity, acting on ester bonds
		biological_process							GO:0006629-lipid metabolic process
LOC_Os01g11650.1	GDSL-like lipase/acylhydrolase, putative, expressed	molecular_function	Chr1:6278492-6283652	13.5161	77.2069	2.51405	0.00256559	YES	GO:0016788-hydrolase activity, acting on ester bonds
		biological_process							GO:0006629-lipid metabolic process
LOC_Os01g12190.1	expressed protein	-	Chr1:6649788-6650522	0.502187	10.1233	4.33331	9.3797e-05	YES	-
LOC_Os01g12730.1	ras-related protein, putative, expressed	molecular_function	Chr1:7043931-7047559	9.57792	85.6387	3.16048	3.46819e-05	YES	GO:0000166-nucleotide binding, GO:0005525-GTP binding, GO:0003924-GTPase activity, GO:0005515-protein binding, GO:0005524-ATP binding, GO:0008134-transcription factor binding
		cellular_component							GO:0005622-intracellular, GO:0005773-vacuole, GO:0005886-plasma membrane, GO:0005634-nucleus
		biological_process							GO:0007264-small GTPase mediated signal transduction, GO:0015031-protein transport, GO:0006886-intracellular protein transport, GO:0006913-nucleocytoplasmic transport, GO:0007165-signal transduction, GO:0006355-regulation of transcription, DNA-dependent
LOC_Os01g12730.2	ras-related protein, putative, expressed	molecular_function	Chr1:7043931-7047559	9.57792	85.6387	3.16048	3.46819e-05	YES	GO:0005525-GTP binding, GO:0003924-GTPase activity, GO:0005515-protein binding
		cellular_component							GO:0005622-intracellular
		biological_process							GO:0007264-small GTPase mediated signal transduction, GO:0006886-intracellular protein transport, GO:0006913-nucleocytoplasmic transport, GO:0007165-signal transduction, GO:0015031-protein transport
LOC_Os01g12810.3	retrotransposon protein, putative, unclassified, expressed	-	Chr1:7092031-7095355	7.22702	75.2813	3.38082	5.94003e-05	YES	-
LOC_Os01g12810.5	retrotransposon protein, putative, unclassified, expressed	-	Chr1:7092031-7095355	7.22702	75.2813	3.38082	5.94003e-05	YES	-
LOC_Os01g12810.1	retrotransposon protein, putative, unclassified, expressed	-	Chr1:7092031-7095355	7.22702	75.2813	3.38082	5.94003e-05	YES	-
LOC_Os01g12810.2	retrotransposon protein, putative, unclassified, expressed	-	Chr1:7092031-7095355	7.22702	75.2813	3.38082	5.94003e-05	YES	-
LOC_Os01g12810.4	retrotransposon protein, putative, unclassified, expressed	-	Chr1:7092031-7095355	7.22702	75.2813	3.38082	5.94003e-05	YES	-
LOC_Os01g12920.1	thioesterase family protein, putative, expressed	-	Chr1:7176106-7177066	1.27565	53.4372	5.38854	4.8486e-08	YES	-
LOC_Os01g13060.1	CK1_CaseinKinase_1.1 - CK1 includes the casein kinase 1 kinases, expressed	molecular_function	Chr1:7265227-7273237	5.68295	29.7669	2.389	0.00311208	YES	GO:0004713-protein tyrosine kinase activity, GO:0005524-ATP binding, GO:0004674-protein serine/threonine kinase activity, GO:0004672-protein kinase activity
		biological_process							GO:0006468-protein phosphorylation
LOC_Os01g13060.3	CK1_CaseinKinase_1.1 - CK1 includes the casein kinase 1 kinases, expressed	molecular_function	Chr1:7265227-7273237	5.68295	29.7669	2.389	0.00311208	YES	GO:0004713-protein tyrosine kinase activity, GO:0005524-ATP binding, GO:0004674-protein serine/threonine kinase activity, GO:0004672-protein kinase activity
		biological_process							GO:0006468-protein phosphorylation
LOC_Os01g13060.2	CK1_CaseinKinase_1.1 - CK1 includes the casein kinase 1 kinases, expressed	molecular_function	Chr1:7265227-7273237	5.68295	29.7669	2.389	0.00311208	YES	GO:0004713-protein tyrosine kinase activity, GO:0005524-ATP binding, GO:0004674-protein serine/threonine kinase activity, GO:0004672-protein kinase activity
		cellular_component							GO:0005634-nucleus, GO:0005737-cytoplasm
		biological_process							GO:0006468-protein phosphorylation
LOC_Os01g13390.1	expressed protein	-	Chr1:7457834-7459959	9.45175	317.389	5.06953	3.53196e-08	YES	-
LOC_Os01g13480.1	glutaredoxin, putative, expressed	molecular_function	Chr1:7517209-7518741	20.2399	227.392	3.4899	0.000121299	YES	GO:0009055-electron carrier activity, GO:0015035-protein disulfide oxidoreductase activity, GO:0016491-oxidoreductase activity
		biological_process							GO:0045454-cell redox homeostasis, GO:0008152-metabolic process
LOC_Os01g13490.1	expressed protein	-	Chr1:7519616-7524433	0.135933	3.55099	4.70725	0.00016392	YES	-
LOC_Os01g14410.1	early light-induced protein, chloroplast precursor, putative, expressed	molecular_function	Chr1:8061857-8062908	4.5641	2463.18	9.07598	1.03888e-11	YES	GO:0003677-DNA binding, GO:0004879-ligand-activated sequence-specific DNA binding RNA polymerase II transcription factor activity
		cellular_component							GO:0005634-nucleus
		biological_process							GO:0006355-regulation of transcription, DNA-dependent
LOC_Os01g17390.1	OsFBX5 - F-box domain containing protein, expressed	molecular_function	Chr1:10003949-10007768	18.7035	118.22	2.6601	0.00283942	YES	GO:0005524-ATP binding
		cellular_component							GO:0005737-cytoplasm
		biological_process							GO:0006457-protein folding
LOC_Os01g18800.2	CAMK_KIN1/SNF1/Nim1_like.9 - CAMK includes calcium/calmodulin depedent protein kinases, expressed	molecular_function	Chr1:10622794-10627552	23.0309	191.77	3.05773	0.000364605	YES	GO:0004713-protein tyrosine kinase activity, GO:0005524-ATP binding, GO:0004674-protein serine/threonine kinase activity, GO:0004672-protein kinase activity
		biological_process							GO:0006468-protein phosphorylation, GO:0007165-signal transduction
LOC_Os01g18800.1	CAMK_KIN1/SNF1/Nim1_like.9 - CAMK includes calcium/calmodulin depedent protein kinases, expressed	molecular_function	Chr1:10622794-10627552	23.0309	191.77	3.05773	0.000364605	YES	GO:0000166-nucleotide binding, GO:0004672-protein kinase activity, GO:0004674-protein serine/threonine kinase activity, GO:0005524-ATP binding, GO:0016301-kinase activity, GO:0016740-transferase activity, GO:0030145-manganese ion binding, GO:0004713-protein tyrosine kinase activity
		cellular_component							GO:0005886-plasma membrane
		biological_process							GO:0006468-protein phosphorylation, GO:0007165-signal transduction, GO:0006970-response to osmotic stress, GO:0009651-response to salt stress, GO:0009737-response to abscisic acid stimulus
LOC_Os01g18800.3	CAMK_KIN1/SNF1/Nim1_like.9 - CAMK includes calcium/calmodulin depedent protein kinases, expressed	molecular_function	Chr1:10622794-10627552	23.0309	191.77	3.05773	0.000364605	YES	GO:0004713-protein tyrosine kinase activity, GO:0005524-ATP binding, GO:0004674-protein serine/threonine kinase activity, GO:0004672-protein kinase activity
		biological_process							GO:0006468-protein phosphorylation, GO:0007165-signal transduction
LOC_Os01g18800.5	CAMK_KIN1/SNF1/Nim1_like.9 - CAMK includes calcium/calmodulin depedent protein kinases, expressed	molecular_function	Chr1:10622794-10627552	23.0309	191.77	3.05773	0.000364605	YES	GO:0004713-protein tyrosine kinase activity, GO:0005524-ATP binding, GO:0004674-protein serine/threonine kinase activity, GO:0004672-protein kinase activity
		biological_process							GO:0006468-protein phosphorylation
LOC_Os01g18800.4	CAMK_KIN1/SNF1/Nim1_like.9 - CAMK includes calcium/calmodulin depedent protein kinases, expressed	molecular_function	Chr1:10622794-10627552	23.0309	191.77	3.05773	0.000364605	YES	GO:0004713-protein tyrosine kinase activity, GO:0005524-ATP binding, GO:0004674-protein serine/threonine kinase activity, GO:0004672-protein kinase activity
		biological_process							GO:0006468-protein phosphorylation, GO:0007165-signal transduction
LOC_Os01g19940.1	expressed protein	-	Chr1:11316600-11320197	1.37538	44.2739	5.00855	1.23504e-07	YES	-
LOC_Os01g21420.1	pre-mRNA-splicing factor SF2, putative, expressed	molecular_function	Chr1:11957242-11964812	4.92637	164.126	5.05813	1.79617e-08	YES	GO:0003676-nucleic acid binding
LOC_Os01g25484.1	ferredoxin--nitrite reductase, putative, expressed	molecular_function	Chr1:14446909-14453474	10.267	33.8782	1.72235	0.000471579	YES	GO:0016491-oxidoreductase activity, GO:0009055-electron carrier activity, GO:0020037-heme binding, GO:0051536-iron-sulfur cluster binding
		cellular_component							GO:0016020-membrane, GO:0048046-apoplast, GO:0005739-mitochondrion, GO:0009507-chloroplast, GO:0009570-chloroplast stroma
		biological_process							GO:0010167-response to nitrate
LOC_Os01g25484.2	ferredoxin--nitrite reductase, putative, expressed	molecular_function	Chr1:14446909-14453474	10.267	33.8782	1.72235	0.000471579	YES	GO:0009055-electron carrier activity, GO:0016491-oxidoreductase activity, GO:0020037-heme binding, GO:0051536-iron-sulfur cluster binding, GO:0005506-iron ion binding, GO:0046872-metal ion binding, GO:0048307-ferredoxin-nitrite reductase activity, GO:0051539-4 iron, 4 sulfur cluster binding
		cellular_component							GO:0009507-chloroplast, GO:0009536-plastid
		biological_process							GO:0006810-transport, GO:0022900-electron transport chain, GO:0042128-nitrate assimilation, GO:0055114-oxidation-reduction process
LOC_Os01g25484.3	ferredoxin--nitrite reductase, putative, expressed	molecular_function	Chr1:14446909-14453474	10.267	33.8782	1.72235	0.000471579	YES	GO:0016491-oxidoreductase activity, GO:0009055-electron carrier activity, GO:0020037-heme binding, GO:0051536-iron-sulfur cluster binding
LOC_Os01g31360.3	expressed protein	-	Chr1:17151654-17157856	55.6014	291.959	2.39257	0.000266121	YES	-
LOC_Os01g31360.2	expressed protein	-	Chr1:17151654-17157856	55.6014	291.959	2.39257	0.000266121	YES	-
LOC_Os01g31360.5	expressed protein	-	Chr1:17151654-17157856	55.6014	291.959	2.39257	0.000266121	YES	-
LOC_Os01g31360.6	expressed protein	-	Chr1:17151654-17157856	55.6014	291.959	2.39257	0.000266121	YES	-
LOC_Os01g31360.4	expressed protein	-	Chr1:17151654-17157856	55.6014	291.959	2.39257	0.000266121	YES	-
LOC_Os01g35030.1	MDR-like ABC transporter, putative, expressed	molecular_function	Chr1:19378168-19387198	1.51198	9.003	2.57397	0.00195778	YES	GO:0000166-nucleotide binding, GO:0005524-ATP binding, GO:0016887-ATPase activity, GO:0017111-nucleoside-triphosphatase activity, GO:0042626-ATPase activity, coupled to transmembrane movement of substances
		cellular_component							GO:0016021-integral to membrane
		biological_process							GO:0006810-transport
LOC_Os01g37040.1	retrotransposon protein, putative, Ty1-copia subclass, expressed	-	Chr1:20662989-20665064	6.60532	47.9162	2.85881	0.000496328	YES	-
LOC_Os01g37380.1	transposon protein, putative, unclassified, expressed	molecular_function	Chr1:20869963-20872847	0.0566916	0.749769	3.72524	0.00318165	YES	GO:0008270-zinc ion binding
LOC_Os01g37590.2	peptide transporter PTR2, putative, expressed	molecular_function	Chr1:21038805-21041083	0.582708	22.2257	5.25331	2.63176e-10	YES	GO:0005215-transporter activity
		cellular_component							GO:0016020-membrane
		biological_process							GO:0006857-oligopeptide transport
LOC_Os01g37590.1	peptide transporter PTR2, putative, expressed	molecular_function	Chr1:21038805-21041083	0.582708	22.2257	5.25331	2.63176e-10	YES	GO:0005215-transporter activity
		cellular_component							GO:0016020-membrane
		biological_process							GO:0006857-oligopeptide transport, GO:0009611-response to wounding, GO:0009753-response to jasmonic acid stimulus
LOC_Os01g40094.1	protein phosphatase 2C, putative, expressed	molecular_function	Chr1:22617779-22624147	7.82214	94.9714	3.60186	2.91761e-05	YES	GO:0000287-magnesium ion binding, GO:0003824-catalytic activity, GO:0004721-phosphoprotein phosphatase activity, GO:0004722-protein serine/threonine phosphatase activity, GO:0016787-hydrolase activity, GO:0046872-metal ion binding, GO:0030145-manganese ion binding
		cellular_component							GO:0008287-protein serine/threonine phosphatase complex, GO:0005634-nucleus
		biological_process							GO:0006470-protein dephosphorylation, GO:0016068-type I hypersensitivity, GO:0006970-response to osmotic stress, GO:0009737-response to abscisic acid stimulus, GO:0009408-response to heat, GO:0009414-response to water deprivation, GO:0009788-negative regulation of abscisic acid mediated signaling pathway, GO:0010205-photoinhibition, GO:0009409-response to cold, GO:0010119-regulation of stomatal m…
LOC_Os01g40280.2	integral membrane protein, putative, expressed	-	Chr1:22742518-22747184	0.946603	15.6445	4.04675	1.27421e-05	YES	-
LOC_Os01g40280.1	integral membrane protein, putative, expressed	-	Chr1:22742518-22747184	0.946603	15.6445	4.04675	1.27421e-05	YES	-
LOC_Os01g40280.3	integral membrane protein, putative, expressed	-	Chr1:22742518-22747184	0.946603	15.6445	4.04675	1.27421e-05	YES	-
LOC_Os01g40860.1	aldehyde dehydrogenase, putative, expressed	molecular_function	Chr1:23097255-23106303	13.539	75.9072	2.48711	0.00289023	YES	GO:0016491-oxidoreductase activity, GO:0050269-coniferyl-aldehyde dehydrogenase activity
		biological_process							GO:0008152-metabolic process, GO:0009699-phenylpropanoid biosynthetic process
LOC_Os01g43370.1	CPuORF17 - conserved peptide uORF-containing transcript, expressed	-	Chr1:24808513-24813403	7.31361	32.0376	2.13111	3.60076e-06	YES	-
LOC_Os01g43370.2	CPuORF17 - conserved peptide uORF-containing transcript, expressed	-	Chr1:24808513-24813403	7.31361	32.0376	2.13111	3.60076e-06	YES	-
LOC_Os01g43372.1	expressed protein	-	Chr1:24808513-24813403	7.31361	32.0376	2.13111	3.60076e-06	YES	-
LOC_Os01g43480.1	AAA-type ATPase family protein, putative, expressed	molecular_function	Chr1:24894537-24901813	2.76095	21.6359	2.97019	1.35641e-07	YES	GO:0000166-nucleotide binding, GO:0005524-ATP binding, GO:0017111-nucleoside-triphosphatase activity
		biological_process							GO:0051301-cell division
LOC_Os01g43480.2	AAA-type ATPase family protein, putative, expressed	molecular_function	Chr1:24894537-24901813	2.76095	21.6359	2.97019	1.35641e-07	YES	GO:0000166-nucleotide binding, GO:0017111-nucleoside-triphosphatase activity, GO:0005524-ATP binding
LOC_Os01g43480.3	AAA-type ATPase family protein, putative, expressed	molecular_function	Chr1:24894537-24901813	2.76095	21.6359	2.97019	1.35641e-07	YES	GO:0000166-nucleotide binding, GO:0017111-nucleoside-triphosphatase activity, GO:0005524-ATP binding
LOC_Os01g43700.2	cytochrome P450 72A1, putative, expressed	molecular_function	Chr1:25040213-25044050	11.4287	61.7567	2.43394	0.000181022	YES	GO:0004497-monooxygenase activity, GO:0005506-iron ion binding, GO:0009055-electron carrier activity, GO:0016491-oxidoreductase activity, GO:0020037-heme binding, GO:0046872-metal ion binding
		biological_process							GO:0055114-oxidation-reduction process
LOC_Os01g43700.1	cytochrome P450 72A1, putative, expressed	molecular_function	Chr1:25040213-25044050	11.4287	61.7567	2.43394	0.000181022	YES	GO:0004497-monooxygenase activity, GO:0005506-iron ion binding, GO:0009055-electron carrier activity, GO:0016491-oxidoreductase activity, GO:0020037-heme binding, GO:0046872-metal ion binding
		cellular_component							GO:0005783-endoplasmic reticulum
		biological_process							GO:0055114-oxidation-reduction process
LOC_Os01g43870.3	NLI interacting factor-like phosphatase, putative, expressed	molecular_function	Chr1:25132884-25138147	39.0304	132.92	1.76789	2.16683e-05	YES	GO:0016791-phosphatase activity
LOC_Os01g43870.1	NLI interacting factor-like phosphatase, putative, expressed	molecular_function	Chr1:25132884-25138147	39.0304	132.92	1.76789	2.16683e-05	YES	GO:0016791-phosphatase activity
LOC_Os01g43870.2	NLI interacting factor-like phosphatase, putative, expressed	molecular_function	Chr1:25132884-25138147	39.0304	132.92	1.76789	2.16683e-05	YES	GO:0016791-phosphatase activity
LOC_Os01g43870.6	NLI interacting factor-like phosphatase, putative, expressed	-	Chr1:25132884-25138147	39.0304	132.92	1.76789	2.16683e-05	YES	-
LOC_Os01g43870.4	NLI interacting factor-like phosphatase, putative, expressed	molecular_function	Chr1:25132884-25138147	39.0304	132.92	1.76789	2.16683e-05	YES	GO:0016791-phosphatase activity
LOC_Os01g47630.2	expressed protein	-	Chr1:27246228-27248016	3.12486	433.424	7.11584	1.24079e-12	YES	-
LOC_Os01g47630.1	expressed protein	cellular_component	Chr1:27246228-27248016	3.12486	433.424	7.11584	1.24079e-12	YES	GO:0009507-chloroplast, GO:0009535-chloroplast thylakoid membrane
LOC_Os01g48790.1	YT521-B-like family domain containing protein, expressed	-	Chr1:27983687-27990383	6.98835	35.2844	2.33601	7.00474e-06	YES	-
LOC_Os01g48790.2	YT521-B-like family domain containing protein, expressed	-	Chr1:27983687-27990383	6.98835	35.2844	2.33601	7.00474e-06	YES	-
LOC_Os01g48790.3	YT521-B-like family domain containing protein, expressed	-	Chr1:27983687-27990383	6.98835	35.2844	2.33601	7.00474e-06	YES	-
LOC_Os01g49219.1	expressed protein	-	Chr1:28295089-28299999	0.0618181	3.27165	5.72585	2.97712e-06	YES	-
LOC_Os01g50040.1	DNA binding protein, putative, expressed	molecular_function	Chr1:28746511-28751346	8.04821	48.8127	2.60052	0.00146896	YES	GO:0003840-gamma-glutamyltransferase activity
LOC_Os01g50080.1	MDR-like ABC transporter, putative, expressed	molecular_function	Chr1:28774280-28780365	0.93164	39.0954	5.39108	2.70267e-09	YES	GO:0000166-nucleotide binding, GO:0005524-ATP binding, GO:0016887-ATPase activity, GO:0017111-nucleoside-triphosphatase activity, GO:0042626-ATPase activity, coupled to transmembrane movement of substances
		cellular_component							GO:0016021-integral to membrane
		biological_process							GO:0006810-transport
LOC_Os01g50450.1	expressed protein	-	Chr1:28970631-28974473	2.5464	35.7213	3.81025	1.06756e-05	YES	-
LOC_Os01g50460.1	nodulin MtN3 family protein, putative, expressed	-	Chr1:28975562-28977354	0.047291	124.229	11.3592	4.59854e-13	YES	-
LOC_Os01g50760.1	polyprenyl synthetase, putative, expressed	molecular_function	Chr1:29158262-29162718	5.65525	151.643	4.74495	1.02873e-07	YES	GO:0004337-geranyltranstransferase activity, GO:0004161-dimethylallyltranstransferase activity
		biological_process							GO:0008299-isoprenoid biosynthetic process
LOC_Os01g51410.1	glycine dehydrogenase, putative, expressed	molecular_function	Chr1:29560349-29567065	85.9895	2163.72	4.65321	0.000887956	YES	GO:0003824-catalytic activity, GO:0004375-glycine dehydrogenase (decarboxylating) activity, GO:0030170-pyridoxal phosphate binding, GO:0005524-ATP binding
		cellular_component							GO:0048046-apoplast, GO:0005739-mitochondrion, GO:0009507-chloroplast, GO:0009941-chloroplast envelope
		biological_process							GO:0006544-glycine metabolic process, GO:0055114-oxidation-reduction process, GO:0006546-glycine catabolic process, GO:0046686-response to cadmium ion
LOC_Os01g51410.2	glycine dehydrogenase, putative, expressed	molecular_function	Chr1:29560349-29567065	85.9895	2163.72	4.65321	0.000887956	YES	GO:0004375-glycine dehydrogenase (decarboxylating) activity
		biological_process							GO:0006544-glycine metabolic process, GO:0055114-oxidation-reduction process
LOC_Os01g51440.1	expressed protein	-	Chr1:29578533-29578983	0.334237	3.93395	3.55703	0.00510383	YES	-
LOC_Os01g54890.1	ethylene-responsive transcription factor 2, putative, expressed	molecular_function	Chr1:31567890-31568741	0.346989	3.62828	3.38632	0.00608105	YES	GO:0003677-DNA binding, GO:0003700-sequence-specific DNA binding transcription factor activity, GO:0050825-ice binding
		cellular_component							GO:0005634-nucleus
		biological_process							GO:0006355-regulation of transcription, DNA-dependent, GO:0042309-homoiothermy, GO:0050826-response to freezing
LOC_Os01g54940.1	dehydrogenase, putative, expressed	molecular_function	Chr1:31599156-31604594	4.78405	35.5921	2.89525	0.00045504	YES	GO:0003824-catalytic activity, GO:0005488-binding, GO:0008270-zinc ion binding, GO:0016491-oxidoreductase activity
		biological_process							GO:0008152-metabolic process, GO:0055114-oxidation-reduction process
LOC_Os01g56330.1	TKL_IRAK_CrRLK1L-1.5 - The CrRLK1L-1 subfamily has homology to the CrRLK1L homolog, expressed	molecular_function	Chr1:32461877-32465066	0.251959	4.35497	4.1114	3.00614e-05	YES	GO:0000166-nucleotide binding, GO:0004672-protein kinase activity, GO:0004674-protein serine/threonine kinase activity, GO:0005524-ATP binding, GO:0004713-protein tyrosine kinase activity, GO:0016301-kinase activity
		biological_process							GO:0006468-protein phosphorylation
LOC_Os01g57280.2	rp1, putative, expressed	molecular_function	Chr1:33098071-33104550	0.108655	0.964428	3.14991	0.00368788	YES	GO:0005524-ATP binding, GO:0000166-nucleotide binding, GO:0005515-protein binding, GO:0003735-structural constituent of ribosome
		cellular_component							GO:0005622-intracellular, GO:0005840-ribosome
		biological_process							GO:0006915-apoptotic process, GO:0006952-defense response, GO:0006412-translation
LOC_Os01g57280.3	rp1, putative, expressed	molecular_function	Chr1:33098071-33104550	0.108655	0.964428	3.14991	0.00368788	YES	GO:0005524-ATP binding, GO:0000166-nucleotide binding, GO:0005515-protein binding, GO:0003735-structural constituent of ribosome
		cellular_component							GO:0005622-intracellular, GO:0005840-ribosome
		biological_process							GO:0006915-apoptotic process, GO:0006952-defense response, GO:0006412-translation
LOC_Os01g57280.1	rp1, putative, expressed	molecular_function	Chr1:33098071-33104550	0.108655	0.964428	3.14991	0.00368788	YES	GO:0005524-ATP binding, GO:0000166-nucleotide binding, GO:0005515-protein binding, GO:0003735-structural constituent of ribosome
		cellular_component							GO:0005622-intracellular, GO:0005840-ribosome
		biological_process							GO:0006915-apoptotic process, GO:0006952-defense response, GO:0006412-translation
LOC_Os01g58640.1	nucleotide pyrophosphatase/phosphodiesterase, putative, expressed	molecular_function	Chr1:33897215-33904518	0.346257	94.4331	8.09131	1.06581e-14	YES	GO:0016787-hydrolase activity
LOC_Os01g59020.1	cytochrome P450, putative, expressed	molecular_function	Chr1:34115001-34116761	1.55254	69.9805	5.49425	1.91691e-09	YES	GO:0004497-monooxygenase activity, GO:0005506-iron ion binding, GO:0009055-electron carrier activity, GO:0016491-oxidoreductase activity, GO:0020037-heme binding, GO:0046872-metal ion binding
		biological_process							GO:0055114-oxidation-reduction process
LOC_Os01g60830.1	expressed protein	-	Chr1:35175497-35180214	0.92469	1141.14	10.2692	3.33067e-15	YES	-
LOC_Os01g60910.1	CAMK_KIN1/SNF1/Nim1_like.12 - CAMK includes calcium/calmodulin depedent protein kinases, expressed	molecular_function	Chr1:35228866-35234373	2.93816	15.6498	2.41316	0.000130931	YES	GO:0000166-nucleotide binding, GO:0004672-protein kinase activity, GO:0004674-protein serine/threonine kinase activity, GO:0005524-ATP binding, GO:0016301-kinase activity, GO:0016740-transferase activity, GO:0030145-manganese ion binding, GO:0004713-protein tyrosine kinase activity
		biological_process							GO:0006468-protein phosphorylation, GO:0007165-signal transduction, GO:0009788-negative regulation of abscisic acid mediated signaling pathway
LOC_Os01g60910.2	CAMK_KIN1/SNF1/Nim1_like.12 - CAMK includes calcium/calmodulin depedent protein kinases, expressed	molecular_function	Chr1:35228866-35234373	2.93816	15.6498	2.41316	0.000130931	YES	GO:0004713-protein tyrosine kinase activity, GO:0005524-ATP binding, GO:0004674-protein serine/threonine kinase activity, GO:0004672-protein kinase activity
		biological_process							GO:0006468-protein phosphorylation, GO:0007165-signal transduction
LOC_Os01g61070.1	heavy metal-associated domain containing protein, expressed	molecular_function	Chr1:35332704-35333504	4.29313	35.6519	3.05388	0.000991272	YES	GO:0046872-metal ion binding
		biological_process							GO:0030001-metal ion transport
LOC_Os01g61410.3	NADH-ubiquinone oxidoreductase, mitochondrial precursor, putative, expressed	molecular_function	Chr1:35508866-35513112	7.22802	34.2996	2.24652	0.0019825	YES	GO:0016491-oxidoreductase activity, GO:0050660-flavin adenine dinucleotide binding, GO:0003824-catalytic activity, GO:0005488-binding
		biological_process							GO:0008152-metabolic process
LOC_Os01g61410.1	NADH-ubiquinone oxidoreductase, mitochondrial precursor, putative, expressed	molecular_function	Chr1:35508866-35513112	7.22802	34.2996	2.24652	0.0019825	YES	GO:0016491-oxidoreductase activity, GO:0050660-flavin adenine dinucleotide binding, GO:0003824-catalytic activity, GO:0005488-binding
		cellular_component							GO:0005739-mitochondrion, GO:0031304-intrinsic to mitochondrial inner membrane
		biological_process							GO:0008152-metabolic process
LOC_Os01g61410.4	NADH-ubiquinone oxidoreductase, mitochondrial precursor, putative, expressed	-	Chr1:35508866-35513112	7.22802	34.2996	2.24652	0.0019825	YES	-
LOC_Os01g61670.1	ureidoglycolate hydrolase, putative, expressed	-	Chr1:35682304-35685757	58.7293	261.784	2.15623	4.22901e-06	YES	-
LOC_Os01g61670.2	ureidoglycolate hydrolase, putative, expressed	-	Chr1:35682304-35685757	58.7293	261.784	2.15623	4.22901e-06	YES	-
LOC_Os01g61670.3	ureidoglycolate hydrolase, putative, expressed	-	Chr1:35682304-35685757	58.7293	261.784	2.15623	4.22901e-06	YES	-
LOC_Os01g61880.1	respiratory burst oxidase, putative, expressed	molecular_function	Chr1:35813147-35820868	2.20356	47.8826	4.44159	3.27189e-11	YES	GO:0009055-electron carrier activity, GO:0016491-oxidoreductase activity, GO:0005509-calcium ion binding, GO:0005506-iron ion binding, GO:0050660-flavin adenine dinucleotide binding, GO:0004601-peroxidase activity, GO:0050664-oxidoreductase activity, acting on NADH or NADPH, oxygen as acceptor
		cellular_component							GO:0016020-membrane, GO:0016021-integral to membrane
		biological_process							GO:0055114-oxidation-reduction process
LOC_Os01g61880.2	respiratory burst oxidase, putative, expressed	molecular_function	Chr1:35813147-35820868	2.20356	47.8826	4.44159	3.27189e-11	YES	GO:0009055-electron carrier activity, GO:0016491-oxidoreductase activity, GO:0005509-calcium ion binding, GO:0005506-iron ion binding, GO:0050660-flavin adenine dinucleotide binding, GO:0004601-peroxidase activity, GO:0050664-oxidoreductase activity, acting on NADH or NADPH, oxygen as acceptor
		cellular_component							GO:0016020-membrane, GO:0016021-integral to membrane
		biological_process							GO:0055114-oxidation-reduction process
LOC_Os01g62290.1	DnaK family protein, putative, expressed	molecular_function	Chr1:36039705-36043510	4.79881	44.0754	3.19922	0.000102344	YES	GO:0005524-ATP binding
LOC_Os01g62290.2	DnaK family protein, putative, expressed	molecular_function	Chr1:36039705-36043510	4.79881	44.0754	3.19922	0.000102344	YES	GO:0005524-ATP binding
LOC_Os01g62770.1	expressed protein	-	Chr1:36346112-36349549	0.0291077	0.597793	4.36017	0.000417725	YES	-
LOC_Os01g62810.1	regulator of chromosome condensation, putative, expressed	-	Chr1:36379628-36385391	0.832308	140.91	7.40344	3.77476e-15	YES	-
LOC_Os01g62810.2	regulator of chromosome condensation, putative, expressed	-	Chr1:36379628-36385391	0.832308	140.91	7.40344	3.77476e-15	YES	-
LOC_Os01g62810.4	regulator of chromosome condensation, putative, expressed	-	Chr1:36379628-36385391	0.832308	140.91	7.40344	3.77476e-15	YES	-
LOC_Os01g62810.3	regulator of chromosome condensation, putative, expressed	-	Chr1:36379628-36385391	0.832308	140.91	7.40344	3.77476e-15	YES	-
LOC_Os01g62870.1	oxidoreductase, aldo/keto reductase family protein, putative, expressed	molecular_function	Chr1:36410637-36414610	3.71348	75.9697	4.35458	1.72173e-12	YES	GO:0016491-oxidoreductase activity
		cellular_component							GO:0005634-nucleus, GO:0005829-cytosol
		biological_process							GO:0055114-oxidation-reduction process, GO:0046686-response to cadmium ion
LOC_Os01g62870.2	oxidoreductase, aldo/keto reductase family protein, putative, expressed	molecular_function	Chr1:36410637-36414610	3.71348	75.9697	4.35458	1.72173e-12	YES	GO:0016491-oxidoreductase activity
		biological_process							GO:0055114-oxidation-reduction process
LOC_Os01g62900.1	amino acid kinase, putative, expressed	molecular_function	Chr1:36430977-36442944	0.276185	3.42317	3.63162	0.00019278	YES	GO:0003824-catalytic activity, GO:0004349-glutamate 5-kinase activity, GO:0004350-glutamate-5-semialdehyde dehydrogenase activity, GO:0016491-oxidoreductase activity, GO:0016740-transferase activity
		cellular_component							GO:0005737-cytoplasm, GO:0009507-chloroplast, GO:0016020-membrane
		biological_process							GO:0006561-proline biosynthetic process, GO:0008152-metabolic process, GO:0008652-cellular amino acid biosynthetic process, GO:0055114-oxidation-reduction process, GO:0009793-embryo development ending in seed dormancy, GO:0009737-response to abscisic acid stimulus, GO:0042538-hyperosmotic salinity response, GO:0006979-response to oxidative stress, GO:0048364-root development, GO:0009651-response …
LOC_Os01g63210.1	SOUL heme-binding protein, putative, expressed	cellular_component	Chr1:36639625-36640584	3.35878	105.077	4.96736	2.99126e-08	YES	GO:0005773-vacuole, GO:0005886-plasma membrane
		biological_process							GO:0010017-red or far-red light signaling pathway
LOC_Os01g64640.1	histone H3, putative, expressed	molecular_function	Chr1:37513745-37514564	4.44195	43.3121	3.28551	0.000152874	YES	GO:0003677-DNA binding
		cellular_component							GO:0000786-nucleosome, GO:0005634-nucleus, GO:0005694-chromosome
		biological_process							GO:0006334-nucleosome assembly
LOC_Os01g65370.1	MYB family transcription factor, putative, expressed	molecular_function	Chr1:37932349-37933295	0.0681305	3.34852	5.61908	0.000424271	YES	GO:0003677-DNA binding
		cellular_component							GO:0005634-nucleus
LOC_Os01g65650.1	receptor-like protein kinase HAIKU2 precursor, putative, expressed	molecular_function	Chr1:38112065-38120760	0.195935	6.38432	5.02609	2.76065e-07	YES	GO:0000166-nucleotide binding, GO:0004672-protein kinase activity, GO:0004674-protein serine/threonine kinase activity, GO:0005515-protein binding, GO:0005524-ATP binding, GO:0004872-receptor activity, GO:0016301-kinase activity, GO:0004713-protein tyrosine kinase activity
		biological_process							GO:0006468-protein phosphorylation
LOC_Os01g66240.1	mitochondrion protein, putative, expressed	molecular_function	Chr1:38475616-38480790	0.574133	5.55561	3.27449	0.000883712	YES	GO:0016787-hydrolase activity, GO:0016788-hydrolase activity, acting on ester bonds
		cellular_component							GO:0031227-intrinsic to endoplasmic reticulum membrane
		biological_process							GO:0006505-GPI anchor metabolic process, GO:0006886-intracellular protein transport
LOC_Os01g66350.1	DUF647 domain containing protein, putative, expressed	-	Chr1:38534822-38540370	7.59949	109.962	3.85495	1.36675e-05	YES	-
LOC_Os01g66920.1	Ser/Thr protein phosphatase family protein, putative, expressed	molecular_function	Chr1:38864019-38867949	1.97864	9.73985	2.29939	0.0057531	YES	GO:0016787-hydrolase activity
LOC_Os01g67330.1	nucleotide-sugar transporter family protein, putative, expressed	molecular_function	Chr1:39085080-39091029	1.3836	11.6101	3.06888	3.38215e-07	YES	GO:0005351-sugar:hydrogen symporter activity
		cellular_component							GO:0000139-Golgi membrane, GO:0016021-integral to membrane
		biological_process							GO:0008643-carbohydrate transport
LOC_Os01g67330.2	nucleotide-sugar transporter family protein, putative, expressed	molecular_function	Chr1:39085080-39091029	1.3836	11.6101	3.06888	3.38215e-07	YES	GO:0005351-sugar:hydrogen symporter activity
		cellular_component							GO:0000139-Golgi membrane, GO:0016021-integral to membrane
		biological_process							GO:0008643-carbohydrate transport
LOC_Os01g68480.1	thioredoxin, putative, expressed	molecular_function	Chr1:39794225-39799341	92.9595	1242.89	3.74095	0.00190952	YES	GO:0008047-enzyme activator activity
		cellular_component							GO:0009507-chloroplast, GO:0009570-chloroplast stroma
		biological_process							GO:0045454-cell redox homeostasis, GO:0043085-positive regulation of catalytic activity
LOC_Os01g71310.1	cytokinin dehydrogenase precursor, putative, expressed	molecular_function	Chr1:41300202-41303044	0.428435	12.6267	4.88125	3.74689e-07	YES	GO:0003824-catalytic activity, GO:0009055-electron carrier activity, GO:0016491-oxidoreductase activity, GO:0019139-cytokinin dehydrogenase activity, GO:0050660-flavin adenine dinucleotide binding
		cellular_component							GO:0016023-cytoplasmic membrane-bounded vesicle, GO:0005773-vacuole
		biological_process							GO:0009690-cytokinin metabolic process, GO:0022900-electron transport chain, GO:0032940-secretion by cell, GO:0048507-meristem development
LOC_Os01g72460.1	NADPH quinone oxidoreductase, putative, expressed	molecular_function	Chr1:42018058-42019514	2.85461	107.023	5.22848	1.15425e-08	YES	GO:0003955-NAD(P)H dehydrogenase (quinone) activity, GO:0016491-oxidoreductase activity
		cellular_component							GO:0005886-plasma membrane, GO:0009507-chloroplast, GO:0009570-chloroplast stroma
		biological_process							GO:0055114-oxidation-reduction process, GO:0009651-response to salt stress, GO:0042742-defense response to bacterium
LOC_Os01g72570.2	expressed protein	cellular_component	Chr1:42086474-42095890	2.48568	15.7454	2.66322	1.882e-05	YES	GO:0009536-plastid
		biological_process							GO:0002229-defense response to oomycetes, GO:0034635-glutathione transport, GO:0046686-response to cadmium ion
LOC_Os01g72570.3	expressed protein	-	Chr1:42086474-42095890	2.48568	15.7454	2.66322	1.882e-05	YES	-
LOC_Os01g72570.1	expressed protein	-	Chr1:42086474-42095890	2.48568	15.7454	2.66322	1.882e-05	YES	-
LOC_Os01g01680.1	expressed protein	-	Chr1:332666-333689	0.111008	1.87041	4.07462	0.00108922	YES	-
LOC_Os01g05660.1	expressed protein	-	Chr1:2698927-2704553	7.44151	28.8647	1.95564	0.00112342	YES	-
LOC_Os01g05660.2	expressed protein	-	Chr1:2698927-2704553	7.44151	28.8647	1.95564	0.00112342	YES	-
LOC_Os01g05660.3	expressed protein	-	Chr1:2698927-2704553	7.44151	28.8647	1.95564	0.00112342	YES	-
LOC_Os01g06500.1	PHLOEM 2-LIKE A5, putative, expressed	molecular_function	Chr1:3058542-3059717	0.476823	5.43738	3.51139	0.000415366	YES	GO:0005529-sugar binding
LOC_Os01g06500.2	PHLOEM 2-LIKE A5, putative, expressed	-	Chr1:3058542-3059717	0.476823	5.43738	3.51139	0.000415366	YES	-
LOC_Os01g07370.2	KIP1, putative, expressed	molecular_function	Chr1:3479337-3484579	3.10389	46.9778	3.91983	2.03422e-06	YES	GO:0016301-kinase activity
LOC_Os01g07370.1	KIP1, putative, expressed	molecular_function	Chr1:3479337-3484579	3.10389	46.9778	3.91983	2.03422e-06	YES	GO:0016301-kinase activity
LOC_Os01g07620.1	expressed protein	-	Chr1:3665041-3666046	0.793709	7.07354	3.15575	0.00197971	YES	-
LOC_Os01g07700.1	expressed protein	-	Chr1:3696141-3699805	4.29885	55.2616	3.68425	9.80285e-10	YES	-
LOC_Os01g07700.2	expressed protein	-	Chr1:3696141-3699805	4.29885	55.2616	3.68425	9.80285e-10	YES	-
LOC_Os01g07700.3	expressed protein	-	Chr1:3696141-3699805	4.29885	55.2616	3.68425	9.80285e-10	YES	-
LOC_Os01g07800.1	thiol-disulphide oxidoreductase DCC, putative, expressed	-	Chr1:3737892-3742067	9.7779	67.9334	2.79652	0.00160473	YES	-
LOC_Os01g07800.2	thiol-disulphide oxidoreductase DCC, putative, expressed	cellular_component	Chr1:3737892-3742067	9.7779	67.9334	2.79652	0.00160473	YES	GO:0010287-plastoglobule
LOC_Os01g07880.1	transcription factor HY5, putative, expressed	molecular_function	Chr1:3811148-3812069	2.83476	35.4334	3.64381	6.67579e-05	YES	GO:0003677-DNA binding, GO:0003700-sequence-specific DNA binding transcription factor activity, GO:0043565-sequence-specific DNA binding, GO:0046983-protein dimerization activity, GO:0005198-structural molecule activity
		cellular_component							GO:0005634-nucleus, GO:0019028-viral capsid
		biological_process							GO:0006355-regulation of transcription, DNA-dependent
LOC_Os01g08020.1	boron transporter protein, putative, expressed	molecular_function	Chr1:3875760-3900085	1.46478	81.103	5.791	3.76212e-10	YES	GO:0005452-inorganic anion exchanger activity, GO:0046715-borate transmembrane transporter activity, GO:0080139-borate efflux transmembrane transporter activity
		cellular_component							GO:0016020-membrane, GO:0016021-integral to membrane, GO:0005739-mitochondrion, GO:0005886-plasma membrane
		biological_process							GO:0006820-anion transport, GO:0046713-borate transport
LOC_Os01g08440.1	UDP-glucoronosyl and UDP-glucosyl transferase domain containing protein, expressed	molecular_function	Chr1:4152863-4154680	4.87164	244.092	5.64687	4.09308e-09	YES	GO:0016740-transferase activity, GO:0016757-transferase activity, transferring glycosyl groups, GO:0016758-transferase activity, transferring hexosyl groups
		biological_process							GO:0008152-metabolic process
LOC_Os01g08460.1	TMS membrane protein/tumour differentially expressed protein, putative, expressed	cellular_component	Chr1:4167510-4171559	0.915035	77.9692	6.41293	4.77729e-11	YES	GO:0016020-membrane
LOC_Os01g08780.1	endonuclease/exonuclease/phosphatase family domain containing protein, expressed	-	Chr1:4402619-4407292	0.109473	1.05877	3.27375	0.00530501	YES	-
LOC_Os01g09370.1	ankyrin repeat domain-containing protein 28, putative, expressed	-	Chr1:4761303-4767339	0.406074	12.1833	4.90701	1.45565e-06	YES	-
LOC_Os01g10250.2	hydrolase, alpha/beta fold family domain containing protein, expressed	-	Chr1:5389732-5394414	2.97299	58.7218	4.30391	1.57577e-07	YES	-
LOC_Os01g10250.1	hydrolase, alpha/beta fold family domain containing protein, expressed	-	Chr1:5389732-5394414	2.97299	58.7218	4.30391	1.57577e-07	YES	-
LOC_Os01g10250.3	hydrolase, alpha/beta fold family domain containing protein, expressed	-	Chr1:5389732-5394414	2.97299	58.7218	4.30391	1.57577e-07	YES	-
LOC_Os01g10450.1	protein kinase domain containing protein, expressed	molecular_function	Chr1:5510515-5514480	20.0622	95.3766	2.24916	0.00243787	YES	GO:0004672-protein kinase activity, GO:0004674-protein serine/threonine kinase activity, GO:0004713-protein tyrosine kinase activity, GO:0005524-ATP binding
		cellular_component							GO:0005886-plasma membrane, GO:0005829-cytosol
		biological_process							GO:0006468-protein phosphorylation
LOC_Os01g10450.2	protein kinase domain containing protein, expressed	molecular_function	Chr1:5510515-5514480	20.0622	95.3766	2.24916	0.00243787	YES	GO:0004672-protein kinase activity, GO:0004674-protein serine/threonine kinase activity, GO:0004713-protein tyrosine kinase activity, GO:0005524-ATP binding
		biological_process							GO:0006468-protein phosphorylation
LOC_Os01g10520.1	expressed protein	-	Chr1:5578752-5585267	0.0365327	0.800143	4.453	0.000300771	YES	-
LOC_Os01g10680.2	GIL1, putative, expressed	molecular_function	Chr1:5699650-5707758	1.52975	14.4286	3.23757	1.84447e-05	YES	GO:0050825-ice binding
		biological_process							GO:0042309-homoiothermy, GO:0050826-response to freezing
LOC_Os01g10680.1	GIL1, putative, expressed	molecular_function	Chr1:5699650-5707758	1.52975	14.4286	3.23757	1.84447e-05	YES	GO:0050825-ice binding
		biological_process							GO:0042309-homoiothermy, GO:0050826-response to freezing
LOC_Os01g10890.1	CAMK_KIN1/SNF1/Nim1_like.8 - CAMK includes calcium/calmodulin depedent protein kinases, expressed	molecular_function	Chr1:5809556-5811617	0.853959	10.471	3.61609	7.96412e-05	YES	GO:0004713-protein tyrosine kinase activity, GO:0005524-ATP binding, GO:0004674-protein serine/threonine kinase activity, GO:0004672-protein kinase activity
		biological_process							GO:0006468-protein phosphorylation, GO:0007165-signal transduction, GO:0009737-response to abscisic acid stimulus
LOC_Os01g10900.2	MRH1, putative, expressed	molecular_function	Chr1:5814777-5819207	0.0891767	1.42959	4.00279	0.00051879	YES	GO:0004672-protein kinase activity, GO:0004713-protein tyrosine kinase activity, GO:0005515-protein binding, GO:0005524-ATP binding, GO:0016301-kinase activity, GO:0004674-protein serine/threonine kinase activity
		cellular_component							GO:0016021-integral to membrane
		biological_process							GO:0006468-protein phosphorylation
LOC_Os01g10900.1	MRH1, putative, expressed	molecular_function	Chr1:5814777-5819207	0.0891767	1.42959	4.00279	0.00051879	YES	GO:0004672-protein kinase activity, GO:0004713-protein tyrosine kinase activity, GO:0004872-receptor activity, GO:0005515-protein binding, GO:0005524-ATP binding, GO:0016301-kinase activity, GO:0004674-protein serine/threonine kinase activity
		biological_process							GO:0006468-protein phosphorylation, GO:0048765-root hair cell differentiation
LOC_Os01g12130.1	nodulin MtN3 family protein, putative, expressed	-	Chr1:6612342-6613905	0.22714	5.44178	4.58243	0.000254072	YES	-
LOC_Os01g12840.1	expressed protein	-	Chr1:7104272-7109141	0.0806303	0.94196	3.54627	0.002305	YES	-
LOC_Os01g16170.5	PQ loop repeat domain containing protein, expressed	-	Chr1:9133518-9140430	3.42218	108.627	4.98832	0	YES	-
LOC_Os01g16170.1	PQ loop repeat domain containing protein, expressed	-	Chr1:9133518-9140430	3.42218	108.627	4.98832	0	YES	-
LOC_Os01g16170.2	PQ loop repeat domain containing protein, expressed	-	Chr1:9133518-9140430	3.42218	108.627	4.98832	0	YES	-
LOC_Os01g16170.3	PQ loop repeat domain containing protein, expressed	-	Chr1:9133518-9140430	3.42218	108.627	4.98832	0	YES	-
LOC_Os01g16170.4	PQ loop repeat domain containing protein, expressed	-	Chr1:9133518-9140430	3.42218	108.627	4.98832	0	YES	-
LOC_Os01g17396.1	expressed protein	-	Chr1:10008035-10011595	0.12499	19.456	7.28226	8.45235e-12	YES	-
LOC_Os01g17396.2	expressed protein	-	Chr1:10008035-10011595	0.12499	19.456	7.28226	8.45235e-12	YES	-
LOC_Os01g18220.1	expressed protein	-	Chr1:10200475-10203694	0.120866	1.57078	3.7	0.00246583	YES	-
LOC_Os01g21250.1	late embryogenesis abundant protein, putative, expressed	biological_process	Chr1:11863919-11864332	12.6231	152.529	3.59495	0.000101765	YES	GO:0006950-response to stress
LOC_Os01g24440.1	glycine-rich protein, putative, expressed	-	Chr1:13778571-13779786	5.9414	98.3236	4.04866	2.12754e-06	YES	-
LOC_Os01g25710.1	transposon protein, putative, CACTA, En/Spm sub-class, expressed	molecular_function	Chr1:14571836-14581967	0.0849852	0.725198	3.09309	0.004713	YES	GO:0005524-ATP binding, GO:0000166-nucleotide binding, GO:0017111-nucleoside-triphosphatase activity
		biological_process							GO:0006952-defense response, GO:0006915-apoptotic process
LOC_Os01g25720.1	disease resistance protein RGA4, putative, expressed	molecular_function	Chr1:14571836-14581967	0.0849852	0.725198	3.09309	0.004713	YES	GO:0005524-ATP binding, GO:0000166-nucleotide binding, GO:0017111-nucleoside-triphosphatase activity
		biological_process							GO:0006915-apoptotic process, GO:0006952-defense response
LOC_Os01g25720.2	disease resistance protein RGA4, putative, expressed	molecular_function	Chr1:14571836-14581967	0.0849852	0.725198	3.09309	0.004713	YES	GO:0005524-ATP binding, GO:0000166-nucleotide binding, GO:0017111-nucleoside-triphosphatase activity
		biological_process							GO:0006915-apoptotic process, GO:0006952-defense response
LOC_Os01g25990.3	expressed protein	biological_process	Chr1:14730141-14738424	9.57432	50.0706	2.38672	0.00523369	YES	GO:0008152-metabolic process
LOC_Os01g25990.2	expressed protein	biological_process	Chr1:14730141-14738424	9.57432	50.0706	2.38672	0.00523369	YES	GO:0008152-metabolic process
LOC_Os01g26039.1	expressed protein	molecular_function	Chr1:14754772-14764507	23.3999	135.348	2.5321	0.00583146	YES	GO:0016747-transferase activity, transferring acyl groups other than amino-acyl groups
		cellular_component							GO:0009507-chloroplast, GO:0010287-plastoglobule
LOC_Os01g27210.1	glutathione S-transferase, putative, expressed	-	Chr1:15170344-15171860	9.34331	53.788	2.52528	0.00195941	YES	-
LOC_Os01g27360.1	glutathione S-transferase, putative, expressed	molecular_function	Chr1:15281129-15283073	1.40562	112.039	6.31665	6.81464e-11	YES	GO:0004364-glutathione transferase activity, GO:0016740-transferase activity
LOC_Os01g33684.1	disease resistance RPP13-like protein 1, putative, expressed	molecular_function	Chr1:18531901-18540820	0.145616	1.7062	3.55055	2.7529e-05	YES	GO:0005524-ATP binding, GO:0005509-calcium ion binding
		cellular_component							GO:0016020-membrane
		biological_process							GO:0006915-apoptotic process, GO:0006952-defense response
LOC_Os01g33684.2	disease resistance RPP13-like protein 1, putative, expressed	molecular_function	Chr1:18531901-18540820	0.145616	1.7062	3.55055	2.7529e-05	YES	GO:0005524-ATP binding, GO:0005509-calcium ion binding
		cellular_component							GO:0016020-membrane
		biological_process							GO:0006915-apoptotic process, GO:0006952-defense response
LOC_Os01g33684.3	disease resistance RPP13-like protein 1, putative, expressed	molecular_function	Chr1:18531901-18540820	0.145616	1.7062	3.55055	2.7529e-05	YES	GO:0005524-ATP binding, GO:0005509-calcium ion binding
		cellular_component							GO:0016020-membrane
		biological_process							GO:0006915-apoptotic process, GO:0006952-defense response
LOC_Os01g35184.1	CAMK_KIN1/SNF1/Nim1_like.10 - CAMK includes calcium/calmodulin depedent protein kinases, expressed	molecular_function	Chr1:19469261-19477606	2.77832	33.7607	3.60306	7.44061e-06	YES	GO:0000166-nucleotide binding, GO:0004672-protein kinase activity, GO:0004674-protein serine/threonine kinase activity, GO:0005524-ATP binding, GO:0016301-kinase activity, GO:0016740-transferase activity, GO:0030145-manganese ion binding, GO:0004713-protein tyrosine kinase activity
		cellular_component							GO:0005886-plasma membrane
		biological_process							GO:0006468-protein phosphorylation, GO:0007165-signal transduction, GO:0048364-root development, GO:0010167-response to nitrate
LOC_Os01g35184.2	CAMK_KIN1/SNF1/Nim1_like.10 - CAMK includes calcium/calmodulin depedent protein kinases, expressed	molecular_function	Chr1:19469261-19477606	2.77832	33.7607	3.60306	7.44061e-06	YES	GO:0000166-nucleotide binding, GO:0004672-protein kinase activity, GO:0004674-protein serine/threonine kinase activity, GO:0005524-ATP binding, GO:0016301-kinase activity, GO:0016740-transferase activity, GO:0030145-manganese ion binding, GO:0004713-protein tyrosine kinase activity
		biological_process							GO:0006468-protein phosphorylation, GO:0007165-signal transduction
LOC_Os01g36580.1	auxin-induced protein 5NG4, putative, expressed	cellular_component	Chr1:20299521-20302467	0.0370884	1.11581	4.91098	0.00238838	YES	GO:0016020-membrane
LOC_Os01g36720.1	transporter, major facilitator family, putative, expressed	cellular_component	Chr1:20386194-20388517	0.033846	14.6284	8.75558	1.49903e-08	YES	GO:0009705-plant-type vacuole membrane
		biological_process							GO:0015706-nitrate transport
LOC_Os01g37690.1	sodium/calcium exchanger protein, putative, expressed	molecular_function	Chr1:21071369-21076730	34.2578	277.563	3.01831	0.00263011	YES	GO:0008324-cation transmembrane transporter activity, GO:0005509-calcium ion binding, GO:0015297-antiporter activity
		cellular_component							GO:0016020-membrane, GO:0016021-integral to membrane, GO:0005773-vacuole
		biological_process							GO:0006812-cation transport, GO:0006810-transport, GO:0006811-ion transport, GO:0006816-calcium ion transport
LOC_Os01g37690.2	sodium/calcium exchanger protein, putative, expressed	molecular_function	Chr1:21071369-21076730	34.2578	277.563	3.01831	0.00263011	YES	GO:0008324-cation transmembrane transporter activity
		cellular_component							GO:0016021-integral to membrane
		biological_process							GO:0006812-cation transport
LOC_Os01g37920.1	expressed protein	molecular_function	Chr1:21241627-21242888	3.72136	38.0213	3.35291	0.000863382	YES	GO:0050825-ice binding
		biological_process							GO:0042309-homoiothermy, GO:0050826-response to freezing
LOC_Os01g41720.1	expressed protein	-	Chr1:23611058-23615257	0.0304677	0.694659	4.51095	0.00568507	YES	-
LOC_Os01g41990.1	OsCML12 - Calmodulin-related calcium sensor protein, expressed	molecular_function	Chr1:23810147-23811557	0.114751	3.27772	4.83612	0.000102892	YES	GO:0005509-calcium ion binding
		cellular_component							GO:0009288-bacterial-type flagellum
		biological_process							GO:0001539-ciliary or flagellar motility
LOC_Os01g43330.1	extra-large G-protein-related, putative, expressed	-	Chr1:24762629-24768257	6.45623	32.4316	2.32864	0.0046615	YES	-
LOC_Os01g43490.1	polygalacturonase, putative, expressed	molecular_function	Chr1:24894537-24901813	4.32593	22.8242	2.39948	0.00468433	YES	GO:0004650-polygalacturonase activity, GO:0016787-hydrolase activity, GO:0016798-hydrolase activity, acting on glycosyl bonds
		biological_process							GO:0005975-carbohydrate metabolic process, GO:0007047-cellular cell wall organization, GO:0008152-metabolic process
LOC_Os01g45439.1	expressed protein	cellular_component	Chr1:25777452-25782419	4.00394	62.9648	3.97505	6.43929e-15	YES	GO:0016020-membrane
LOC_Os01g45439.2	expressed protein	-	Chr1:25777452-25782419	4.00394	62.9648	3.97505	6.43929e-15	YES	-
LOC_Os01g46926.2	ubiquitin-conjugating enzyme, putative, expressed	molecular_function	Chr1:26781038-26784541	47.7595	347.846	2.86459	0.00185352	YES	GO:0019787-small conjugating protein ligase activity
		biological_process							GO:0043687-post-translational protein modification, GO:0051246-regulation of protein metabolic process
LOC_Os01g46926.1	ubiquitin-conjugating enzyme, putative, expressed	molecular_function	Chr1:26781038-26784541	47.7595	347.846	2.86459	0.00185352	YES	GO:0016874-ligase activity, GO:0019787-small conjugating protein ligase activity
		biological_process							GO:0019941-modification-dependent protein catabolic process, GO:0043687-post-translational protein modification, GO:0051246-regulation of protein metabolic process
LOC_Os01g47760.1	OsGrx_I1 - glutaredoxin subgroup III, expressed	molecular_function	Chr1:27326049-27327030	4.31872	31.037	2.84532	0.000861422	YES	GO:0009055-electron carrier activity, GO:0015035-protein disulfide oxidoreductase activity
		cellular_component							GO:0005737-cytoplasm
		biological_process							GO:0045454-cell redox homeostasis, GO:0006810-transport, GO:0022900-electron transport chain, GO:0009751-response to salicylic acid stimulus, GO:0009867-jasmonic acid mediated signaling pathway, GO:0009863-salicylic acid mediated signaling pathway
LOC_Os01g49280.1	zinc finger family protein, putative, expressed	molecular_function	Chr1:28325360-28328256	0.0655488	2.48056	5.24195	1.32566e-05	YES	GO:0008270-zinc ion binding
LOC_Os01g50050.1	polyprenyl synthetase, putative, expressed	molecular_function	Chr1:28752054-28755585	59.5786	400.104	2.74751	0.000769077	YES	GO:0016740-transferase activity, GO:0004337-geranyltranstransferase activity, GO:0004161-dimethylallyltranstransferase activity
		biological_process							GO:0008299-isoprenoid biosynthetic process
LOC_Os01g50050.2	polyprenyl synthetase, putative, expressed	biological_process	Chr1:28752054-28755585	59.5786	400.104	2.74751	0.000769077	YES	GO:0008299-isoprenoid biosynthetic process
LOC_Os01g51040.1	transmembrane protein 16K, putative, expressed	molecular_function	Chr1:29318191-29322569	0.146589	3.47766	4.56827	2.87118e-05	YES	GO:0004963-follicle-stimulating hormone receptor activity
		cellular_component							GO:0016021-integral to membrane
		biological_process							GO:0007186-G-protein coupled receptor signaling pathway
LOC_Os01g51290.1	protein kinase family protein, putative, expressed	molecular_function	Chr1:29483206-29492556	2.70106	70.5883	4.70783	7.05525e-12	YES	GO:0004713-protein tyrosine kinase activity, GO:0005524-ATP binding, GO:0004674-protein serine/threonine kinase activity, GO:0004672-protein kinase activity
		cellular_component							GO:0005886-plasma membrane
		biological_process							GO:0006468-protein phosphorylation
LOC_Os01g51290.2	protein kinase family protein, putative, expressed	molecular_function	Chr1:29483206-29492556	2.70106	70.5883	4.70783	7.05525e-12	YES	GO:0004713-protein tyrosine kinase activity, GO:0005524-ATP binding, GO:0004674-protein serine/threonine kinase activity, GO:0004672-protein kinase activity
		biological_process							GO:0006468-protein phosphorylation
LOC_Os01g51540.1	cytidine/deoxycytidylate deaminase, putative, expressed	molecular_function	Chr1:29605118-29606563	1.56258	45.2463	4.8558	8.65194e-08	YES	GO:0003824-catalytic activity, GO:0004126-cytidine deaminase activity, GO:0008270-zinc ion binding, GO:0016787-hydrolase activity
		biological_process							GO:0046087-cytidine metabolic process, GO:0009972-cytidine deamination
LOC_Os01g52230.1	phosphoethanolamine/phosphocholine phosphatase, putative, expressed	molecular_function	Chr1:30025248-30026465	1.49384	52.7606	5.14236	2.80176e-08	YES	GO:0016791-phosphatase activity
		biological_process							GO:0008152-metabolic process
LOC_Os01g56780.3	plus-3 domain containing protein, expressed	molecular_function	Chr1:32759123-32764841	3.63908	27.2389	2.90402	1.53099e-05	YES	GO:0003677-DNA binding
		cellular_component							GO:0005634-nucleus
		biological_process							GO:0006352-transcription initiation, DNA-dependent, GO:0016570-histone modification
LOC_Os01g56780.1	plus-3 domain containing protein, expressed	molecular_function	Chr1:32759123-32764841	3.63908	27.2389	2.90402	1.53099e-05	YES	GO:0003677-DNA binding
		cellular_component							GO:0005634-nucleus
		biological_process							GO:0006352-transcription initiation, DNA-dependent, GO:0016570-histone modification
LOC_Os01g56780.2	plus-3 domain containing protein, expressed	molecular_function	Chr1:32759123-32764841	3.63908	27.2389	2.90402	1.53099e-05	YES	GO:0003677-DNA binding
		cellular_component							GO:0005634-nucleus
		biological_process							GO:0006352-transcription initiation, DNA-dependent, GO:0016570-histone modification
LOC_Os01g59970.1	expressed protein	-	Chr1:34674483-34676185	4.64096	32.4218	2.80447	0.00116276	YES	-
LOC_Os01g60110.1	E2F-related protein, putative, expressed	molecular_function	Chr1:34769116-34772371	2.37028	15.5526	2.71402	0.00143389	YES	GO:0050825-ice binding
		biological_process							GO:0042309-homoiothermy, GO:0050826-response to freezing
LOC_Os01g61010.1	nodulin, putative, expressed	-	Chr1:35302491-35305739	0.312265	6.11482	4.29147	4.90891e-06	YES	-
LOC_Os01g61010.2	nodulin, putative, expressed	-	Chr1:35302491-35305739	0.312265	6.11482	4.29147	4.90891e-06	YES	-
LOC_Os01g61120.1	expressed protein	cellular_component	Chr1:35386693-35391613	0.598878	77.8142	7.02163	1.20903e-12	YES	GO:0009507-chloroplast
LOC_Os01g61150.1	phox domain-containing protein, putative, expressed	molecular_function	Chr1:35396165-35400248	0.364259	7.22222	4.30941	1.39765e-05	YES	GO:0005515-protein binding, GO:0035091-phosphatidylinositol binding
		biological_process							GO:0007154-cell communication
LOC_Os01g61700.1	ATP-dependent Clp protease adaptor protein ClpS containing protein, expressed	biological_process	Chr1:35692799-35693786	0.807237	19.1572	4.56875	3.50096e-05	YES	GO:0030163-protein catabolic process
LOC_Os01g64470.1	harpin-induced protein 1 domain containing protein, expressed	-	Chr1:37411999-37413011	0.955824	6.91284	2.85446	0.00437382	YES	-
LOC_Os01g65660.1	amino acid transporter, putative, expressed	cellular_component	Chr1:38112065-38120760	1.2781	21.3047	4.0591	1.05642e-10	YES	GO:0016020-membrane, GO:0016021-integral to membrane
LOC_Os01g65660.2	amino acid transporter, putative, expressed	-	Chr1:38112065-38120760	1.2781	21.3047	4.0591	1.05642e-10	YES	-
LOC_Os01g66150.1	expressed protein	-	Chr1:38431285-38433670	19.218	231.638	3.59134	5.49573e-05	YES	-
LOC_Os01g66850.1	pectinacetylesterase domain containing protein, expressed	-	Chr1:38812349-38815179	1.50529	29.0967	4.27274	3.23709e-06	YES	-
LOC_Os01g67720.1	ABC1 family domain containing protein, putative, expressed	molecular_function	Chr1:39357454-39362884	9.35379	37.4115	1.99986	0.000235654	YES	GO:0004674-protein serine/threonine kinase activity, GO:0005524-ATP binding, GO:0005506-iron ion binding, GO:0009055-electron carrier activity, GO:0020037-heme binding
		cellular_component							GO:0009507-chloroplast
		biological_process							GO:0006468-protein phosphorylation
LOC_Os01g67720.2	ABC1 family domain containing protein, putative, expressed	molecular_function	Chr1:39357454-39362884	9.35379	37.4115	1.99986	0.000235654	YES	GO:0005506-iron ion binding, GO:0009055-electron carrier activity, GO:0020037-heme binding
LOC_Os01g67720.3	ABC1 family domain containing protein, putative, expressed	molecular_function	Chr1:39357454-39362884	9.35379	37.4115	1.99986	0.000235654	YES	GO:0005506-iron ion binding, GO:0009055-electron carrier activity, GO:0020037-heme binding
LOC_Os01g67720.4	ABC1 family domain containing protein, putative, expressed	molecular_function	Chr1:39357454-39362884	9.35379	37.4115	1.99986	0.000235654	YES	GO:0005506-iron ion binding, GO:0009055-electron carrier activity, GO:0020037-heme binding
LOC_Os01g68330.1	antigen peptide transporter-like 1, chloroplast precursor, putative, expressed	molecular_function	Chr1:39703819-39708403	3.37397	16.3801	2.27942	0.00615821	YES	GO:0000166-nucleotide binding, GO:0005524-ATP binding, GO:0016887-ATPase activity, GO:0017111-nucleoside-triphosphatase activity, GO:0042626-ATPase activity, coupled to transmembrane movement of substances, GO:0016773-phosphotransferase activity, alcohol group as acceptor, GO:0015197-peptide transporter activity
		cellular_component							GO:0016021-integral to membrane, GO:0016020-membrane, GO:0009507-chloroplast
		biological_process							GO:0006810-transport, GO:0007155-cell adhesion, GO:0015833-peptide transport
LOC_Os01g69030.3	sucrose-phosphate synthase, putative, expressed	molecular_function	Chr1:40101403-40107186	5.42776	85.77	3.98204	6.10164e-07	YES	GO:0016740-transferase activity, GO:0016757-transferase activity, transferring glycosyl groups, GO:0046524-sucrose-phosphate synthase activity, GO:0004459-L-lactate dehydrogenase activity
		biological_process							GO:0005985-sucrose metabolic process, GO:0009058-biosynthetic process, GO:0055114-oxidation-reduction process
LOC_Os01g69030.1	sucrose-phosphate synthase, putative, expressed	molecular_function	Chr1:40101403-40107186	5.42776	85.77	3.98204	6.10164e-07	YES	GO:0003677-DNA binding, GO:0003700-sequence-specific DNA binding transcription factor activity, GO:0043565-sequence-specific DNA binding, GO:0046524-sucrose-phosphate synthase activity, GO:0004459-L-lactate dehydrogenase activity
		cellular_component							GO:0005634-nucleus
		biological_process							GO:0005985-sucrose metabolic process, GO:0006355-regulation of transcription, DNA-dependent, GO:0009058-biosynthetic process, GO:0055114-oxidation-reduction process
LOC_Os01g69030.2	sucrose-phosphate synthase, putative, expressed	molecular_function	Chr1:40101403-40107186	5.42776	85.77	3.98204	6.10164e-07	YES	GO:0016740-transferase activity, GO:0016757-transferase activity, transferring glycosyl groups, GO:0046524-sucrose-phosphate synthase activity, GO:0004459-L-lactate dehydrogenase activity
		biological_process							GO:0005985-sucrose metabolic process, GO:0009058-biosynthetic process, GO:0055114-oxidation-reduction process
LOC_Os01g69030.4	sucrose-phosphate synthase, putative, expressed	molecular_function	Chr1:40101403-40107186	5.42776	85.77	3.98204	6.10164e-07	YES	GO:0016740-transferase activity, GO:0016757-transferase activity, transferring glycosyl groups, GO:0046524-sucrose-phosphate synthase activity, GO:0004459-L-lactate dehydrogenase activity
		biological_process							GO:0005985-sucrose metabolic process, GO:0009058-biosynthetic process, GO:0055114-oxidation-reduction process
LOC_Os01g72100.1	OsCML10 - Calmodulin-related calcium sensor protein, expressed	molecular_function	Chr1:41825881-41827156	6.09216	44.4185	2.86613	0.000500138	YES	GO:0005509-calcium ion binding
		cellular_component							GO:0009288-bacterial-type flagellum
		biological_process							GO:0001539-ciliary or flagellar motility
LOC_Os01g72530.1	OsCML31 - Calmodulin-related calcium sensor protein, expressed	molecular_function	Chr1:42073983-42074982	0.856521	9.98439	3.54311	0.00041157	YES	GO:0005509-calcium ion binding
		cellular_component							GO:0009288-bacterial-type flagellum
		biological_process							GO:0001539-ciliary or flagellar motility
LOC_Os01g73500.1	expressed protein	-	Chr1:42587235-42590338	17.8139	101.849	2.51536	0.00077411	YES	-
LOC_Os01g73500.2	expressed protein	-	Chr1:42587235-42590338	17.8139	101.849	2.51536	0.00077411	YES	-
LOC_Os01g74450.1	aquaporin protein, putative, expressed	molecular_function	Chr1:43115741-43117231	6.46954	636.354	6.62002	6.58481e-10	YES	GO:0005215-transporter activity, GO:0015204-urea transmembrane transporter activity
		cellular_component							GO:0016020-membrane, GO:0016021-integral to membrane
		biological_process							GO:0006810-transport, GO:0006833-water transport, GO:0015840-urea transport
LOC_Os10g01380.1	CW7, putative, expressed	-	Chr10:228715-233969	0.0440943	2.65232	5.91052	0.000194162	YES	-
LOC_Os10g05130.1	expressed protein	biological_process	Chr10:2507000-2508384	0.429727	22.3285	5.69932	1.99361e-08	YES	GO:0016068-type I hypersensitivity
LOC_Os10g05290.1	tRNA/rRNA methyltransferase, putative, expressed	molecular_function	Chr10:2614779-2618676	0.172042	3.99174	4.53618	2.25596e-05	YES	GO:0008168-methyltransferase activity, GO:0016740-transferase activity
LOC_Os10g05290.2	tRNA/rRNA methyltransferase, putative, expressed	molecular_function	Chr10:2614779-2618676	0.172042	3.99174	4.53618	2.25596e-05	YES	GO:0008168-methyltransferase activity, GO:0016740-transferase activity
LOC_Os10g06630.1	peptidyl-prolyl cis-trans isomerase, putative, expressed	molecular_function	Chr10:3438471-3439486	0.224106	7.04159	4.97365	2.65182e-05	YES	GO:0003755-peptidyl-prolyl cis-trans isomerase activity, GO:0016853-isomerase activity
		cellular_component							GO:0048046-apoplast, GO:0005886-plasma membrane, GO:0009507-chloroplast
		biological_process							GO:0006457-protein folding, GO:0046686-response to cadmium ion
LOC_Os10g07340.1	expressed protein	-	Chr10:3868239-3871296	0.0658649	0.68633	3.38132	0.00617395	YES	-
LOC_Os10g17260.1	cytochrome P450, putative, expressed	molecular_function	Chr10:8679309-8681284	0.416024	7.20986	4.11523	3.48425e-05	YES	GO:0004497-monooxygenase activity, GO:0005506-iron ion binding, GO:0009055-electron carrier activity, GO:0016491-oxidoreductase activity, GO:0020037-heme binding, GO:0046872-metal ion binding
		biological_process							GO:0055114-oxidation-reduction process, GO:0009411-response to UV
LOC_Os10g20230.2	expressed protein	-	Chr10:10162870-10165082	0.638545	12.0286	4.23553	1.57173e-06	YES	-
LOC_Os10g20230.1	expressed protein	-	Chr10:10162870-10165082	0.638545	12.0286	4.23553	1.57173e-06	YES	-
LOC_Os10g20240.1	syntaxin 6, N-terminal domain containing protein, expressed	molecular_function	Chr10:10170488-10174474	3.69275	39.8099	3.43036	3.99997e-05	YES	GO:0005515-protein binding
		cellular_component							GO:0016020-membrane
		biological_process							GO:0016192-vesicle-mediated transport, GO:0048193-Golgi vesicle transport
LOC_Os10g22980.3	leucine rich repeat domain containing protein, putative, expressed	molecular_function	Chr10:11980933-11986117	1.81948	13.2797	2.86762	6.36335e-12	YES	GO:0005515-protein binding
LOC_Os10g22980.1	leucine rich repeat domain containing protein, putative, expressed	molecular_function	Chr10:11980933-11986117	1.81948	13.2797	2.86762	6.36335e-12	YES	GO:0005515-protein binding
LOC_Os10g22980.2	leucine rich repeat domain containing protein, putative, expressed	molecular_function	Chr10:11980933-11986117	1.81948	13.2797	2.86762	6.36335e-12	YES	GO:0005515-protein binding
LOC_Os10g22980.4	leucine rich repeat domain containing protein, putative, expressed	molecular_function	Chr10:11980933-11986117	1.81948	13.2797	2.86762	6.36335e-12	YES	GO:0005515-protein binding
LOC_Os10g28120.1	glycosyl hydrolase, putative, expressed	molecular_function	Chr10:14602522-14603702	0.0469182	2.47959	5.72381	0.000322143	YES	GO:0003824-catalytic activity, GO:0004553-hydrolase activity, hydrolyzing O-glycosyl compounds, GO:0016787-hydrolase activity, GO:0016798-hydrolase activity, acting on glycosyl bonds, GO:0043169-cation binding, GO:0004568-chitinase activity
		biological_process							GO:0005975-carbohydrate metabolic process, GO:0008152-metabolic process, GO:0006032-chitin catabolic process
LOC_Os10g32810.1	beta-amylase, putative, expressed	molecular_function	Chr10:17180756-17183465	1.52469	86.7131	5.82966	3.23184e-10	YES	GO:0003824-catalytic activity, GO:0016161-beta-amylase activity, GO:0016787-hydrolase activity, GO:0016798-hydrolase activity, acting on glycosyl bonds, GO:0043169-cation binding, GO:0050825-ice binding
		cellular_component							GO:0005634-nucleus, GO:0005829-cytosol
		biological_process							GO:0000272-polysaccharide catabolic process, GO:0005975-carbohydrate metabolic process, GO:0008152-metabolic process, GO:0042309-homoiothermy, GO:0050826-response to freezing, GO:0009414-response to water deprivation, GO:0005983-starch catabolic process
LOC_Os10g35070.4	alpha-galactosidase precursor, putative, expressed	molecular_function	Chr10:18707758-18711564	5.52746	32.1782	2.5414	0.000358366	YES	GO:0050825-ice binding, GO:0004553-hydrolase activity, hydrolyzing O-glycosyl compounds, GO:0005515-protein binding
		biological_process							GO:0042309-homoiothermy, GO:0050826-response to freezing, GO:0005975-carbohydrate metabolic process
LOC_Os10g35070.1	alpha-galactosidase precursor, putative, expressed	molecular_function	Chr10:18707758-18711564	5.52746	32.1782	2.5414	0.000358366	YES	GO:0003824-catalytic activity, GO:0004553-hydrolase activity, hydrolyzing O-glycosyl compounds, GO:0050825-ice binding, GO:0005515-protein binding
		cellular_component							GO:0048046-apoplast, GO:0005618-cell wall, GO:0009505-plant-type cell wall
		biological_process							GO:0005975-carbohydrate metabolic process, GO:0008152-metabolic process, GO:0042309-homoiothermy, GO:0050826-response to freezing
LOC_Os10g35070.2	alpha-galactosidase precursor, putative, expressed	molecular_function	Chr10:18707758-18711564	5.52746	32.1782	2.5414	0.000358366	YES	GO:0004553-hydrolase activity, hydrolyzing O-glycosyl compounds, GO:0005515-protein binding
		biological_process							GO:0005975-carbohydrate metabolic process
LOC_Os10g35770.1	E2F-related protein, putative, expressed	-	Chr10:19129875-19133641	81.9388	455.567	2.47505	0.000909443	YES	-
LOC_Os10g35770.2	E2F-related protein, putative, expressed	-	Chr10:19129875-19133641	81.9388	455.567	2.47505	0.000909443	YES	-
LOC_Os10g35770.3	E2F-related protein, putative, expressed	-	Chr10:19129875-19133641	81.9388	455.567	2.47505	0.000909443	YES	-
LOC_Os10g38600.1	glutathione S-transferase GSTU6, putative, expressed	molecular_function	Chr10:20595040-20596116	0.418267	3.8088	3.18684	0.00479774	YES	GO:0016740-transferase activity, GO:0004364-glutathione transferase activity
		cellular_component							GO:0005737-cytoplasm
		biological_process							GO:0008152-metabolic process
LOC_Os10g38610.1	glutathione S-transferase, putative, expressed	molecular_function	Chr10:20597015-20598386	0.627193	113.454	7.49898	3.12639e-13	YES	GO:0016740-transferase activity, GO:0004364-glutathione transferase activity
		cellular_component							GO:0005737-cytoplasm, GO:0009507-chloroplast
		biological_process							GO:0008152-metabolic process, GO:0080167-response to karrikin, GO:0048527-lateral root development, GO:0009704-de-etiolation, GO:0060416-response to growth hormone stimulus, GO:0046686-response to cadmium ion
LOC_Os10g39810.1	fatty acid hydroxylase, putative, expressed	molecular_function	Chr10:21308452-21311416	4.63058	19.676	2.08718	0.0032393	YES	GO:0005506-iron ion binding, GO:0016491-oxidoreductase activity, GO:0000254-C-4 methylsterol oxidase activity
		cellular_component							GO:0005783-endoplasmic reticulum
		biological_process							GO:0006633-fatty acid biosynthetic process, GO:0055114-oxidation-reduction process, GO:0016126-sterol biosynthetic process
LOC_Os10g39810.2	fatty acid hydroxylase, putative, expressed	-	Chr10:21308452-21311416	4.63058	19.676	2.08718	0.0032393	YES	-
LOC_Os10g41930.1	haloacid dehalogenase-like hydrolase family protein, putative, expressed	molecular_function	Chr10:22555773-22558016	20.523	215.557	3.39276	2.37591e-08	YES	GO:0003824-catalytic activity, GO:0016787-hydrolase activity
		biological_process							GO:0008152-metabolic process
LOC_Os10g41930.2	haloacid dehalogenase-like hydrolase family protein, putative, expressed	molecular_function	Chr10:22555773-22558016	20.523	215.557	3.39276	2.37591e-08	YES	GO:0003824-catalytic activity, GO:0016787-hydrolase activity
		biological_process							GO:0008152-metabolic process
LOC_Os10g41930.6	haloacid dehalogenase-like hydrolase family protein, putative, expressed	molecular_function	Chr10:22555773-22558016	20.523	215.557	3.39276	2.37591e-08	YES	GO:0003824-catalytic activity, GO:0016787-hydrolase activity, GO:0003677-DNA binding, GO:0004879-ligand-activated sequence-specific DNA binding RNA polymerase II transcription factor activity
		cellular_component							GO:0005634-nucleus, GO:0005886-plasma membrane
		biological_process							GO:0008152-metabolic process, GO:0006355-regulation of transcription, DNA-dependent
LOC_Os10g41930.7	haloacid dehalogenase-like hydrolase family protein, putative, expressed	molecular_function	Chr10:22555773-22558016	20.523	215.557	3.39276	2.37591e-08	YES	GO:0003824-catalytic activity, GO:0016787-hydrolase activity
		biological_process							GO:0008152-metabolic process
LOC_Os10g41930.5	haloacid dehalogenase-like hydrolase family protein, putative, expressed	molecular_function	Chr10:22555773-22558016	20.523	215.557	3.39276	2.37591e-08	YES	GO:0003824-catalytic activity, GO:0016787-hydrolase activity
		biological_process							GO:0008152-metabolic process
LOC_Os10g41930.3	haloacid dehalogenase-like hydrolase family protein, putative, expressed	molecular_function	Chr10:22555773-22558016	20.523	215.557	3.39276	2.37591e-08	YES	GO:0003824-catalytic activity, GO:0016787-hydrolase activity
		biological_process							GO:0008152-metabolic process
LOC_Os10g41930.4	haloacid dehalogenase-like hydrolase family protein, putative, expressed	molecular_function	Chr10:22555773-22558016	20.523	215.557	3.39276	2.37591e-08	YES	GO:0003824-catalytic activity, GO:0016787-hydrolase activity
		biological_process							GO:0008152-metabolic process
LOC_Os10g41980.1	RALFL26 - Rapid ALkalinization Factor RALF family protein precursor, expressed	-	Chr10:22575211-22576531	0.919799	7.42796	3.01358	0.0055855	YES	-
LOC_Os10g42870.2	peptide transporter PTR2, putative, expressed	molecular_function	Chr10:23114697-23117754	11.1947	33.1846	1.5677	0.00364076	YES	GO:0005215-transporter activity
		cellular_component							GO:0016020-membrane
		biological_process							GO:0006857-oligopeptide transport
LOC_Os10g42870.1	peptide transporter PTR2, putative, expressed	molecular_function	Chr10:23114697-23117754	11.1947	33.1846	1.5677	0.00364076	YES	GO:0005215-transporter activity
		cellular_component							GO:0016020-membrane, GO:0016021-integral to membrane
		biological_process							GO:0006810-transport, GO:0006857-oligopeptide transport
LOC_Os10g01080.1	SOR/SNZ family protein, putative, expressed	molecular_function	Chr10:80963-82250	9.84697	262.042	4.73397	2.22274e-07	YES	GO:0003824-catalytic activity, GO:0042803-protein homodimerization activity, GO:0046982-protein heterodimerization activity
		cellular_component							GO:0005886-plasma membrane, GO:0005829-cytosol, GO:0012505-endomembrane system, GO:0009507-chloroplast
		biological_process							GO:0008152-metabolic process, GO:0008615-pyridoxine biosynthetic process, GO:0009228-thiamine biosynthetic process, GO:0006979-response to oxidative stress, GO:0006950-response to stress, GO:0010224-response to UV-B, GO:0009651-response to salt stress, GO:0006520-cellular amino acid metabolic process, GO:0042538-hyperosmotic salinity response, GO:0042819-vitamin B6 biosynthetic process, GO:000698…
LOC_Os10g04180.1	NB-ARC domain containing protein, expressed	molecular_function	Chr10:1949296-1956934	0.013835	0.65669	5.56882	0.000484214	YES	GO:0005524-ATP binding, GO:0000166-nucleotide binding, GO:0017111-nucleoside-triphosphatase activity
		biological_process							GO:0006915-apoptotic process, GO:0006952-defense response
LOC_Os10g04380.1	expressed protein	-	Chr10:2062492-2064004	0.106061	3.80359	5.1644	2.96733e-05	YES	-
LOC_Os10g07450.2	expressed protein	molecular_function	Chr10:3949345-3950209	28.7097	136.93	2.25383	0.000187045	YES	GO:0050825-ice binding
		biological_process							GO:0042309-homoiothermy, GO:0050826-response to freezing
LOC_Os10g07450.1	expressed protein	molecular_function	Chr10:3949345-3950209	28.7097	136.93	2.25383	0.000187045	YES	GO:0050825-ice binding
		biological_process							GO:0042309-homoiothermy, GO:0050826-response to freezing
LOC_Os10g13550.3	endonuclease/exonuclease/phosphatase family domain containing protein, expressed	molecular_function	Chr10:7334802-7338862	9.53979	34.6058	1.85898	0.00591934	YES	GO:0004519-endonuclease activity, GO:0004527-exonuclease activity, GO:0005509-calcium ion binding
LOC_Os10g13550.1	endonuclease/exonuclease/phosphatase family domain containing protein, expressed	molecular_function	Chr10:7334802-7338862	9.53979	34.6058	1.85898	0.00591934	YES	GO:0004519-endonuclease activity, GO:0004527-exonuclease activity, GO:0004365-glyceraldehyde-3-phosphate dehydrogenase (NAD+) (phosphorylating) activity, GO:0051287-NAD binding, GO:0005509-calcium ion binding
		cellular_component							GO:0005634-nucleus
		biological_process							GO:0006006-glucose metabolic process, GO:0009409-response to cold
LOC_Os10g13550.2	endonuclease/exonuclease/phosphatase family domain containing protein, expressed	molecular_function	Chr10:7334802-7338862	9.53979	34.6058	1.85898	0.00591934	YES	GO:0004519-endonuclease activity, GO:0004527-exonuclease activity, GO:0005509-calcium ion binding, GO:0004365-glyceraldehyde-3-phosphate dehydrogenase (NAD+) (phosphorylating) activity, GO:0051287-NAD binding
		biological_process							GO:0006006-glucose metabolic process
LOC_Os10g13850.1	POEI17 - Pollen Ole e I allergen and extensin family protein precursor, expressed	molecular_function	Chr10:7529341-7530484	0.109729	44.5741	8.66611	9.37028e-14	YES	GO:0005199-structural constituent of cell wall, GO:0005198-structural molecule activity
		cellular_component							GO:0015629-actin cytoskeleton
		biological_process							GO:0007155-cell adhesion
LOC_Os10g22430.1	gibberellin response modulator protein, putative, expressed	molecular_function	Chr10:11605113-11609036	5.31903	61.2248	3.52488	3.42173e-10	YES	GO:0004871-signal transducer activity
		cellular_component							GO:0005737-cytoplasm
		biological_process							GO:0009640-photomorphogenesis, GO:0010200-response to chitin
LOC_Os10g22430.2	gibberellin response modulator protein, putative, expressed	-	Chr10:11605113-11609036	5.31903	61.2248	3.52488	3.42173e-10	YES	-
LOC_Os10g25300.1	expressed protein	-	Chr10:13080667-13083827	4.35753	18.0695	2.05198	0.0019537	YES	-
LOC_Os10g25300.2	expressed protein	-	Chr10:13080667-13083827	4.35753	18.0695	2.05198	0.0019537	YES	-
LOC_Os10g28340.3	heat stress transcription factor, putative, expressed	molecular_function	Chr10:14746100-14750175	7.38424	27.8379	1.91453	0.000571175	YES	GO:0003700-sequence-specific DNA binding transcription factor activity, GO:0043565-sequence-specific DNA binding, GO:0003677-DNA binding
		cellular_component							GO:0005634-nucleus
		biological_process							GO:0006355-regulation of transcription, DNA-dependent, GO:0006950-response to stress
LOC_Os10g28340.5	heat stress transcription factor, putative, expressed	molecular_function	Chr10:14746100-14750175	7.38424	27.8379	1.91453	0.000571175	YES	GO:0003677-DNA binding, GO:0003700-sequence-specific DNA binding transcription factor activity, GO:0043565-sequence-specific DNA binding
		cellular_component							GO:0005634-nucleus, GO:0005737-cytoplasm
		biological_process							GO:0006355-regulation of transcription, DNA-dependent, GO:0006950-response to stress
LOC_Os10g28340.2	heat stress transcription factor, putative, expressed	molecular_function	Chr10:14746100-14750175	7.38424	27.8379	1.91453	0.000571175	YES	GO:0003700-sequence-specific DNA binding transcription factor activity, GO:0043565-sequence-specific DNA binding, GO:0003677-DNA binding
		cellular_component							GO:0005634-nucleus
		biological_process							GO:0006355-regulation of transcription, DNA-dependent, GO:0006950-response to stress
LOC_Os10g28340.1	heat stress transcription factor, putative, expressed	molecular_function	Chr10:14746100-14750175	7.38424	27.8379	1.91453	0.000571175	YES	GO:0003677-DNA binding, GO:0003700-sequence-specific DNA binding transcription factor activity, GO:0043565-sequence-specific DNA binding
		cellular_component							GO:0005634-nucleus, GO:0005737-cytoplasm
		biological_process							GO:0006355-regulation of transcription, DNA-dependent, GO:0006950-response to stress
LOC_Os10g28360.1	1,2-dihydroxy-3-keto-5-methylthiopentene dioxygenase protein, putative, expressed	molecular_function	Chr10:14757123-14759781	49.4687	442.789	3.16203	0.000919387	YES	GO:0046872-metal ion binding, GO:0051213-dioxygenase activity, GO:0005506-iron ion binding, GO:0016491-oxidoreductase activity, GO:0016702-oxidoreductase activity, acting on single donors with incorporation of molecular oxygen, incorporation of two atoms of oxygen
		biological_process							GO:0019509-L-methionine salvage from methylthioadenosine, GO:0008652-cellular amino acid biosynthetic process, GO:0009086-methionine biosynthetic process, GO:0055114-oxidation-reduction process
LOC_Os10g29470.1	dehydrogenase, putative, expressed	molecular_function	Chr10:15303900-15309302	16.4751	315.748	4.26041	7.8707e-06	YES	GO:0003824-catalytic activity, GO:0005488-binding, GO:0008270-zinc ion binding, GO:0016491-oxidoreductase activity, GO:0046872-metal ion binding, GO:0018456-aryl-alcohol dehydrogenase (NAD+) activity
		cellular_component							GO:0048046-apoplast
		biological_process							GO:0008152-metabolic process, GO:0055114-oxidation-reduction process, GO:0009617-response to bacterium, GO:0009626-plant-type hypersensitive response
LOC_Os10g33420.1	non-lysosomal glucosylceramidase, putative, expressed	molecular_function	Chr10:17584938-17592299	0.917133	9.54493	3.37953	0.000122819	YES	GO:0003824-catalytic activity, GO:0004348-glucosylceramidase activity, GO:0005351-sugar:hydrogen symporter activity
		cellular_component							GO:0016020-membrane, GO:0016021-integral to membrane, GO:0005886-plasma membrane
		biological_process							GO:0006665-sphingolipid metabolic process, GO:0006680-glucosylceramide catabolic process, GO:0009401-phosphoenolpyruvate-dependent sugar phosphotransferase system
LOC_Os10g36200.1	heavy metal-associated domain containing protein, expressed	molecular_function	Chr10:19352977-19354087	0.573805	11.5585	4.33225	0.000118967	YES	GO:0046872-metal ion binding
		biological_process							GO:0030001-metal ion transport
LOC_Os10g36200.2	heavy metal-associated domain containing protein, expressed	molecular_function	Chr10:19352977-19354087	0.573805	11.5585	4.33225	0.000118967	YES	GO:0046872-metal ion binding
		biological_process							GO:0030001-metal ion transport
LOC_Os10g36703.1	CPuORF40 - conserved peptide uORF-containing transcript, expressed	-	Chr10:19631245-19632264	48.9609	1039.73	4.40843	4.45875e-05	YES	-
LOC_Os10g37260.1	fringe-related protein, putative, expressed	-	Chr10:19952434-19957362	0.0189874	0.814369	5.42257	0.000702838	YES	-
LOC_Os10g37500.1	AAA-type ATPase family protein, putative, expressed	molecular_function	Chr10:20081775-20083719	2.89098	26.7858	3.21184	0.000122523	YES	GO:0000166-nucleotide binding, GO:0005524-ATP binding, GO:0017111-nucleoside-triphosphatase activity
LOC_Os10g37740.1	CGMC_GSK.9 - CGMC includes CDA, MAPK, GSK3, and CLKC kinases, expressed	molecular_function	Chr10:20196580-20201332	4.25227	20.3405	2.25805	0.00534729	YES	GO:0000166-nucleotide binding, GO:0004672-protein kinase activity, GO:0004674-protein serine/threonine kinase activity, GO:0005524-ATP binding, GO:0016301-kinase activity, GO:0004713-protein tyrosine kinase activity
		cellular_component							GO:0005634-nucleus, GO:0005829-cytosol
		biological_process							GO:0006468-protein phosphorylation, GO:0009741-response to brassinosteroid stimulus
LOC_Os10g38870.1	heavy metal-associated domain containing protein, expressed	molecular_function	Chr10:20702444-20703384	0.63502	14.7497	4.53774	6.13835e-05	YES	GO:0046872-metal ion binding
		biological_process							GO:0030001-metal ion transport
LOC_Os10g39090.1	hydrolase, alpha/beta fold family protein, putative, expressed	-	Chr10:20837433-20839024	0.469957	3.99489	3.08755	0.00372664	YES	-
LOC_Os10g39090.2	hydrolase, alpha/beta fold family protein, putative, expressed	-	Chr10:20837433-20839024	0.469957	3.99489	3.08755	0.00372664	YES	-
LOC_Os10g39520.1	MLO domain containing protein, putative, expressed	cellular_component	Chr10:21109456-21114148	0.0249323	2.06978	6.37531	5.14038e-05	YES	GO:0016021-integral to membrane, GO:0005737-cytoplasm, GO:0012505-endomembrane system
		biological_process							GO:0008219-cell death, GO:0010483-pollen tube reception
LOC_Os10g40550.1	CPuORF23 - conserved peptide uORF-containing transcript, expressed	molecular_function	Chr10:21706908-21710977	1.24351	5.70928	2.19889	0.00441633	YES	GO:0003824-catalytic activity
		biological_process							GO:0005992-trehalose biosynthetic process, GO:0008152-metabolic process
LOC_Os10g40550.2	CPuORF23 - conserved peptide uORF-containing transcript, expressed	molecular_function	Chr10:21706908-21710977	1.24351	5.70928	2.19889	0.00441633	YES	GO:0003824-catalytic activity
		biological_process							GO:0005992-trehalose biosynthetic process, GO:0008152-metabolic process
LOC_Os10g40570.1	flavin-containing monooxygenase family protein, putative, expressed	molecular_function	Chr10:21724415-21727181	2.68495	48.7065	4.18115	1.19981e-06	YES	GO:0004499-flavin-containing monooxygenase activity, GO:0050660-flavin adenine dinucleotide binding, GO:0050661-NADP binding, GO:0004497-monooxygenase activity, GO:0009055-electron carrier activity, GO:0008324-cation transmembrane transporter activity, GO:0016491-oxidoreductase activity, GO:0080107-8-methylthiopropyl glucosinolate S-oxygenase activity, GO:0080103-4-methylthiopropyl glucosinolate …
		cellular_component							GO:0005773-vacuole
		biological_process							GO:0006813-potassium ion transport, GO:0019761-glucosinolate biosynthetic process, GO:0033506-glucosinolate biosynthetic process from homomethionine
LOC_Os10g40740.1	helix-loop-helix DNA-binding domain containing protein, expressed	molecular_function	Chr10:21863007-21867667	13.4026	201.168	3.90782	2.37936e-05	YES	GO:0003677-DNA binding
		cellular_component							GO:0005634-nucleus, GO:0005739-mitochondrion
LOC_Os10g41100.1	CCT motif family protein, expressed	-	Chr10:22069628-22072449	1.94607	161.719	6.37678	2.24436e-11	YES	-
LOC_Os10g41749.5	crcB-like protein, expressed	cellular_component	Chr10:22466998-22473150	4.50032	42.5305	3.2404	4.29656e-13	YES	GO:0016020-membrane
LOC_Os10g41749.1	crcB-like protein, expressed	cellular_component	Chr10:22466998-22473150	4.50032	42.5305	3.2404	4.29656e-13	YES	GO:0016020-membrane
LOC_Os10g41749.2	crcB-like protein, expressed	cellular_component	Chr10:22466998-22473150	4.50032	42.5305	3.2404	4.29656e-13	YES	GO:0016020-membrane
LOC_Os10g41749.3	crcB-like protein, expressed	cellular_component	Chr10:22466998-22473150	4.50032	42.5305	3.2404	4.29656e-13	YES	GO:0016020-membrane, GO:0005886-plasma membrane
LOC_Os10g41749.4	crcB-like protein, expressed	cellular_component	Chr10:22466998-22473150	4.50032	42.5305	3.2404	4.29656e-13	YES	GO:0016020-membrane
LOC_Os10g41780.2	chlorophyllide a oxygenase, chloroplast precursor, putative, expressed	molecular_function	Chr10:22478157-22486537	17.9344	178.391	3.31424	0.00077047	YES	GO:0016740-transferase activity, GO:0010277-chlorophyllide a oxygenase [overall] activity, GO:0005506-iron ion binding, GO:0016705-oxidoreductase activity, acting on paired donors, with incorporation or reduction of molecular oxygen, GO:0051537-2 iron, 2 sulfur cluster binding, GO:0009055-electron carrier activity, GO:0016491-oxidoreductase activity
		biological_process							GO:0008152-metabolic process, GO:0055114-oxidation-reduction process
LOC_Os10g41780.4	chlorophyllide a oxygenase, chloroplast precursor, putative, expressed	molecular_function	Chr10:22478157-22486537	17.9344	178.391	3.31424	0.00077047	YES	GO:0016740-transferase activity, GO:0010277-chlorophyllide a oxygenase [overall] activity, GO:0005506-iron ion binding, GO:0016705-oxidoreductase activity, acting on paired donors, with incorporation or reduction of molecular oxygen, GO:0051537-2 iron, 2 sulfur cluster binding, GO:0009055-electron carrier activity, GO:0016491-oxidoreductase activity
		biological_process							GO:0008152-metabolic process, GO:0055114-oxidation-reduction process
LOC_Os10g41780.1	chlorophyllide a oxygenase, chloroplast precursor, putative, expressed	molecular_function	Chr10:22478157-22486537	17.9344	178.391	3.31424	0.00077047	YES	GO:0005506-iron ion binding, GO:0009055-electron carrier activity, GO:0010277-chlorophyllide a oxygenase [overall] activity, GO:0016491-oxidoreductase activity, GO:0016705-oxidoreductase activity, acting on paired donors, with incorporation or reduction of molecular oxygen, GO:0046872-metal ion binding, GO:0051536-iron-sulfur cluster binding, GO:0051537-2 iron, 2 sulfur cluster binding, GO:001674…
		cellular_component							GO:0009507-chloroplast, GO:0009536-plastid, GO:0016020-membrane, GO:0042651-thylakoid membrane, GO:0009706-chloroplast inner membrane
		biological_process							GO:0055114-oxidation-reduction process, GO:0015995-chlorophyll biosynthetic process, GO:0008152-metabolic process
LOC_Os10g41780.3	chlorophyllide a oxygenase, chloroplast precursor, putative, expressed	molecular_function	Chr10:22478157-22486537	17.9344	178.391	3.31424	0.00077047	YES	GO:0016740-transferase activity, GO:0010277-chlorophyllide a oxygenase [overall] activity, GO:0005506-iron ion binding, GO:0016705-oxidoreductase activity, acting on paired donors, with incorporation or reduction of molecular oxygen, GO:0051537-2 iron, 2 sulfur cluster binding, GO:0009055-electron carrier activity, GO:0016491-oxidoreductase activity
		biological_process							GO:0008152-metabolic process, GO:0055114-oxidation-reduction process
LOC_Os10g42299.1	mitochondrial carrier protein, putative, expressed	molecular_function	Chr10:22774953-22780305	5.27605	407.807	6.27229	1.81388e-12	YES	GO:0005488-binding, GO:0050825-ice binding, GO:0005215-transporter activity
		cellular_component							GO:0016020-membrane, GO:0016021-integral to membrane, GO:0005743-mitochondrial inner membrane
		biological_process							GO:0006810-transport, GO:0042309-homoiothermy, GO:0050826-response to freezing
LOC_Os10g42299.2	mitochondrial carrier protein, putative, expressed	molecular_function	Chr10:22774953-22780305	5.27605	407.807	6.27229	1.81388e-12	YES	GO:0005488-binding, GO:0050825-ice binding, GO:0005215-transporter activity
		cellular_component							GO:0016020-membrane, GO:0016021-integral to membrane, GO:0005743-mitochondrial inner membrane, GO:0005739-mitochondrion, GO:0009507-chloroplast, GO:0009536-plastid
		biological_process							GO:0006810-transport, GO:0042309-homoiothermy, GO:0050826-response to freezing, GO:0015822-ornithine transport
LOC_Os10g42299.4	mitochondrial carrier protein, putative, expressed	molecular_function	Chr10:22774953-22780305	5.27605	407.807	6.27229	1.81388e-12	YES	GO:0005488-binding, GO:0050825-ice binding, GO:0005215-transporter activity
		cellular_component							GO:0016020-membrane, GO:0016021-integral to membrane, GO:0005743-mitochondrial inner membrane
		biological_process							GO:0006810-transport, GO:0042309-homoiothermy, GO:0050826-response to freezing
LOC_Os10g42299.5	mitochondrial carrier protein, putative, expressed	molecular_function	Chr10:22774953-22780305	5.27605	407.807	6.27229	1.81388e-12	YES	GO:0005488-binding, GO:0050825-ice binding, GO:0005215-transporter activity
		cellular_component							GO:0016020-membrane, GO:0016021-integral to membrane, GO:0005743-mitochondrial inner membrane
		biological_process							GO:0006810-transport, GO:0042309-homoiothermy, GO:0050826-response to freezing
LOC_Os10g42299.3	mitochondrial carrier protein, putative, expressed	molecular_function	Chr10:22774953-22780305	5.27605	407.807	6.27229	1.81388e-12	YES	GO:0005215-transporter activity, GO:0005488-binding
		cellular_component							GO:0005743-mitochondrial inner membrane, GO:0016020-membrane, GO:0016021-integral to membrane, GO:0005739-mitochondrion
		biological_process							GO:0006810-transport, GO:0006508-proteolysis, GO:0006839-mitochondrial transport
LOC_Os10g42800.1	AMP-binding enzyme, putative, expressed	molecular_function	Chr10:23083219-23086585	1.33837	9.28179	2.79392	0.00191862	YES	GO:0003824-catalytic activity, GO:0000166-nucleotide binding, GO:0005524-ATP binding, GO:0016874-ligase activity
		biological_process							GO:0008152-metabolic process
LOC_Os10g42830.1	transporter family protein, putative, expressed	molecular_function	Chr10:23095270-23099812	15.5631	94.9364	2.60883	0.00236804	YES	GO:0005215-transporter activity, GO:0022891-substrate-specific transmembrane transporter activity, GO:0005353-fructose transmembrane transporter activity, GO:0005355-glucose transmembrane transporter activity
		cellular_component							GO:0016020-membrane, GO:0016021-integral to membrane, GO:0005886-plasma membrane, GO:0009705-plant-type vacuole membrane, GO:0005774-vacuolar membrane
		biological_process							GO:0006810-transport, GO:0055085-transmembrane transport, GO:0008643-carbohydrate transport, GO:0009911-positive regulation of flower development, GO:0009845-seed germination, GO:0009624-response to nematode, GO:0015755-fructose transport, GO:0015758-glucose transport
LOC_Os11g01590.1	nodulin, putative, expressed	molecular_function	Chr11:341399-345820	4.21426	24.4239	2.53494	0.00187257	YES	GO:0009055-electron carrier activity
		biological_process							GO:0009651-response to salt stress
LOC_Os11g03300.1	NAC domain transcription factor, putative, expressed	molecular_function	Chr11:1233927-1236052	0.162077	11.3905	6.135	1.08e-07	YES	GO:0003677-DNA binding
LOC_Os11g03300.2	NAC domain transcription factor, putative, expressed	-	Chr11:1233927-1236052	0.162077	11.3905	6.135	1.08e-07	YES	-
LOC_Os11g03970.1	CAMK_KIN1/SNF1/Nim1_like.5 - CAMK includes calcium/calmodulin depedent protein kinases, expressed	molecular_function	Chr11:1603695-1609154	8.18283	57.1722	2.80464	0.000458599	YES	GO:0000166-nucleotide binding, GO:0004672-protein kinase activity, GO:0004674-protein serine/threonine kinase activity, GO:0005524-ATP binding, GO:0016301-kinase activity, GO:0016740-transferase activity, GO:0030145-manganese ion binding, GO:0004713-protein tyrosine kinase activity
		cellular_component							GO:0005634-nucleus, GO:0005737-cytoplasm
		biological_process							GO:0006468-protein phosphorylation, GO:0007165-signal transduction, GO:0009737-response to abscisic acid stimulus, GO:0009735-response to cytokinin stimulus, GO:0009628-response to abiotic stimulus
LOC_Os11g03970.2	CAMK_KIN1/SNF1/Nim1_like.5 - CAMK includes calcium/calmodulin depedent protein kinases, expressed	molecular_function	Chr11:1603695-1609154	8.18283	57.1722	2.80464	0.000458599	YES	GO:0000166-nucleotide binding, GO:0004672-protein kinase activity, GO:0004674-protein serine/threonine kinase activity, GO:0005524-ATP binding, GO:0016301-kinase activity, GO:0016740-transferase activity, GO:0030145-manganese ion binding, GO:0004713-protein tyrosine kinase activity
		biological_process							GO:0006468-protein phosphorylation, GO:0007165-signal transduction
LOC_Os11g04720.2	OsRR10 type-A response regulator, expressed	molecular_function	Chr11:2013370-2017823	18.4968	51.7258	1.48361	0.00221377	YES	GO:0000156-two-component response regulator activity
		biological_process							GO:0000160-two-component signal transduction system (phosphorelay), GO:0006355-regulation of transcription, DNA-dependent, GO:0009735-response to cytokinin stimulus
LOC_Os11g04720.1	OsRR10 type-A response regulator, expressed	molecular_function	Chr11:2013370-2017823	18.4968	51.7258	1.48361	0.00221377	YES	GO:0000156-two-component response regulator activity
		cellular_component							GO:0005634-nucleus
		biological_process							GO:0000160-two-component signal transduction system (phosphorelay), GO:0006355-regulation of transcription, DNA-dependent, GO:0007623-circadian rhythm, GO:0009735-response to cytokinin stimulus, GO:0009736-cytokinin mediated signaling pathway
LOC_Os11g05990.1	digalactosyldiacylglycerol synthase, chloroplast precursor, putative, expressed	molecular_function	Chr11:2817600-2824209	9.17706	91.2924	3.31439	0.000230193	YES	GO:0046480-galactolipid galactosyltransferase activity
		cellular_component							GO:0005739-mitochondrion, GO:0009707-chloroplast outer membrane
		biological_process							GO:0009058-biosynthetic process, GO:0019375-galactolipid biosynthetic process
LOC_Os11g05990.2	digalactosyldiacylglycerol synthase, chloroplast precursor, putative, expressed	biological_process	Chr11:2817600-2824209	9.17706	91.2924	3.31439	0.000230193	YES	GO:0009058-biosynthetic process
LOC_Os11g10320.1	expressed protein	-	Chr11:5605242-5607269	12.9562	86.238	2.73468	0.00100697	YES	-
LOC_Os11g10980.1	pyruvate kinase, putative, expressed	molecular_function	Chr11:6059344-6066797	0.144932	1.79556	3.63099	0.0011261	YES	GO:0000287-magnesium ion binding, GO:0003824-catalytic activity, GO:0004743-pyruvate kinase activity, GO:0016301-kinase activity, GO:0016740-transferase activity, GO:0030955-potassium ion binding
		biological_process							GO:0006096-glycolysis
LOC_Os11g15340.2	SAM dependent carboxyl methyltransferase family protein, putative, expressed	molecular_function	Chr11:8677313-8679074	0.456703	4.69243	3.36101	0.00129493	YES	GO:0008168-methyltransferase activity, GO:0016740-transferase activity
LOC_Os11g16580.1	endonuclease III-like protein 1, putative, expressed	molecular_function	Chr11:9187688-9193002	16.0334	111.319	2.79555	0.00101561	YES	GO:0003677-DNA binding, GO:0003824-catalytic activity, GO:0004519-endonuclease activity, GO:0051539-4 iron, 4 sulfur cluster binding, GO:0019104-DNA N-glycosylase activity
		cellular_component							GO:0005622-intracellular, GO:0042644-chloroplast nucleoid
		biological_process							GO:0006281-DNA repair, GO:0006284-base-excision repair
LOC_Os11g19240.1	transmembrane amino acid transporter protein, putative, expressed	cellular_component	Chr11:10998984-11000677	0.148008	2.02402	3.77348	0.00197179	YES	GO:0016020-membrane, GO:0016021-integral to membrane
LOC_Os11g24450.1	mitochondrial carrier protein, putative, expressed	molecular_function	Chr11:13941556-13945519	51.3207	439.184	3.09721	0.00177882	YES	GO:0005488-binding, GO:0005215-transporter activity
		cellular_component							GO:0005743-mitochondrial inner membrane, GO:0016020-membrane, GO:0016021-integral to membrane, GO:0005739-mitochondrion, GO:0005618-cell wall, GO:0005886-plasma membrane, GO:0009507-chloroplast, GO:0009941-chloroplast envelope
		biological_process							GO:0006810-transport
LOC_Os11g25030.1	mitochondrial 2-oxoglutarate/malate translocator, putative, expressed	molecular_function	Chr11:13941556-13945519	51.3207	439.184	3.09721	0.00177882	YES	GO:0005488-binding
		cellular_component							GO:0016020-membrane
		biological_process							GO:0006810-transport
LOC_Os11g29490.1	plasma membrane ATPase, putative, expressed	molecular_function	Chr11:17108743-17115599	0.061643	1.19281	4.27428	0.000658178	YES	GO:0005524-ATP binding, GO:0015662-ATPase activity, coupled to transmembrane movement of ions, phosphorylative mechanism, GO:0016820-hydrolase activity, acting on acid anhydrides, catalyzing transmembrane movement of substances, GO:0016887-ATPase activity
		cellular_component							GO:0016020-membrane, GO:0016021-integral to membrane
		biological_process							GO:0006754-ATP biosynthetic process, GO:0006812-cation transport
LOC_Os11g29490.2	plasma membrane ATPase, putative, expressed	molecular_function	Chr11:17108743-17115599	0.061643	1.19281	4.27428	0.000658178	YES	GO:0005524-ATP binding, GO:0015662-ATPase activity, coupled to transmembrane movement of ions, phosphorylative mechanism, GO:0016820-hydrolase activity, acting on acid anhydrides, catalyzing transmembrane movement of substances, GO:0016887-ATPase activity
		cellular_component							GO:0016020-membrane, GO:0016021-integral to membrane
		biological_process							GO:0006754-ATP biosynthetic process, GO:0006812-cation transport
LOC_Os11g29490.3	plasma membrane ATPase, putative, expressed	molecular_function	Chr11:17108743-17115599	0.061643	1.19281	4.27428	0.000658178	YES	GO:0005524-ATP binding, GO:0015662-ATPase activity, coupled to transmembrane movement of ions, phosphorylative mechanism, GO:0016820-hydrolase activity, acting on acid anhydrides, catalyzing transmembrane movement of substances, GO:0016887-ATPase activity
		cellular_component							GO:0016020-membrane, GO:0016021-integral to membrane
		biological_process							GO:0006754-ATP biosynthetic process, GO:0006812-cation transport
LOC_Os11g29810.1	expressed protein	molecular_function	Chr11:17298809-17299535	0.0848915	5.24932	5.95037	0.000173868	YES	GO:0050825-ice binding
		biological_process							GO:0042309-homoiothermy, GO:0050826-response to freezing
LOC_Os11g32240.1	cytochrome P450 51, putative, expressed	molecular_function	Chr11:19046910-19052882	1.24266	12.1681	3.2916	0.000165963	YES	GO:0004497-monooxygenase activity, GO:0005506-iron ion binding, GO:0009055-electron carrier activity, GO:0020037-heme binding, GO:0046872-metal ion binding, GO:0008168-methyltransferase activity
		cellular_component							GO:0005886-plasma membrane, GO:0005783-endoplasmic reticulum
		biological_process							GO:0055114-oxidation-reduction process
LOC_Os11g33000.1	SSA5 - 2S albumin seed storage family protein precursor, expressed	molecular_function	Chr11:19509287-19509923	0.404459	6.70644	4.05148	0.000808964	YES	GO:0045735-nutrient reservoir activity
		cellular_component							GO:0005773-vacuole, GO:0033095-aleurone grain
LOC_Os11g34870.1	expressed protein	cellular_component	Chr11:20433313-20437031	8.75009	329.267	5.23382	8.00902e-09	YES	GO:0009507-chloroplast, GO:0009535-chloroplast thylakoid membrane
LOC_Os11g38260.1	PAP fibrillin family domain containing protein, expressed	molecular_function	Chr11:22660469-22662342	54.6525	437.008	2.9993	0.00228024	YES	GO:0005198-structural molecule activity, GO:0005215-transporter activity, GO:0005488-binding
		cellular_component							GO:0009507-chloroplast, GO:0016020-membrane, GO:0005634-nucleus, GO:0005886-plasma membrane, GO:0009535-chloroplast thylakoid membrane, GO:0009579-thylakoid, GO:0031977-thylakoid lumen, GO:0010287-plastoglobule
		biological_process							GO:0006810-transport
LOC_Os11g38790.2	expressed protein	-	Chr11:23063494-23064576	11.8718	122.366	3.3656	4.54208e-05	YES	-
LOC_Os11g38790.1	expressed protein	-	Chr11:23063494-23064576	11.8718	122.366	3.3656	4.54208e-05	YES	-
LOC_Os11g38810.1	mannose-6-phosphate isomerase, putative, expressed	molecular_function	Chr11:23077518-23081682	0.189804	13.4774	6.14988	9.00446e-09	YES	GO:0004476-mannose-6-phosphate isomerase activity, GO:0008270-zinc ion binding, GO:0016853-isomerase activity, GO:0003677-DNA binding, GO:0005524-ATP binding, GO:0008094-DNA-dependent ATPase activity
		biological_process							GO:0005975-carbohydrate metabolic process, GO:0006259-DNA metabolic process, GO:0009793-embryo development ending in seed dormancy, GO:0019853-L-ascorbic acid biosynthetic process
LOC_Os11g38810.2	mannose-6-phosphate isomerase, putative, expressed	molecular_function	Chr11:23077518-23081682	0.189804	13.4774	6.14988	9.00446e-09	YES	GO:0004476-mannose-6-phosphate isomerase activity, GO:0008270-zinc ion binding
		biological_process							GO:0005975-carbohydrate metabolic process
LOC_Os11g39020.1	ABC transporter, ATP-binding protein, putative, expressed	molecular_function	Chr11:23230111-23234077	61.4167	808.133	3.71789	0.00503557	YES	GO:0000166-nucleotide binding, GO:0005524-ATP binding, GO:0016887-ATPase activity, GO:0017111-nucleoside-triphosphatase activity
		biological_process							GO:0009624-response to nematode
LOC_Os11g41710.1	cytochrome P450, putative, expressed	molecular_function	Chr11:25040875-25042999	0.0272431	1.39159	5.6747	0.000366698	YES	GO:0004497-monooxygenase activity, GO:0005506-iron ion binding, GO:0009055-electron carrier activity, GO:0020037-heme binding, GO:0016491-oxidoreductase activity, GO:0046872-metal ion binding
		biological_process							GO:0055114-oxidation-reduction process
LOC_Os11g42490.1	retrotransposon protein, putative, unclassified, expressed	molecular_function	Chr11:25589889-25591726	4.72792	75.7767	4.00248	2.88938e-06	YES	GO:0003700-sequence-specific DNA binding transcription factor activity, GO:0043565-sequence-specific DNA binding, GO:0005515-protein binding
		cellular_component							GO:0016020-membrane
		biological_process							GO:0006355-regulation of transcription, DNA-dependent, GO:0016192-vesicle-mediated transport
LOC_Os11g44990.1	NB-ARC domain containing protein, expressed	molecular_function	Chr11:27242069-27245161	0.0172163	0.733278	5.41251	0.000721006	YES	GO:0005515-protein binding, GO:0000166-nucleotide binding, GO:0005524-ATP binding
		biological_process							GO:0006915-apoptotic process, GO:0006952-defense response
LOC_Os11g01439.2	chloroplast unusual positioning protein, putative, expressed	molecular_function	Chr11:256826-262011	56.5894	299.299	2.40299	0.00186868	YES	GO:0005179-hormone activity, GO:0004969-histamine receptor activity, GO:0005198-structural molecule activity
		cellular_component							GO:0005576-extracellular region, GO:0016021-integral to membrane, GO:0005634-nucleus, GO:0015629-actin cytoskeleton
		biological_process							GO:0007186-G-protein coupled receptor signaling pathway, GO:0007155-cell adhesion
LOC_Os11g01439.1	chloroplast unusual positioning protein, putative, expressed	molecular_function	Chr11:256826-262011	56.5894	299.299	2.40299	0.00186868	YES	GO:0005179-hormone activity, GO:0004969-histamine receptor activity, GO:0005198-structural molecule activity
		cellular_component							GO:0005576-extracellular region, GO:0016021-integral to membrane, GO:0005634-nucleus, GO:0015629-actin cytoskeleton, GO:0009507-chloroplast, GO:0009707-chloroplast outer membrane
		biological_process							GO:0007186-G-protein coupled receptor signaling pathway, GO:0007155-cell adhesion, GO:0009902-chloroplast relocation
LOC_Os11g01530.1	ferritin-1, chloroplast precursor, putative, expressed	molecular_function	Chr11:304966-307931	15.2682	80.5852	2.39999	5.50303e-05	YES	GO:0005488-binding, GO:0008199-ferric iron binding, GO:0016491-oxidoreductase activity, GO:0046914-transition metal ion binding
		biological_process							GO:0006826-iron ion transport, GO:0006879-cellular iron ion homeostasis
LOC_Os11g01530.2	ferritin-1, chloroplast precursor, putative, expressed	molecular_function	Chr11:304966-307931	15.2682	80.5852	2.39999	5.50303e-05	YES	GO:0005488-binding, GO:0008199-ferric iron binding, GO:0016491-oxidoreductase activity, GO:0046914-transition metal ion binding
		biological_process							GO:0006826-iron ion transport, GO:0006879-cellular iron ion homeostasis
LOC_Os11g02530.1	WRKY40, expressed	molecular_function	Chr11:787541-789030	0.273427	5.77226	4.39991	7.14153e-05	YES	GO:0003677-DNA binding, GO:0003700-sequence-specific DNA binding transcription factor activity, GO:0043565-sequence-specific DNA binding
		cellular_component							GO:0005634-nucleus
LOC_Os11g02610.3	BTBN20 - Bric-a-Brac, Tramtrack, Broad Complex BTB domain with non-phototropic hypocotyl 3 NPH3 and coiled-coil domains, expressed	molecular_function	Chr11:823416-825831	1.01016	6.37715	2.65833	3.60386e-05	YES	GO:0004185-serine-type carboxypeptidase activity, GO:0004871-signal transducer activity, GO:0005515-protein binding
		biological_process							GO:0006508-proteolysis, GO:0009416-response to light stimulus
LOC_Os11g02610.2	BTBN20 - Bric-a-Brac, Tramtrack, Broad Complex BTB domain with non-phototropic hypocotyl 3 NPH3 and coiled-coil domains, expressed	molecular_function	Chr11:823416-825831	1.01016	6.37715	2.65833	3.60386e-05	YES	GO:0004185-serine-type carboxypeptidase activity, GO:0004871-signal transducer activity, GO:0005515-protein binding
		biological_process							GO:0006508-proteolysis, GO:0009416-response to light stimulus
LOC_Os11g02610.1	BTBN20 - Bric-a-Brac, Tramtrack, Broad Complex BTB domain with non-phototropic hypocotyl 3 NPH3 and coiled-coil domains, expressed	molecular_function	Chr11:823416-825831	1.01016	6.37715	2.65833	3.60386e-05	YES	GO:0004871-signal transducer activity, GO:0005515-protein binding
		biological_process							GO:0009416-response to light stimulus
LOC_Os11g03580.1	expressed protein	-	Chr11:1390584-1391733	9.82685	95.4091	3.27933	8.03548e-05	YES	-
LOC_Os11g04104.1	major facilitator superfamily antiporter, putative, expressed	-	Chr11:1657862-1668362	2.45346	17.3697	2.82368	1.46359e-07	YES	-
LOC_Os11g04104.2	major facilitator superfamily antiporter, putative, expressed	-	Chr11:1657862-1668362	2.45346	17.3697	2.82368	1.46359e-07	YES	-
LOC_Os11g04104.3	major facilitator superfamily antiporter, putative, expressed	cellular_component	Chr11:1657862-1668362	2.45346	17.3697	2.82368	1.46359e-07	YES	GO:0009705-plant-type vacuole membrane
		biological_process							GO:0009624-response to nematode, GO:0080167-response to karrikin, GO:0010043-response to zinc ion, GO:0055069-zinc ion homeostasis
LOC_Os11g04320.1	phosphoglycerate mutase, putative, expressed	molecular_function	Chr11:1798779-1800336	0.136456	3.97428	4.86418	6.33204e-05	YES	GO:0003824-catalytic activity
		biological_process							GO:0008152-metabolic process
LOC_Os11g05340.1	transposon protein, putative, unclassified, expressed	-	Chr11:2364488-2372136	0.0701741	0.781465	3.47717	0.00286631	YES	-
LOC_Os11g05700.1	ABC transporter family protein, putative, expressed	molecular_function	Chr11:2605744-2610544	17.1266	158.915	3.21394	0.000690939	YES	GO:0000166-nucleotide binding, GO:0005524-ATP binding, GO:0016887-ATPase activity, GO:0017111-nucleoside-triphosphatase activity, GO:0042626-ATPase activity, coupled to transmembrane movement of substances
		cellular_component							GO:0016021-integral to membrane
		biological_process							GO:0006810-transport
LOC_Os11g05780.1	DUF623 domain containing protein, expressed	-	Chr11:2665213-2666529	0.289619	4.11049	3.82708	0.0005581	YES	-
LOC_Os11g08210.1	no apical meristem protein, putative, expressed	molecular_function	Chr11:4299148-4301783	9.24878	46.0945	2.31726	0.00447217	YES	GO:0003677-DNA binding
		cellular_component							GO:0005634-nucleus
LOC_Os11g10300.1	OsFBX415 - F-box domain containing protein, expressed	molecular_function	Chr11:5590631-5603077	0.921987	18.1156	4.29635	7.39291e-08	YES	GO:0004672-protein kinase activity, GO:0004674-protein serine/threonine kinase activity, GO:0005524-ATP binding
		biological_process							GO:0006468-protein phosphorylation
LOC_Os11g10310.1	receptor-like protein kinase 2 precursor, putative, expressed	molecular_function	Chr11:5590631-5603077	0.921987	18.1156	4.29635	7.39291e-08	YES	GO:0004672-protein kinase activity, GO:0004674-protein serine/threonine kinase activity, GO:0005524-ATP binding, GO:0000166-nucleotide binding, GO:0004872-receptor activity, GO:0005515-protein binding, GO:0016301-kinase activity, GO:0004713-protein tyrosine kinase activity
		biological_process							GO:0006468-protein phosphorylation
LOC_Os11g10990.1	heat shock protein DnaJ, putative, expressed	molecular_function	Chr11:6059344-6066797	6.32568	208.412	5.04207	2.85118e-08	YES	GO:0031072-heat shock protein binding
		cellular_component							GO:0009507-chloroplast
		biological_process							GO:0006950-response to stress
LOC_Os11g12530.1	receptor-like protein kinase 5 precursor, putative, expressed	molecular_function	Chr11:7011434-7018706	0.349161	3.28529	3.23406	0.00064003	YES	GO:0000166-nucleotide binding, GO:0004672-protein kinase activity, GO:0004674-protein serine/threonine kinase activity, GO:0005515-protein binding, GO:0005524-ATP binding, GO:0004713-protein tyrosine kinase activity
		biological_process							GO:0006468-protein phosphorylation
LOC_Os11g13850.2	rieske domain containing protein, expressed	molecular_function	Chr11:7639435-7642984	98.0176	476.487	2.28132	6.78967e-06	YES	GO:0005506-iron ion binding, GO:0009055-electron carrier activity, GO:0016491-oxidoreductase activity, GO:0046872-metal ion binding, GO:0051536-iron-sulfur cluster binding, GO:0051537-2 iron, 2 sulfur cluster binding
		biological_process							GO:0055114-oxidation-reduction process
LOC_Os11g13850.3	rieske domain containing protein, expressed	molecular_function	Chr11:7639435-7642984	98.0176	476.487	2.28132	6.78967e-06	YES	GO:0005506-iron ion binding, GO:0009055-electron carrier activity, GO:0016491-oxidoreductase activity, GO:0046872-metal ion binding, GO:0051536-iron-sulfur cluster binding, GO:0051537-2 iron, 2 sulfur cluster binding
		cellular_component							GO:0009507-chloroplast, GO:0009535-chloroplast thylakoid membrane, GO:0009941-chloroplast envelope
		biological_process							GO:0055114-oxidation-reduction process
LOC_Os11g13850.1	rieske domain containing protein, expressed	molecular_function	Chr11:7639435-7642984	98.0176	476.487	2.28132	6.78967e-06	YES	GO:0005506-iron ion binding, GO:0009055-electron carrier activity, GO:0016491-oxidoreductase activity, GO:0046872-metal ion binding, GO:0051536-iron-sulfur cluster binding, GO:0051537-2 iron, 2 sulfur cluster binding
		biological_process							GO:0055114-oxidation-reduction process
LOC_Os11g17440.1	enoyl-CoA hydratase/isomerase family protein, expressed	molecular_function	Chr11:9719960-9728087	0.0647235	0.723637	3.48291	0.00465782	YES	GO:0000166-nucleotide binding, GO:0003824-catalytic activity, GO:0004672-protein kinase activity, GO:0004674-protein serine/threonine kinase activity, GO:0005524-ATP binding, GO:0016853-isomerase activity, GO:0004713-protein tyrosine kinase activity
		biological_process							GO:0006468-protein phosphorylation, GO:0008152-metabolic process
LOC_Os11g26880.1	RALFL14 - Rapid ALkalinization Factor RALF family protein precursor, expressed	-	Chr11:15444890-15445948	0.319971	8.8408	4.78816	1.34508e-05	YES	-
LOC_Os11g32650.1	chalcone synthase, putative, expressed	molecular_function	Chr11:19277556-19281016	0.871116	5.77345	2.7285	0.00366146	YES	GO:0003824-catalytic activity, GO:0016210-naringenin-chalcone synthase activity, GO:0016740-transferase activity, GO:0016747-transferase activity, transferring acyl groups other than amino-acyl groups
		cellular_component							GO:0005634-nucleus, GO:0005783-endoplasmic reticulum, GO:0009705-plant-type vacuole membrane
		biological_process							GO:0008152-metabolic process, GO:0009058-biosynthetic process, GO:0009813-flavonoid biosynthetic process, GO:0006633-fatty acid biosynthetic process, GO:0006979-response to oxidative stress, GO:0009611-response to wounding, GO:0010224-response to UV-B, GO:0009753-response to jasmonic acid stimulus, GO:0009926-auxin polar transport, GO:0009629-response to gravity, GO:0031540-regulation of anthocya…
LOC_Os11g37560.1	expressed protein	cellular_component	Chr11:22175491-22178883	2.09352	17.6203	3.07323	1.25435e-05	YES	GO:0009507-chloroplast, GO:0009570-chloroplast stroma
LOC_Os11g37560.2	expressed protein	-	Chr11:22175491-22178883	2.09352	17.6203	3.07323	1.25435e-05	YES	-
LOC_Os11g42040.1	non-TIR-NBS-LRR type resistance protein, putative, expressed	molecular_function	Chr11:25289128-25293954	0.0128495	1.24334	6.59637	2.64318e-05	YES	GO:0000166-nucleotide binding, GO:0005515-protein binding, GO:0005524-ATP binding
		biological_process							GO:0006915-apoptotic process, GO:0006952-defense response
LOC_Os11g42510.1	tyrosine aminotransferase, putative, expressed	molecular_function	Chr11:25596436-25603489	7.21057	110.271	3.9348	7.38424e-06	YES	GO:0003824-catalytic activity, GO:0008483-transaminase activity, GO:0016769-transferase activity, transferring nitrogenous groups, GO:0016847-1-aminocyclopropane-1-carboxylate synthase activity, GO:0030170-pyridoxal phosphate binding, GO:0016829-lyase activity
		biological_process							GO:0009058-biosynthetic process, GO:0006520-cellular amino acid metabolic process
LOC_Os11g42510.2	tyrosine aminotransferase, putative, expressed	molecular_function	Chr11:25596436-25603489	7.21057	110.271	3.9348	7.38424e-06	YES	GO:0003824-catalytic activity, GO:0008483-transaminase activity, GO:0016740-transferase activity, GO:0016769-transferase activity, transferring nitrogenous groups, GO:0016847-1-aminocyclopropane-1-carboxylate synthase activity, GO:0030170-pyridoxal phosphate binding
		biological_process							GO:0009058-biosynthetic process
LOC_Os11g43750.1	polygalacturonase, putative, expressed	molecular_function	Chr11:26420021-26423934	0.174709	9.60837	5.78126	8.12059e-08	YES	GO:0004650-polygalacturonase activity, GO:0016787-hydrolase activity, GO:0016798-hydrolase activity, acting on glycosyl bonds
		cellular_component							GO:0005773-vacuole, GO:0009505-plant-type cell wall
		biological_process							GO:0005975-carbohydrate metabolic process, GO:0008152-metabolic process
LOC_Os11g43860.2	sodium/calcium exchanger protein, putative, expressed	cellular_component	Chr11:26488371-26492383	0.386115	5.81127	3.91175	8.58651e-05	YES	GO:0016020-membrane, GO:0016021-integral to membrane
LOC_Os11g43860.1	sodium/calcium exchanger protein, putative, expressed	molecular_function	Chr11:26488371-26492383	0.386115	5.81127	3.91175	8.58651e-05	YES	GO:0015491-cation:cation antiporter activity
		cellular_component							GO:0016020-membrane, GO:0016021-integral to membrane, GO:0005774-vacuolar membrane
		biological_process							GO:0006826-iron ion transport, GO:0006829-zinc ion transport, GO:0015693-magnesium ion transport
LOC_Os11g45710.1	Os11bglu36 SFR2 homologue, expressed	molecular_function	Chr11:27648701-27655231	8.96891	47.0693	2.39178	1.41435e-08	YES	GO:0003824-catalytic activity, GO:0004553-hydrolase activity, hydrolyzing O-glycosyl compounds, GO:0043169-cation binding, GO:0016787-hydrolase activity, GO:0016798-hydrolase activity, acting on glycosyl bonds, GO:0008422-beta-glucosidase activity
		cellular_component							GO:0009507-chloroplast, GO:0009941-chloroplast envelope
		biological_process							GO:0005975-carbohydrate metabolic process, GO:0008152-metabolic process, GO:0050826-response to freezing
LOC_Os11g45710.2	Os11bglu36 SFR2 homologue, expressed	molecular_function	Chr11:27648701-27655231	8.96891	47.0693	2.39178	1.41435e-08	YES	GO:0003824-catalytic activity, GO:0004553-hydrolase activity, hydrolyzing O-glycosyl compounds, GO:0043169-cation binding, GO:0016787-hydrolase activity, GO:0016798-hydrolase activity, acting on glycosyl bonds
		biological_process							GO:0005975-carbohydrate metabolic process, GO:0008152-metabolic process
LOC_Os11g45710.3	Os11bglu36 SFR2 homologue, expressed	molecular_function	Chr11:27648701-27655231	8.96891	47.0693	2.39178	1.41435e-08	YES	GO:0003824-catalytic activity, GO:0004553-hydrolase activity, hydrolyzing O-glycosyl compounds, GO:0043169-cation binding, GO:0016787-hydrolase activity, GO:0016798-hydrolase activity, acting on glycosyl bonds
		biological_process							GO:0005975-carbohydrate metabolic process, GO:0008152-metabolic process
LOC_Os11g45710.4	Os11bglu36 SFR2 homologue, expressed	molecular_function	Chr11:27648701-27655231	8.96891	47.0693	2.39178	1.41435e-08	YES	GO:0003824-catalytic activity, GO:0004553-hydrolase activity, hydrolyzing O-glycosyl compounds, GO:0043169-cation binding, GO:0016787-hydrolase activity, GO:0016798-hydrolase activity, acting on glycosyl bonds
		biological_process							GO:0005975-carbohydrate metabolic process, GO:0008152-metabolic process
LOC_Os11g45710.6	Os11bglu36 SFR2 homologue, expressed	molecular_function	Chr11:27648701-27655231	8.96891	47.0693	2.39178	1.41435e-08	YES	GO:0003824-catalytic activity, GO:0004553-hydrolase activity, hydrolyzing O-glycosyl compounds, GO:0043169-cation binding, GO:0016787-hydrolase activity, GO:0016798-hydrolase activity, acting on glycosyl bonds
		biological_process							GO:0005975-carbohydrate metabolic process, GO:0008152-metabolic process
LOC_Os11g45710.7	Os11bglu36 SFR2 homologue, expressed	molecular_function	Chr11:27648701-27655231	8.96891	47.0693	2.39178	1.41435e-08	YES	GO:0003824-catalytic activity, GO:0004553-hydrolase activity, hydrolyzing O-glycosyl compounds, GO:0043169-cation binding, GO:0016787-hydrolase activity, GO:0016798-hydrolase activity, acting on glycosyl bonds
		biological_process							GO:0005975-carbohydrate metabolic process, GO:0008152-metabolic process
LOC_Os11g45710.5	Os11bglu36 SFR2 homologue, expressed	molecular_function	Chr11:27648701-27655231	8.96891	47.0693	2.39178	1.41435e-08	YES	GO:0003824-catalytic activity, GO:0004553-hydrolase activity, hydrolyzing O-glycosyl compounds, GO:0043169-cation binding, GO:0016787-hydrolase activity, GO:0016798-hydrolase activity, acting on glycosyl bonds
		biological_process							GO:0005975-carbohydrate metabolic process, GO:0008152-metabolic process
LOC_Os11g47980.1	expressed protein	-	Chr11:28938027-28939907	0.0508785	2.17846	5.42011	0.000706786	YES	-
LOC_Os11g48020.1	fatty acid hydroxylase, putative, expressed	molecular_function	Chr11:28953906-28957199	21.5542	153.277	2.8301	0.000916946	YES	GO:0005506-iron ion binding, GO:0016491-oxidoreductase activity, GO:0080065-4-alpha-methyl-delta7-sterol-4alpha-methyl oxidase activity, GO:0000254-C-4 methylsterol oxidase activity
		cellular_component							GO:0005783-endoplasmic reticulum, GO:0009941-chloroplast envelope
		biological_process							GO:0006633-fatty acid biosynthetic process, GO:0055114-oxidation-reduction process, GO:0016126-sterol biosynthetic process
LOC_Os12g03040.1	no apical meristem protein, putative, expressed	molecular_function	Chr12:1139025-1141362	0.133767	5.53963	5.372	1.51062e-06	YES	GO:0003677-DNA binding
LOC_Os12g03070.1	FHA domain containing protein, putative, expressed	-	Chr12:1156634-1165291	5.4164	26.3511	2.28246	5.27571e-06	YES	-
LOC_Os12g03070.2	FHA domain containing protein, putative, expressed	-	Chr12:1156634-1165291	5.4164	26.3511	2.28246	5.27571e-06	YES	-
LOC_Os12g03070.3	FHA domain containing protein, putative, expressed	-	Chr12:1156634-1165291	5.4164	26.3511	2.28246	5.27571e-06	YES	-
LOC_Os12g03070.4	FHA domain containing protein, putative, expressed	-	Chr12:1156634-1165291	5.4164	26.3511	2.28246	5.27571e-06	YES	-
LOC_Os12g04020.1	hydroxymethylglutaryl-CoA lyase, putative, expressed	molecular_function	Chr12:1671492-1675232	1.23484	22.2672	4.17253	3.0686e-06	YES	GO:0003824-catalytic activity, GO:0016829-lyase activity
		cellular_component							GO:0005739-mitochondrion
		biological_process							GO:0008152-metabolic process
LOC_Os12g04020.2	hydroxymethylglutaryl-CoA lyase, putative, expressed	molecular_function	Chr12:1671492-1675232	1.23484	22.2672	4.17253	3.0686e-06	YES	GO:0003824-catalytic activity
		biological_process							GO:0008152-metabolic process
LOC_Os12g05550.1	sialyltransferase family domain containing protein, expressed	molecular_function	Chr12:2546327-2547906	1.58289	9.3663	2.56492	0.004127	YES	GO:0008373-sialyltransferase activity, GO:0016740-transferase activity, GO:0016757-transferase activity, transferring glycosyl groups
		cellular_component							GO:0030173-integral to Golgi membrane
		biological_process							GO:0006486-protein glycosylation
LOC_Os12g07810.1	aldehyde dehydrogenase, putative, expressed	molecular_function	Chr12:3947119-3955922	1.01583	17.0685	4.0706	9.15024e-06	YES	GO:0004030-aldehyde dehydrogenase [NAD(P)+] activity, GO:0016491-oxidoreductase activity
		cellular_component							GO:0016020-membrane, GO:0005773-vacuole, GO:0005783-endoplasmic reticulum, GO:0009507-chloroplast
		biological_process							GO:0006081-cellular aldehyde metabolic process, GO:0008152-metabolic process, GO:0055114-oxidation-reduction process, GO:0009651-response to salt stress, GO:0009737-response to abscisic acid stimulus, GO:0009269-response to desiccation, GO:0009414-response to water deprivation
LOC_Os12g08760.1	carboxyvinyl-carboxyphosphonate phosphorylmutase, putative, expressed	molecular_function	Chr12:4499735-4503990	0.0601276	141.068	11.1961	0	YES	GO:0003824-catalytic activity
		cellular_component							GO:0009507-chloroplast, GO:0009570-chloroplast stroma
		biological_process							GO:0008152-metabolic process
LOC_Os12g12560.1	NADP-dependent oxidoreductase, putative, expressed	molecular_function	Chr12:6911218-6913929	2.80374	39.0562	3.80013	1.12362e-05	YES	GO:0003824-catalytic activity, GO:0005488-binding, GO:0008270-zinc ion binding, GO:0016491-oxidoreductase activity
		biological_process							GO:0008152-metabolic process, GO:0055114-oxidation-reduction process
LOC_Os12g12580.1	NADP-dependent oxidoreductase, putative, expressed	molecular_function	Chr12:6916184-6918603	0.536534	32.7604	5.93214	1.23539e-11	YES	GO:0003824-catalytic activity, GO:0005488-binding, GO:0008270-zinc ion binding, GO:0016491-oxidoreductase activity
		biological_process							GO:0008152-metabolic process, GO:0055114-oxidation-reduction process
LOC_Os12g12580.2	NADP-dependent oxidoreductase, putative, expressed	molecular_function	Chr12:6916184-6918603	0.536534	32.7604	5.93214	1.23539e-11	YES	GO:0008270-zinc ion binding, GO:0016491-oxidoreductase activity, GO:0003824-catalytic activity, GO:0005488-binding
		biological_process							GO:0055114-oxidation-reduction process, GO:0008152-metabolic process
LOC_Os12g37650.1	DUF538 domain containing protein, putative, expressed	-	Chr12:23115424-23116552	0.593423	9.0108	3.92452	0.000124461	YES	-
LOC_Os12g38850.2	DUF1336 domain containing protein, expressed	cellular_component	Chr12:23879857-23884982	0.255489	79.8489	8.28787	3.73035e-14	YES	GO:0005886-plasma membrane
LOC_Os12g38850.3	DUF1336 domain containing protein, expressed	-	Chr12:23879857-23884982	0.255489	79.8489	8.28787	3.73035e-14	YES	-
LOC_Os12g38850.1	DUF1336 domain containing protein, expressed	-	Chr12:23879857-23884982	0.255489	79.8489	8.28787	3.73035e-14	YES	-
LOC_Os12g42280.1	9-cis-epoxycarotenoid dioxygenase 1, chloroplast precursor, putative, expressed	molecular_function	Chr12:26268229-26270794	1.0913	8.94432	3.03492	0.000533808	YES	GO:0016702-oxidoreductase activity, acting on single donors with incorporation of molecular oxygen, incorporation of two atoms of oxygen, GO:0003872-6-phosphofructokinase activity
		cellular_component							GO:0005945-6-phosphofructokinase complex
		biological_process							GO:0006096-glycolysis
LOC_Os12g42910.1	sodium/calcium exchanger protein, putative, expressed	molecular_function	Chr12:26669154-26671200	0.379751	4.89615	3.68852	0.000227049	YES	GO:0004888-transmembrane signaling receptor activity
		cellular_component							GO:0016020-membrane, GO:0016021-integral to membrane
		biological_process							GO:0007606-sensory perception of chemical stimulus
LOC_Os12g44300.1	CHX28, putative, expressed	molecular_function	Chr12:27461635-27464384	0.129003	2.48905	4.27012	0.000100393	YES	GO:0015299-solute:hydrogen antiporter activity, GO:0015078-hydrogen ion transmembrane transporter activity, GO:0003700-sequence-specific DNA binding transcription factor activity, GO:0043565-sequence-specific DNA binding
		cellular_component							GO:0016021-integral to membrane, GO:0045263-proton-transporting ATP synthase complex, coupling factor F(o)
		biological_process							GO:0006810-transport, GO:0006812-cation transport, GO:0015986-ATP synthesis coupled proton transport, GO:0006355-regulation of transcription, DNA-dependent
LOC_Os12g44370.1	expressed protein	cellular_component	Chr12:27512302-27513821	8.79272	66.6363	2.92193	0.000399765	YES	GO:0009507-chloroplast
LOC_Os12g02420.1	WRKY97, expressed	molecular_function	Chr12:802488-806097	2.59878	12.6279	2.28071	0.000751019	YES	GO:0003677-DNA binding, GO:0003700-sequence-specific DNA binding transcription factor activity, GO:0043565-sequence-specific DNA binding
		cellular_component							GO:0005634-nucleus
LOC_Os12g02420.2	WRKY97, expressed	molecular_function	Chr12:802488-806097	2.59878	12.6279	2.28071	0.000751019	YES	GO:0003677-DNA binding, GO:0003700-sequence-specific DNA binding transcription factor activity, GO:0043565-sequence-specific DNA binding
		cellular_component							GO:0005634-nucleus
LOC_Os12g02450.1	WRKY64, expressed	molecular_function	Chr12:824301-825793	0.100575	2.88623	4.84285	6.89427e-05	YES	GO:0003677-DNA binding, GO:0003700-sequence-specific DNA binding transcription factor activity, GO:0043565-sequence-specific DNA binding
		cellular_component							GO:0005634-nucleus
LOC_Os12g02530.2	BTBN22 - Bric-a-Brac, Tramtrack, Broad Complex BTB domain with non-phototropic hypocotyl 3 NPH3 and coiled-coil domains, expressed	molecular_function	Chr12:861130-863523	0.728468	6.62046	3.184	9.63246e-05	YES	GO:0004871-signal transducer activity, GO:0005515-protein binding
		biological_process							GO:0009416-response to light stimulus
LOC_Os12g02530.3	BTBN22 - Bric-a-Brac, Tramtrack, Broad Complex BTB domain with non-phototropic hypocotyl 3 NPH3 and coiled-coil domains, expressed	molecular_function	Chr12:861130-863523	0.728468	6.62046	3.184	9.63246e-05	YES	GO:0005515-protein binding
LOC_Os12g02530.1	BTBN22 - Bric-a-Brac, Tramtrack, Broad Complex BTB domain with non-phototropic hypocotyl 3 NPH3 and coiled-coil domains, expressed	molecular_function	Chr12:861130-863523	0.728468	6.62046	3.184	9.63246e-05	YES	GO:0004871-signal transducer activity, GO:0005515-protein binding, GO:0004185-serine-type carboxypeptidase activity
		biological_process							GO:0009416-response to light stimulus, GO:0006508-proteolysis
[truncated: 6,350 more rows]

## Sheet: Gran Filling (GF).S2.2
1.2.4 Differentially expressed genes/transcripts (DEGs) at grain filling stage IR42266-29-3R v/s Rajalaxmi
[truncated: 3,256 more rows]

[truncated: 1 more sheets: Term Description]
