# Supplementary material for: Differential Expression of Genes at Panicle Initiation and Grain Filling Stages Implied in Heterosis of Rice Hybrids
Source: Int J Mol Sci. 2020 Feb 6;21(3):1080. doi: 10.3390/ijms21031080 (PMC7038112; doi:10.3390/ijms21031080)
Supplement: Supplementary file 1 [file ijms-21-01080-s001.zip › Additional file 2. 1.xls]

## Sheet: Panicle Initiation (S1)
2.1.1 GO term enrichment of differentially expressed genes (DEGs) of panicle initiation stage (S1) in Ajay
GO term	Ontology	Description	Number in input list	p-value	FDR
GO:0009607	P	response to biotic stimulus	181	1.9e-12	1.4e-10
GO:0015979	P	photosynthesis	59	1.1e-11	4.1e-10
GO:0006091	P	generation of precursor metabolites and energy	71	2.6e-10	4.9e-09	P: Biological Process
GO:0006810	P	transport	331	3.9e-10	4.9e-09	F: Molecular Function
GO:0051234	P	establishment of localization	331	3.9e-10	4.9e-09	C: Cellular Component
GO:0051179	P	localization	331	3.9e-10	4.9e-09
GO:0005975	P	carbohydrate metabolic process	158	4.8e-10	5.2e-09
GO:0009628	P	response to abiotic stimulus	302	6.3e-09	6e-08
GO:0019748	P	secondary metabolic process	83	6.8e-07	5.7e-06
GO:0050896	P	response to stimulus	629	1.6e-06	1.2e-05
GO:0008152	P	metabolic process	1588	4.1e-06	2.8e-05
GO:0009719	P	response to endogenous stimulus	196	2.7e-05	0.00016
GO:0009987	P	cellular process	1477	2.8e-05	0.00016
GO:0006950	P	response to stress	418	0.00053	0.0029
GO:0043412	P	macromolecule modification	333	0.0033	0.016
GO:0006464	P	protein modification process	333	0.0033	0.016
GO:0007165	P	signal transduction	174	0.0055	0.023
GO:0050794	P	regulation of cellular process	174	0.0055	0.023
GO:0006629	P	lipid metabolic process	122	0.0059	0.023
GO:0050789	P	regulation of biological process	185	0.0093	0.035
GO:0016265	P	death	49	0.017	0.054
GO:0008219	P	cell death	49	0.017	0.054
GO:0009606	P	tropism	15	0.016	0.054
GO:0044238	P	primary metabolic process	1002	0.025	0.079
GO:0042592	P	homeostatic process	33	0.031	0.089
GO:0019725	P	cellular homeostasis	33	0.031	0.089
GO:0019538	P	protein metabolic process	470	0.06	0.16
GO:0009838	P	abscission	6	0.058	0.16
GO:0065007	P	biological regulation	234	0.065	0.17
GO:0009058	P	biosynthetic process	552	0.085	0.21
GO:0044267	P	cellular protein metabolic process	373	0.11	0.26
GO:0044237	P	cellular metabolic process	762	0.16	0.37
GO:0009791	P	post-embryonic development	151	0.2	0.45
GO:0043170	P	macromolecule metabolic process	490	0.32	0.7
GO:0048608	P	reproductive structure development	49	0.36	0.75
GO:0003006	P	reproductive developmental process	49	0.36	0.75
GO:0009908	P	flower development	48	0.39	0.79
GO:0019222	P	regulation of metabolic process	13	0.48	0.86
GO:0040029	P	regulation of gene expression, epigenetic	13	0.48	0.86
GO:0010468	P	regulation of gene expression	13	0.48	0.86
GO:0060255	P	regulation of macromolecule metabolic process	13	0.48	0.86
GO:0032501	P	multicellular organismal process	260	0.45	0.86
GO:0009056	P	catabolic process	143	0.49	0.86
GO:0007275	P	multicellular organismal development	252	0.54	0.91
GO:0044260	P	cellular macromolecule metabolic process	383	0.57	0.95
GO:0009605	P	response to external stimulus	47	0.6	0.97
GO:0009991	P	response to extracellular stimulus	20	0.98	1
GO:0009790	P	embryonic development	48	0.88	1
GO:0006807	P	nitrogen compound metabolic process	318	1	1
GO:0034645	P	cellular macromolecule biosynthetic process	40	1	1
GO:0010467	P	gene expression	53	1	1
GO:0090066	P	regulation of anatomical structure size	22	1	1
GO:0007049	P	cell cycle	8	1	1
GO:0009653	P	anatomical structure morphogenesis	69	0.98	1
GO:0016049	P	cell growth	22	1	1
GO:0000003	P	reproduction	137	0.66	1
GO:0048869	P	cellular developmental process	46	0.83	1
GO:0016043	P	cellular component organization	81	1	1
GO:0040007	P	growth	39	1	1
GO:0065008	P	regulation of biological quality	53	0.95	1
GO:0030154	P	cell differentiation	46	0.83	1
GO:0006139	P	nucleobase, nucleoside, nucleotide and nucleic acid metabolic process	318	1	1
GO:0008361	P	regulation of cell size	22	1	1
GO:0009059	P	macromolecule biosynthetic process	40	1	1
GO:0051704	P	multi-organism process	18	0.98	1
GO:0022414	P	reproductive process	67	0.73	1
GO:0048856	P	anatomical structure development	101	0.98	1
GO:0032502	P	developmental process	264	0.74	1
GO:0009875	P	pollen-pistil interaction	5	0.98	1
GO:0007154	P	cell communication	26	1	1
GO:0009856	P	pollination	18	0.98	1
GO:0006259	P	DNA metabolic process	12	1	1
GO:0044249	P	cellular biosynthetic process	40	1	1
GO:0006412	P	translation	40	1	1
GO:0032535	P	regulation of cellular component size	22	1	1
GO:0005215	F	transporter activity	251	1.5e-17	3.7e-16
GO:0003824	F	catalytic activity	1217	5.3e-12	6.7e-11
GO:0016740	F	transferase activity	493	5.9e-08	4.9e-07
GO:0016301	F	kinase activity	272	1.8e-07	9.2e-07
GO:0016772	F	transferase activity, transferring phosphorus-containing groups	272	1.8e-07	9.2e-07
GO:0019825	F	oxygen binding	51	0.0021	0.0076
GO:0005515	F	protein binding	410	0.0018	0.0076
GO:0005198	F	structural molecule activity	57	0.17	0.52
GO:0016787	F	hydrolase activity	319	0.2	0.56
GO:0005102	F	receptor binding	8	0.23	0.57
GO:0060089	F	molecular transducer activity	23	0.97	1
GO:0000166	F	nucleotide binding	239	0.78	1
GO:0005488	F	binding	1090	0.52	1
GO:0003676	F	nucleic acid binding	215	1	1
GO:0003677	F	DNA binding	178	1	1
GO:0016788	F	hydrolase activity, acting on ester bonds	17	0.68	1
GO:0008289	F	lipid binding	23	0.79	1
GO:0004518	F	nuclease activity	17	0.68	1
GO:0003723	F	RNA binding	30	1	1
GO:0030246	F	carbohydrate binding	22	0.61	1
GO:0004872	F	receptor activity	12	0.93	1
GO:0004871	F	signal transducer activity	23	0.97	1
GO:0030528	F	transcription regulator activity	159	0.87	1
GO:0030234	F	enzyme regulator activity	19	0.98	1
GO:0003700	F	transcription factor activity	159	0.87	1
GO:0016020	C	membrane	830	1.7e-19	7.7e-18
GO:0005886	C	plasma membrane	447	1.7e-14	3.8e-13
GO:0031975	C	envelope	24	1.8e-07	1e-06
GO:0031967	C	organelle envelope	24	1.8e-07	1e-06
GO:0012505	C	endomembrane system	24	1.8e-07	1e-06
GO:0005635	C	nuclear envelope	24	1.8e-07	1e-06
GO:0030312	C	external encapsulating structure	145	1.4e-07	1e-06
GO:0005618	C	cell wall	144	1.2e-07	1e-06
GO:0005773	C	vacuole	180	2.5e-07	1.3e-06
GO:0005737	C	cytoplasm	971	1.4e-06	6.4e-06
GO:0044444	C	cytoplasmic part	895	2e-06	8.2e-06
GO:0044464	C	cell part	1584	3.9e-06	1.5e-05
GO:0005829	C	cytosol	283	6e-05	0.00021
GO:0005623	C	cell	1773	0.00015	0.00047
GO:0009579	C	thylakoid	81	0.0003	0.0009
GO:0009536	C	plastid	383	0.00095	0.0027
GO:0044424	C	intracellular part	1107	0.0036	0.0094
GO:0043231	C	intracellular membrane-bounded organelle	909	0.0054	0.013
GO:0043227	C	membrane-bounded organelle	909	0.0054	0.013
GO:0005783	C	endoplasmic reticulum	73	0.0085	0.019
GO:0043229	C	intracellular organelle	929	0.011	0.022
GO:0043226	C	organelle	929	0.011	0.022
GO:0005622	C	intracellular	1132	0.017	0.033
GO:0005794	C	Golgi apparatus	45	0.021	0.039
GO:0044428	C	nuclear part	70	0.044	0.073
GO:0044446	C	intracellular organelle part	70	0.044	0.073
GO:0044422	C	organelle part	70	0.044	0.073
GO:0030529	C	ribonucleoprotein complex	56	0.087	0.13
GO:0005840	C	ribosome	56	0.087	0.13
GO:0032991	C	macromolecular complex	56	0.087	0.13
GO:0005777	C	peroxisome	23	0.17	0.24
GO:0042579	C	microbody	23	0.17	0.24
GO:0043232	C	intracellular non-membrane-bounded organelle	97	0.23	0.3
GO:0043228	C	non-membrane-bounded organelle	97	0.23	0.3
GO:0005739	C	mitochondrion	118	0.25	0.32
GO:0005856	C	cytoskeleton	20	0.41	0.51
GO:0005730	C	nucleolus	36	0.49	0.59
GO:0005576	C	extracellular region	54	0.55	0.66
GO:0031974	C	membrane-enclosed lumen	46	0.76	0.8
GO:0031981	C	nuclear lumen	46	0.76	0.8
GO:0043233	C	organelle lumen	46	0.76	0.8
GO:0005634	C	nucleus	285	0.73	0.8
GO:0070013	C	intracellular organelle lumen	46	0.76	0.8
GO:0005768	C	endosome	7	0.84	0.86
GO:0005654	C	nucleoplasm	13	0.89	0.89

## Sheet: Grain filling (S2)
2.1.2 GO term enrichment of differentially expressed genes (DEGs)of grain filling stage (S2) in Ajay
GO term	Ontology	Description	Number in input list	p-value	FDR
GO:0005975	P	carbohydrate metabolic process	254	2.7e-14	2e-12
GO:0006810	P	transport	510	3.3e-10	6.2e-09
GO:0051234	P	establishment of localization	510	3.3e-10	6.2e-09	P: Biological Process
GO:0051179	P	localization	510	3.3e-10	6.2e-09	F: Molecular Function
GO:0009628	P	response to abiotic stimulus	462	2.2e-08	3.3e-07	C: Cellular Component
GO:0009606	P	tropism	32	1.5e-06	1.9e-05
GO:0042592	P	homeostatic process	68	3e-06	2.8e-05
GO:0019725	P	cellular homeostasis	68	3e-06	2.8e-05
GO:0008152	P	metabolic process	2568	5.1e-06	4.3e-05
GO:0006091	P	generation of precursor metabolites and energy	81	0.0001	0.00075
GO:0009605	P	response to external stimulus	111	0.0003	0.002
GO:0009719	P	response to endogenous stimulus	291	0.00098	0.006
GO:0050896	P	response to stimulus	954	0.001	0.006
GO:0006629	P	lipid metabolic process	199	0.0014	0.0076
GO:0009607	P	response to biotic stimulus	212	0.0026	0.013
GO:0015979	P	photosynthesis	53	0.008	0.037
GO:0019748	P	secondary metabolic process	100	0.01	0.044
GO:0009987	P	cellular process	2297	0.015	0.061
GO:0009058	P	biosynthetic process	912	0.077	0.3
GO:0006950	P	response to stress	617	0.15	0.57
GO:0009791	P	post-embryonic development	250	0.17	0.61
GO:0009056	P	catabolic process	250	0.22	0.77
GO:0009991	P	response to extracellular stimulus	54	0.28	0.9
GO:0016265	P	death	37	1	1
GO:0019222	P	regulation of metabolic process	7	1	1
GO:0043412	P	macromolecule modification	425	1	1
GO:0009790	P	embryonic development	85	0.85	1
GO:0006807	P	nitrogen compound metabolic process	594	0.96	1
GO:0007165	P	signal transduction	244	0.39	1
GO:0034645	P	cellular macromolecule biosynthetic process	85	0.99	1
GO:0010467	P	gene expression	92	1	1
GO:0008219	P	cell death	37	1	1
GO:0090066	P	regulation of anatomical structure size	33	1	1
GO:0050789	P	regulation of biological process	251	0.73	1
GO:0007049	P	cell cycle	43	0.99	1
GO:0044267	P	cellular protein metabolic process	509	1	1
GO:0009653	P	anatomical structure morphogenesis	102	1	1
GO:0016049	P	cell growth	33	1	1
GO:0000003	P	reproduction	206	0.99	1
GO:0044260	P	cellular macromolecule metabolic process	564	1	1
GO:0048869	P	cellular developmental process	51	1	1
GO:0040029	P	regulation of gene expression, epigenetic	7	1	1
GO:0016043	P	cellular component organization	183	1	1
GO:0065007	P	biological regulation	334	0.88	1
GO:0065008	P	regulation of biological quality	101	0.8	1
GO:0009908	P	flower development	70	0.81	1
GO:0010468	P	regulation of gene expression	7	1	1
GO:0030154	P	cell differentiation	51	1	1
GO:0048608	P	reproductive structure development	73	0.73	1
GO:0006139	P	nucleobase, nucleoside, nucleotide and nucleic acid metabolic process	594	0.96	1
GO:0060255	P	regulation of macromolecule metabolic process	7	1	1
GO:0032501	P	multicellular organismal process	422	0.69	1
GO:0006464	P	protein modification process	425	1	1
GO:0050794	P	regulation of cellular process	244	0.39	1
GO:0003006	P	reproductive developmental process	73	0.73	1
GO:0008361	P	regulation of cell size	33	1	1
GO:0009059	P	macromolecule biosynthetic process	85	0.99	1
GO:0040007	P	growth	52	1	1
GO:0051704	P	multi-organism process	26	1	1
GO:0044238	P	primary metabolic process	1584	0.33	1
GO:0022414	P	reproductive process	97	0.99	1
GO:0019538	P	protein metabolic process	649	1	1
GO:0048856	P	anatomical structure development	156	1	1
GO:0044237	P	cellular metabolic process	1141	0.99	1
GO:0043170	P	macromolecule metabolic process	705	1	1
GO:0032502	P	developmental process	412	0.99	1
GO:0009875	P	pollen-pistil interaction	16	0.72	1
GO:0007154	P	cell communication	60	0.91	1
GO:0009856	P	pollination	26	1	1
GO:0006259	P	DNA metabolic process	62	0.89	1
GO:0009838	P	abscission	5	0.53	1
GO:0007275	P	multicellular organismal development	402	0.87	1
GO:0044249	P	cellular biosynthetic process	85	0.99	1
GO:0006412	P	translation	85	0.99	1
GO:0032535	P	regulation of cellular component size	33	1	1
GO:0005215	F	transporter activity	375	8.4e-19	2.1e-17
GO:0003824	F	catalytic activity	1966	1.2e-14	1.5e-13
GO:0019825	F	oxygen binding	83	0.00017	0.0014
GO:0016787	F	hydrolase activity	585	0.00036	0.0023
GO:0016740	F	transferase activity	712	0.0024	0.012
GO:0016788	F	hydrolase activity, acting on ester bonds	39	0.077	0.26
GO:0004518	F	nuclease activity	39	0.077	0.26
GO:0004872	F	receptor activity	36	0.084	0.26
GO:0060089	F	molecular transducer activity	59	0.26	0.64
GO:0004871	F	signal transducer activity	59	0.26	0.64
GO:0016301	F	kinase activity	337	0.36	0.75
GO:0016772	F	transferase activity, transferring phosphorus-containing groups	337	0.36	0.75
GO:0000166	F	nucleotide binding	354	1	1
GO:0005488	F	binding	1753	0.95	1
GO:0003676	F	nucleic acid binding	446	1	1
GO:0003677	F	DNA binding	338	1	1
GO:0008289	F	lipid binding	36	0.93	1
GO:0003723	F	RNA binding	92	0.59	1
GO:0005515	F	protein binding	586	0.59	1
GO:0005102	F	receptor binding	8	0.79	1
GO:0030246	F	carbohydrate binding	32	0.89	1
GO:0030528	F	transcription regulator activity	257	0.98	1
GO:0005198	F	structural molecule activity	68	0.97	1
GO:0030234	F	enzyme regulator activity	25	1	1
GO:0003700	F	transcription factor activity	257	0.98	1
GO:0009536	C	plastid	818	4.3e-30	2e-28
GO:0044444	C	cytoplasmic part	1592	5.4e-18	1.2e-16
GO:0005737	C	cytoplasm	1700	3.1e-16	4.7e-15
GO:0043231	C	intracellular membrane-bounded organelle	1648	4.3e-11	3.9e-10
GO:0043227	C	membrane-bounded organelle	1648	4.3e-11	3.9e-10
GO:0043229	C	intracellular organelle	1682	4.7e-10	3e-09
GO:0043226	C	organelle	1682	4.7e-10	3e-09
GO:0044424	C	intracellular part	1967	7.2e-10	4.1e-09
GO:0005622	C	intracellular	2010	7.1e-08	3.6e-07
GO:0005739	C	mitochondrion	255	9.4e-08	4.2e-07
GO:0044464	C	cell part	2593	3.2e-07	1.3e-06
GO:0005773	C	vacuole	268	2.9e-06	1.1e-05
GO:0016020	C	membrane	1117	1.5e-05	4.8e-05
GO:0009579	C	thylakoid	131	1.4e-05	4.8e-05
GO:0005623	C	cell	2831	0.004	0.012
GO:0005829	C	cytosol	414	0.018	0.05
GO:0005654	C	nucleoplasm	34	0.19	0.5
GO:0005576	C	extracellular region	97	0.28	0.7
GO:0031974	C	membrane-enclosed lumen	82	0.63	0.95
GO:0030529	C	ribonucleoprotein complex	79	0.46	0.95
GO:0031981	C	nuclear lumen	82	0.63	0.95
GO:0005777	C	peroxisome	31	0.55	0.95
GO:0042579	C	microbody	31	0.55	0.95
GO:0043233	C	organelle lumen	82	0.63	0.95
GO:0044428	C	nuclear part	92	0.66	0.95
GO:0005840	C	ribosome	79	0.46	0.95
GO:0044446	C	intracellular organelle part	92	0.66	0.95
GO:0044422	C	organelle part	92	0.66	0.95
GO:0032991	C	macromolecular complex	79	0.46	0.95
GO:0005886	C	plasma membrane	507	0.56	0.95
GO:0070013	C	intracellular organelle lumen	82	0.63	0.95
GO:0005783	C	endoplasmic reticulum	69	1	1
GO:0031975	C	envelope	10	0.83	1
GO:0005794	C	Golgi apparatus	34	1	1
GO:0031967	C	organelle envelope	10	0.83	1
GO:0043232	C	intracellular non-membrane-bounded organelle	128	0.98	1
GO:0012505	C	endomembrane system	10	0.83	1
GO:0005730	C	nucleolus	53	0.83	1
GO:0005634	C	nucleus	439	1	1
GO:0005635	C	nuclear envelope	10	0.83	1
GO:0030312	C	external encapsulating structure	132	0.98	1
GO:0043228	C	non-membrane-bounded organelle	128	0.98	1
GO:0005618	C	cell wall	132	0.98	1
GO:0005856	C	cytoskeleton	13	1	1
GO:0005768	C	endosome	14	0.72	1
