# Supplementary material for: Differential Expression of Genes at Panicle Initiation and Grain Filling Stages Implied in Heterosis of Rice Hybrids
Source: Int J Mol Sci. 2020 Feb 6;21(3):1080. doi: 10.3390/ijms21031080 (PMC7038112; doi:10.3390/ijms21031080)
Supplement: Supplementary file 1 [file ijms-21-01080-s001.zip › Additional file 2. 2.xls]

## Sheet: Panicle Initiation (PI)
2.2.1 GO term enrichment of differentially expressed genes (DEGs) of panicle initiation stage (S1) in Rajalaxmi
GO term	Ontology	Description	Number in input list	p-value
GO:0009607	P	response to biotic stimulus	44	4.8e-06
GO:0005975	P	carbohydrate metabolic process	40	1e-05
GO:0006810	P	transport	75	4.8e-05
GO:0051234	P	establishment of localization	75	4.8e-05
GO:0051179	P	localization	75	4.8e-05
GO:0019748	P	secondary metabolic process	24	3.5e-05
GO:0006091	P	generation of precursor metabolites and energy	18	8.5e-05
GO:0050896	P	response to stimulus	131	0.0032
GO:0044249	P	cellular biosynthetic process	23	0.0053
GO:0034645	P	cellular macromolecule biosynthetic process	23	0.0053
GO:0009059	P	macromolecule biosynthetic process	23	0.0053
GO:0006412	P	translation	23	0.0053
GO:0008152	P	metabolic process	312	0.018
GO:0009719	P	response to endogenous stimulus	40	0.023
GO:0006950	P	response to stress	87	0.022
GO:0010467	P	gene expression	23	0.032
GO:0009058	P	biosynthetic process	115	0.099
GO:0009628	P	response to abiotic stimulus	50	0.11
GO:0009987	P	cellular process	273	0.14
GO:0009056	P	catabolic process	32	0.22
GO:0044238	P	primary metabolic process	193	0.22
GO:0015979	P	photosynthesis	6	0.28
GO:0006629	P	lipid metabolic process	21	0.33
GO:0009991	P	response to extracellular stimulus	5	0.68
GO:0009791	P	post-embryonic development	27	0.54
GO:0007165	P	signal transduction	26	0.65
GO:0044267	P	cellular protein metabolic process	68	0.49
GO:0016049	P	cell growth	9	0.52
GO:0000003	P	reproduction	26	0.63
GO:0044260	P	cellular macromolecule metabolic process	73	0.59
GO:0090066	P	regulation of anatomical structure size	9	0.52
GO:0050794	P	regulation of cellular process	26	0.65
GO:0040007	P	growth	10	0.66
GO:0009605	P	response to external stimulus	10	0.46
GO:0009790	P	embryonic development	10	0.64
GO:0019538	P	protein metabolic process	85	0.48
GO:0008361	P	regulation of cell size	9	0.52
GO:0044237	P	cellular metabolic process	140	0.56
GO:0043170	P	macromolecule metabolic process	90	0.61
GO:0007275	P	multicellular organismal development	46	0.67
GO:0032535	P	regulation of cellular component size	9	0.52
GO:0043412	P	macromolecule modification	45	0.92
GO:0006807	P	nitrogen compound metabolic process	55	0.99
GO:0009653	P	anatomical structure morphogenesis	10	0.97
GO:0050789	P	regulation of biological process	26	0.79
GO:0022414	P	reproductive process	8	0.96
GO:0016043	P	cellular component organization	22	0.87
GO:0065007	P	biological regulation	31	0.95
GO:0065008	P	regulation of biological quality	10	0.8
GO:0009908	P	flower development	6	0.88
GO:0032502	P	developmental process	48	0.76
GO:0032501	P	multicellular organismal process	46	0.71
GO:0048608	P	reproductive structure development	6	0.88
GO:0006139	P	nucleobase, nucleoside, nucleotide and nucleic acid metabolic process	55	0.99
GO:0006464	P	protein modification process	45	0.92
GO:0003006	P	reproductive developmental process	6	0.88
GO:0048856	P	anatomical structure development	14	0.99
GO:0006259	P	DNA metabolic process	5	0.91
GO:0005215	F	transporter activity	54	8.2e-06
GO:0005198	F	structural molecule activity	23	0.00018
GO:0003824	F	catalytic activity	238	0.0014
GO:0016787	F	hydrolase activity	83	0.0027
GO:0019825	F	oxygen binding	11	0.067
GO:0016772	F	transferase activity, transferring phosphorus-containing groups	38	0.53
GO:0016301	F	kinase activity	38	0.53
GO:0005488	F	binding	215	0.42
GO:0003676	F	nucleic acid binding	33	1
GO:0005515	F	protein binding	62	0.78
GO:0003677	F	DNA binding	25	1
GO:0030528	F	transcription regulator activity	24	0.96
GO:0016740	F	transferase activity	69	0.72
GO:0000166	F	nucleotide binding	43	0.79
GO:0003700	F	transcription factor activity	24	0.96
GO:0030312	C	external encapsulating structure	44	2.2e-07
GO:0005618	C	cell wall	44	1.7e-07
GO:0005840	C	ribosome	23	6.5e-05
GO:0032991	C	macromolecular complex	23	6.5e-05
GO:0030529	C	ribonucleoprotein complex	23	6.5e-05
GO:0005576	C	extracellular region	26	4.4e-05
GO:0016020	C	membrane	157	0.00026
GO:0009579	C	thylakoid	21	0.0031
GO:0043232	C	intracellular non-membrane-bounded organelle	27	0.02
GO:0043228	C	non-membrane-bounded organelle	27	0.02
GO:0005773	C	vacuole	32	0.06
GO:0005886	C	plasma membrane	71	0.078
GO:0005623	C	cell	328	0.19
GO:0044464	C	cell part	278	0.3
GO:0009536	C	plastid	68	0.28
GO:0005783	C	endoplasmic reticulum	9	0.73
GO:0005794	C	Golgi apparatus	5	0.76
GO:0043231	C	intracellular membrane-bounded organelle	132	0.98
GO:0005829	C	cytosol	42	0.59
GO:0044428	C	nuclear part	5	0.98
GO:0044424	C	intracellular part	168	0.96
GO:0043229	C	intracellular organelle	137	0.98
GO:0043227	C	membrane-bounded organelle	132	0.98
GO:0044446	C	intracellular organelle part	5	0.98
GO:0044444	C	cytoplasmic part	140	0.67
GO:0044422	C	organelle part	5	0.98
GO:0005634	C	nucleus	30	1
GO:0005739	C	mitochondrion	6	1
GO:0005622	C	intracellular	170	0.98
GO:0005737	C	cytoplasm	152	0.68
GO:0043226	C	organelle	137	0.98

## Sheet: Grain Filling (GF)
2.2.2 GO term enrichment of differentially expressed genes (DEGs) of grain filling stage (S2) in Rajalaxmi
GO term	Ontology	Description	p-value
GO:0034645	P	cellular macromolecule biosynthetic process	4.4e-11
GO:0009059	P	macromolecule biosynthetic process	4.4e-11
GO:0044249	P	cellular biosynthetic process	4.4e-11
GO:0006412	P	translation	4.4e-11
GO:0005975	P	carbohydrate metabolic process	2.7e-10
GO:0010467	P	gene expression	6.4e-09
GO:0006810	P	transport	1.5e-07
GO:0051234	P	establishment of localization	1.5e-07
GO:0051179	P	localization	1.5e-07
GO:0009628	P	response to abiotic stimulus	1.1e-06
GO:0015979	P	photosynthesis	4e-06
GO:0008152	P	metabolic process	7.8e-06
GO:0042592	P	homeostatic process	8e-05
GO:0019725	P	cellular homeostasis	8e-05
GO:0009058	P	biosynthetic process	0.00015
GO:0006091	P	generation of precursor metabolites and energy	0.00019
GO:0050896	P	response to stimulus	0.0025
GO:0009987	P	cellular process	0.0027
GO:0009607	P	response to biotic stimulus	0.003
GO:0009606	P	tropism	0.019
GO:0044267	P	cellular protein metabolic process	0.059
GO:0006629	P	lipid metabolic process	0.063
GO:0009605	P	response to external stimulus	0.067
GO:0044260	P	cellular macromolecule metabolic process	0.077
GO:0019748	P	secondary metabolic process	0.081
GO:0006950	P	response to stress	0.082
GO:0044238	P	primary metabolic process	0.11
GO:0009719	P	response to endogenous stimulus	0.13
GO:0019538	P	protein metabolic process	0.23
GO:0043170	P	macromolecule metabolic process	0.3
GO:0044237	P	cellular metabolic process	0.36
GO:0016265	P	death	1
GO:0009991	P	response to extracellular stimulus	0.69
GO:0019222	P	regulation of metabolic process	0.83
GO:0043412	P	macromolecule modification	0.93
GO:0009791	P	post-embryonic development	0.99
GO:0009790	P	embryonic development	0.96
GO:0006807	P	nitrogen compound metabolic process	0.99
GO:0007165	P	signal transduction	0.72
GO:0008219	P	cell death	1
GO:0090066	P	regulation of anatomical structure size	1
GO:0050789	P	regulation of biological process	0.78
GO:0007049	P	cell cycle	1
GO:0009653	P	anatomical structure morphogenesis	1
GO:0016049	P	cell growth	1
GO:0000003	P	reproduction	1
GO:0048869	P	cellular developmental process	1
GO:0040029	P	regulation of gene expression, epigenetic	0.83
GO:0016043	P	cellular component organization	1
GO:0065007	P	biological regulation	0.97
GO:0065008	P	regulation of biological quality	0.99
GO:0009908	P	flower development	0.99
GO:0010468	P	regulation of gene expression	0.83
GO:0030154	P	cell differentiation	1
GO:0048608	P	reproductive structure development	0.98
GO:0006139	P	nucleobase, nucleoside, nucleotide and nucleic acid metabolic process	0.99
GO:0060255	P	regulation of macromolecule metabolic process	0.83
GO:0032501	P	multicellular organismal process	1
GO:0006464	P	protein modification process	0.93
GO:0050794	P	regulation of cellular process	0.72
GO:0003006	P	reproductive developmental process	0.98
GO:0008361	P	regulation of cell size	1
GO:0040007	P	growth	1
GO:0009056	P	catabolic process	0.95
GO:0051704	P	multi-organism process	1
GO:0022414	P	reproductive process	1
GO:0048856	P	anatomical structure development	1
GO:0032502	P	developmental process	1
GO:0009875	P	pollen-pistil interaction	0.83
GO:0007154	P	cell communication	0.98
GO:0009856	P	pollination	1
GO:0006259	P	DNA metabolic process	0.75
GO:0007275	P	multicellular organismal development	1
GO:0032535	P	regulation of cellular component size	1
GO:0005198	F	structural molecule activity	1.2e-15
GO:0005215	F	transporter activity	5.4e-15
GO:0003824	F	catalytic activity	1.5e-09
GO:0003723	F	RNA binding	1.5e-07
GO:0016740	F	transferase activity	0.0019
GO:0016788	F	hydrolase activity, acting on ester bonds	0.0036
GO:0004518	F	nuclease activity	0.0036
GO:0060089	F	molecular transducer activity	0.0096
GO:0004871	F	signal transducer activity	0.0096
GO:0016787	F	hydrolase activity	0.019
GO:0019825	F	oxygen binding	0.15
GO:0016301	F	kinase activity	0.18
GO:0016772	F	transferase activity, transferring phosphorus-containing groups	0.18
GO:0004872	F	receptor activity	0.19
GO:0000166	F	nucleotide binding	0.9
GO:0016818	F	hydrolase activity, acting on acid anhydrides, in phosphorus-containing anhydrides	0.84
GO:0016817	F	hydrolase activity, acting on acid anhydrides	0.84
GO:0005488	F	binding	1
GO:0003676	F	nucleic acid binding	1
GO:0003677	F	DNA binding	1
GO:0003774	F	motor activity	0.84
GO:0016462	F	pyrophosphatase activity	0.84
GO:0008289	F	lipid binding	1
GO:0005515	F	protein binding	0.99
GO:0003682	F	chromatin binding	0.83
GO:0030246	F	carbohydrate binding	0.99
GO:0030528	F	transcription regulator activity	1
GO:0030234	F	enzyme regulator activity	1
GO:0017111	F	nucleoside-triphosphatase activity	0.84
GO:0003700	F	transcription factor activity	1
GO:0009536	C	plastid	5.1e-64
GO:0044444	C	cytoplasmic part	6e-28
GO:0005737	C	cytoplasm	5.5e-25
GO:0043229	C	intracellular organelle	1.9e-18
GO:0009579	C	thylakoid	2.3e-18
GO:0043226	C	organelle	1.9e-18
GO:0043231	C	intracellular membrane-bounded organelle	1.6e-17
GO:0043227	C	membrane-bounded organelle	1.6e-17
GO:0030529	C	ribonucleoprotein complex	2.4e-17
GO:0005840	C	ribosome	2.4e-17
GO:0032991	C	macromolecular complex	2.4e-17
GO:0044424	C	intracellular part	1.5e-13
GO:0005622	C	intracellular	8.6e-13
GO:0044464	C	cell part	5.1e-08
GO:0005773	C	vacuole	7.5e-07
GO:0005739	C	mitochondrion	1.4e-06
GO:0043232	C	intracellular non-membrane-bounded organelle	3.1e-05
GO:0043228	C	non-membrane-bounded organelle	3.1e-05
GO:0016020	C	membrane	0.00013
GO:0005829	C	cytosol	0.00081
GO:0005623	C	cell	0.0059
GO:0005777	C	peroxisome	0.077
GO:0042579	C	microbody	0.077
GO:0005654	C	nucleoplasm	0.17
GO:0005576	C	extracellular region	0.21
GO:0044428	C	nuclear part	0.32
GO:0044446	C	intracellular organelle part	0.32
GO:0044422	C	organelle part	0.32
GO:0031974	C	membrane-enclosed lumen	0.45
GO:0031975	C	envelope	0.39
GO:0031981	C	nuclear lumen	0.45
GO:0031967	C	organelle envelope	0.39
GO:0043233	C	organelle lumen	0.45
GO:0012505	C	endomembrane system	0.39
GO:0005730	C	nucleolus	0.43
GO:0005635	C	nuclear envelope	0.39
GO:0070013	C	intracellular organelle lumen	0.45
GO:0005886	C	plasma membrane	0.78
GO:0005618	C	cell wall	0.85
GO:0030312	C	external encapsulating structure	0.89
GO:0005783	C	endoplasmic reticulum	1
GO:0005794	C	Golgi apparatus	1
GO:0005634	C	nucleus	1
GO:0005856	C	cytoskeleton	1
GO:0005768	C	endosome	1
