# Supplementary material for: Differential Expression of Genes at Panicle Initiation and Grain Filling Stages Implied in Heterosis of Rice Hybrids
Source: Int J Mol Sci. 2020 Feb 6;21(3):1080. doi: 10.3390/ijms21031080 (PMC7038112; doi:10.3390/ijms21031080)
Supplement: Supplementary file 1 [file ijms-21-01080-s001.zip › Additional file 3. 1.xls]

## Sheet: Panicle Initiation (S1) in Ajay
3.1.1 KEGG Pathway assignments of genes involve in different biological, cellular and molecular functions in Ajay at Panicle initiation stage
1.1 Biological Process
Carbohydrate metabolism
Gene ID	KEGG Orthology	Enzyme
00010 Glycolysis / Gluconeogenesis [PATH:ko00010]
LOC_Os05g09500.1	K00844 HK	hexokinase [EC:2.7.1.1]
LOC_Os05g10650.1	K00850 pfkA, PFK	6-phosphofructokinase 1 [EC:2.7.1.11]
LOC_Os05g36270.1	K03841 FBP, fbp	fructose-1,6-bisphosphatase I [EC:3.1.3.11]
LOC_Os05g36270.2	K03841 FBP, fbp	fructose-1,6-bisphosphatase I [EC:3.1.3.11]
LOC_Os05g36270.3	K03841 FBP, fbp	fructose-1,6-bisphosphatase I [EC:3.1.3.11]
LOC_Os09g20820.1	K01689 ENO, eno	enolase [EC:4.2.1.11]
LOC_Os01g47080.1	K00873 PK, pyk	pyruvate kinase [EC:2.7.1.40]
LOC_Os03g46910.1	K00873 PK, pyk	pyruvate kinase [EC:2.7.1.40]
LOC_Os02g01500.1	K00627 DLAT, aceF, pdhC	pyruvate dehydrogenase E2 component (dihydrolipoamide acetyltransferase) [EC:2.3.1.12]
LOC_Os01g06660.1	K01568 E4.1.1.1, pdc	pyruvate decarboxylase [EC:4.1.1.1]
LOC_Os03g18220.1	K01568 E4.1.1.1, pdc	pyruvate decarboxylase [EC:4.1.1.1]
LOC_Os03g18220.2	K01568 E4.1.1.1, pdc	pyruvate decarboxylase [EC:4.1.1.1]
LOC_Os10g07229.1	K00001 E1.1.1.1, adh	alcohol dehydrogenase [EC:1.1.1.1]
LOC_Os11g10510.1	K00001 E1.1.1.1, adh	alcohol dehydrogenase [EC:1.1.1.1]
LOC_Os11g10510.2	K00001 E1.1.1.1, adh	alcohol dehydrogenase [EC:1.1.1.1]
LOC_Os11g10520.1	K00001 E1.1.1.1, adh	alcohol dehydrogenase [EC:1.1.1.1]
LOC_Os11g10520.2	K00001 E1.1.1.1, adh	alcohol dehydrogenase [EC:1.1.1.1]
LOC_Os11g10520.3	K00001 E1.1.1.1, adh	alcohol dehydrogenase [EC:1.1.1.1]
LOC_Os04g33190.1	K01895 ACSS, acs	acetyl-CoA synthetase [EC:6.2.1.1]
LOC_Os02g32490.1	K01895 ACSS, acs	acetyl-CoA synthetase [EC:6.2.1.1]
LOC_Os02g32490.2	K01895 ACSS, acs	acetyl-CoA synthetase [EC:6.2.1.1]
LOC_Os03g15050.1	K01610 E4.1.1.49, pckA	phosphoenolpyruvate carboxykinase (ATP) [EC:4.1.1.49]
LOC_Os03g15050.2	K01610 E4.1.1.49, pckA	phosphoenolpyruvate carboxykinase (ATP) [EC:4.1.1.49]
LOC_Os03g15050.4	K01610 E4.1.1.49, pckA	phosphoenolpyruvate carboxykinase (ATP) [EC:4.1.1.49]
00020 Citrate cycle (TCA cycle) [PATH:ko00020]
LOC_Os02g10070.1	K01647 CS, gltA	citrate synthase [EC:2.3.3.1]
LOC_Os02g10070.2	K01647 CS, gltA	citrate synthase [EC:2.3.3.1]
LOC_Os03g21950.1	K01679 E4.2.1.2B, fumC	fumarate hydratase, class II [EC:4.2.1.2]
LOC_Os07g43700.1	K00026 MDH2	malate dehydrogenase [EC:1.1.1.37]
LOC_Os07g43700.2	K00026 MDH2	malate dehydrogenase [EC:1.1.1.37]
LOC_Os03g15050.1	K01610 E4.1.1.49, pckA	phosphoenolpyruvate carboxykinase (ATP) [EC:4.1.1.49]
LOC_Os03g15050.2	K01610 E4.1.1.49, pckA	phosphoenolpyruvate carboxykinase (ATP) [EC:4.1.1.49]
LOC_Os03g15050.4	K01610 E4.1.1.49, pckA	phosphoenolpyruvate carboxykinase (ATP) [EC:4.1.1.49]
LOC_Os02g01500.1	K00627 DLAT, aceF, pdhC	pyruvate dehydrogenase E2 component (dihydrolipoamide acetyltransferase) [EC:2.3.1.12]
00030 Pentose phosphate pathway [PATH:ko00030]
LOC_Os02g38840.1	K00036 G6PD, zwf	glucose-6-phosphate 1-dehydrogenase [EC:1.1.1.49]
LOC_Os02g38840.2	K00036 G6PD, zwf	glucose-6-phosphate 1-dehydrogenase [EC:1.1.1.49]
LOC_Os06g02144.1	K00033 E1.1.1.44, PGD, gnd	6-phosphogluconate dehydrogenase [EC:1.1.1.44]
LOC_Os06g02144.2	K00033 E1.1.1.44, PGD, gnd	6-phosphogluconate dehydrogenase [EC:1.1.1.44]
LOC_Os01g70170.1	K00616 E2.2.1.2, talA, talB	transaldolase [EC:2.2.1.2]
LOC_Os05g36270.1	K03841 FBP, fbp	fructose-1,6-bisphosphatase I [EC:3.1.3.11]
LOC_Os05g36270.2	K03841 FBP, fbp	fructose-1,6-bisphosphatase I [EC:3.1.3.11]
LOC_Os05g36270.3	K03841 FBP, fbp	fructose-1,6-bisphosphatase I [EC:3.1.3.11]
LOC_Os05g10650.1	K00850 pfkA, PFK	6-phosphofructokinase 1 [EC:2.7.1.11]
00040 Pentose and glucuronate interconversions [PATH:ko00040]
LOC_Os03g55070.1	K00012 UGDH, ugd	UDPglucose 6-dehydrogenase [EC:1.1.1.22]
LOC_Os03g55070.2	K00012 UGDH, ugd	UDPglucose 6-dehydrogenase [EC:1.1.1.22]
00051 Fructose and mannose metabolism [PATH:ko00051]
LOC_Os03g16150.1	K00966 GMPP	mannose-1-phosphate guanylyltransferase [EC:2.7.7.13]
LOC_Os03g16150.2	K00966 GMPP	mannose-1-phosphate guanylyltransferase [EC:2.7.7.13]
LOC_Os03g16150.3	K00966 GMPP	mannose-1-phosphate guanylyltransferase [EC:2.7.7.13]
LOC_Os05g09500.1	K00844 HK	hexokinase [EC:2.7.1.1]
LOC_Os05g10650.1	K00850 pfkA, PFK	6-phosphofructokinase 1 [EC:2.7.1.11]
LOC_Os06g13810.1	K00895 E2.7.1.90, pfk	pyrophosphate--fructose-6-phosphate 1-phosphotransferase [EC:2.7.1.90]
LOC_Os06g13810.3	K00895 E2.7.1.90, pfk	pyrophosphate--fructose-6-phosphate 1-phosphotransferase [EC:2.7.1.90]
LOC_Os05g36270.1	K03841 FBP, fbp	fructose-1,6-bisphosphatase I [EC:3.1.3.11]
LOC_Os05g36270.2	K03841 FBP, fbp	fructose-1,6-bisphosphatase I [EC:3.1.3.11]
LOC_Os05g36270.3	K03841 FBP, fbp	fructose-1,6-bisphosphatase I [EC:3.1.3.11]
00052 Galactose metabolism [PATH:ko00052]
LOC_Os04g51880.1	K00849 galK	galactokinase [EC:2.7.1.6]
LOC_Os04g51880.2	K00849 galK	galactokinase [EC:2.7.1.6]
LOC_Os04g51880.3	K00849 galK	galactokinase [EC:2.7.1.6]
LOC_Os04g51880.4	K00849 galK	galactokinase [EC:2.7.1.6]
LOC_Os04g51880.5	K00849 galK	galactokinase [EC:2.7.1.6]
LOC_Os04g51880.6	K00849 galK	galactokinase [EC:2.7.1.6]
LOC_Os09g15420.1	K01784 galE, GALE	UDP-glucose 4-epimerase [EC:5.1.3.2]
LOC_Os05g09500.1	K00844 HK	hexokinase [EC:2.7.1.1]
LOC_Os08g38710.1	K06617 E2.4.1.82	raffinose synthase [EC:2.4.1.82]
LOC_Os10g35110.1	K07407 E3.2.1.22B, galA, rafA	alpha-galactosidase [EC:3.2.1.22]
LOC_Os10g35110.2	K07407 E3.2.1.22B, galA, rafA	alpha-galactosidase [EC:3.2.1.22]
LOC_Os10g35110.3	K07407 E3.2.1.22B, galA, rafA	alpha-galactosidase [EC:3.2.1.22]
LOC_Os05g10650.1	K00850 pfkA, PFK	6-phosphofructokinase 1 [EC:2.7.1.11]
LOC_Os02g33110.1	K01193 E3.2.1.26, sacA	beta-fructofuranosidase [EC:3.2.1.26]
LOC_Os02g33110.2	K01193 E3.2.1.26, sacA	beta-fructofuranosidase [EC:3.2.1.26]
LOC_Os02g33110.3	K01193 E3.2.1.26, sacA	beta-fructofuranosidase [EC:3.2.1.26]
LOC_Os06g46284.1	K01187 E3.2.1.20, malZ	alpha-glucosidase [EC:3.2.1.20]
LOC_Os06g46284.2	K01187 E3.2.1.20, malZ	alpha-glucosidase [EC:3.2.1.20]
00053 Ascorbate and aldarate metabolism [PATH:ko00053]
LOC_Os03g55070.1	K00012 UGDH, ugd	UDPglucose 6-dehydrogenase [EC:1.1.1.22]
LOC_Os03g55070.2	K00012 UGDH, ugd	UDPglucose 6-dehydrogenase [EC:1.1.1.22]
LOC_Os06g36560.1	K00469 MIOX	inositol oxygenase [EC:1.13.99.1]
LOC_Os06g36560.2	K00469 MIOX	inositol oxygenase [EC:1.13.99.1]
LOC_Os12g08810.1	K14190 VTC2_5	GDP-L-galactose phosphorylase [EC:2.7.7.69]
LOC_Os08g44340.1	K08232 E1.6.5.4	monodehydroascorbate reductase (NADH) [EC:1.6.5.4]
LOC_Os04g35520.1	K00434 E1.11.1.11	L-ascorbate peroxidase [EC:1.11.1.11]
LOC_Os04g35520.2	K00434 E1.11.1.11	L-ascorbate peroxidase [EC:1.11.1.11]
LOC_Os04g35520.3	K00434 E1.11.1.11	L-ascorbate peroxidase [EC:1.11.1.11]
LOC_Os04g35520.4	K00434 E1.11.1.11	L-ascorbate peroxidase [EC:1.11.1.11]
00500 Starch and sucrose metabolism [PATH:ko00500]
LOC_Os02g33110.1	K01193 E3.2.1.26, sacA	beta-fructofuranosidase [EC:3.2.1.26]
LOC_Os02g33110.2	K01193 E3.2.1.26, sacA	beta-fructofuranosidase [EC:3.2.1.26]
LOC_Os02g33110.3	K01193 E3.2.1.26, sacA	beta-fructofuranosidase [EC:3.2.1.26]
LOC_Os01g69030.1	K00696 E2.4.1.14	sucrose-phosphate synthase [EC:2.4.1.14]
LOC_Os01g69030.2	K00696 E2.4.1.14	sucrose-phosphate synthase [EC:2.4.1.14]
LOC_Os01g69030.3	K00696 E2.4.1.14	sucrose-phosphate synthase [EC:2.4.1.14]
LOC_Os01g69030.4	K00696 E2.4.1.14	sucrose-phosphate synthase [EC:2.4.1.14]
LOC_Os03g28330.1	K00695 E2.4.1.13	sucrose synthase [EC:2.4.1.13]
LOC_Os03g28330.2	K00695 E2.4.1.13	sucrose synthase [EC:2.4.1.13]
LOC_Os03g28330.3	K00695 E2.4.1.13	sucrose synthase [EC:2.4.1.13]
LOC_Os03g28330.4	K00695 E2.4.1.13	sucrose synthase [EC:2.4.1.13]
LOC_Os03g28330.5	K00695 E2.4.1.13	sucrose synthase [EC:2.4.1.13]
LOC_Os06g46284.1	K01187 E3.2.1.20, malZ	alpha-glucosidase [EC:3.2.1.20]
LOC_Os06g46284.2	K01187 E3.2.1.20, malZ	alpha-glucosidase [EC:3.2.1.20]
LOC_Os04g39900.1	K01188 E3.2.1.21	beta-glucosidase [EC:3.2.1.21]
LOC_Os05g30350.1	K01188 E3.2.1.21	beta-glucosidase [EC:3.2.1.21]
LOC_Os05g30350.2	K01188 E3.2.1.21	beta-glucosidase [EC:3.2.1.21]
LOC_Os03g53800.1	K05349 bglX	beta-glucosidase [EC:3.2.1.21]
LOC_Os03g53800.2	K05349 bglX	beta-glucosidase [EC:3.2.1.21]
LOC_Os03g53800.3	K05349 bglX	beta-glucosidase [EC:3.2.1.21]
LOC_Os03g53800.4	K05349 bglX	beta-glucosidase [EC:3.2.1.21]
LOC_Os03g53800.5	K05349 bglX	beta-glucosidase [EC:3.2.1.21]
LOC_Os03g26910.1	K01087 otsB	trehalose 6-phosphate phosphatase [EC:3.1.3.12]
LOC_Os03g55070.1	K00012 UGDH, ugd	UDPglucose 6-dehydrogenase [EC:1.1.1.22]
LOC_Os03g55070.2	K00012 UGDH, ugd	UDPglucose 6-dehydrogenase [EC:1.1.1.22]
LOC_Os05g09500.1	K00844 HK	hexokinase [EC:2.7.1.1]
LOC_Os05g50380.1	K00975 glgC	glucose-1-phosphate adenylyltransferase [EC:2.7.7.27]
LOC_Os05g50380.2	K00975 glgC	glucose-1-phosphate adenylyltransferase [EC:2.7.7.27]
LOC_Os10g30156.1	K00703 E2.4.1.21, glgA	starch synthase [EC:2.4.1.21]
LOC_Os03g52630.1	K01179 E3.2.1.4	endoglucanase [EC:3.2.1.4]
LOC_Os03g52630.2	K01179 E3.2.1.4	endoglucanase [EC:3.2.1.4]
00520 Amino sugar and nucleotide sugar metabolism [PATH:ko00520]
LOC_Os02g39330.1	K01183 E3.2.1.14	chitinase [EC:3.2.1.14]
LOC_Os04g41620.1	K01183 E3.2.1.14	chitinase [EC:3.2.1.14]
LOC_Os05g09500.1	K00844 HK	hexokinase [EC:2.7.1.1]
LOC_Os04g52730.1	K12448 UXE	UDP-arabinose 4-epimerase [EC:5.1.3.5]
LOC_Os03g55070.1	K00012 UGDH, ugd	UDPglucose 6-dehydrogenase [EC:1.1.1.22]
LOC_Os03g55070.2	K00012 UGDH, ugd	UDPglucose 6-dehydrogenase [EC:1.1.1.22]
LOC_Os04g51880.1	K00849 galK	galactokinase [EC:2.7.1.6]
LOC_Os04g51880.2	K00849 galK	galactokinase [EC:2.7.1.6]
LOC_Os04g51880.3	K00849 galK	galactokinase [EC:2.7.1.6]
LOC_Os04g51880.4	K00849 galK	galactokinase [EC:2.7.1.6]
LOC_Os04g51880.5	K00849 galK	galactokinase [EC:2.7.1.6]
LOC_Os04g51880.6	K00849 galK	galactokinase [EC:2.7.1.6]
LOC_Os09g15420.1	K01784 galE, GALE	UDP-glucose 4-epimerase [EC:5.1.3.2]
LOC_Os03g16150.1	K00966 GMPP	mannose-1-phosphate guanylyltransferase [EC:2.7.7.13]
LOC_Os03g16150.2	K00966 GMPP	mannose-1-phosphate guanylyltransferase [EC:2.7.7.13]
LOC_Os03g16150.3	K00966 GMPP	mannose-1-phosphate guanylyltransferase [EC:2.7.7.13]
LOC_Os05g50380.1	K00975 glgC	glucose-1-phosphate adenylyltransferase [EC:2.7.7.27]
LOC_Os05g50380.2	K00975 glgC	glucose-1-phosphate adenylyltransferase [EC:2.7.7.27]
00620 Pyruvate metabolism [PATH:ko00620]
LOC_Os04g33190.1	K01895 ACSS, acs	acetyl-CoA synthetase [EC:6.2.1.1]
LOC_Os02g32490.1	K01895 ACSS, acs	acetyl-CoA synthetase [EC:6.2.1.1]
LOC_Os02g32490.2	K01895 ACSS, acs	acetyl-CoA synthetase [EC:6.2.1.1]
LOC_Os02g01500.1	K00627 DLAT, aceF, pdhC	pyruvate dehydrogenase E2 component (dihydrolipoamide acetyltransferase) [EC:2.3.1.12]
LOC_Os01g47080.1	K00873 PK, pyk	pyruvate kinase [EC:2.7.1.40]
LOC_Os03g46910.1	K00873 PK, pyk	pyruvate kinase [EC:2.7.1.40]
LOC_Os06g15380.1	K01512 acyP	acylphosphatase [EC:3.6.1.7]
LOC_Os10g35960.1	K00028 E1.1.1.39	malate dehydrogenase (decarboxylating) [EC:1.1.1.39]
LOC_Os10g35960.2	K00028 E1.1.1.39	malate dehydrogenase (decarboxylating) [EC:1.1.1.39]
LOC_Os01g52500.1	K00029 E1.1.1.40, maeB	malate dehydrogenase (oxaloacetate-decarboxylating)(NADP+) [EC:1.1.1.40]
LOC_Os01g52500.2	K00029 E1.1.1.40, maeB	malate dehydrogenase (oxaloacetate-decarboxylating)(NADP+) [EC:1.1.1.40]
LOC_Os01g52500.3	K00029 E1.1.1.40, maeB	malate dehydrogenase (oxaloacetate-decarboxylating)(NADP+) [EC:1.1.1.40]
LOC_Os01g52500.4	K00029 E1.1.1.40, maeB	malate dehydrogenase (oxaloacetate-decarboxylating)(NADP+) [EC:1.1.1.40]
LOC_Os01g52500.5	K00029 E1.1.1.40, maeB	malate dehydrogenase (oxaloacetate-decarboxylating)(NADP+) [EC:1.1.1.40]
LOC_Os07g43700.1	K00026 MDH2	malate dehydrogenase [EC:1.1.1.37]
LOC_Os07g43700.2	K00026 MDH2	malate dehydrogenase [EC:1.1.1.37]
LOC_Os03g15050.1	K01610 E4.1.1.49, pckA	phosphoenolpyruvate carboxykinase (ATP) [EC:4.1.1.49]
LOC_Os03g15050.2	K01610 E4.1.1.49, pckA	phosphoenolpyruvate carboxykinase (ATP) [EC:4.1.1.49]
LOC_Os03g15050.4	K01610 E4.1.1.49, pckA	phosphoenolpyruvate carboxykinase (ATP) [EC:4.1.1.49]
LOC_Os01g02020.1	K00626 E2.3.1.9, atoB	acetyl-CoA C-acetyltransferase [EC:2.3.1.9]
LOC_Os01g02020.3	K00626 E2.3.1.9, atoB	acetyl-CoA C-acetyltransferase [EC:2.3.1.9]
00630 Glyoxylate and dicarboxylate metabolism [PATH:ko00630]
LOC_Os07g43700.1	K00026 MDH2	malate dehydrogenase [EC:1.1.1.37]
LOC_Os07g43700.2	K00026 MDH2	malate dehydrogenase [EC:1.1.1.37]
LOC_Os02g10070.1	K01647 CS, gltA	citrate synthase [EC:2.3.3.1]
LOC_Os02g10070.2	K01647 CS, gltA	citrate synthase [EC:2.3.3.1]
LOC_Os01g02020.1	K00626 E2.3.1.9, atoB	acetyl-CoA C-acetyltransferase [EC:2.3.1.9]
LOC_Os01g02020.3	K00626 E2.3.1.9, atoB	acetyl-CoA C-acetyltransferase [EC:2.3.1.9]
LOC_Os02g02400.1	K03781 katE, CAT, catB, srpA	catalase [EC:1.11.1.6]
LOC_Os02g02400.2	K03781 katE, CAT, catB, srpA	catalase [EC:1.11.1.6]
LOC_Os02g02400.3	K03781 katE, CAT, catB, srpA	catalase [EC:1.11.1.6]
LOC_Os12g23150.1	K01091 E3.1.3.18, gph	phosphoglycolate phosphatase [EC:3.1.3.18]
LOC_Os12g10580.1	K01601 rbcL	ribulose-bisphosphate carboxylase large chain [EC:4.1.1.39]
LOC_Os01g58020.1	K01601 rbcL	ribulose-bisphosphate carboxylase large chain [EC:4.1.1.39]
LOC_Os02g50240.1	K01915 glnA	glutamine synthetase [EC:6.3.1.2]
LOC_Os02g50240.2	K01915 glnA	glutamine synthetase [EC:6.3.1.2]
00640 Propanoate metabolism [PATH:ko00640]
LOC_Os01g02020.1	K00626 E2.3.1.9, atoB	acetyl-CoA C-acetyltransferase [EC:2.3.1.9]
LOC_Os01g02020.3	K00626 E2.3.1.9, atoB	acetyl-CoA C-acetyltransferase [EC:2.3.1.9]
LOC_Os04g33190.1	K01895 ACSS, acs	acetyl-CoA synthetase [EC:6.2.1.1]
LOC_Os02g32490.1	K01895 ACSS, acs	acetyl-CoA synthetase [EC:6.2.1.1]
LOC_Os02g32490.2	K01895 ACSS, acs	acetyl-CoA synthetase [EC:6.2.1.1]
00650 Butanoate metabolism [PATH:ko00650]
LOC_Os01g02020.1	K00626 E2.3.1.9, atoB	acetyl-CoA C-acetyltransferase [EC:2.3.1.9]
LOC_Os01g02020.3	K00626 E2.3.1.9, atoB	acetyl-CoA C-acetyltransferase [EC:2.3.1.9]
00562 Inositol phosphate metabolism [PATH:ko00562]
LOC_Os07g46490.1	K00889 E2.7.1.68, PIP5K	1-phosphatidylinositol-4-phosphate 5-kinase [EC:2.7.1.68]
LOC_Os07g46490.2	K00889 E2.7.1.68, PIP5K	1-phosphatidylinositol-4-phosphate 5-kinase [EC:2.7.1.68]
LOC_Os05g03610.1	K05857 PLCD	phosphatidylinositol phospholipase C, delta [EC:3.1.4.11]
LOC_Os06g36560.1	K00469 MIOX	inositol oxygenase [EC:1.13.99.1]
LOC_Os06g36560.2	K00469 MIOX	inositol oxygenase [EC:1.13.99.1]
Energy metabolism
00190 Oxidative phosphorylation [PATH:ko00190]
LOC_Os10g21396.1	K05572 ndhA	NAD(P)H-quinone oxidoreductase subunit 1 [EC:1.6.5.3]
LOC_Os04g16742.1	K05573 ndhB	NAD(P)H-quinone oxidoreductase subunit 2 [EC:1.6.5.3]
LOC_Os04g16854.1	K05573 ndhB	NAD(P)H-quinone oxidoreductase subunit 2 [EC:1.6.5.3]
LOC_Os07g25004.1	K05573 ndhB	NAD(P)H-quinone oxidoreductase subunit 2 [EC:1.6.5.3]
LOC_Os08g15248.1	K05573 ndhB	NAD(P)H-quinone oxidoreductase subunit 2 [EC:1.6.5.3]
LOC_Os10g38206.1	K05574 ndhC	NAD(P)H-quinone oxidoreductase subunit 3 [EC:1.6.5.3]
LOC_Os10g21418.1	K05577 ndhF	NAD(P)H-quinone oxidoreductase subunit 5 [EC:1.6.5.3]
LOC_Os04g16732.1	K05579 ndhH	NAD(P)H-quinone oxidoreductase subunit H [EC:1.6.5.3]
LOC_Os10g21394.1	K05579 ndhH	NAD(P)H-quinone oxidoreductase subunit H [EC:1.6.5.3]
LOC_Os01g58024.1	K05581 ndhJ	NAD(P)H-quinone oxidoreductase subunit J [EC:1.6.5.3]
LOC_Os03g55874.1	K02112 ATPF1B, atpD	F-type H+-transporting ATPase subunit beta [EC:3.6.3.14]
LOC_Os05g35320.1	K02112 ATPF1B, atpD	F-type H+-transporting ATPase subunit beta [EC:3.6.3.14]
LOC_Os04g16740.1	K02111 ATPF1A, atpA	F-type H+-transporting ATPase subunit alpha [EC:3.6.3.14]
LOC_Os10g21240.1	K02111 ATPF1A, atpA	F-type H+-transporting ATPase subunit alpha [EC:3.6.3.14]
LOC_Os09g08464.1	K02109 ATPF0B, atpF	F-type H+-transporting ATPase subunit b [EC:3.6.3.14]
LOC_Os10g21230.2	K02110 ATPF0C, atpE	F-type H+-transporting ATPase subunit c [EC:3.6.3.14]
LOC_Os10g38276.1	K02108 ATPF0A, atpB	F-type H+-transporting ATPase subunit a [EC:3.6.3.14]
LOC_Os05g45740.1	K02140 ATPeFG, ATP5L	F-type H+-transporting ATPase subunit g [EC:3.6.3.14]
LOC_Os05g45740.2	K02140 ATPeFG, ATP5L	F-type H+-transporting ATPase subunit g [EC:3.6.3.14]
LOC_Os04g51270.1	K02152 ATPeVG, ATP6G1	V-type H+-transporting ATPase subunit G [EC:3.6.3.14]
LOC_Os04g51270.2	K02152 ATPeVG, ATP6G1	V-type H+-transporting ATPase subunit G [EC:3.6.3.14]
LOC_Os04g59040.1	K01507 ppa	inorganic pyrophosphatase [EC:3.6.1.1]
LOC_Os04g59040.2	K01507 ppa	inorganic pyrophosphatase [EC:3.6.1.1]
LOC_Os04g59040.3	K01507 ppa	inorganic pyrophosphatase [EC:3.6.1.1]
LOC_Os06g43660.1	K01507 ppa	inorganic pyrophosphatase [EC:3.6.1.1]
LOC_Os06g43660.2	K01507 ppa	inorganic pyrophosphatase [EC:3.6.1.1]
LOC_Os06g43660.3	K01507 ppa	inorganic pyrophosphatase [EC:3.6.1.1]
00195 Photosynthesis [PATH:ko00195]
LOC_Os04g16770.1	K02703 psbA	photosystem II P680 reaction center D1 protein
LOC_Os08g35420.1	K02703 psbA	photosystem II P680 reaction center D1 protein
LOC_Os10g21192.1	K02703 psbA	photosystem II P680 reaction center D1 protein
LOC_Os10g39880.1	K02703 psbA	photosystem II P680 reaction center D1 protein
LOC_Os10g21310.1	K02704 psbB	photosystem II CP47 chlorophyll apoprotein
LOC_Os02g24632.1	K02705 psbC	photosystem II CP43 chlorophyll apoprotein
LOC_Os10g21212.1	K02705 psbC	photosystem II CP43 chlorophyll apoprotein
LOC_Os04g16874.1	K02705 psbC	photosystem II CP43 chlorophyll apoprotein
LOC_Os02g24634.1	K02706 psbD	photosystem II P680 reaction center D2 protein
LOC_Os10g41689.1	K02706 psbD	photosystem II P680 reaction center D2 protein
LOC_Os04g16872.1	K02706 psbD	photosystem II P680 reaction center D2 protein
LOC_Os08g15296.1	K02709 psbH	photosystem II PsbH protein
LOC_Os02g24642.1	K02712 psbK	photosystem II PsbK protein
LOC_Os04g16866.1	K02712 psbK	photosystem II PsbK protein
LOC_Os07g05360.1	K03541 psbR	photosystem II 10kDa protein
LOC_Os07g05360.2	K03541 psbR	photosystem II 10kDa protein
LOC_Os10g38229.1	K02689 psaA	photosystem I P700 chlorophyll a apoprotein A1
LOC_Os01g57962.1	K02690 psaB	photosystem I P700 chlorophyll a apoprotein A2
LOC_Os10g21248.1	K02690 psaB	photosystem I P700 chlorophyll a apoprotein A2
LOC_Os01g65902.1	K02634 petA	apocytochrome f
LOC_Os02g24596.1	K02634 petA	apocytochrome f
LOC_Os08g15280.1	K02634 petA	apocytochrome f
LOC_Os10g21290.1	K02634 petA	apocytochrome f
LOC_Os01g57942.1	K02635 petB	cytochrome b6
LOC_Os04g16846.1	K02635 petB	cytochrome b6
LOC_Os10g21324.1	K02635 petB	cytochrome b6
LOC_Os01g57945.1	K02637 petD	cytochrome b6-f complex subunit 4
LOC_Os04g16844.1	K02637 petD	cytochrome b6-f complex subunit 4
LOC_Os10g21326.1	K02637 petD	cytochrome b6-f complex subunit 4
LOC_Os01g64120.1	K02639 petF	ferredoxin
LOC_Os03g61960.1	K02639 petF	ferredoxin
LOC_Os03g61960.2	K02639 petF	ferredoxin
LOC_Os07g05400.1	K02641 petH	ferredoxin--NADP+ reductase [EC:1.18.1.2]
LOC_Os03g55874.1	K02112 ATPF1B, atpD	F-type H+-transporting ATPase subunit beta [EC:3.6.3.14]
LOC_Os05g35320.1	K02112 ATPF1B, atpD	F-type H+-transporting ATPase subunit beta [EC:3.6.3.14]
LOC_Os04g16740.1	K02111 ATPF1A, atpA	F-type H+-transporting ATPase subunit alpha [EC:3.6.3.14]
LOC_Os10g21240.1	K02111 ATPF1A, atpA	F-type H+-transporting ATPase subunit alpha [EC:3.6.3.14]
LOC_Os09g08464.1	K02109 ATPF0B, atpF	F-type H+-transporting ATPase subunit b [EC:3.6.3.14]
LOC_Os10g21230.2	K02110 ATPF0C, atpE	F-type H+-transporting ATPase subunit c [EC:3.6.3.14]
LOC_Os10g38276.1	K02108 ATPF0A, atpB	F-type H+-transporting ATPase subunit a [EC:3.6.3.14]
00196 Photosynthesis - antenna proteins [PATH:ko00196]
LOC_Os09g17740.1	K08912 LHCB1	light-harvesting complex II chlorophyll a/b binding protein 1
LOC_Os01g52240.1	K08912 LHCB1	light-harvesting complex II chlorophyll a/b binding protein 1
LOC_Os07g37550.1	K08914 LHCB3	light-harvesting complex II chlorophyll a/b binding protein 3
00710 Carbon fixation in photosynthetic organisms [PATH:ko00710]
LOC_Os12g10580.1	K01601 rbcL	ribulose-bisphosphate carboxylase large chain [EC:4.1.1.39]
LOC_Os01g58020.1	K01601 rbcL	ribulose-bisphosphate carboxylase large chain [EC:4.1.1.39]
LOC_Os05g36270.1	K03841 FBP, fbp	fructose-1,6-bisphosphatase I [EC:3.1.3.11]
LOC_Os05g36270.2	K03841 FBP, fbp	fructose-1,6-bisphosphatase I [EC:3.1.3.11]
LOC_Os05g36270.3	K03841 FBP, fbp	fructose-1,6-bisphosphatase I [EC:3.1.3.11]
LOC_Os03g15050.1	K01610 E4.1.1.49, pckA	phosphoenolpyruvate carboxykinase (ATP) [EC:4.1.1.49]
LOC_Os03g15050.2	K01610 E4.1.1.49, pckA	phosphoenolpyruvate carboxykinase (ATP) [EC:4.1.1.49]
LOC_Os03g15050.4	K01610 E4.1.1.49, pckA	phosphoenolpyruvate carboxykinase (ATP) [EC:4.1.1.49]
LOC_Os01g47080.1	K00873 PK, pyk	pyruvate kinase [EC:2.7.1.40]
LOC_Os03g46910.1	K00873 PK, pyk	pyruvate kinase [EC:2.7.1.40]
LOC_Os01g52500.1	K00029 E1.1.1.40, maeB	malate dehydrogenase (oxaloacetate-decarboxylating)(NADP+) [EC:1.1.1.40]
LOC_Os01g52500.2	K00029 E1.1.1.40, maeB	malate dehydrogenase (oxaloacetate-decarboxylating)(NADP+) [EC:1.1.1.40]
LOC_Os01g52500.3	K00029 E1.1.1.40, maeB	malate dehydrogenase (oxaloacetate-decarboxylating)(NADP+) [EC:1.1.1.40]
LOC_Os01g52500.4	K00029 E1.1.1.40, maeB	malate dehydrogenase (oxaloacetate-decarboxylating)(NADP+) [EC:1.1.1.40]
LOC_Os01g52500.5	K00029 E1.1.1.40, maeB	malate dehydrogenase (oxaloacetate-decarboxylating)(NADP+) [EC:1.1.1.40]
LOC_Os07g43700.1	K00026 MDH2	malate dehydrogenase [EC:1.1.1.37]
LOC_Os07g43700.2	K00026 MDH2	malate dehydrogenase [EC:1.1.1.37]
LOC_Os10g35960.1	K00028 E1.1.1.39	malate dehydrogenase (decarboxylating) [EC:1.1.1.39]
LOC_Os10g35960.2	K00028 E1.1.1.39	malate dehydrogenase (decarboxylating) [EC:1.1.1.39]
00720 Carbon fixation pathways in prokaryotes [PATH:ko00720]
LOC_Os03g21950.1	K01679 E4.2.1.2B, fumC	fumarate hydratase, class II [EC:4.2.1.2]
LOC_Os01g02020.1	K00626 E2.3.1.9, atoB	acetyl-CoA C-acetyltransferase [EC:2.3.1.9]
LOC_Os01g02020.3	K00626 E2.3.1.9, atoB	acetyl-CoA C-acetyltransferase [EC:2.3.1.9]
LOC_Os03g60090.1	K00297 E1.5.1.20, metF	methylenetetrahydrofolate reductase (NADPH) [EC:1.5.1.20]
LOC_Os03g60090.2	K00297 E1.5.1.20, metF	methylenetetrahydrofolate reductase (NADPH) [EC:1.5.1.20]
LOC_Os04g33190.1	K01895 ACSS, acs	acetyl-CoA synthetase [EC:6.2.1.1]
LOC_Os02g32490.1	K01895 ACSS, acs	acetyl-CoA synthetase [EC:6.2.1.1]
LOC_Os02g32490.2	K01895 ACSS, acs	acetyl-CoA synthetase [EC:6.2.1.1]
00680 Methane metabolism [PATH:ko00680]
LOC_Os01g73170.1	K00430 E1.11.1.7	peroxidase [EC:1.11.1.7]
LOC_Os01g73200.1	K00430 E1.11.1.7	peroxidase [EC:1.11.1.7]
LOC_Os03g55420.1	K00430 E1.11.1.7	peroxidase [EC:1.11.1.7]
LOC_Os02g02400.1	K03781 katE, CAT, catB, srpA	catalase [EC:1.11.1.6]
LOC_Os02g02400.2	K03781 katE, CAT, catB, srpA	catalase [EC:1.11.1.6]
LOC_Os02g02400.3	K03781 katE, CAT, catB, srpA	catalase [EC:1.11.1.6]
LOC_Os09g20820.1	K01689 ENO, eno	enolase [EC:4.2.1.11]
LOC_Os03g60090.1	K00297 E1.5.1.20, metF	methylenetetrahydrofolate reductase (NADPH) [EC:1.5.1.20]
LOC_Os03g60090.2	K00297 E1.5.1.20, metF	methylenetetrahydrofolate reductase (NADPH) [EC:1.5.1.20]
LOC_Os05g36270.1	K03841 FBP, fbp	fructose-1,6-bisphosphatase I [EC:3.1.3.11]
LOC_Os05g36270.2	K03841 FBP, fbp	fructose-1,6-bisphosphatase I [EC:3.1.3.11]
LOC_Os05g36270.3	K03841 FBP, fbp	fructose-1,6-bisphosphatase I [EC:3.1.3.11]
LOC_Os05g10650.1	K00850 pfkA, PFK	6-phosphofructokinase 1 [EC:2.7.1.11]
LOC_Os04g33190.1	K01895 ACSS, acs	acetyl-CoA synthetase [EC:6.2.1.1]
LOC_Os02g32490.1	K01895 ACSS, acs	acetyl-CoA synthetase [EC:6.2.1.1]
LOC_Os02g32490.2	K01895 ACSS, acs	acetyl-CoA synthetase [EC:6.2.1.1]
LOC_Os04g55720.1	K00058 serA, PHGDH	D-3-phosphoglycerate dehydrogenase [EC:1.1.1.95]
LOC_Os04g55720.2	K00058 serA, PHGDH	D-3-phosphoglycerate dehydrogenase [EC:1.1.1.95]
00910 Nitrogen metabolism [PATH:ko00910]
LOC_Os09g28910.1	K01673 cynT, can	carbonic anhydrase [EC:4.2.1.1]
LOC_Os09g28910.2	K01673 cynT, can	carbonic anhydrase [EC:4.2.1.1]
LOC_Os09g28910.3	K01673 cynT, can	carbonic anhydrase [EC:4.2.1.1]
LOC_Os09g28910.4	K01673 cynT, can	carbonic anhydrase [EC:4.2.1.1]
LOC_Os09g28910.5	K01673 cynT, can	carbonic anhydrase [EC:4.2.1.1]
LOC_Os08g36630.1	K01674 cah	carbonic anhydrase [EC:4.2.1.1]
LOC_Os04g45970.1	K00261 E1.4.1.3	glutamate dehydrogenase (NAD(P)+) [EC:1.4.1.3]
LOC_Os04g45970.2	K00261 E1.4.1.3	glutamate dehydrogenase (NAD(P)+) [EC:1.4.1.3]
LOC_Os02g50240.1	K01915 glnA	glutamine synthetase [EC:6.3.1.2]
LOC_Os02g50240.2	K01915 glnA	glutamine synthetase [EC:6.3.1.2]
LOC_Os01g48960.1	K00264 GLT1	glutamate synthase (NADPH/NADH) [EC:1.4.1.13 1.4.1.14]
00920 Sulfur metabolism [PATH:ko00920]
LOC_Os03g53650.1	K01738 cysK	cysteine synthase A [EC:2.5.1.47]
LOC_Os03g53650.2	K01738 cysK	cysteine synthase A [EC:2.5.1.47]
LOC_Os03g53650.3	K01738 cysK	cysteine synthase A [EC:2.5.1.47]
LOC_Os03g53650.4	K01738 cysK	cysteine synthase A [EC:2.5.1.47]
Lipid metabolism
00061 Fatty acid biosynthesis [PATH:ko00061]
LOC_Os10g31780.1	K00059 fabG	3-oxoacyl-[acyl-carrier protein] reductase [EC:1.1.1.100]
LOC_Os08g23810.1	K00208 fabI	enoyl-[acyl-carrier protein] reductase I [EC:1.3.1.9 1.3.1.10]
LOC_Os08g23810.2	K00208 fabI	enoyl-[acyl-carrier protein] reductase I [EC:1.3.1.9 1.3.1.10]
LOC_Os04g31070.1	K03921 DESA1	acyl-[acyl-carrier-protein] desaturase [EC:1.14.19.2]
00062 Fatty acid elongation [PATH:ko00062]
LOC_Os04g20280.1	K10703 PHS1, PAS2	very-long-chain (3R)-3-hydroxyacyl-[acyl-carrier protein] dehydratase [EC:4.2.1.134]
LOC_Os04g20280.2	K10703 PHS1, PAS2	very-long-chain (3R)-3-hydroxyacyl-[acyl-carrier protein] dehydratase [EC:4.2.1.134]
00071 Fatty acid metabolism [PATH:ko00071]
LOC_Os01g02020.1	K00626 E2.3.1.9, atoB	acetyl-CoA C-acetyltransferase [EC:2.3.1.9]
LOC_Os01g02020.3	K00626 E2.3.1.9, atoB	acetyl-CoA C-acetyltransferase [EC:2.3.1.9]
LOC_Os05g07090.1	K00232 E1.3.3.6, ACOX1, ACOX3	acyl-CoA oxidase [EC:1.3.3.6]
LOC_Os05g07090.3	K00232 E1.3.3.6, ACOX1, ACOX3	acyl-CoA oxidase [EC:1.3.3.6]
LOC_Os10g07229.1	K00001 E1.1.1.1, adh	alcohol dehydrogenase [EC:1.1.1.1]
LOC_Os11g10510.1	K00001 E1.1.1.1, adh	alcohol dehydrogenase [EC:1.1.1.1]
LOC_Os11g10510.2	K00001 E1.1.1.1, adh	alcohol dehydrogenase [EC:1.1.1.1]
LOC_Os11g10520.1	K00001 E1.1.1.1, adh	alcohol dehydrogenase [EC:1.1.1.1]
LOC_Os11g10520.2	K00001 E1.1.1.1, adh	alcohol dehydrogenase [EC:1.1.1.1]
LOC_Os11g10520.3	K00001 E1.1.1.1, adh	alcohol dehydrogenase [EC:1.1.1.1]
00072 Synthesis and degradation of ketone bodies [PATH:ko00072]
LOC_Os01g02020.1	K00626 E2.3.1.9, atoB	acetyl-CoA C-acetyltransferase [EC:2.3.1.9]
LOC_Os01g02020.3	K00626 E2.3.1.9, atoB	acetyl-CoA C-acetyltransferase [EC:2.3.1.9]
00561 Glycerolipid metabolism [PATH:ko00561]
LOC_Os10g35110.1	K07407 E3.2.1.22B, galA, rafA	alpha-galactosidase [EC:3.2.1.22]
LOC_Os10g35110.2	K07407 E3.2.1.22B, galA, rafA	alpha-galactosidase [EC:3.2.1.22]
LOC_Os10g35110.3	K07407 E3.2.1.22B, galA, rafA	alpha-galactosidase [EC:3.2.1.22]
00564 Glycerophospholipid metabolism [PATH:ko00564]
LOC_Os05g45880.1	K14156 CHK	choline/ethanolamine kinase [EC:2.7.1.32 2.7.1.82]
LOC_Os10g24810.1	K00967 PCYT2	ethanolamine-phosphate cytidylyltransferase [EC:2.7.7.14]
00600 Sphingolipid metabolism [PATH:ko00600]
LOC_Os02g56300.1	K00654 E2.3.1.50	serine palmitoyltransferase [EC:2.3.1.50]
LOC_Os10g35110.1	K07407 E3.2.1.22B, galA, rafA	alpha-galactosidase [EC:3.2.1.22]
LOC_Os10g35110.2	K07407 E3.2.1.22B, galA, rafA	alpha-galactosidase [EC:3.2.1.22]
LOC_Os10g35110.3	K07407 E3.2.1.22B, galA, rafA	alpha-galactosidase [EC:3.2.1.22]
00590 Arachidonic acid metabolism [PATH:ko00590]
LOC_Os01g05810.1	K00681 ggt	gamma-glutamyltranspeptidase [EC:2.3.2.2]
00591 Linoleic acid metabolism [PATH:ko00591]
LOC_Os08g39840.1	K00454 LOX2S	lipoxygenase [EC:1.13.11.12]
LOC_Os08g39850.1	K00454 LOX2S	lipoxygenase [EC:1.13.11.12]
LOC_Os08g39850.2	K00454 LOX2S	lipoxygenase [EC:1.13.11.12]
LOC_Os08g39850.3	K00454 LOX2S	lipoxygenase [EC:1.13.11.12]
LOC_Os08g39850.4	K00454 LOX2S	lipoxygenase [EC:1.13.11.12]
00592 alpha-Linolenic acid metabolism [PATH:ko00592]
LOC_Os08g39840.1	K00454 LOX2S	lipoxygenase [EC:1.13.11.12]
LOC_Os08g39850.1	K00454 LOX2S	lipoxygenase [EC:1.13.11.12]
LOC_Os08g39850.2	K00454 LOX2S	lipoxygenase [EC:1.13.11.12]
LOC_Os08g39850.3	K00454 LOX2S	lipoxygenase [EC:1.13.11.12]
LOC_Os08g39850.4	K00454 LOX2S	lipoxygenase [EC:1.13.11.12]
LOC_Os05g07090.1	K00232 E1.3.3.6, ACOX1, ACOX3	acyl-CoA oxidase [EC:1.3.3.6]
LOC_Os05g07090.3	K00232 E1.3.3.6, ACOX1, ACOX3	acyl-CoA oxidase [EC:1.3.3.6]
LOC_Os12g26290.1	K10529 DOX1	alpha-dioxygenase [EC:1.-.-.-]
LOC_Os12g26290.2	K10529 DOX1	alpha-dioxygenase [EC:1.-.-.-]
LOC_Os12g26290.3	K10529 DOX1	alpha-dioxygenase [EC:1.-.-.-]
LOC_Os12g26290.4	K10529 DOX1	alpha-dioxygenase [EC:1.-.-.-]
LOC_Os12g26290.5	K10529 DOX1	alpha-dioxygenase [EC:1.-.-.-]
LOC_Os12g26290.6	K10529 DOX1	alpha-dioxygenase [EC:1.-.-.-]
01040 Biosynthesis of unsaturated fatty acids [PATH:ko01040]
LOC_Os04g20280.1	K10703 PHS1, PAS2	very-long-chain (3R)-3-hydroxyacyl-[acyl-carrier protein] dehydratase [EC:4.2.1.134]
LOC_Os04g20280.2	K10703 PHS1, PAS2	very-long-chain (3R)-3-hydroxyacyl-[acyl-carrier protein] dehydratase [EC:4.2.1.134]
LOC_Os10g31780.1	K00059 fabG	3-oxoacyl-[acyl-carrier protein] reductase [EC:1.1.1.100]
LOC_Os04g31070.1	K03921 DESA1	acyl-[acyl-carrier-protein] desaturase [EC:1.14.19.2]
LOC_Os03g18070.1	K10257 FAD8, desB	omega-3 fatty acid desaturase (delta-15 desaturase) [EC:1.14.19.-]
LOC_Os05g07090.1	K00232 E1.3.3.6, ACOX1, ACOX3	acyl-CoA oxidase [EC:1.3.3.6]
LOC_Os05g07090.3	K00232 E1.3.3.6, ACOX1, ACOX3	acyl-CoA oxidase [EC:1.3.3.6]
Nucleotide metabolism
00230 Purine metabolism [PATH:ko00230]
LOC_Os07g48430.1	K14641 APY1_2	apyrase [EC:3.6.1.5]
LOC_Os07g48430.2	K14641 APY1_2	apyrase [EC:3.6.1.5]
LOC_Os07g48430.3	K14641 APY1_2	apyrase [EC:3.6.1.5]
LOC_Os07g48430.4	K14641 APY1_2	apyrase [EC:3.6.1.5]
LOC_Os01g47080.1	K00873 PK, pyk	pyruvate kinase [EC:2.7.1.40]
LOC_Os03g46910.1	K00873 PK, pyk	pyruvate kinase [EC:2.7.1.40]
LOC_Os05g22830.1	K03043 rpoB	DNA-directed RNA polymerase subunit beta [EC:2.7.7.6]
LOC_Os02g24614.1	K03046 rpoC	DNA-directed RNA polymerase subunit beta' [EC:2.7.7.6]
LOC_Os04g16830.1	K03046 rpoC	DNA-directed RNA polymerase subunit beta' [EC:2.7.7.6]
LOC_Os05g28180.1	K01490 E3.5.4.6, AMPD	AMP deaminase [EC:3.5.4.6]
LOC_Os05g28180.2	K01490 E3.5.4.6, AMPD	AMP deaminase [EC:3.5.4.6]
LOC_Os05g28180.3	K01490 E3.5.4.6, AMPD	AMP deaminase [EC:3.5.4.6]
LOC_Os02g41590.1	K00856 E2.7.1.20, ADK	adenosine kinase [EC:2.7.1.20]
LOC_Os08g01770.1	K00939 E2.7.4.3, adk	adenylate kinase [EC:2.7.4.3]
LOC_Os08g01770.2	K00939 E2.7.4.3, adk	adenylate kinase [EC:2.7.4.3]
LOC_Os04g58390.1	K01466 allB	allantoinase [EC:3.5.2.5]
LOC_Os06g45480.1	K02083 allC	allantoate deiminase [EC:3.5.3.9]
LOC_Os06g45480.2	K02083 allC	allantoate deiminase [EC:3.5.3.9]
00240 Pyrimidine metabolism [PATH:ko00240]
LOC_Os07g48430.1	K14641 APY1_2	apyrase [EC:3.6.1.5]
LOC_Os07g48430.2	K14641 APY1_2	apyrase [EC:3.6.1.5]
LOC_Os07g48430.3	K14641 APY1_2	apyrase [EC:3.6.1.5]
LOC_Os07g48430.4	K14641 APY1_2	apyrase [EC:3.6.1.5]
LOC_Os05g22830.1	K03043 rpoB	DNA-directed RNA polymerase subunit beta [EC:2.7.7.6]
LOC_Os02g24614.1	K03046 rpoC	DNA-directed RNA polymerase subunit beta' [EC:2.7.7.6]
LOC_Os04g16830.1	K03046 rpoC	DNA-directed RNA polymerase subunit beta' [EC:2.7.7.6]
Amino acid metabolism
00250 Alanine, aspartate and glutamate metabolism [PATH:ko00250]
LOC_Os02g04170.1	K00278 nadB	L-aspartate oxidase [EC:1.4.3.16]
LOC_Os02g04170.2	K00278 nadB	L-aspartate oxidase [EC:1.4.3.16]
LOC_Os02g04170.3	K00278 nadB	L-aspartate oxidase [EC:1.4.3.16]
LOC_Os03g07570.1	K00827 AGXT2	alanine-glyoxylate transaminase / (R)-3-amino-2-methylpropionate-pyruvate transaminase [EC:2.6.1.44 2.6.1.40]
LOC_Os03g07570.3	K00827 AGXT2	alanine-glyoxylate transaminase / (R)-3-amino-2-methylpropionate-pyruvate transaminase [EC:2.6.1.44 2.6.1.40]
LOC_Os03g07570.4	K00827 AGXT2	alanine-glyoxylate transaminase / (R)-3-amino-2-methylpropionate-pyruvate transaminase [EC:2.6.1.44 2.6.1.40]
LOC_Os12g13320.1	K01940 E6.3.4.5, argG	argininosuccinate synthase [EC:6.3.4.5]
LOC_Os01g48960.1	K00264 GLT1	glutamate synthase (NADPH/NADH) [EC:1.4.1.13 1.4.1.14]
LOC_Os04g45970.1	K00261 E1.4.1.3	glutamate dehydrogenase (NAD(P)+) [EC:1.4.1.3]
LOC_Os04g45970.2	K00261 E1.4.1.3	glutamate dehydrogenase (NAD(P)+) [EC:1.4.1.3]
LOC_Os02g50240.1	K01915 glnA	glutamine synthetase [EC:6.3.1.2]
LOC_Os02g50240.2	K01915 glnA	glutamine synthetase [EC:6.3.1.2]
00260 Glycine, serine and threonine metabolism [PATH:ko00260]
LOC_Os04g55720.1	K00058 serA, PHGDH	D-3-phosphoglycerate dehydrogenase [EC:1.1.1.95]
LOC_Os04g55720.2	K00058 serA, PHGDH	D-3-phosphoglycerate dehydrogenase [EC:1.1.1.95]
LOC_Os01g51410.1	K00281 GLDC, gcvP	glycine dehydrogenase [EC:1.4.4.2]
LOC_Os01g51410.2	K00281 GLDC, gcvP	glycine dehydrogenase [EC:1.4.4.2]
LOC_Os03g07570.1	K00827 AGXT2	alanine-glyoxylate transaminase / (R)-3-amino-2-methylpropionate-pyruvate transaminase [EC:2.6.1.44 2.6.1.40]
LOC_Os03g07570.3	K00827 AGXT2	alanine-glyoxylate transaminase / (R)-3-amino-2-methylpropionate-pyruvate transaminase [EC:2.6.1.44 2.6.1.40]
LOC_Os03g07570.4	K00827 AGXT2	alanine-glyoxylate transaminase / (R)-3-amino-2-methylpropionate-pyruvate transaminase [EC:2.6.1.44 2.6.1.40]
LOC_Os07g08430.1	K01695 trpA	tryptophan synthase alpha chain [EC:4.2.1.20]
00270 Cysteine and methionine metabolism [PATH:ko00270]
LOC_Os03g53650.1	K01738 cysK	cysteine synthase A [EC:2.5.1.47]
LOC_Os03g53650.2	K01738 cysK	cysteine synthase A [EC:2.5.1.47]
LOC_Os03g53650.3	K01738 cysK	cysteine synthase A [EC:2.5.1.47]
LOC_Os03g53650.4	K01738 cysK	cysteine synthase A [EC:2.5.1.47]
LOC_Os12g42876.1	K00549 metE	5-methyltetrahydropteroyltriglutamate--homocysteine methyltransferase [EC:2.1.1.14]
LOC_Os12g42884.1	K00549 metE	5-methyltetrahydropteroyltriglutamate--homocysteine methyltransferase [EC:2.1.1.14]
LOC_Os12g42884.2	K00549 metE	5-methyltetrahydropteroyltriglutamate--homocysteine methyltransferase [EC:2.1.1.14]
LOC_Os12g42884.3	K00549 metE	5-methyltetrahydropteroyltriglutamate--homocysteine methyltransferase [EC:2.1.1.14]
LOC_Os01g22010.1	K00789 metK	S-adenosylmethionine synthetase [EC:2.5.1.6]
LOC_Os01g22010.2	K00789 metK	S-adenosylmethionine synthetase [EC:2.5.1.6]
LOC_Os01g22010.3	K00789 metK	S-adenosylmethionine synthetase [EC:2.5.1.6]
LOC_Os01g22010.4	K00789 metK	S-adenosylmethionine synthetase [EC:2.5.1.6]
LOC_Os05g04510.1	K00789 metK	S-adenosylmethionine synthetase [EC:2.5.1.6]
LOC_Os05g04510.2	K00789 metK	S-adenosylmethionine synthetase [EC:2.5.1.6]
LOC_Os11g26850.2	K01251 E3.3.1.1, ahcY	adenosylhomocysteinase [EC:3.3.1.1]
LOC_Os11g26850.3	K01251 E3.3.1.1, ahcY	adenosylhomocysteinase [EC:3.3.1.1]
LOC_Os05g05670.1	K05933 E1.14.17.4	aminocyclopropanecarboxylate oxidase [EC:1.14.17.4]
LOC_Os05g05680.1	K05933 E1.14.17.4	aminocyclopropanecarboxylate oxidase [EC:1.14.17.4]
00280 Valine, leucine and isoleucine degradation [PATH:ko00280]
LOC_Os03g12890.1	K00826 E2.6.1.42, ilvE	branched-chain amino acid aminotransferase [EC:2.6.1.42]
LOC_Os03g12890.2	K00826 E2.6.1.42, ilvE	branched-chain amino acid aminotransferase [EC:2.6.1.42]
LOC_Os03g12890.3	K00826 E2.6.1.42, ilvE	branched-chain amino acid aminotransferase [EC:2.6.1.42]
LOC_Os03g12890.4	K00826 E2.6.1.42, ilvE	branched-chain amino acid aminotransferase [EC:2.6.1.42]
LOC_Os03g12890.5	K00826 E2.6.1.42, ilvE	branched-chain amino acid aminotransferase [EC:2.6.1.42]
LOC_Os05g03480.2	K00253 IVD, ivd	isovaleryl-CoA dehydrogenase [EC:1.3.8.4]
LOC_Os05g03480.4	K00253 IVD, ivd	isovaleryl-CoA dehydrogenase [EC:1.3.8.4]
LOC_Os05g03480.5	K00253 IVD, ivd	isovaleryl-CoA dehydrogenase [EC:1.3.8.4]
LOC_Os01g02020.1	K00626 E2.3.1.9, atoB	acetyl-CoA C-acetyltransferase [EC:2.3.1.9]
LOC_Os01g02020.3	K00626 E2.3.1.9, atoB	acetyl-CoA C-acetyltransferase [EC:2.3.1.9]
00290 Valine, leucine and isoleucine biosynthesis [PATH:ko00290]
LOC_Os01g46380.1	K00053 ilvC	ketol-acid reductoisomerase [EC:1.1.1.86]
LOC_Os03g12890.1	K00826 E2.6.1.42, ilvE	branched-chain amino acid aminotransferase [EC:2.6.1.42]
LOC_Os03g12890.2	K00826 E2.6.1.42, ilvE	branched-chain amino acid aminotransferase [EC:2.6.1.42]
LOC_Os03g12890.3	K00826 E2.6.1.42, ilvE	branched-chain amino acid aminotransferase [EC:2.6.1.42]
LOC_Os03g12890.4	K00826 E2.6.1.42, ilvE	branched-chain amino acid aminotransferase [EC:2.6.1.42]
LOC_Os03g12890.5	K00826 E2.6.1.42, ilvE	branched-chain amino acid aminotransferase [EC:2.6.1.42]
00300 Lysine biosynthesis [PATH:ko00300]
LOC_Os03g02690.1	K00215 dapB	4-hydroxy-tetrahydrodipicolinate reductase [EC:1.17.1.8]
LOC_Os03g02690.2	K00215 dapB	4-hydroxy-tetrahydrodipicolinate reductase [EC:1.17.1.8]
LOC_Os03g02690.3	K00215 dapB	4-hydroxy-tetrahydrodipicolinate reductase [EC:1.17.1.8]
00310 Lysine degradation [PATH:ko00310]
LOC_Os01g02020.1	K00626 E2.3.1.9, atoB	acetyl-CoA C-acetyltransferase [EC:2.3.1.9]
LOC_Os01g02020.3	K00626 E2.3.1.9, atoB	acetyl-CoA C-acetyltransferase [EC:2.3.1.9]
00330 Arginine and proline metabolism [PATH:ko00330]
LOC_Os06g04070.1	K01583 E4.1.1.19	arginine decarboxylase [EC:4.1.1.19]
LOC_Os10g40360.1	K00318 E1.5.99.8	proline dehydrogenase [EC:1.5.99.8]
LOC_Os12g13320.1	K01940 E6.3.4.5, argG	argininosuccinate synthase [EC:6.3.4.5]
LOC_Os02g50240.1	K01915 glnA	glutamine synthetase [EC:6.3.1.2]
LOC_Os02g50240.2	K01915 glnA	glutamine synthetase [EC:6.3.1.2]
LOC_Os04g45970.1	K00261 E1.4.1.3	glutamate dehydrogenase (NAD(P)+) [EC:1.4.1.3]
LOC_Os04g45970.2	K00261 E1.4.1.3	glutamate dehydrogenase (NAD(P)+) [EC:1.4.1.3]
00350 Tyrosine metabolism [PATH:ko00350]
LOC_Os08g04540.1	K01592 E4.1.1.25	tyrosine decarboxylase [EC:4.1.1.25]
LOC_Os08g04560.1	K01592 E4.1.1.25	tyrosine decarboxylase [EC:4.1.1.25]
LOC_Os10g07229.1	K00001 E1.1.1.1, adh	alcohol dehydrogenase [EC:1.1.1.1]
LOC_Os11g10510.1	K00001 E1.1.1.1, adh	alcohol dehydrogenase [EC:1.1.1.1]
LOC_Os11g10510.2	K00001 E1.1.1.1, adh	alcohol dehydrogenase [EC:1.1.1.1]
LOC_Os11g10520.1	K00001 E1.1.1.1, adh	alcohol dehydrogenase [EC:1.1.1.1]
LOC_Os11g10520.2	K00001 E1.1.1.1, adh	alcohol dehydrogenase [EC:1.1.1.1]
LOC_Os11g10520.3	K00001 E1.1.1.1, adh	alcohol dehydrogenase [EC:1.1.1.1]
00360 Phenylalanine metabolism [PATH:ko00360]
LOC_Os01g73170.1	K00430 E1.11.1.7	peroxidase [EC:1.11.1.7]
LOC_Os01g73200.1	K00430 E1.11.1.7	peroxidase [EC:1.11.1.7]
LOC_Os03g55420.1	K00430 E1.11.1.7	peroxidase [EC:1.11.1.7]
LOC_Os05g35290.1	K10775 E4.3.1.24	phenylalanine ammonia-lyase [EC:4.3.1.24]
LOC_Os02g41650.1	K10775 E4.3.1.24	phenylalanine ammonia-lyase [EC:4.3.1.24]
LOC_Os02g41650.2	K10775 E4.3.1.24	phenylalanine ammonia-lyase [EC:4.3.1.24]
LOC_Os02g41650.3	K10775 E4.3.1.24	phenylalanine ammonia-lyase [EC:4.3.1.24]
LOC_Os04g43760.1	K13064 PTAL	phenylalanine/tyrosine ammonia-lyase [EC:4.3.1.25]
LOC_Os04g43760.2	K13064 PTAL	phenylalanine/tyrosine ammonia-lyase [EC:4.3.1.25]
LOC_Os02g41630.2	K13064 PTAL	phenylalanine/tyrosine ammonia-lyase [EC:4.3.1.25]
LOC_Os05g25640.1	K00487 CYP73A	trans-cinnamate 4-monooxygenase [EC:1.14.13.11]
LOC_Os02g08100.1	K01904 E6.2.1.12	4-coumarate--CoA ligase [EC:6.2.1.12]
LOC_Os06g06980.1	K00588 E2.1.1.104	caffeoyl-CoA O-methyltransferase [EC:2.1.1.104]
LOC_Os06g06980.3	K00588 E2.1.1.104	caffeoyl-CoA O-methyltransferase [EC:2.1.1.104]
00380 Tryptophan metabolism [PATH:ko00380]
LOC_Os01g02020.1	K00626 E2.3.1.9, atoB	acetyl-CoA C-acetyltransferase [EC:2.3.1.9]
LOC_Os01g02020.3	K00626 E2.3.1.9, atoB	acetyl-CoA C-acetyltransferase [EC:2.3.1.9]
LOC_Os02g02400.1	K03781 katE, CAT, catB, srpA	catalase [EC:1.11.1.6]
LOC_Os02g02400.2	K03781 katE, CAT, catB, srpA	catalase [EC:1.11.1.6]
LOC_Os02g02400.3	K03781 katE, CAT, catB, srpA	catalase [EC:1.11.1.6]
00400 Phenylalanine, tyrosine and tryptophan biosynthesis [PATH:ko00400]
LOC_Os07g42960.1	K01626 E2.5.1.54, aroF, aroG, aroH	3-deoxy-7-phosphoheptulonate synthase [EC:2.5.1.54]
LOC_Os07g42960.2	K01626 E2.5.1.54, aroF, aroG, aroH	3-deoxy-7-phosphoheptulonate synthase [EC:2.5.1.54]
LOC_Os06g04280.1	K00800 aroA	3-phosphoshikimate 1-carboxyvinyltransferase [EC:2.5.1.19]
LOC_Os03g15780.1	K01657 trpE	anthranilate synthase component I [EC:4.1.3.27]
LOC_Os03g15780.2	K01657 trpE	anthranilate synthase component I [EC:4.1.3.27]
LOC_Os03g15780.4	K01657 trpE	anthranilate synthase component I [EC:4.1.3.27]
LOC_Os03g15780.5	K01657 trpE	anthranilate synthase component I [EC:4.1.3.27]
LOC_Os03g50880.1	K01658 trpG	anthranilate synthase component II [EC:4.1.3.27]
LOC_Os03g03450.1	K00766 trpD	anthranilate phosphoribosyltransferase [EC:2.4.2.18]
LOC_Os03g03450.2	K00766 trpD	anthranilate phosphoribosyltransferase [EC:2.4.2.18]
LOC_Os07g08430.1	K01695 trpA	tryptophan synthase alpha chain [EC:4.2.1.20]
LOC_Os01g55870.1	K01850 E5.4.99.5	chorismate mutase [EC:5.4.99.5]
LOC_Os04g33390.1	K05359 ADT, PDT	arogenate/prephenate dehydratase [EC:4.2.1.91 4.2.1.51]
Metabolism of other amino acids
00430 Taurine and hypotaurine metabolism [PATH:ko00430]
LOC_Os01g05810.1	K00681 ggt	gamma-glutamyltranspeptidase [EC:2.3.2.2]
00440 Phosphonate and phosphinate metabolism [PATH:ko00440]
LOC_Os10g24810.1	K00967 PCYT2	ethanolamine-phosphate cytidylyltransferase [EC:2.7.7.14]
00450 Selenocompound metabolism [PATH:ko00450]
LOC_Os12g42876.1	K00549 metE	5-methyltetrahydropteroyltriglutamate--homocysteine methyltransferase [EC:2.1.1.14]
LOC_Os12g42884.1	K00549 metE	5-methyltetrahydropteroyltriglutamate--homocysteine methyltransferase [EC:2.1.1.14]
LOC_Os12g42884.2	K00549 metE	5-methyltetrahydropteroyltriglutamate--homocysteine methyltransferase [EC:2.1.1.14]
LOC_Os12g42884.3	K00549 metE	5-methyltetrahydropteroyltriglutamate--homocysteine methyltransferase [EC:2.1.1.14]
LOC_Os05g01470.1	K08247 E2.1.1.12	methionine S-methyltransferase [EC:2.1.1.12]
LOC_Os05g01470.2	K08247 E2.1.1.12	methionine S-methyltransferase [EC:2.1.1.12]
LOC_Os05g01470.3	K08247 E2.1.1.12	methionine S-methyltransferase [EC:2.1.1.12]
00460 Cyanoamino acid metabolism [PATH:ko00460]
LOC_Os04g39900.1	K01188 E3.2.1.21	beta-glucosidase [EC:3.2.1.21]
LOC_Os05g30350.1	K01188 E3.2.1.21	beta-glucosidase [EC:3.2.1.21]
LOC_Os05g30350.2	K01188 E3.2.1.21	beta-glucosidase [EC:3.2.1.21]
LOC_Os03g53800.1	K05349 bglX	beta-glucosidase [EC:3.2.1.21]
LOC_Os03g53800.2	K05349 bglX	beta-glucosidase [EC:3.2.1.21]
LOC_Os03g53800.3	K05349 bglX	beta-glucosidase [EC:3.2.1.21]
LOC_Os03g53800.4	K05349 bglX	beta-glucosidase [EC:3.2.1.21]
LOC_Os03g53800.5	K05349 bglX	beta-glucosidase [EC:3.2.1.21]
LOC_Os01g05810.1	K00681 ggt	gamma-glutamyltranspeptidase [EC:2.3.2.2]
00471 D-Glutamine and D-glutamate metabolism [PATH:ko00471]
LOC_Os04g45970.1	K00261 E1.4.1.3	glutamate dehydrogenase (NAD(P)+) [EC:1.4.1.3]
LOC_Os04g45970.2	K00261 E1.4.1.3	glutamate dehydrogenase (NAD(P)+) [EC:1.4.1.3]
00480 Glutathione metabolism [PATH:ko00480]
LOC_Os01g05810.1	K00681 ggt	gamma-glutamyltranspeptidase [EC:2.3.2.2]
LOC_Os12g24650.1	K01255 CARP, pepA	leucyl aminopeptidase [EC:3.4.11.1]
LOC_Os01g27210.1	K00799 GST, gst	glutathione S-transferase [EC:2.5.1.18]
LOC_Os01g72120.1	K00799 GST, gst	glutathione S-transferase [EC:2.5.1.18]
LOC_Os01g72130.1	K00799 GST, gst	glutathione S-transferase [EC:2.5.1.18]
LOC_Os07g07320.1	K00799 GST, gst	glutathione S-transferase [EC:2.5.1.18]
LOC_Os09g29200.1	K00799 GST, gst	glutathione S-transferase [EC:2.5.1.18]
LOC_Os10g38470.1	K00799 GST, gst	glutathione S-transferase [EC:2.5.1.18]
LOC_Os10g38740.1	K00799 GST, gst	glutathione S-transferase [EC:2.5.1.18]
LOC_Os06g02144.1	K00033 E1.1.1.44, PGD, gnd	6-phosphogluconate dehydrogenase [EC:1.1.1.44]
LOC_Os06g02144.2	K00033 E1.1.1.44, PGD, gnd	6-phosphogluconate dehydrogenase [EC:1.1.1.44]
LOC_Os02g38840.1	K00036 G6PD, zwf	glucose-6-phosphate 1-dehydrogenase [EC:1.1.1.49]
LOC_Os02g38840.2	K00036 G6PD, zwf	glucose-6-phosphate 1-dehydrogenase [EC:1.1.1.49]
LOC_Os04g35520.1	K00434 E1.11.1.11	L-ascorbate peroxidase [EC:1.11.1.11]
LOC_Os04g35520.2	K00434 E1.11.1.11	L-ascorbate peroxidase [EC:1.11.1.11]
LOC_Os04g35520.3	K00434 E1.11.1.11	L-ascorbate peroxidase [EC:1.11.1.11]
LOC_Os04g35520.4	K00434 E1.11.1.11	L-ascorbate peroxidase [EC:1.11.1.11]
Glycan biosynthesis and metabolism
00510 N-Glycan biosynthesis [PATH:ko00510]
LOC_Os05g44360.1	K07151 STT3	dolichyl-diphosphooligosaccharide--protein glycosyltransferase [EC:2.4.99.18]
LOC_Os05g44360.2	K07151 STT3	dolichyl-diphosphooligosaccharide--protein glycosyltransferase [EC:2.4.99.18]
00513 Various types of N-glycan biosynthesis [PATH:ko00513]
LOC_Os05g44360.1	K07151 STT3	dolichyl-diphosphooligosaccharide--protein glycosyltransferase [EC:2.4.99.18]
LOC_Os05g44360.2	K07151 STT3	dolichyl-diphosphooligosaccharide--protein glycosyltransferase [EC:2.4.99.18]
LOC_Os06g12390.1	K14413 GALT1	beta-1,3-galactosyltransferase [EC:2.4.1.-]
LOC_Os06g12390.2	K14413 GALT1	beta-1,3-galactosyltransferase [EC:2.4.1.-]
00531 Glycosaminoglycan degradation [PATH:ko00531]
LOC_Os01g70550.1	K10532 HGSNAT	heparan-alpha-glucosaminide N-acetyltransferase [EC:2.3.1.78]
LOC_Os01g70550.2	K10532 HGSNAT	heparan-alpha-glucosaminide N-acetyltransferase [EC:2.3.1.78]
LOC_Os01g70550.3	K10532 HGSNAT	heparan-alpha-glucosaminide N-acetyltransferase [EC:2.3.1.78]
00603 Glycosphingolipid biosynthesis - globo series [PATH:ko00603]
LOC_Os10g35110.1	K07407 E3.2.1.22B, galA, rafA	alpha-galactosidase [EC:3.2.1.22]
LOC_Os10g35110.2	K07407 E3.2.1.22B, galA, rafA	alpha-galactosidase [EC:3.2.1.22]
LOC_Os10g35110.3	K07407 E3.2.1.22B, galA, rafA	alpha-galactosidase [EC:3.2.1.22]
00511 Other glycan degradation [PATH:ko00511]
LOC_Os10g05069.1	K01191 E3.2.1.24	alpha-mannosidase [EC:3.2.1.24]
LOC_Os10g05069.2	K01191 E3.2.1.24	alpha-mannosidase [EC:3.2.1.24]
LOC_Os10g05069.3	K01191 E3.2.1.24	alpha-mannosidase [EC:3.2.1.24]
Metabolism of cofactors and vitamins
00730 Thiamine metabolism [PATH:ko00730]
LOC_Os05g30454.1	K00949 E2.7.6.2, THI80	thiamine pyrophosphokinase [EC:2.7.6.2]
00760 Nicotinate and nicotinamide metabolism [PATH:ko00760]
LOC_Os02g04170.1	K00278 nadB	L-aspartate oxidase [EC:1.4.3.16]
LOC_Os02g04170.2	K00278 nadB	L-aspartate oxidase [EC:1.4.3.16]
LOC_Os02g04170.3	K00278 nadB	L-aspartate oxidase [EC:1.4.3.16]
00770 Pantothenate and CoA biosynthesis [PATH:ko00770]
LOC_Os01g46380.1	K00053 ilvC	ketol-acid reductoisomerase [EC:1.1.1.86]
LOC_Os03g12890.1	K00826 E2.6.1.42, ilvE	branched-chain amino acid aminotransferase [EC:2.6.1.42]
LOC_Os03g12890.2	K00826 E2.6.1.42, ilvE	branched-chain amino acid aminotransferase [EC:2.6.1.42]
LOC_Os03g12890.3	K00826 E2.6.1.42, ilvE	branched-chain amino acid aminotransferase [EC:2.6.1.42]
LOC_Os03g12890.4	K00826 E2.6.1.42, ilvE	branched-chain amino acid aminotransferase [EC:2.6.1.42]
LOC_Os03g12890.5	K00826 E2.6.1.42, ilvE	branched-chain amino acid aminotransferase [EC:2.6.1.42]
00780 Biotin metabolism [PATH:ko00780]
LOC_Os10g31780.1	K00059 fabG	3-oxoacyl-[acyl-carrier protein] reductase [EC:1.1.1.100]
LOC_Os08g23810.1	K00208 fabI	enoyl-[acyl-carrier protein] reductase I [EC:1.3.1.9 1.3.1.10]
LOC_Os08g23810.2	K00208 fabI	enoyl-[acyl-carrier protein] reductase I [EC:1.3.1.9 1.3.1.10]
00790 Folate biosynthesis [PATH:ko00790]
LOC_Os08g44210.1	K01633 folB	dihydroneopterin aldolase [EC:4.1.2.25]
00670 One carbon pool by folate [PATH:ko00670]
LOC_Os03g60090.1	K00297 E1.5.1.20, metF	methylenetetrahydrofolate reductase (NADPH) [EC:1.5.1.20]
LOC_Os03g60090.2	K00297 E1.5.1.20, metF	methylenetetrahydrofolate reductase (NADPH) [EC:1.5.1.20]
00830 Retinol metabolism [PATH:ko00830]
LOC_Os10g07229.1	K00001 E1.1.1.1, adh	alcohol dehydrogenase [EC:1.1.1.1]
LOC_Os11g10510.1	K00001 E1.1.1.1, adh	alcohol dehydrogenase [EC:1.1.1.1]
LOC_Os11g10510.2	K00001 E1.1.1.1, adh	alcohol dehydrogenase [EC:1.1.1.1]
LOC_Os11g10520.1	K00001 E1.1.1.1, adh	alcohol dehydrogenase [EC:1.1.1.1]
LOC_Os11g10520.2	K00001 E1.1.1.1, adh	alcohol dehydrogenase [EC:1.1.1.1]
LOC_Os11g10520.3	K00001 E1.1.1.1, adh	alcohol dehydrogenase [EC:1.1.1.1]
00860 Porphyrin and chlorophyll metabolism [PATH:ko00860]
LOC_Os03g20700.1	K03403 chlH, bchH	magnesium chelatase subunit H [EC:6.6.1.1]
LOC_Os03g20700.2	K03403 chlH, bchH	magnesium chelatase subunit H [EC:6.6.1.1]
LOC_Os04g58200.1	K00218 E1.3.1.33, por	protochlorophyllide reductase [EC:1.3.1.33]
LOC_Os04g58200.2	K00218 E1.3.1.33, por	protochlorophyllide reductase [EC:1.3.1.33]
LOC_Os04g58200.3	K00218 E1.3.1.33, por	protochlorophyllide reductase [EC:1.3.1.33]
LOC_Os03g05310.1	K13071 PAO, ACD1	pheophorbide a oxygenase [EC:1.14.12.20]
LOC_Os11g01530.1	K00522 FTH1	ferritin heavy chain [EC:1.16.3.1]
LOC_Os11g01530.2	K00522 FTH1	ferritin heavy chain [EC:1.16.3.1]
00130 Ubiquinone and other terpenoid-quinone biosynthesis [PATH:ko00130]
LOC_Os02g08100.1	K01904 E6.2.1.12	4-coumarate--CoA ligase [EC:6.2.1.12]
LOC_Os03g09060.1	K02548 menA	1,4-dihydroxy-2-naphthoate octaprenyltransferase [EC:2.5.1.74 2.5.1.-]
Metabolism of terpenoids and polyketides
00900 Terpenoid backbone biosynthesis [PATH:ko00900]
LOC_Os07g09190.1	K01662 dxs	1-deoxy-D-xylulose-5-phosphate synthase [EC:2.2.1.7]
LOC_Os01g02020.1	K00626 E2.3.1.9, atoB	acetyl-CoA C-acetyltransferase [EC:2.3.1.9]
LOC_Os01g02020.3	K00626 E2.3.1.9, atoB	acetyl-CoA C-acetyltransferase [EC:2.3.1.9]
LOC_Os04g56230.1	K00787 FDPS	farnesyl diphosphate synthase [EC:2.5.1.1 2.5.1.10]
LOC_Os05g50550.1	K05356 SPS, sds	all-trans-nonaprenyl-diphosphate synthase [EC:2.5.1.84 2.5.1.85]
LOC_Os03g10080.1	K11778 DHDDS, RER2, SRT1	ditrans,polycis-polyprenyl diphosphate synthase [EC:2.5.1.87]
LOC_Os03g10080.3	K11778 DHDDS, RER2, SRT1	ditrans,polycis-polyprenyl diphosphate synthase [EC:2.5.1.87]
LOC_Os03g10080.4	K11778 DHDDS, RER2, SRT1	ditrans,polycis-polyprenyl diphosphate synthase [EC:2.5.1.87]
LOC_Os03g10080.5	K11778 DHDDS, RER2, SRT1	ditrans,polycis-polyprenyl diphosphate synthase [EC:2.5.1.87]
00909 Sesquiterpenoid and triterpenoid biosynthesis [PATH:ko00909]
LOC_Os03g12900.1	K00511 SQLE, ERG1	squalene monooxygenase [EC:1.14.13.132]
LOC_Os03g12900.2	K00511 SQLE, ERG1	squalene monooxygenase [EC:1.14.13.132]
LOC_Os03g12900.3	K00511 SQLE, ERG1	squalene monooxygenase [EC:1.14.13.132]
LOC_Os03g12900.4	K00511 SQLE, ERG1	squalene monooxygenase [EC:1.14.13.132]
LOC_Os03g12900.5	K00511 SQLE, ERG1	squalene monooxygenase [EC:1.14.13.132]
00904 Diterpenoid biosynthesis [PATH:ko00904]
LOC_Os02g36150.1	K16083 CYP71Z6	cytochrome P450, family 71, subfamily Z, polypeptide 6 (ent-isokaurene C2-hydroxylase) [EC:1.14.13.143]
LOC_Os04g09900.1	K14043 CPS4	syn-copalyl-diphosphate synthase [EC:5.5.1.14]
LOC_Os04g09900.2	K14043 CPS4	syn-copalyl-diphosphate synthase [EC:5.5.1.14]
LOC_Os04g09900.3	K14043 CPS4	syn-copalyl-diphosphate synthase [EC:5.5.1.14]
LOC_Os11g28530.1	K14044 KSL8, DTC2	stemar-13-ene synthase [EC:4.2.3.33]
LOC_Os11g28530.2	K14044 KSL8, DTC2	stemar-13-ene synthase [EC:4.2.3.33]
LOC_Os11g28530.3	K14044 KSL8, DTC2	stemar-13-ene synthase [EC:4.2.3.33]
LOC_Os04g10060.1	K14046 KSL4, DTS2	syn-pimara-7,15-diene synthase [EC:4.2.3.35]
LOC_Os04g09920.1	K16085 CYP99A3	cytochrome P450, family 99, subfamily A, polypeptide 3 (9beta-pimara-7,15-diene oxidase) [EC:1.14.13.144]
00906 Carotenoid biosynthesis [PATH:ko00906]
LOC_Os12g43130.1	K02291 crtB	phytoene synthase [EC:2.5.1.32]
LOC_Os04g48880.1	K15746 crtZ	beta-carotene 3-hydroxylase [EC:1.14.13.129]
LOC_Os03g03370.1	K15746 crtZ	beta-carotene 3-hydroxylase [EC:1.14.13.129]
LOC_Os03g03370.2	K15746 crtZ	beta-carotene 3-hydroxylase [EC:1.14.13.129]
00905 Brassinosteroid biosynthesis [PATH:ko00905]
LOC_Os03g12660.1	K09587 CYP90B1, DWF4	cytochrome P450, family 90, subfamily B, polypeptide 1 (steroid 22-alpha-hydroxylase) [EC:1.14.13.-]
00908 Zeatin biosynthesis [PATH:ko00908]
LOC_Os07g46610.1	K13495 CISZOG	cis-zeatin O-glucosyltransferase [EC:2.4.1.215]
Biosynthesis of other secondary metabolites
00940 Phenylpropanoid biosynthesis [PATH:ko00940]
LOC_Os05g35290.1	K10775 E4.3.1.24	phenylalanine ammonia-lyase [EC:4.3.1.24]
LOC_Os02g41650.1	K10775 E4.3.1.24	phenylalanine ammonia-lyase [EC:4.3.1.24]
LOC_Os02g41650.2	K10775 E4.3.1.24	phenylalanine ammonia-lyase [EC:4.3.1.24]
LOC_Os02g41650.3	K10775 E4.3.1.24	phenylalanine ammonia-lyase [EC:4.3.1.24]
LOC_Os04g43760.1	K13064 PTAL	phenylalanine/tyrosine ammonia-lyase [EC:4.3.1.25]
LOC_Os04g43760.2	K13064 PTAL	phenylalanine/tyrosine ammonia-lyase [EC:4.3.1.25]
LOC_Os02g41630.2	K13064 PTAL	phenylalanine/tyrosine ammonia-lyase [EC:4.3.1.25]
LOC_Os04g39900.1	K01188 E3.2.1.21	beta-glucosidase [EC:3.2.1.21]
LOC_Os05g30350.1	K01188 E3.2.1.21	beta-glucosidase [EC:3.2.1.21]
LOC_Os05g30350.2	K01188 E3.2.1.21	beta-glucosidase [EC:3.2.1.21]
LOC_Os03g53800.1	K05349 bglX	beta-glucosidase [EC:3.2.1.21]
LOC_Os03g53800.2	K05349 bglX	beta-glucosidase [EC:3.2.1.21]
LOC_Os03g53800.3	K05349 bglX	beta-glucosidase [EC:3.2.1.21]
LOC_Os03g53800.4	K05349 bglX	beta-glucosidase [EC:3.2.1.21]
LOC_Os03g53800.5	K05349 bglX	beta-glucosidase [EC:3.2.1.21]
LOC_Os02g08100.1	K01904 E6.2.1.12	4-coumarate--CoA ligase [EC:6.2.1.12]
LOC_Os05g25640.1	K00487 CYP73A	trans-cinnamate 4-monooxygenase [EC:1.14.13.11]
LOC_Os01g40870.1	K12355 REF1	coniferyl-aldehyde dehydrogenase [EC:1.2.1.68]
LOC_Os02g09490.1	K00083 E1.1.1.195	cinnamyl-alcohol dehydrogenase [EC:1.1.1.195]
LOC_Os04g15920.1	K00083 E1.1.1.195	cinnamyl-alcohol dehydrogenase [EC:1.1.1.195]
LOC_Os09g23540.1	K00083 E1.1.1.195	cinnamyl-alcohol dehydrogenase [EC:1.1.1.195]
LOC_Os09g23550.1	K00083 E1.1.1.195	cinnamyl-alcohol dehydrogenase [EC:1.1.1.195]
LOC_Os09g23550.2	K00083 E1.1.1.195	cinnamyl-alcohol dehydrogenase [EC:1.1.1.195]
LOC_Os01g73170.1	K00430 E1.11.1.7	peroxidase [EC:1.11.1.7]
LOC_Os01g73200.1	K00430 E1.11.1.7	peroxidase [EC:1.11.1.7]
LOC_Os03g55420.1	K00430 E1.11.1.7	peroxidase [EC:1.11.1.7]
LOC_Os02g39850.1	K13065 E2.3.1.133, HCT	shikimate O-hydroxycinnamoyltransferase [EC:2.3.1.133]
LOC_Os04g42250.2	K13065 E2.3.1.133, HCT	shikimate O-hydroxycinnamoyltransferase [EC:2.3.1.133]
LOC_Os04g42250.3	K13065 E2.3.1.133, HCT	shikimate O-hydroxycinnamoyltransferase [EC:2.3.1.133]
LOC_Os04g42250.4	K13065 E2.3.1.133, HCT	shikimate O-hydroxycinnamoyltransferase [EC:2.3.1.133]
LOC_Os05g41440.1	K09754 CYP98A3, C3'H	coumaroylquinate(coumaroylshikimate) 3'-monooxygenase [EC:1.14.13.36]
LOC_Os05g41440.2	K09754 CYP98A3, C3'H	coumaroylquinate(coumaroylshikimate) 3'-monooxygenase [EC:1.14.13.36]
LOC_Os06g06980.1	K00588 E2.1.1.104	caffeoyl-CoA O-methyltransferase [EC:2.1.1.104]
LOC_Os06g06980.3	K00588 E2.1.1.104	caffeoyl-CoA O-methyltransferase [EC:2.1.1.104]
LOC_Os10g36848.1	K09755 CYP84A, F5H	ferulate-5-hydroxylase [EC:1.14.-.-]
00945 Stilbenoid, diarylheptanoid and gingerol biosynthesis [PATH:ko00945]
LOC_Os05g25640.1	K00487 CYP73A	trans-cinnamate 4-monooxygenase [EC:1.14.13.11]
LOC_Os02g39850.1	K13065 E2.3.1.133, HCT	shikimate O-hydroxycinnamoyltransferase [EC:2.3.1.133]
LOC_Os04g42250.2	K13065 E2.3.1.133, HCT	shikimate O-hydroxycinnamoyltransferase [EC:2.3.1.133]
LOC_Os04g42250.3	K13065 E2.3.1.133, HCT	shikimate O-hydroxycinnamoyltransferase [EC:2.3.1.133]
LOC_Os04g42250.4	K13065 E2.3.1.133, HCT	shikimate O-hydroxycinnamoyltransferase [EC:2.3.1.133]
LOC_Os05g41440.1	K09754 CYP98A3, C3'H	coumaroylquinate(coumaroylshikimate) 3'-monooxygenase [EC:1.14.13.36]
LOC_Os05g41440.2	K09754 CYP98A3, C3'H	coumaroylquinate(coumaroylshikimate) 3'-monooxygenase [EC:1.14.13.36]
LOC_Os06g06980.1	K00588 E2.1.1.104	caffeoyl-CoA O-methyltransferase [EC:2.1.1.104]
LOC_Os06g06980.3	K00588 E2.1.1.104	caffeoyl-CoA O-methyltransferase [EC:2.1.1.104]
00941 Flavonoid biosynthesis [PATH:ko00941]
LOC_Os11g32650.1	K00660 CHS	chalcone synthase [EC:2.3.1.74]
LOC_Os05g25640.1	K00487 CYP73A	trans-cinnamate 4-monooxygenase [EC:1.14.13.11]
LOC_Os04g53850.1	K08695 E1.3.1.77	anthocyanidin reductase [EC:1.3.1.77]
LOC_Os02g39850.1	K13065 E2.3.1.133, HCT	shikimate O-hydroxycinnamoyltransferase [EC:2.3.1.133]
LOC_Os04g42250.2	K13065 E2.3.1.133, HCT	shikimate O-hydroxycinnamoyltransferase [EC:2.3.1.133]
LOC_Os04g42250.3	K13065 E2.3.1.133, HCT	shikimate O-hydroxycinnamoyltransferase [EC:2.3.1.133]
LOC_Os04g42250.4	K13065 E2.3.1.133, HCT	shikimate O-hydroxycinnamoyltransferase [EC:2.3.1.133]
LOC_Os05g41440.1	K09754 CYP98A3, C3'H	coumaroylquinate(coumaroylshikimate) 3'-monooxygenase [EC:1.14.13.36]
LOC_Os05g41440.2	K09754 CYP98A3, C3'H	coumaroylquinate(coumaroylshikimate) 3'-monooxygenase [EC:1.14.13.36]
LOC_Os06g06980.1	K00588 E2.1.1.104	caffeoyl-CoA O-methyltransferase [EC:2.1.1.104]
LOC_Os06g06980.3	K00588 E2.1.1.104	caffeoyl-CoA O-methyltransferase [EC:2.1.1.104]
00944 Flavone and flavonol biosynthesis [PATH:ko00944]
LOC_Os08g06100.1	K05279 E2.1.1.76	flavonol 3-O-methyltransferase [EC:2.1.1.76]
00950 Isoquinoline alkaloid biosynthesis [PATH:ko00950]
LOC_Os08g04540.1	K01592 E4.1.1.25	tyrosine decarboxylase [EC:4.1.1.25]
LOC_Os08g04560.1	K01592 E4.1.1.25	tyrosine decarboxylase [EC:4.1.1.25]
00402 Benzoxazinoid biosynthesis [PATH:ko00402]
LOC_Os03g58290.1	K13222 BX1, IGL	indole-3-glycerol-phosphate lyase [EC:4.1.2.8]
00521 Streptomycin biosynthesis [PATH:ko00521]
LOC_Os05g09500.1	K00844 HK	hexokinase [EC:2.7.1.1]
00524 Butirosin and neomycin biosynthesis [PATH:ko00524]
LOC_Os05g09500.1	K00844 HK	hexokinase [EC:2.7.1.1]
Xenobiotics biodegradation and metabolism
00362 Benzoate degradation [PATH:ko00362]
LOC_Os01g02020.1	K00626 E2.3.1.9, atoB	acetyl-CoA C-acetyltransferase [EC:2.3.1.9]
LOC_Os01g02020.3	K00626 E2.3.1.9, atoB	acetyl-CoA C-acetyltransferase [EC:2.3.1.9]
00627 Aminobenzoate degradation [PATH:ko00627]
LOC_Os06g15380.1	K01512 acyP	acylphosphatase [EC:3.6.1.7]
00625 Chloroalkane and chloroalkene degradation [PATH:ko00625]
LOC_Os10g07229.1	K00001 E1.1.1.1, adh	alcohol dehydrogenase [EC:1.1.1.1]
LOC_Os11g10510.1	K00001 E1.1.1.1, adh	alcohol dehydrogenase [EC:1.1.1.1]
LOC_Os11g10510.2	K00001 E1.1.1.1, adh	alcohol dehydrogenase [EC:1.1.1.1]
LOC_Os11g10520.1	K00001 E1.1.1.1, adh	alcohol dehydrogenase [EC:1.1.1.1]
LOC_Os11g10520.2	K00001 E1.1.1.1, adh	alcohol dehydrogenase [EC:1.1.1.1]
LOC_Os11g10520.3	K00001 E1.1.1.1, adh	alcohol dehydrogenase [EC:1.1.1.1]
00626 Naphthalene degradation [PATH:ko00626]
LOC_Os10g07229.1	K00001 E1.1.1.1, adh	alcohol dehydrogenase [EC:1.1.1.1]
LOC_Os11g10510.1	K00001 E1.1.1.1, adh	alcohol dehydrogenase [EC:1.1.1.1]
LOC_Os11g10510.2	K00001 E1.1.1.1, adh	alcohol dehydrogenase [EC:1.1.1.1]
LOC_Os11g10520.1	K00001 E1.1.1.1, adh	alcohol dehydrogenase [EC:1.1.1.1]
LOC_Os11g10520.2	K00001 E1.1.1.1, adh	alcohol dehydrogenase [EC:1.1.1.1]
LOC_Os11g10520.3	K00001 E1.1.1.1, adh	alcohol dehydrogenase [EC:1.1.1.1]
00980 Metabolism of xenobiotics by cytochrome P450 [PATH:ko00980]
LOC_Os01g27210.1	K00799 GST, gst	glutathione S-transferase [EC:2.5.1.18]
LOC_Os01g72120.1	K00799 GST, gst	glutathione S-transferase [EC:2.5.1.18]
LOC_Os01g72130.1	K00799 GST, gst	glutathione S-transferase [EC:2.5.1.18]
LOC_Os07g07320.1	K00799 GST, gst	glutathione S-transferase [EC:2.5.1.18]
LOC_Os09g29200.1	K00799 GST, gst	glutathione S-transferase [EC:2.5.1.18]
LOC_Os10g38470.1	K00799 GST, gst	glutathione S-transferase [EC:2.5.1.18]
LOC_Os10g38740.1	K00799 GST, gst	glutathione S-transferase [EC:2.5.1.18]
LOC_Os10g07229.1	K00001 E1.1.1.1, adh	alcohol dehydrogenase [EC:1.1.1.1]
LOC_Os11g10510.1	K00001 E1.1.1.1, adh	alcohol dehydrogenase [EC:1.1.1.1]
LOC_Os11g10510.2	K00001 E1.1.1.1, adh	alcohol dehydrogenase [EC:1.1.1.1]
LOC_Os11g10520.1	K00001 E1.1.1.1, adh	alcohol dehydrogenase [EC:1.1.1.1]
LOC_Os11g10520.2	K00001 E1.1.1.1, adh	alcohol dehydrogenase [EC:1.1.1.1]
LOC_Os11g10520.3	K00001 E1.1.1.1, adh	alcohol dehydrogenase [EC:1.1.1.1]
00982 Drug metabolism - cytochrome P450 [PATH:ko00982]
LOC_Os01g27210.1	K00799 GST, gst	glutathione S-transferase [EC:2.5.1.18]
LOC_Os01g72120.1	K00799 GST, gst	glutathione S-transferase [EC:2.5.1.18]
LOC_Os01g72130.1	K00799 GST, gst	glutathione S-transferase [EC:2.5.1.18]
LOC_Os07g07320.1	K00799 GST, gst	glutathione S-transferase [EC:2.5.1.18]
LOC_Os09g29200.1	K00799 GST, gst	glutathione S-transferase [EC:2.5.1.18]
LOC_Os10g38470.1	K00799 GST, gst	glutathione S-transferase [EC:2.5.1.18]
LOC_Os10g38740.1	K00799 GST, gst	glutathione S-transferase [EC:2.5.1.18]
LOC_Os10g07229.1	K00001 E1.1.1.1, adh	alcohol dehydrogenase [EC:1.1.1.1]
LOC_Os11g10510.1	K00001 E1.1.1.1, adh	alcohol dehydrogenase [EC:1.1.1.1]
LOC_Os11g10510.2	K00001 E1.1.1.1, adh	alcohol dehydrogenase [EC:1.1.1.1]
LOC_Os11g10520.1	K00001 E1.1.1.1, adh	alcohol dehydrogenase [EC:1.1.1.1]
LOC_Os11g10520.2	K00001 E1.1.1.1, adh	alcohol dehydrogenase [EC:1.1.1.1]
LOC_Os11g10520.3	K00001 E1.1.1.1, adh	alcohol dehydrogenase [EC:1.1.1.1]
1.2 Genetic Information Processing
Transcription
03020 RNA polymerase [PATH:ko03020]
LOC_Os05g22830.1	K03043 rpoB	DNA-directed RNA polymerase subunit beta [EC:2.7.7.6]
LOC_Os02g24614.1	K03046 rpoC	DNA-directed RNA polymerase subunit beta' [EC:2.7.7.6]
LOC_Os04g16830.1	K03046 rpoC	DNA-directed RNA polymerase subunit beta' [EC:2.7.7.6]
03040 Spliceosome [PATH:ko03040]
LOC_Os02g05410.1	K12828 SF3B1, SAP155	splicing factor 3B subunit 1
LOC_Os01g62290.1	K03283 HSPA1_8	heat shock 70kDa protein 1/8
LOC_Os01g62290.2	K03283 HSPA1_8	heat shock 70kDa protein 1/8
LOC_Os11g47760.1	K03283 HSPA1_8	heat shock 70kDa protein 1/8
LOC_Os11g47760.2	K03283 HSPA1_8	heat shock 70kDa protein 1/8
LOC_Os11g47760.3	K03283 HSPA1_8	heat shock 70kDa protein 1/8
LOC_Os11g47760.4	K03283 HSPA1_8	heat shock 70kDa protein 1/8
LOC_Os11g47760.5	K03283 HSPA1_8	heat shock 70kDa protein 1/8
LOC_Os11g47760.6	K03283 HSPA1_8	heat shock 70kDa protein 1/8
LOC_Os10g18150.1	K12869 CRN, CRNKL1, CLF1, SYF3	crooked neck
LOC_Os08g44520.1	K12733 PPIL1	peptidyl-prolyl cis-trans isomerase-like 1 [EC:5.2.1.8]
LOC_Os08g44520.2	K12733 PPIL1	peptidyl-prolyl cis-trans isomerase-like 1 [EC:5.2.1.8]
LOC_Os08g44520.3	K12733 PPIL1	peptidyl-prolyl cis-trans isomerase-like 1 [EC:5.2.1.8]
LOC_Os04g02870.1	K12893 SFRS4_5_6	splicing factor, arginine/serine-rich 4/5/6
LOC_Os04g02870.2	K12893 SFRS4_5_6	splicing factor, arginine/serine-rich 4/5/6
LOC_Os04g02870.3	K12893 SFRS4_5_6	splicing factor, arginine/serine-rich 4/5/6
LOC_Os04g02870.4	K12893 SFRS4_5_6	splicing factor, arginine/serine-rich 4/5/6
LOC_Os02g39720.2	K12896 SFRS7	splicing factor, arginine/serine-rich 7
LOC_Os02g39720.3	K12896 SFRS7	splicing factor, arginine/serine-rich 7
LOC_Os02g39720.4	K12896 SFRS7	splicing factor, arginine/serine-rich 7
LOC_Os02g39720.6	K12896 SFRS7	splicing factor, arginine/serine-rich 7
Translation
03010 Ribosome [PATH:ko03010]
LOC_Os04g16824.1	K02982 RP-S3, rpsC	small subunit ribosomal protein S3
LOC_Os08g15272.1	K02982 RP-S3, rpsC	small subunit ribosomal protein S3
LOC_Os09g24416.1	K02982 RP-S3, rpsC	small subunit ribosomal protein S3
LOC_Os10g21346.1	K02982 RP-S3, rpsC	small subunit ribosomal protein S3
LOC_Os09g19952.1	K02982 RP-S3, rpsC	small subunit ribosomal protein S3
LOC_Os04g16798.1	K02992 RP-S7, rpsG	small subunit ribosomal protein S7
LOC_Os07g25002.1	K02992 RP-S7, rpsG	small subunit ribosomal protein S7
LOC_Os04g16832.1	K02994 RP-S8, rpsH	small subunit ribosomal protein S8
LOC_Os05g22718.1	K02994 RP-S8, rpsH	small subunit ribosomal protein S8
LOC_Os08g15278.1	K02994 RP-S8, rpsH	small subunit ribosomal protein S8
LOC_Os06g39716.1	K02963 RP-S18, rpsR	small subunit ribosomal protein S18
LOC_Os04g16818.1	K02965 RP-S19, rpsS	small subunit ribosomal protein S19
LOC_Os07g25024.1	K02965 RP-S19, rpsS	small subunit ribosomal protein S19
LOC_Os08g15266.1	K02965 RP-S19, rpsS	small subunit ribosomal protein S19
LOC_Os09g24412.1	K02965 RP-S19, rpsS	small subunit ribosomal protein S19
LOC_Os10g21352.1	K02965 RP-S19, rpsS	small subunit ribosomal protein S19
LOC_Os07g10660.1	K02981 RP-S2e, RPS2	small subunit ribosomal protein S2e
LOC_Os01g25610.1	K02987 RP-S4e, RPS4	small subunit ribosomal protein S4e
LOC_Os11g03400.1	K02960 RP-S16e, RPS16	small subunit ribosomal protein S16e
LOC_Os10g27190.1	K02962 RP-S17e, RPS17	small subunit ribosomal protein S17e
LOC_Os01g57958.1	K02878 RP-L16, rplP	large subunit ribosomal protein L16
LOC_Os04g16826.1	K02878 RP-L16, rplP	large subunit ribosomal protein L16
LOC_Os05g22724.1	K02878 RP-L16, rplP	large subunit ribosomal protein L16
LOC_Os10g21344.1	K02878 RP-L16, rplP	large subunit ribosomal protein L16
LOC_Os09g19954.1	K02878 RP-L16, rplP	large subunit ribosomal protein L16
LOC_Os04g16822.1	K02890 RP-L22, rplV	large subunit ribosomal protein L22
LOC_Os08g15268.1	K02890 RP-L22, rplV	large subunit ribosomal protein L22
LOC_Os09g24414.1	K02890 RP-L22, rplV	large subunit ribosomal protein L22
LOC_Os08g42920.1	K02937 RP-L7e, RPL7	large subunit ribosomal protein L7e
LOC_Os02g21660.1	K02865 RP-L10Ae, RPL10A	large subunit ribosomal protein L10Ae
LOC_Os02g21660.2	K02865 RP-L10Ae, RPL10A	large subunit ribosomal protein L10Ae
LOC_Os02g21660.3	K02865 RP-L10Ae, RPL10A	large subunit ribosomal protein L10Ae
LOC_Os02g14059.1	K02868 RP-L11e, RPL11	large subunit ribosomal protein L11e
LOC_Os02g14059.2	K02868 RP-L11e, RPL11	large subunit ribosomal protein L11e
LOC_Os02g40880.1	K02875 RP-L14e, RPL14	large subunit ribosomal protein L14e
LOC_Os02g40880.2	K02875 RP-L14e, RPL14	large subunit ribosomal protein L14e
03008 Ribosome biogenesis in eukaryotes [PATH:ko03008]
LOC_Os10g41520.1	K03115 CSNK2B	casein kinase II subunit beta
LOC_Os10g41520.2	K03115 CSNK2B	casein kinase II subunit beta
LOC_Os02g25280.1	K12619 XRN2, RAT1	5'-3' exoribonuclease 2 [EC:3.1.13.-]
LOC_Os11g17390.1	K12619 XRN2, RAT1	5'-3' exoribonuclease 2 [EC:3.1.13.-]
LOC_Os06g09570.1	K06943 NOG1	nucleolar GTP-binding protein
LOC_Os01g27730.1	K14538 NUG1, GNL3	nuclear GTP-binding protein
Folding, sorting and degradation
03110 Chaperones and folding catalysts [BR:ko03110]
03060 Protein export [PATH:ko03060]
LOC_Os05g43390.1	K03106 SRP54, ffh	signal recognition particle subunit SRP54
LOC_Os02g02410.1	K09490 HSPA5, BIP	heat shock 70kDa protein 5
LOC_Os09g28000.1	K03100 lepB	signal peptidase I [EC:3.4.21.89]
LOC_Os09g28000.2	K03100 lepB	signal peptidase I [EC:3.4.21.89]
04141 Protein processing in endoplasmic reticulum [PATH:ko04141]
LOC_Os05g44360.1	K07151 STT3	dolichyl-diphosphooligosaccharide--protein glycosyltransferase [EC:2.4.99.18]
LOC_Os05g44360.2	K07151 STT3	dolichyl-diphosphooligosaccharide--protein glycosyltransferase [EC:2.4.99.18]
LOC_Os02g02410.1	K09490 HSPA5, BIP	heat shock 70kDa protein 5
LOC_Os05g06440.1	K09517 DNAJB11	DnaJ homolog subfamily B member 11
LOC_Os05g43170.1	K08057 CALR	calreticulin
LOC_Os09g27830.1	K09584 PDIA6, TXNDC7	protein disulfide-isomerase A6 [EC:5.3.4.1]
LOC_Os09g27830.2	K09584 PDIA6, TXNDC7	protein disulfide-isomerase A6 [EC:5.3.4.1]
LOC_Os09g27830.3	K09584 PDIA6, TXNDC7	protein disulfide-isomerase A6 [EC:5.3.4.1]
LOC_Os01g01307.1	K13250 SSR2	translocon-associated protein subunit beta
LOC_Os01g01307.2	K13250 SSR2	translocon-associated protein subunit beta
LOC_Os01g62290.1	K03283 HSPA1_8	heat shock 70kDa protein 1/8
LOC_Os01g62290.2	K03283 HSPA1_8	heat shock 70kDa protein 1/8
LOC_Os11g47760.1	K03283 HSPA1_8	heat shock 70kDa protein 1/8
LOC_Os11g47760.2	K03283 HSPA1_8	heat shock 70kDa protein 1/8
LOC_Os11g47760.3	K03283 HSPA1_8	heat shock 70kDa protein 1/8
LOC_Os11g47760.4	K03283 HSPA1_8	heat shock 70kDa protein 1/8
LOC_Os11g47760.5	K03283 HSPA1_8	heat shock 70kDa protein 1/8
LOC_Os11g47760.6	K03283 HSPA1_8	heat shock 70kDa protein 1/8
LOC_Os02g43930.1	K09503 DNAJA2	DnaJ homolog subfamily A member 2
LOC_Os02g43930.2	K09503 DNAJA2	DnaJ homolog subfamily A member 2
LOC_Os02g43930.3	K09503 DNAJA2	DnaJ homolog subfamily A member 2
LOC_Os03g44620.2	K09503 DNAJA2	DnaJ homolog subfamily A member 2
LOC_Os01g56070.1	K10666 RNF5	E3 ubiquitin-protein ligase RNF5 [EC:6.3.2.19]
LOC_Os01g56070.2	K10666 RNF5	E3 ubiquitin-protein ligase RNF5 [EC:6.3.2.19]
LOC_Os01g56070.3	K10666 RNF5	E3 ubiquitin-protein ligase RNF5 [EC:6.3.2.19]
LOC_Os01g56070.4	K10666 RNF5	E3 ubiquitin-protein ligase RNF5 [EC:6.3.2.19]
LOC_Os02g02830.1	K06689 UBE2D_E, UBC4, UBC5	ubiquitin-conjugating enzyme E2 D/E [EC:6.3.2.19]
LOC_Os02g02830.2	K06689 UBE2D_E, UBC4, UBC5	ubiquitin-conjugating enzyme E2 D/E [EC:6.3.2.19]
04130 SNARE interactions in vesicular transport [PATH:ko04130]
LOC_Os03g57310.1	K08486 STX1B_2_3	syntaxin 1B/2/3
LOC_Os06g07200.1	K08486 STX1B_2_3	syntaxin 1B/2/3
LOC_Os01g37980.1	K08493 VTI1	vesicle transport through interaction with t-SNAREs 1
04120 Ubiquitin mediated proteolysis [PATH:ko04120]
LOC_Os02g02830.1	K06689 UBE2D_E, UBC4, UBC5	ubiquitin-conjugating enzyme E2 D/E [EC:6.3.2.19]
LOC_Os02g02830.2	K06689 UBE2D_E, UBC4, UBC5	ubiquitin-conjugating enzyme E2 D/E [EC:6.3.2.19]
LOC_Os01g52110.1	K10144 RCHY1, PIRH2	RING finger and CHY zinc finger domain-containing protein 1 [EC:6.3.2.19]
LOC_Os01g52110.2	K10144 RCHY1, PIRH2	RING finger and CHY zinc finger domain-containing protein 1 [EC:6.3.2.19]
LOC_Os01g52110.3	K10144 RCHY1, PIRH2	RING finger and CHY zinc finger domain-containing protein 1 [EC:6.3.2.19]
LOC_Os01g52110.4	K10144 RCHY1, PIRH2	RING finger and CHY zinc finger domain-containing protein 1 [EC:6.3.2.19]
LOC_Os01g52110.5	K10144 RCHY1, PIRH2	RING finger and CHY zinc finger domain-containing protein 1 [EC:6.3.2.19]
LOC_Os01g52110.7	K10144 RCHY1, PIRH2	RING finger and CHY zinc finger domain-containing protein 1 [EC:6.3.2.19]
LOC_Os01g52110.8	K10144 RCHY1, PIRH2	RING finger and CHY zinc finger domain-containing protein 1 [EC:6.3.2.19]
LOC_Os01g52110.9	K10144 RCHY1, PIRH2	RING finger and CHY zinc finger domain-containing protein 1 [EC:6.3.2.19]
03050 Proteasome [PATH:ko03050]
LOC_Os08g43640.1	K03033 PSMD3, RPN3	26S proteasome regulatory subunit N3
LOC_Os08g43640.2	K03033 PSMD3, RPN3	26S proteasome regulatory subunit N3
LOC_Os08g43640.3	K03033 PSMD3, RPN3	26S proteasome regulatory subunit N3
03018 RNA degradation [PATH:ko03018]
LOC_Os02g25280.1	K12619 XRN2, RAT1	5'-3' exoribonuclease 2 [EC:3.1.13.-]
LOC_Os11g17390.1	K12619 XRN2, RAT1	5'-3' exoribonuclease 2 [EC:3.1.13.-]
LOC_Os09g20820.1	K01689 ENO, eno	enolase [EC:4.2.1.11]
Replication and repair
03460 Fanconi anemia pathway [PATH:ko03460]
LOC_Os12g04934.1	K15078 SLX1	structure-specific endonuclease subunit SLX1 [EC:3.6.1.-]
LOC_Os12g04934.2	K15078 SLX1	structure-specific endonuclease subunit SLX1 [EC:3.6.1.-]
LOC_Os12g04934.3	K15078 SLX1	structure-specific endonuclease subunit SLX1 [EC:3.6.1.-]
Environmental Information Processing
Membrane transport
02010 ABC transporters [PATH:ko02010]
LOC_Os01g52550.1	K05658 ABCB1	ATP-binding cassette, subfamily B (MDR/TAP), member 1
LOC_Os01g50100.1	K05658 ABCB1	ATP-binding cassette, subfamily B (MDR/TAP), member 1
LOC_Os08g45030.1	K05658 ABCB1	ATP-binding cassette, subfamily B (MDR/TAP), member 1
03070 Bacterial secretion system [PATH:ko03070]
LOC_Os05g43390.1	K03106 SRP54, ffh	signal recognition particle subunit SRP54
Signal transduction
02020 Two-component system [PATH:ko02020]
LOC_Os02g50240.1	K01915 glnA	glutamine synthetase [EC:6.3.1.2]
LOC_Os02g50240.2	K01915 glnA	glutamine synthetase [EC:6.3.1.2]
LOC_Os01g02020.1	K00626 E2.3.1.9, atoB	acetyl-CoA C-acetyltransferase [EC:2.3.1.9]
LOC_Os01g02020.3	K00626 E2.3.1.9, atoB	acetyl-CoA C-acetyltransferase [EC:2.3.1.9]
04010 MAPK signaling pathway [PATH:ko04010]
LOC_Os03g17700.1	K04371 ERK1_2	extracellular signal-regulated kinase 1/2 [EC:2.7.11.24]
LOC_Os02g48840.1	K04459 DUSP, MKP	dual specificity phosphatase [EC:3.1.3.16 3.1.3.48]
LOC_Os06g20340.1	K04459 DUSP, MKP	dual specificity phosphatase [EC:3.1.3.16 3.1.3.48]
LOC_Os06g20340.2	K04459 DUSP, MKP	dual specificity phosphatase [EC:3.1.3.16 3.1.3.48]
LOC_Os01g62290.1	K03283 HSPA1_8	heat shock 70kDa protein 1/8
LOC_Os01g62290.2	K03283 HSPA1_8	heat shock 70kDa protein 1/8
LOC_Os11g47760.1	K03283 HSPA1_8	heat shock 70kDa protein 1/8
LOC_Os11g47760.2	K03283 HSPA1_8	heat shock 70kDa protein 1/8
LOC_Os11g47760.3	K03283 HSPA1_8	heat shock 70kDa protein 1/8
LOC_Os11g47760.4	K03283 HSPA1_8	heat shock 70kDa protein 1/8
LOC_Os11g47760.5	K03283 HSPA1_8	heat shock 70kDa protein 1/8
LOC_Os11g47760.6	K03283 HSPA1_8	heat shock 70kDa protein 1/8
04013 MAPK signaling pathway - fly [PATH:ko04013]
LOC_Os03g17700.1	K04371 ERK1_2	extracellular signal-regulated kinase 1/2 [EC:2.7.11.24]
04012 ErbB signaling pathway [PATH:ko04012]
LOC_Os03g17700.1	K04371 ERK1_2	extracellular signal-regulated kinase 1/2 [EC:2.7.11.24]
04310 Wnt signaling pathway [PATH:ko04310]
LOC_Os10g41520.1	K03115 CSNK2B	casein kinase II subunit beta
LOC_Os10g41520.2	K03115 CSNK2B	casein kinase II subunit beta
04350 TGF-beta signaling pathway [PATH:ko04350]
LOC_Os03g17700.1	K04371 ERK1_2	extracellular signal-regulated kinase 1/2 [EC:2.7.11.24]
04390 Hippo signaling pathway [PATH:ko04390]
LOC_Os02g36974.1	K06630 YWHAE	14-3-3 protein epsilon
LOC_Os02g36974.2	K06630 YWHAE	14-3-3 protein epsilon
LOC_Os02g36974.3	K06630 YWHAE	14-3-3 protein epsilon
LOC_Os02g36974.4	K06630 YWHAE	14-3-3 protein epsilon
LOC_Os02g36974.5	K06630 YWHAE	14-3-3 protein epsilon
LOC_Os02g36974.6	K06630 YWHAE	14-3-3 protein epsilon
LOC_Os03g50290.1	K06630 YWHAE	14-3-3 protein epsilon
LOC_Os03g50290.2	K06630 YWHAE	14-3-3 protein epsilon
LOC_Os03g50290.3	K06630 YWHAE	14-3-3 protein epsilon
LOC_Os04g38870.1	K06630 YWHAE	14-3-3 protein epsilon
LOC_Os04g38870.2	K06630 YWHAE	14-3-3 protein epsilon
LOC_Os04g38870.3	K06630 YWHAE	14-3-3 protein epsilon
LOC_Os04g38870.4	K06630 YWHAE	14-3-3 protein epsilon
LOC_Os04g38870.5	K06630 YWHAE	14-3-3 protein epsilon
04391 Hippo signaling pathway -fly [PATH:ko04391]
LOC_Os02g36974.1	K06630 YWHAE	14-3-3 protein epsilon
LOC_Os02g36974.2	K06630 YWHAE	14-3-3 protein epsilon
LOC_Os02g36974.3	K06630 YWHAE	14-3-3 protein epsilon
LOC_Os02g36974.4	K06630 YWHAE	14-3-3 protein epsilon
LOC_Os02g36974.5	K06630 YWHAE	14-3-3 protein epsilon
LOC_Os02g36974.6	K06630 YWHAE	14-3-3 protein epsilon
LOC_Os03g50290.1	K06630 YWHAE	14-3-3 protein epsilon
LOC_Os03g50290.2	K06630 YWHAE	14-3-3 protein epsilon
LOC_Os03g50290.3	K06630 YWHAE	14-3-3 protein epsilon
LOC_Os04g38870.1	K06630 YWHAE	14-3-3 protein epsilon
LOC_Os04g38870.2	K06630 YWHAE	14-3-3 protein epsilon
LOC_Os04g38870.3	K06630 YWHAE	14-3-3 protein epsilon
LOC_Os04g38870.4	K06630 YWHAE	14-3-3 protein epsilon
LOC_Os04g38870.5	K06630 YWHAE	14-3-3 protein epsilon
04370 VEGF signaling pathway [PATH:ko04370]
LOC_Os03g17700.1	K04371 ERK1_2	extracellular signal-regulated kinase 1/2 [EC:2.7.11.24]
04064 NF-kappa B signaling pathway [PATH:ko04064]
LOC_Os10g41520.1	K03115 CSNK2B	casein kinase II subunit beta
LOC_Os10g41520.2	K03115 CSNK2B	casein kinase II subunit beta
04066 HIF-1 signaling pathway [PATH:ko04066]
LOC_Os03g17700.1	K04371 ERK1_2	extracellular signal-regulated kinase 1/2 [EC:2.7.11.24]
LOC_Os05g09500.1	K00844 HK	hexokinase [EC:2.7.1.1]
LOC_Os09g20820.1	K01689 ENO, eno	enolase [EC:4.2.1.11]
04020 Calcium signaling pathway [PATH:ko04020]
LOC_Os05g03610.1	K05857 PLCD	phosphatidylinositol phospholipase C, delta [EC:3.1.4.11]
LOC_Os02g48720.1	K05863 SLC25A4S, ANT	solute carrier family 25 (mitochondrial adenine nucleotide translocator), member 4/5/6/31
LOC_Os02g48720.2	K05863 SLC25A4S, ANT	solute carrier family 25 (mitochondrial adenine nucleotide translocator), member 4/5/6/31
LOC_Os01g16240.1	K02183 CALM	calmodulin
LOC_Os01g17190.1	K02183 CALM	calmodulin
04070 Phosphatidylinositol signaling system [PATH:ko04070]
LOC_Os07g46490.1	K00889 E2.7.1.68, PIP5K	1-phosphatidylinositol-4-phosphate 5-kinase [EC:2.7.1.68]
LOC_Os07g46490.2	K00889 E2.7.1.68, PIP5K	1-phosphatidylinositol-4-phosphate 5-kinase [EC:2.7.1.68]
LOC_Os05g03610.1	K05857 PLCD	phosphatidylinositol phospholipase C, delta [EC:3.1.4.11]
LOC_Os01g16240.1	K02183 CALM	calmodulin
LOC_Os01g17190.1	K02183 CALM	calmodulin
04151 PI3K-Akt signaling pathway [PATH:ko04151]
LOC_Os03g17700.1	K04371 ERK1_2	extracellular signal-regulated kinase 1/2 [EC:2.7.11.24]
LOC_Os02g36974.1	K06630 YWHAE	14-3-3 protein epsilon
LOC_Os02g36974.2	K06630 YWHAE	14-3-3 protein epsilon
LOC_Os02g36974.3	K06630 YWHAE	14-3-3 protein epsilon
LOC_Os02g36974.4	K06630 YWHAE	14-3-3 protein epsilon
LOC_Os02g36974.5	K06630 YWHAE	14-3-3 protein epsilon
LOC_Os02g36974.6	K06630 YWHAE	14-3-3 protein epsilon
LOC_Os03g50290.1	K06630 YWHAE	14-3-3 protein epsilon
LOC_Os03g50290.2	K06630 YWHAE	14-3-3 protein epsilon
LOC_Os03g50290.3	K06630 YWHAE	14-3-3 protein epsilon
LOC_Os04g38870.1	K06630 YWHAE	14-3-3 protein epsilon
LOC_Os04g38870.2	K06630 YWHAE	14-3-3 protein epsilon
LOC_Os04g38870.3	K06630 YWHAE	14-3-3 protein epsilon
LOC_Os04g38870.4	K06630 YWHAE	14-3-3 protein epsilon
LOC_Os04g38870.5	K06630 YWHAE	14-3-3 protein epsilon
04150 mTOR signaling pathway [PATH:ko04150]
LOC_Os03g17700.1	K04371 ERK1_2	extracellular signal-regulated kinase 1/2 [EC:2.7.11.24]
04075 Plant hormone signal transduction [PATH:ko04075]
LOC_Os01g54050.1	K14490 AHP	histidine-containing phosphotransfer peotein
LOC_Os05g44570.1	K14490 AHP	histidine-containing phosphotransfer peotein
LOC_Os05g44570.2	K14490 AHP	histidine-containing phosphotransfer peotein
LOC_Os05g44570.3	K14490 AHP	histidine-containing phosphotransfer peotein
LOC_Os05g38290.1	K14497 PP2C	protein phosphatase 2C [EC:3.1.3.16]
LOC_Os05g38290.2	K14497 PP2C	protein phosphatase 2C [EC:3.1.3.16]
LOC_Os07g42940.1	K14498 SNRK2	serine/threonine-protein kinase SRK2 [EC:2.7.11.1]
LOC_Os07g42940.2	K14498 SNRK2	serine/threonine-protein kinase SRK2 [EC:2.7.11.1]
LOC_Os07g42940.3	K14498 SNRK2	serine/threonine-protein kinase SRK2 [EC:2.7.11.1]
LOC_Os07g42940.4	K14498 SNRK2	serine/threonine-protein kinase SRK2 [EC:2.7.11.1]
LOC_Os07g42940.5	K14498 SNRK2	serine/threonine-protein kinase SRK2 [EC:2.7.11.1]
LOC_Os07g42940.6	K14498 SNRK2	serine/threonine-protein kinase SRK2 [EC:2.7.11.1]
LOC_Os07g42940.7	K14498 SNRK2	serine/threonine-protein kinase SRK2 [EC:2.7.11.1]
LOC_Os07g42940.8	K14498 SNRK2	serine/threonine-protein kinase SRK2 [EC:2.7.11.1]
LOC_Os07g42940.9	K14498 SNRK2	serine/threonine-protein kinase SRK2 [EC:2.7.11.1]
LOC_Os10g41490.1	K14498 SNRK2	serine/threonine-protein kinase SRK2 [EC:2.7.11.1]
LOC_Os10g41490.2	K14498 SNRK2	serine/threonine-protein kinase SRK2 [EC:2.7.11.1]
LOC_Os10g41490.3	K14498 SNRK2	serine/threonine-protein kinase SRK2 [EC:2.7.11.1]
LOC_Os02g57530.1	K14509 ETR, ERS	ethylene receptor [EC:2.7.13.-]
LOC_Os02g57530.2	K14509 ETR, ERS	ethylene receptor [EC:2.7.13.-]
LOC_Os02g57530.3	K14509 ETR, ERS	ethylene receptor [EC:2.7.13.-]
LOC_Os02g57530.4	K14509 ETR, ERS	ethylene receptor [EC:2.7.13.-]
LOC_Os06g40360.1	K14515 EBF1_2	EIN3-binding F-box protein
LOC_Os06g40360.2	K14515 EBF1_2	EIN3-binding F-box protein
LOC_Os07g39220.1	K14503 BZR1_2	brassinosteroid resistant 1/2
LOC_Os03g08320.1	K13464 JAZ	jasmonate ZIM domain-containing protein
LOC_Os08g33160.1	K13464 JAZ	jasmonate ZIM domain-containing protein
LOC_Os08g33160.2	K13464 JAZ	jasmonate ZIM domain-containing protein
LOC_Os10g25290.1	K13464 JAZ	jasmonate ZIM domain-containing protein
LOC_Os01g09800.1	K14508 NPR1	regulatory protein NPR1
LOC_Os01g72020.1	K14508 NPR1	regulatory protein NPR1
LOC_Os01g72020.2	K14508 NPR1	regulatory protein NPR1
LOC_Os03g46440.1	K14508 NPR1	regulatory protein NPR1
LOC_Os03g46440.2	K14508 NPR1	regulatory protein NPR1
LOC_Os03g46440.3	K14508 NPR1	regulatory protein NPR1
LOC_Os08g07970.1	K14431 TGA	transcription factor TGA
LOC_Os08g07970.2	K14431 TGA	transcription factor TGA
LOC_Os08g07970.3	K14431 TGA	transcription factor TGA
LOC_Os12g05680.1	K14431 TGA	transcription factor TGA
LOC_Os01g28450.1	K13449 PR1	pathogenesis-related protein 1
1.3 Cellular Processes
Transport and catabolism
04144 Endocytosis [PATH:ko04144]
LOC_Os02g50550.1	K01528 DNM	dynamin GTPase [EC:3.6.5.5]
LOC_Os07g46490.1	K00889 E2.7.1.68, PIP5K	1-phosphatidylinositol-4-phosphate 5-kinase [EC:2.7.1.68]
LOC_Os07g46490.2	K00889 E2.7.1.68, PIP5K	1-phosphatidylinositol-4-phosphate 5-kinase [EC:2.7.1.68]
LOC_Os01g62290.1	K03283 HSPA1_8	heat shock 70kDa protein 1/8
LOC_Os01g62290.2	K03283 HSPA1_8	heat shock 70kDa protein 1/8
LOC_Os11g47760.1	K03283 HSPA1_8	heat shock 70kDa protein 1/8
LOC_Os11g47760.2	K03283 HSPA1_8	heat shock 70kDa protein 1/8
LOC_Os11g47760.3	K03283 HSPA1_8	heat shock 70kDa protein 1/8
LOC_Os11g47760.4	K03283 HSPA1_8	heat shock 70kDa protein 1/8
LOC_Os11g47760.5	K03283 HSPA1_8	heat shock 70kDa protein 1/8
LOC_Os11g47760.6	K03283 HSPA1_8	heat shock 70kDa protein 1/8
LOC_Os06g40704.1	K12486 SMAP	stromal membrane-associated protein
LOC_Os06g40704.2	K12486 SMAP	stromal membrane-associated protein
LOC_Os06g40704.3	K12486 SMAP	stromal membrane-associated protein
04145 Phagosome [PATH:ko04145]
LOC_Os04g51270.1	K02152 ATPeVG, ATP6G1	V-type H+-transporting ATPase subunit G [EC:3.6.3.14]
LOC_Os04g51270.2	K02152 ATPeVG, ATP6G1	V-type H+-transporting ATPase subunit G [EC:3.6.3.14]
LOC_Os07g38730.1	K07374 TUBA	tubulin alpha
LOC_Os11g14220.1	K07374 TUBA	tubulin alpha
LOC_Os01g18050.1	K07375 TUBB	tubulin beta
LOC_Os01g59150.1	K07375 TUBB	tubulin beta
LOC_Os01g59150.2	K07375 TUBB	tubulin beta
LOC_Os02g07060.1	K07375 TUBB	tubulin beta
LOC_Os06g46000.1	K07375 TUBB	tubulin beta
LOC_Os05g43170.1	K08057 CALR	calreticulin
04142 Lysosome [PATH:ko04142]
LOC_Os11g02150.1	K12382 PSAP, SGP1	saposin
LOC_Os11g02150.2	K12382 PSAP, SGP1	saposin
LOC_Os01g70550.1	K10532 HGSNAT	heparan-alpha-glucosaminide N-acetyltransferase [EC:2.3.1.78]
LOC_Os01g70550.2	K10532 HGSNAT	heparan-alpha-glucosaminide N-acetyltransferase [EC:2.3.1.78]
LOC_Os01g70550.3	K10532 HGSNAT	heparan-alpha-glucosaminide N-acetyltransferase [EC:2.3.1.78]
04146 Peroxisome [PATH:ko04146]
LOC_Os08g45210.1	K13348 MPV17	protein Mpv17
LOC_Os08g45210.2	K13348 MPV17	protein Mpv17
LOC_Os05g07090.1	K00232 E1.3.3.6, ACOX1, ACOX3	acyl-CoA oxidase [EC:1.3.3.6]
LOC_Os05g07090.3	K00232 E1.3.3.6, ACOX1, ACOX3	acyl-CoA oxidase [EC:1.3.3.6]
LOC_Os02g02400.1	K03781 katE, CAT, catB, srpA	catalase [EC:1.11.1.6]
LOC_Os02g02400.2	K03781 katE, CAT, catB, srpA	catalase [EC:1.11.1.6]
LOC_Os02g02400.3	K03781 katE, CAT, catB, srpA	catalase [EC:1.11.1.6]
04140 Regulation of autophagy [PATH:ko04140]
LOC_Os04g53240.1	K08341 GABARAP, ATG8, LC3	GABA(A) receptor-associated protein (autophagy-related protein 8)
LOC_Os04g53240.2	K08341 GABARAP, ATG8, LC3	GABA(A) receptor-associated protein (autophagy-related protein 8)
LOC_Os04g53240.3	K08341 GABARAP, ATG8, LC3	GABA(A) receptor-associated protein (autophagy-related protein 8)
LOC_Os04g53240.4	K08341 GABARAP, ATG8, LC3	GABA(A) receptor-associated protein (autophagy-related protein 8)
Cell motility
04810 Regulation of actin cytoskeleton [PATH:ko04810]
LOC_Os03g17700.1	K04371 ERK1_2	extracellular signal-regulated kinase 1/2 [EC:2.7.11.24]
LOC_Os07g46490.1	K00889 E2.7.1.68, PIP5K	1-phosphatidylinositol-4-phosphate 5-kinase [EC:2.7.1.68]
LOC_Os07g46490.2	K00889 E2.7.1.68, PIP5K	1-phosphatidylinositol-4-phosphate 5-kinase [EC:2.7.1.68]
Cell growth and death
04110 Cell cycle [PATH:ko04110]
LOC_Os02g36974.1	K06630 YWHAE	14-3-3 protein epsilon
LOC_Os02g36974.2	K06630 YWHAE	14-3-3 protein epsilon
LOC_Os02g36974.3	K06630 YWHAE	14-3-3 protein epsilon
LOC_Os02g36974.4	K06630 YWHAE	14-3-3 protein epsilon
LOC_Os02g36974.5	K06630 YWHAE	14-3-3 protein epsilon
LOC_Os02g36974.6	K06630 YWHAE	14-3-3 protein epsilon
LOC_Os03g50290.1	K06630 YWHAE	14-3-3 protein epsilon
LOC_Os03g50290.2	K06630 YWHAE	14-3-3 protein epsilon
LOC_Os03g50290.3	K06630 YWHAE	14-3-3 protein epsilon
LOC_Os04g38870.1	K06630 YWHAE	14-3-3 protein epsilon
LOC_Os04g38870.2	K06630 YWHAE	14-3-3 protein epsilon
LOC_Os04g38870.3	K06630 YWHAE	14-3-3 protein epsilon
LOC_Os04g38870.4	K06630 YWHAE	14-3-3 protein epsilon
LOC_Os04g38870.5	K06630 YWHAE	14-3-3 protein epsilon
04112 Cell cycle - Caulobacter [PATH:ko04112]
LOC_Os03g44420.1	K03531 ftsZ	cell division protein FtsZ
LOC_Os06g39712.1	K01358 clpP, CLPP	ATP-dependent Clp protease, protease subunit [EC:3.4.21.92]
LOC_Os10g21300.1	K01358 clpP, CLPP	ATP-dependent Clp protease, protease subunit [EC:3.4.21.92]
04114 Oocyte meiosis [PATH:ko04114]
LOC_Os03g17700.1	K04371 ERK1_2	extracellular signal-regulated kinase 1/2 [EC:2.7.11.24]
LOC_Os02g36974.1	K06630 YWHAE	14-3-3 protein epsilon
LOC_Os02g36974.2	K06630 YWHAE	14-3-3 protein epsilon
LOC_Os02g36974.3	K06630 YWHAE	14-3-3 protein epsilon
LOC_Os02g36974.4	K06630 YWHAE	14-3-3 protein epsilon
LOC_Os02g36974.5	K06630 YWHAE	14-3-3 protein epsilon
LOC_Os02g36974.6	K06630 YWHAE	14-3-3 protein epsilon
LOC_Os03g50290.1	K06630 YWHAE	14-3-3 protein epsilon
LOC_Os03g50290.2	K06630 YWHAE	14-3-3 protein epsilon
LOC_Os03g50290.3	K06630 YWHAE	14-3-3 protein epsilon
LOC_Os04g38870.1	K06630 YWHAE	14-3-3 protein epsilon
LOC_Os04g38870.2	K06630 YWHAE	14-3-3 protein epsilon
LOC_Os04g38870.3	K06630 YWHAE	14-3-3 protein epsilon
LOC_Os04g38870.4	K06630 YWHAE	14-3-3 protein epsilon
LOC_Os04g38870.5	K06630 YWHAE	14-3-3 protein epsilon
LOC_Os01g16240.1	K02183 CALM	calmodulin
LOC_Os01g17190.1	K02183 CALM	calmodulin
04115 p53 signaling pathway [PATH:ko04115]
LOC_Os01g52110.1	K10144 RCHY1, PIRH2	RING finger and CHY zinc finger domain-containing protein 1 [EC:6.3.2.19]
LOC_Os01g52110.2	K10144 RCHY1, PIRH2	RING finger and CHY zinc finger domain-containing protein 1 [EC:6.3.2.19]
LOC_Os01g52110.3	K10144 RCHY1, PIRH2	RING finger and CHY zinc finger domain-containing protein 1 [EC:6.3.2.19]
LOC_Os01g52110.4	K10144 RCHY1, PIRH2	RING finger and CHY zinc finger domain-containing protein 1 [EC:6.3.2.19]
LOC_Os01g52110.5	K10144 RCHY1, PIRH2	RING finger and CHY zinc finger domain-containing protein 1 [EC:6.3.2.19]
LOC_Os01g52110.7	K10144 RCHY1, PIRH2	RING finger and CHY zinc finger domain-containing protein 1 [EC:6.3.2.19]
LOC_Os01g52110.8	K10144 RCHY1, PIRH2	RING finger and CHY zinc finger domain-containing protein 1 [EC:6.3.2.19]
LOC_Os01g52110.9	K10144 RCHY1, PIRH2	RING finger and CHY zinc finger domain-containing protein 1 [EC:6.3.2.19]
Cell communication
04510 Focal adhesion [PATH:ko04510]
LOC_Os03g17700.1	K04371 ERK1_2	extracellular signal-regulated kinase 1/2 [EC:2.7.11.24]
04520 Adherens junction [PATH:ko04520]
LOC_Os10g41520.1	K03115 CSNK2B	casein kinase II subunit beta
LOC_Os10g41520.2	K03115 CSNK2B	casein kinase II subunit beta
LOC_Os03g17700.1	K04371 ERK1_2	extracellular signal-regulated kinase 1/2 [EC:2.7.11.24]
04530 Tight junction [PATH:ko04530]
LOC_Os10g41520.1	K03115 CSNK2B	casein kinase II subunit beta
LOC_Os10g41520.2	K03115 CSNK2B	casein kinase II subunit beta
04540 Gap junction [PATH:ko04540]
LOC_Os03g17700.1	K04371 ERK1_2	extracellular signal-regulated kinase 1/2 [EC:2.7.11.24]
LOC_Os07g38730.1	K07374 TUBA	tubulin alpha
LOC_Os11g14220.1	K07374 TUBA	tubulin alpha
LOC_Os01g18050.1	K07375 TUBB	tubulin beta
LOC_Os01g59150.1	K07375 TUBB	tubulin beta
LOC_Os01g59150.2	K07375 TUBB	tubulin beta
LOC_Os02g07060.1	K07375 TUBB	tubulin beta
LOC_Os06g46000.1	K07375 TUBB	tubulin beta
1.4 Organismal Systems
Immune system
04620 Toll-like receptor signaling pathway [PATH:ko04620]
LOC_Os03g17700.1	K04371 ERK1_2	extracellular signal-regulated kinase 1/2 [EC:2.7.11.24]
04621 NOD-like receptor signaling pathway [PATH:ko04621]
LOC_Os03g17700.1	K04371 ERK1_2	extracellular signal-regulated kinase 1/2 [EC:2.7.11.24]
04650 Natural killer cell mediated cytotoxicity [PATH:ko04650]
LOC_Os03g17700.1	K04371 ERK1_2	extracellular signal-regulated kinase 1/2 [EC:2.7.11.24]
04612 Antigen processing and presentation [PATH:ko04612]
LOC_Os01g62290.1	K03283 HSPA1_8	heat shock 70kDa protein 1/8
LOC_Os01g62290.2	K03283 HSPA1_8	heat shock 70kDa protein 1/8
LOC_Os11g47760.1	K03283 HSPA1_8	heat shock 70kDa protein 1/8
LOC_Os11g47760.2	K03283 HSPA1_8	heat shock 70kDa protein 1/8
LOC_Os11g47760.3	K03283 HSPA1_8	heat shock 70kDa protein 1/8
LOC_Os11g47760.4	K03283 HSPA1_8	heat shock 70kDa protein 1/8
LOC_Os11g47760.5	K03283 HSPA1_8	heat shock 70kDa protein 1/8
LOC_Os11g47760.6	K03283 HSPA1_8	heat shock 70kDa protein 1/8
LOC_Os05g43170.1	K08057 CALR	calreticulin
LOC_Os03g29760.1	K08064 NFYA	nuclear transcription factor Y, alpha
LOC_Os03g29760.2	K08064 NFYA	nuclear transcription factor Y, alpha
LOC_Os03g29760.3	K08064 NFYA	nuclear transcription factor Y, alpha
LOC_Os03g44540.1	K08064 NFYA	nuclear transcription factor Y, alpha
04660 T cell receptor signaling pathway [PATH:ko04660]
LOC_Os03g17700.1	K04371 ERK1_2	extracellular signal-regulated kinase 1/2 [EC:2.7.11.24]
04662 B cell receptor signaling pathway [PATH:ko04662]
LOC_Os03g17700.1	K04371 ERK1_2	extracellular signal-regulated kinase 1/2 [EC:2.7.11.24]
04664 Fc epsilon RI signaling pathway [PATH:ko04664]
LOC_Os03g17700.1	K04371 ERK1_2	extracellular signal-regulated kinase 1/2 [EC:2.7.11.24]
04666 Fc gamma R-mediated phagocytosis [PATH:ko04666]
LOC_Os03g17700.1	K04371 ERK1_2	extracellular signal-regulated kinase 1/2 [EC:2.7.11.24]
LOC_Os07g46490.1	K00889 E2.7.1.68, PIP5K	1-phosphatidylinositol-4-phosphate 5-kinase [EC:2.7.1.68]
LOC_Os07g46490.2	K00889 E2.7.1.68, PIP5K	1-phosphatidylinositol-4-phosphate 5-kinase [EC:2.7.1.68]
LOC_Os02g50550.1	K01528 DNM	dynamin GTPase [EC:3.6.5.5]
04062 Chemokine signaling pathway [PATH:ko04062]
LOC_Os03g17700.1	K04371 ERK1_2	extracellular signal-regulated kinase 1/2 [EC:2.7.11.24]
Endocrine system
04910 Insulin signaling pathway [PATH:ko04910]
LOC_Os01g16240.1	K02183 CALM	calmodulin
LOC_Os01g17190.1	K02183 CALM	calmodulin
LOC_Os05g09500.1	K00844 HK	hexokinase [EC:2.7.1.1]
LOC_Os05g36270.1	K03841 FBP, fbp	fructose-1,6-bisphosphatase I [EC:3.1.3.11]
LOC_Os05g36270.2	K03841 FBP, fbp	fructose-1,6-bisphosphatase I [EC:3.1.3.11]
LOC_Os05g36270.3	K03841 FBP, fbp	fructose-1,6-bisphosphatase I [EC:3.1.3.11]
LOC_Os03g17700.1	K04371 ERK1_2	extracellular signal-regulated kinase 1/2 [EC:2.7.11.24]
03320 PPAR signaling pathway [PATH:ko03320]
LOC_Os05g07090.1	K00232 E1.3.3.6, ACOX1, ACOX3	acyl-CoA oxidase [EC:1.3.3.6]
LOC_Os05g07090.3	K00232 E1.3.3.6, ACOX1, ACOX3	acyl-CoA oxidase [EC:1.3.3.6]
LOC_Os02g06640.1	K08770 UBC	ubiquitin C
LOC_Os02g06640.3	K08770 UBC	ubiquitin C
LOC_Os02g06640.4	K08770 UBC	ubiquitin C
04912 GnRH signaling pathway [PATH:ko04912]
LOC_Os01g16240.1	K02183 CALM	calmodulin
LOC_Os01g17190.1	K02183 CALM	calmodulin
LOC_Os03g17700.1	K04371 ERK1_2	extracellular signal-regulated kinase 1/2 [EC:2.7.11.24]
04914 Progesterone-mediated oocyte maturation [PATH:ko04914]
LOC_Os03g17700.1	K04371 ERK1_2	extracellular signal-regulated kinase 1/2 [EC:2.7.11.24]
04916 Melanogenesis [PATH:ko04916]
LOC_Os03g17700.1	K04371 ERK1_2	extracellular signal-regulated kinase 1/2 [EC:2.7.11.24]
LOC_Os01g16240.1	K02183 CALM	calmodulin
LOC_Os01g17190.1	K02183 CALM	calmodulin
Circulatory system
04270 Vascular smooth muscle contraction [PATH:ko04270]
LOC_Os01g16240.1	K02183 CALM	calmodulin
LOC_Os01g17190.1	K02183 CALM	calmodulin
LOC_Os03g17700.1	K04371 ERK1_2	extracellular signal-regulated kinase 1/2 [EC:2.7.11.24]
Digestive system
04970 Salivary secretion [PATH:ko04970]
LOC_Os01g16240.1	K02183 CALM	calmodulin
LOC_Os01g17190.1	K02183 CALM	calmodulin
04971 Gastric acid secretion [PATH:ko04971]
LOC_Os01g16240.1	K02183 CALM	calmodulin
LOC_Os01g17190.1	K02183 CALM	calmodulin
04972 Pancreatic secretion [PATH:ko04972]
LOC_Os03g60530.1	K07901 RAB8A, MEL	Ras-related protein Rab-8A
LOC_Os03g60530.3	K07901 RAB8A, MEL	Ras-related protein Rab-8A
LOC_Os05g38630.1	K07901 RAB8A, MEL	Ras-related protein Rab-8A
LOC_Os05g38630.2	K07901 RAB8A, MEL	Ras-related protein Rab-8A
04976 Bile secretion [PATH:ko04976]
LOC_Os01g52550.1	K05658 ABCB1	ATP-binding cassette, subfamily B (MDR/TAP), member 1
LOC_Os01g50100.1	K05658 ABCB1	ATP-binding cassette, subfamily B (MDR/TAP), member 1
LOC_Os08g45030.1	K05658 ABCB1	ATP-binding cassette, subfamily B (MDR/TAP), member 1
04973 Carbohydrate digestion and absorption [PATH:ko04973]
LOC_Os05g09500.1	K00844 HK	hexokinase [EC:2.7.1.1]
04974 Protein digestion and absorption [PATH:ko04974]
LOC_Os06g43930.1	K01285 PRCP	lysosomal Pro-X carboxypeptidase [EC:3.4.16.2]
LOC_Os06g43930.2	K01285 PRCP	lysosomal Pro-X carboxypeptidase [EC:3.4.16.2]
04978 Mineral absorption [PATH:ko04978]
LOC_Os11g01530.1	K00522 FTH1	ferritin heavy chain [EC:1.16.3.1]
LOC_Os11g01530.2	K00522 FTH1	ferritin heavy chain [EC:1.16.3.1]
Excretory system
04962 Vasopressin-regulated water reabsorption [PATH:ko04962]
LOC_Os05g44310.1	K06027 NSF	vesicle-fusing ATPase [EC:3.6.4.6]
04960 Aldosterone-regulated sodium reabsorption [PATH:ko04960]
LOC_Os03g17700.1	K04371 ERK1_2	extracellular signal-regulated kinase 1/2 [EC:2.7.11.24]
04961 Endocrine and other factor-regulated calcium reabsorption [PATH:ko04961]
LOC_Os02g50550.1	K01528 DNM	dynamin GTPase [EC:3.6.5.5]
04964 Proximal tubule bicarbonate reclamation [PATH:ko04964]
LOC_Os04g45970.1	K00261 E1.4.1.3	glutamate dehydrogenase (NAD(P)+) [EC:1.4.1.3]
LOC_Os04g45970.2	K00261 E1.4.1.3	glutamate dehydrogenase (NAD(P)+) [EC:1.4.1.3]
04966 Collecting duct acid secretion [PATH:ko04966]
LOC_Os04g51270.1	K02152 ATPeVG, ATP6G1	V-type H+-transporting ATPase subunit G [EC:3.6.3.14]
LOC_Os04g51270.2	K02152 ATPeVG, ATP6G1	V-type H+-transporting ATPase subunit G [EC:3.6.3.14]
Nervous system
04724 Glutamatergic synapse [PATH:ko04724]
LOC_Os03g17700.1	K04371 ERK1_2	extracellular signal-regulated kinase 1/2 [EC:2.7.11.24]
LOC_Os02g50240.1	K01915 glnA	glutamine synthetase [EC:6.3.1.2]
LOC_Os02g50240.2	K01915 glnA	glutamine synthetase [EC:6.3.1.2]
04727 GABAergic synapse [PATH:ko04727]
LOC_Os04g53240.1	K08341 GABARAP, ATG8, LC3	GABA(A) receptor-associated protein (autophagy-related protein 8)
LOC_Os04g53240.2	K08341 GABARAP, ATG8, LC3	GABA(A) receptor-associated protein (autophagy-related protein 8)
LOC_Os04g53240.3	K08341 GABARAP, ATG8, LC3	GABA(A) receptor-associated protein (autophagy-related protein 8)
LOC_Os04g53240.4	K08341 GABARAP, ATG8, LC3	GABA(A) receptor-associated protein (autophagy-related protein 8)
LOC_Os05g44310.1	K06027 NSF	vesicle-fusing ATPase [EC:3.6.4.6]
LOC_Os02g50240.1	K01915 glnA	glutamine synthetase [EC:6.3.1.2]
LOC_Os02g50240.2	K01915 glnA	glutamine synthetase [EC:6.3.1.2]
04725 Cholinergic synapse [PATH:ko04725]
LOC_Os03g17700.1	K04371 ERK1_2	extracellular signal-regulated kinase 1/2 [EC:2.7.11.24]
04728 Dopaminergic synapse [PATH:ko04728]
LOC_Os01g16240.1	K02183 CALM	calmodulin
LOC_Os01g17190.1	K02183 CALM	calmodulin
04726 Serotonergic synapse [PATH:ko04726]
LOC_Os03g17700.1	K04371 ERK1_2	extracellular signal-regulated kinase 1/2 [EC:2.7.11.24]
04720 Long-term potentiation [PATH:ko04720]
LOC_Os01g16240.1	K02183 CALM	calmodulin
LOC_Os01g17190.1	K02183 CALM	calmodulin
LOC_Os03g17700.1	K04371 ERK1_2	extracellular signal-regulated kinase 1/2 [EC:2.7.11.24]
04730 Long-term depression [PATH:ko04730]
LOC_Os03g17700.1	K04371 ERK1_2	extracellular signal-regulated kinase 1/2 [EC:2.7.11.24]
04723 Retrograde endocannabinoid signaling [PATH:ko04723]
LOC_Os03g17700.1	K04371 ERK1_2	extracellular signal-regulated kinase 1/2 [EC:2.7.11.24]
04721 Synaptic vesicle cycle [PATH:ko04721]
LOC_Os03g57310.1	K08486 STX1B_2_3	syntaxin 1B/2/3
LOC_Os06g07200.1	K08486 STX1B_2_3	syntaxin 1B/2/3
LOC_Os02g25580.1	K15292 STXBP1, MUNC18-1	syntaxin-binding protein 1
LOC_Os02g25580.2	K15292 STXBP1, MUNC18-1	syntaxin-binding protein 1
LOC_Os05g44310.1	K06027 NSF	vesicle-fusing ATPase [EC:3.6.4.6]
LOC_Os02g50550.1	K01528 DNM	dynamin GTPase [EC:3.6.5.5]
LOC_Os04g51270.1	K02152 ATPeVG, ATP6G1	V-type H+-transporting ATPase subunit G [EC:3.6.3.14]
LOC_Os04g51270.2	K02152 ATPeVG, ATP6G1	V-type H+-transporting ATPase subunit G [EC:3.6.3.14]
04722 Neurotrophin signaling pathway [PATH:ko04722]
LOC_Os03g17700.1	K04371 ERK1_2	extracellular signal-regulated kinase 1/2 [EC:2.7.11.24]
LOC_Os01g16240.1	K02183 CALM	calmodulin
LOC_Os01g17190.1	K02183 CALM	calmodulin
LOC_Os02g36974.1	K06630 YWHAE	14-3-3 protein epsilon
LOC_Os02g36974.2	K06630 YWHAE	14-3-3 protein epsilon
LOC_Os02g36974.3	K06630 YWHAE	14-3-3 protein epsilon
LOC_Os02g36974.4	K06630 YWHAE	14-3-3 protein epsilon
LOC_Os02g36974.5	K06630 YWHAE	14-3-3 protein epsilon
LOC_Os02g36974.6	K06630 YWHAE	14-3-3 protein epsilon
LOC_Os03g50290.1	K06630 YWHAE	14-3-3 protein epsilon
LOC_Os03g50290.2	K06630 YWHAE	14-3-3 protein epsilon
LOC_Os03g50290.3	K06630 YWHAE	14-3-3 protein epsilon
LOC_Os04g38870.1	K06630 YWHAE	14-3-3 protein epsilon
LOC_Os04g38870.2	K06630 YWHAE	14-3-3 protein epsilon
LOC_Os04g38870.3	K06630 YWHAE	14-3-3 protein epsilon
LOC_Os04g38870.4	K06630 YWHAE	14-3-3 protein epsilon
LOC_Os04g38870.5	K06630 YWHAE	14-3-3 protein epsilon
Sensory system
04744 Phototransduction [PATH:ko04744]
LOC_Os01g16240.1	K02183 CALM	calmodulin
LOC_Os01g17190.1	K02183 CALM	calmodulin
04745 Phototransduction - fly [PATH:ko04745]
LOC_Os01g16240.1	K02183 CALM	calmodulin
LOC_Os01g17190.1	K02183 CALM	calmodulin
04740 Olfactory transduction [PATH:ko04740]
LOC_Os01g16240.1	K02183 CALM	calmodulin
LOC_Os01g17190.1	K02183 CALM	calmodulin
04742 Taste transduction [PATH:ko04742]
Development
04320 Dorso-ventral axis formation [PATH:ko04320]
LOC_Os03g17700.1	K04371 ERK1_2	extracellular signal-regulated kinase 1/2 [EC:2.7.11.24]
04360 Axon guidance [PATH:ko04360]
LOC_Os03g17700.1	K04371 ERK1_2	extracellular signal-regulated kinase 1/2 [EC:2.7.11.24]
04380 Osteoclast differentiation [PATH:ko04380]
LOC_Os03g17700.1	K04371 ERK1_2	extracellular signal-regulated kinase 1/2 [EC:2.7.11.24]
Environmental adaptation
04713 Circadian entrainment [PATH:ko04713]
LOC_Os01g16240.1	K02183 CALM	calmodulin
LOC_Os01g17190.1	K02183 CALM	calmodulin
LOC_Os03g17700.1	K04371 ERK1_2	extracellular signal-regulated kinase 1/2 [EC:2.7.11.24]
04712 Circadian rhythm - plant [PATH:ko04712]
LOC_Os08g06110.2	K12133 LHY	LATE ELONGATED HYPOCOTYL
LOC_Os08g06110.3	K12133 LHY	LATE ELONGATED HYPOCOTYL
LOC_Os08g06110.4	K12133 LHY	LATE ELONGATED HYPOCOTYL
LOC_Os08g06110.5	K12133 LHY	LATE ELONGATED HYPOCOTYL
LOC_Os10g41520.1	K03115 CSNK2B	casein kinase II subunit beta
LOC_Os10g41520.2	K03115 CSNK2B	casein kinase II subunit beta
LOC_Os11g32650.1	K00660 CHS	chalcone synthase [EC:2.3.1.74]
LOC_Os01g11940.1	K16223 FT	protein FLOWERING LOCUS T
04626 Plant-pathogen interaction [PATH:ko04626]
LOC_Os05g45210.1	K13447 RBOH	respiratory burst oxidase [EC:1.6.3.- 1.11.1.-]
LOC_Os05g45210.2	K13447 RBOH	respiratory burst oxidase [EC:1.6.3.- 1.11.1.-]
LOC_Os05g45210.3	K13447 RBOH	respiratory burst oxidase [EC:1.6.3.- 1.11.1.-]
LOC_Os11g33120.1	K13447 RBOH	respiratory burst oxidase [EC:1.6.3.- 1.11.1.-]
LOC_Os11g33120.2	K13447 RBOH	respiratory burst oxidase [EC:1.6.3.- 1.11.1.-]
LOC_Os11g33120.3	K13447 RBOH	respiratory burst oxidase [EC:1.6.3.- 1.11.1.-]
LOC_Os01g16240.1	K02183 CALM	calmodulin
LOC_Os01g17190.1	K02183 CALM	calmodulin
LOC_Os01g72080.1	K13448 CML	calcium-binding protein CML
LOC_Os03g21380.1	K13448 CML	calcium-binding protein CML
LOC_Os03g21380.2	K13448 CML	calcium-binding protein CML
LOC_Os02g54600.1	K13413 MKK4_5P	mitogen-activated protein kinase kinase 4/5, plant [EC:2.7.12.2]
LOC_Os01g61080.1	K13424 WRKY33	WRKY transcription factor 33
LOC_Os05g39720.1	K13424 WRKY33	WRKY transcription factor 33
LOC_Os01g28450.1	K13449 PR1	pathogenesis-related protein 1
LOC_Os04g43440.1	K13459 RPS2	disease resistance protein RPS2
LOC_Os04g43440.2	K13459 RPS2	disease resistance protein RPS2
LOC_Os03g08320.1	K13464 JAZ	jasmonate ZIM domain-containing protein
LOC_Os08g33160.1	K13464 JAZ	jasmonate ZIM domain-containing protein
LOC_Os08g33160.2	K13464 JAZ	jasmonate ZIM domain-containing protein
LOC_Os10g25290.1	K13464 JAZ	jasmonate ZIM domain-containing protein

## Sheet: Grain Filling (S2) in Ajay
3.1.2 KEGG Pathway assignments of genes involve in different biological, cellular and molecular functions in Ajay at grain filling stage
1.1 Biological Process
Carbohydrate metabolism
Gene ID	KEGG Orthology	Enzyme
00010 Glycolysis / Gluconeogenesis [PATH:ko00010]
LOC_Os05g09500.1	K00844 HK	hexokinase [EC:2.7.1.1]
LOC_Os05g10650.1	K00850 pfkA, PFK	6-phosphofructokinase 1 [EC:2.7.1.11]
LOC_Os12g07210.1	K01623 ALDO	fructose-bisphosphate aldolase, class I [EC:4.1.2.13]
LOC_Os01g67860.1	K01623 ALDO	fructose-bisphosphate aldolase, class I [EC:4.1.2.13]
LOC_Os05g33380.1	K01623 ALDO	fructose-bisphosphate aldolase, class I [EC:4.1.2.13]
LOC_Os08g02700.1	K01623 ALDO	fructose-bisphosphate aldolase, class I [EC:4.1.2.13]
LOC_Os08g03290.1	K00134 GAPDH, gapA	glyceraldehyde 3-phosphate dehydrogenase [EC:1.2.1.12]
LOC_Os08g03290.2	K00134 GAPDH, gapA	glyceraldehyde 3-phosphate dehydrogenase [EC:1.2.1.12]
LOC_Os08g03290.3	K00134 GAPDH, gapA	glyceraldehyde 3-phosphate dehydrogenase [EC:1.2.1.12]
LOC_Os08g03290.4	K00134 GAPDH, gapA	glyceraldehyde 3-phosphate dehydrogenase [EC:1.2.1.12]
LOC_Os09g20820.1	K01689 ENO, eno	enolase [EC:4.2.1.11]
LOC_Os07g08340.1	K00873 PK, pyk	pyruvate kinase [EC:2.7.1.40]
LOC_Os07g08340.2	K00873 PK, pyk	pyruvate kinase [EC:2.7.1.40]
LOC_Os12g05110.1	K00873 PK, pyk	pyruvate kinase [EC:2.7.1.40]
LOC_Os01g16960.1	K00873 PK, pyk	pyruvate kinase [EC:2.7.1.40]
LOC_Os01g16960.2	K00873 PK, pyk	pyruvate kinase [EC:2.7.1.40]
LOC_Os04g02900.1	K00161 PDHA, pdhA	pyruvate dehydrogenase E1 component subunit alpha [EC:1.2.4.1]
LOC_Os04g02900.2	K00161 PDHA, pdhA	pyruvate dehydrogenase E1 component subunit alpha [EC:1.2.4.1]
LOC_Os06g01630.1	K00627 DLAT, aceF, pdhC	pyruvate dehydrogenase E2 component (dihydrolipoamide acetyltransferase) [EC:2.3.1.12]
LOC_Os06g01630.2	K00627 DLAT, aceF, pdhC	pyruvate dehydrogenase E2 component (dihydrolipoamide acetyltransferase) [EC:2.3.1.12]
LOC_Os06g01630.3	K00627 DLAT, aceF, pdhC	pyruvate dehydrogenase E2 component (dihydrolipoamide acetyltransferase) [EC:2.3.1.12]
LOC_Os06g01630.5	K00627 DLAT, aceF, pdhC	pyruvate dehydrogenase E2 component (dihydrolipoamide acetyltransferase) [EC:2.3.1.12]
LOC_Os06g01630.6	K00627 DLAT, aceF, pdhC	pyruvate dehydrogenase E2 component (dihydrolipoamide acetyltransferase) [EC:2.3.1.12]
LOC_Os05g06460.1	K00382 DLD, lpd, pdhD	dihydrolipoamide dehydrogenase [EC:1.8.1.4]
LOC_Os02g01510.1	K00016 LDH, ldh	L-lactate dehydrogenase [EC:1.1.1.27]
LOC_Os01g06660.1	K01568 E4.1.1.1, pdc	pyruvate decarboxylase [EC:4.1.1.1]
LOC_Os11g10510.1	K00001 E1.1.1.1, adh	alcohol dehydrogenase [EC:1.1.1.1]
LOC_Os11g10510.2	K00001 E1.1.1.1, adh	alcohol dehydrogenase [EC:1.1.1.1]
LOC_Os10g07229.1	K00001 E1.1.1.1, adh	alcohol dehydrogenase [EC:1.1.1.1]
LOC_Os11g10480.1	K00001 E1.1.1.1, adh	alcohol dehydrogenase [EC:1.1.1.1]
LOC_Os11g10480.2	K00001 E1.1.1.1, adh	alcohol dehydrogenase [EC:1.1.1.1]
LOC_Os11g10480.4	K00001 E1.1.1.1, adh	alcohol dehydrogenase [EC:1.1.1.1]
LOC_Os11g10520.1	K00001 E1.1.1.1, adh	alcohol dehydrogenase [EC:1.1.1.1]
LOC_Os11g10520.2	K00001 E1.1.1.1, adh	alcohol dehydrogenase [EC:1.1.1.1]
LOC_Os11g10520.3	K00001 E1.1.1.1, adh	alcohol dehydrogenase [EC:1.1.1.1]
LOC_Os02g32490.1	K01895 ACSS, acs	acetyl-CoA synthetase [EC:6.2.1.1]
LOC_Os02g32490.2	K01895 ACSS, acs	acetyl-CoA synthetase [EC:6.2.1.1]
LOC_Os04g33190.1	K01895 ACSS, acs	acetyl-CoA synthetase [EC:6.2.1.1]
LOC_Os04g38540.1	K01785 E5.1.3.3, galM	aldose 1-epimerase [EC:5.1.3.3]
LOC_Os04g38540.2	K01785 E5.1.3.3, galM	aldose 1-epimerase [EC:5.1.3.3]
LOC_Os10g06720.1	K01785 E5.1.3.3, galM	aldose 1-epimerase [EC:5.1.3.3]
LOC_Os10g06720.2	K01785 E5.1.3.3, galM	aldose 1-epimerase [EC:5.1.3.3]
LOC_Os04g38530.1	K01785 E5.1.3.3, galM	aldose 1-epimerase [EC:5.1.3.3]
LOC_Os08g34210.1	K00131 E1.2.1.9, gapN	glyceraldehyde-3-phosphate dehydrogenase (NADP) [EC:1.2.1.9]
LOC_Os08g34210.2	K00131 E1.2.1.9, gapN	glyceraldehyde-3-phosphate dehydrogenase (NADP) [EC:1.2.1.9]
00020 Citrate cycle (TCA cycle) [PATH:ko00020]
LOC_Os11g47120.1	K01648 ACLY	ATP citrate (pro-S)-lyase [EC:2.3.3.8]
LOC_Os11g47330.1	K01648 ACLY	ATP citrate (pro-S)-lyase [EC:2.3.3.8]
LOC_Os07g49520.1	K00164 OGDH, sucA	2-oxoglutarate dehydrogenase E1 component [EC:1.2.4.2]
LOC_Os04g32330.1	K00658 DLST, sucB	2-oxoglutarate dehydrogenase E2 component (dihydrolipoamide succinyltransferase) [EC:2.3.1.61]
LOC_Os04g32330.2	K00658 DLST, sucB	2-oxoglutarate dehydrogenase E2 component (dihydrolipoamide succinyltransferase) [EC:2.3.1.61]
LOC_Os05g06460.1	K00382 DLD, lpd, pdhD	dihydrolipoamide dehydrogenase [EC:1.8.1.4]
LOC_Os07g43700.1	K00026 MDH2	malate dehydrogenase [EC:1.1.1.37]
LOC_Os07g43700.2	K00026 MDH2	malate dehydrogenase [EC:1.1.1.37]
LOC_Os04g02900.1	K00161 PDHA, pdhA	pyruvate dehydrogenase E1 component subunit alpha [EC:1.2.4.1]
LOC_Os04g02900.2	K00161 PDHA, pdhA	pyruvate dehydrogenase E1 component subunit alpha [EC:1.2.4.1]
LOC_Os06g01630.1	K00627 DLAT, aceF, pdhC	pyruvate dehydrogenase E2 component (dihydrolipoamide acetyltransferase) [EC:2.3.1.12]
LOC_Os06g01630.2	K00627 DLAT, aceF, pdhC	pyruvate dehydrogenase E2 component (dihydrolipoamide acetyltransferase) [EC:2.3.1.12]
LOC_Os06g01630.3	K00627 DLAT, aceF, pdhC	pyruvate dehydrogenase E2 component (dihydrolipoamide acetyltransferase) [EC:2.3.1.12]
LOC_Os06g01630.5	K00627 DLAT, aceF, pdhC	pyruvate dehydrogenase E2 component (dihydrolipoamide acetyltransferase) [EC:2.3.1.12]
LOC_Os06g01630.6	K00627 DLAT, aceF, pdhC	pyruvate dehydrogenase E2 component (dihydrolipoamide acetyltransferase) [EC:2.3.1.12]
00030 Pentose phosphate pathway [PATH:ko00030]
LOC_Os07g41280.1	K01057 PGLS, pgl, devB	6-phosphogluconolactonase [EC:3.1.1.31]
LOC_Os07g41280.2	K01057 PGLS, pgl, devB	6-phosphogluconolactonase [EC:3.1.1.31]
LOC_Os07g41280.3	K01057 PGLS, pgl, devB	6-phosphogluconolactonase [EC:3.1.1.31]
LOC_Os04g19740.1	K00615 E2.2.1.1, tktA, tktB	transketolase [EC:2.2.1.1]
LOC_Os01g70170.1	K00616 E2.2.1.2, talA, talB	transaldolase [EC:2.2.1.2]
LOC_Os02g03540.1	K00948 PRPS, prsA	ribose-phosphate pyrophosphokinase [EC:2.7.6.1]
LOC_Os03g01016.1	K00948 PRPS, prsA	ribose-phosphate pyrophosphokinase [EC:2.7.6.1]
LOC_Os03g01016.2	K00948 PRPS, prsA	ribose-phosphate pyrophosphokinase [EC:2.7.6.1]
LOC_Os12g07210.1	K01623 ALDO	fructose-bisphosphate aldolase, class I [EC:4.1.2.13]
LOC_Os01g67860.1	K01623 ALDO	fructose-bisphosphate aldolase, class I [EC:4.1.2.13]
LOC_Os05g33380.1	K01623 ALDO	fructose-bisphosphate aldolase, class I [EC:4.1.2.13]
LOC_Os08g02700.1	K01623 ALDO	fructose-bisphosphate aldolase, class I [EC:4.1.2.13]
LOC_Os05g10650.1	K00850 pfkA, PFK	6-phosphofructokinase 1 [EC:2.7.1.11]
00051 Fructose and mannose metabolism [PATH:ko00051]
LOC_Os11g38810.1	K01809 E5.3.1.8, manA	mannose-6-phosphate isomerase [EC:5.3.1.8]
LOC_Os11g38810.2	K01809 E5.3.1.8, manA	mannose-6-phosphate isomerase [EC:5.3.1.8]
LOC_Os06g28194.1	K01840 E5.4.2.8, manB	phosphomannomutase [EC:5.4.2.8]
LOC_Os06g28194.2	K01840 E5.4.2.8, manB	phosphomannomutase [EC:5.4.2.8]
LOC_Os06g28194.3	K01840 E5.4.2.8, manB	phosphomannomutase [EC:5.4.2.8]
LOC_Os06g28194.4	K01840 E5.4.2.8, manB	phosphomannomutase [EC:5.4.2.8]
LOC_Os06g28194.5	K01840 E5.4.2.8, manB	phosphomannomutase [EC:5.4.2.8]
LOC_Os03g16150.1	K00966 GMPP	mannose-1-phosphate guanylyltransferase [EC:2.7.7.13]
LOC_Os03g16150.2	K00966 GMPP	mannose-1-phosphate guanylyltransferase [EC:2.7.7.13]
LOC_Os03g16150.3	K00966 GMPP	mannose-1-phosphate guanylyltransferase [EC:2.7.7.13]
LOC_Os06g44260.1	K02377 E1.1.1.271, fcl	GDP-L-fucose synthase [EC:1.1.1.271]
LOC_Os05g09500.1	K00844 HK	hexokinase [EC:2.7.1.1]
LOC_Os05g10650.1	K00850 pfkA, PFK	6-phosphofructokinase 1 [EC:2.7.1.11]
LOC_Os06g13810.1	K00895 E2.7.1.90, pfk	pyrophosphate--fructose-6-phosphate 1-phosphotransferase [EC:2.7.1.90]
LOC_Os06g13810.3	K00895 E2.7.1.90, pfk	pyrophosphate--fructose-6-phosphate 1-phosphotransferase [EC:2.7.1.90]
LOC_Os12g07210.1	K01623 ALDO	fructose-bisphosphate aldolase, class I [EC:4.1.2.13]
LOC_Os01g67860.1	K01623 ALDO	fructose-bisphosphate aldolase, class I [EC:4.1.2.13]
LOC_Os05g33380.1	K01623 ALDO	fructose-bisphosphate aldolase, class I [EC:4.1.2.13]
LOC_Os08g02700.1	K01623 ALDO	fructose-bisphosphate aldolase, class I [EC:4.1.2.13]
00052 Galactose metabolism [PATH:ko00052]
LOC_Os04g51880.1	K00849 galK	galactokinase [EC:2.7.1.6]
LOC_Os04g51880.2	K00849 galK	galactokinase [EC:2.7.1.6]
LOC_Os04g51880.3	K00849 galK	galactokinase [EC:2.7.1.6]
LOC_Os04g51880.4	K00849 galK	galactokinase [EC:2.7.1.6]
LOC_Os04g51880.5	K00849 galK	galactokinase [EC:2.7.1.6]
LOC_Os04g51880.6	K00849 galK	galactokinase [EC:2.7.1.6]
LOC_Os08g28730.1	K01784 galE, GALE	UDP-glucose 4-epimerase [EC:5.1.3.2]
LOC_Os05g09500.1	K00844 HK	hexokinase [EC:2.7.1.1]
LOC_Os01g72340.1	K01190 lacZ	beta-galactosidase [EC:3.2.1.23]
LOC_Os03g59430.2	K06617 E2.4.1.82	raffinose synthase [EC:2.4.1.82]
LOC_Os12g36870.1	K06617 E2.4.1.82	raffinose synthase [EC:2.4.1.82]
LOC_Os08g38710.1	K06617 E2.4.1.82	raffinose synthase [EC:2.4.1.82]
LOC_Os10g35110.1	K07407 E3.2.1.22B, galA, rafA	alpha-galactosidase [EC:3.2.1.22]
LOC_Os10g35110.2	K07407 E3.2.1.22B, galA, rafA	alpha-galactosidase [EC:3.2.1.22]
LOC_Os10g35110.3	K07407 E3.2.1.22B, galA, rafA	alpha-galactosidase [EC:3.2.1.22]
LOC_Os05g10650.1	K00850 pfkA, PFK	6-phosphofructokinase 1 [EC:2.7.1.11]
LOC_Os04g45290.1	K01193 E3.2.1.26, sacA	beta-fructofuranosidase [EC:3.2.1.26]
LOC_Os04g45290.2	K01193 E3.2.1.26, sacA	beta-fructofuranosidase [EC:3.2.1.26]
LOC_Os02g01590.1	K01193 E3.2.1.26, sacA	beta-fructofuranosidase [EC:3.2.1.26]
LOC_Os02g01590.2	K01193 E3.2.1.26, sacA	beta-fructofuranosidase [EC:3.2.1.26]
LOC_Os06g46284.1	K01187 E3.2.1.20, malZ	alpha-glucosidase [EC:3.2.1.20]
LOC_Os06g46284.2	K01187 E3.2.1.20, malZ	alpha-glucosidase [EC:3.2.1.20]
00053 Ascorbate and aldarate metabolism [PATH:ko00053]
LOC_Os12g08810.1	K14190 VTC2_5	GDP-L-galactose phosphorylase [EC:2.7.7.69]
LOC_Os12g29760.1	K00064 E1.1.1.122	D-threo-aldose 1-dehydrogenase [EC:1.1.1.122]
LOC_Os12g29760.2	K00064 E1.1.1.122	D-threo-aldose 1-dehydrogenase [EC:1.1.1.122]
LOC_Os04g35520.1	K00434 E1.11.1.11	L-ascorbate peroxidase [EC:1.11.1.11]
LOC_Os04g35520.2	K00434 E1.11.1.11	L-ascorbate peroxidase [EC:1.11.1.11]
LOC_Os04g35520.3	K00434 E1.11.1.11	L-ascorbate peroxidase [EC:1.11.1.11]
LOC_Os04g35520.4	K00434 E1.11.1.11	L-ascorbate peroxidase [EC:1.11.1.11]
LOC_Os08g41090.1	K00434 E1.11.1.11	L-ascorbate peroxidase [EC:1.11.1.11]
00500 Starch and sucrose metabolism [PATH:ko00500]
LOC_Os04g45290.1	K01193 E3.2.1.26, sacA	beta-fructofuranosidase [EC:3.2.1.26]
LOC_Os04g45290.2	K01193 E3.2.1.26, sacA	beta-fructofuranosidase [EC:3.2.1.26]
LOC_Os02g01590.1	K01193 E3.2.1.26, sacA	beta-fructofuranosidase [EC:3.2.1.26]
LOC_Os02g01590.2	K01193 E3.2.1.26, sacA	beta-fructofuranosidase [EC:3.2.1.26]
LOC_Os01g69030.1	K00696 E2.4.1.14	sucrose-phosphate synthase [EC:2.4.1.14]
LOC_Os01g69030.2	K00696 E2.4.1.14	sucrose-phosphate synthase [EC:2.4.1.14]
LOC_Os01g69030.3	K00696 E2.4.1.14	sucrose-phosphate synthase [EC:2.4.1.14]
LOC_Os01g69030.4	K00696 E2.4.1.14	sucrose-phosphate synthase [EC:2.4.1.14]
LOC_Os03g22120.1	K00695 E2.4.1.13	sucrose synthase [EC:2.4.1.13]
LOC_Os03g22120.2	K00695 E2.4.1.13	sucrose synthase [EC:2.4.1.13]
LOC_Os03g22120.3	K00695 E2.4.1.13	sucrose synthase [EC:2.4.1.13]
LOC_Os03g28330.1	K00695 E2.4.1.13	sucrose synthase [EC:2.4.1.13]
LOC_Os03g28330.2	K00695 E2.4.1.13	sucrose synthase [EC:2.4.1.13]
LOC_Os03g28330.3	K00695 E2.4.1.13	sucrose synthase [EC:2.4.1.13]
LOC_Os03g28330.4	K00695 E2.4.1.13	sucrose synthase [EC:2.4.1.13]
LOC_Os03g28330.5	K00695 E2.4.1.13	sucrose synthase [EC:2.4.1.13]
LOC_Os06g09450.1	K00695 E2.4.1.13	sucrose synthase [EC:2.4.1.13]
LOC_Os06g09450.2	K00695 E2.4.1.13	sucrose synthase [EC:2.4.1.13]
LOC_Os06g09450.3	K00695 E2.4.1.13	sucrose synthase [EC:2.4.1.13]
LOC_Os06g09450.4	K00695 E2.4.1.13	sucrose synthase [EC:2.4.1.13]
LOC_Os06g09450.5	K00695 E2.4.1.13	sucrose synthase [EC:2.4.1.13]
LOC_Os06g09450.6	K00695 E2.4.1.13	sucrose synthase [EC:2.4.1.13]
LOC_Os06g09450.7	K00695 E2.4.1.13	sucrose synthase [EC:2.4.1.13]
LOC_Os06g09450.8	K00695 E2.4.1.13	sucrose synthase [EC:2.4.1.13]
LOC_Os06g46284.1	K01187 E3.2.1.20, malZ	alpha-glucosidase [EC:3.2.1.20]
LOC_Os06g46284.2	K01187 E3.2.1.20, malZ	alpha-glucosidase [EC:3.2.1.20]
LOC_Os05g30350.1	K01188 E3.2.1.21	beta-glucosidase [EC:3.2.1.21]
LOC_Os05g30350.2	K01188 E3.2.1.21	beta-glucosidase [EC:3.2.1.21]
LOC_Os03g53800.1	K05349 bglX	beta-glucosidase [EC:3.2.1.21]
LOC_Os03g53800.2	K05349 bglX	beta-glucosidase [EC:3.2.1.21]
LOC_Os03g53800.3	K05349 bglX	beta-glucosidase [EC:3.2.1.21]
LOC_Os03g53800.4	K05349 bglX	beta-glucosidase [EC:3.2.1.21]
LOC_Os03g53800.5	K05349 bglX	beta-glucosidase [EC:3.2.1.21]
LOC_Os10g40550.1	K01087 otsB	trehalose 6-phosphate phosphatase [EC:3.1.3.12]
LOC_Os10g40550.2	K01087 otsB	trehalose 6-phosphate phosphatase [EC:3.1.3.12]
LOC_Os05g44100.1	K16055 TPS	trehalose 6-phosphate synthase/phosphatase [EC:2.4.1.15 3.1.3.12]
LOC_Os08g34580.1	K16055 TPS	trehalose 6-phosphate synthase/phosphatase [EC:2.4.1.15 3.1.3.12]
LOC_Os08g34580.2	K16055 TPS	trehalose 6-phosphate synthase/phosphatase [EC:2.4.1.15 3.1.3.12]
LOC_Os09g20990.1	K16055 TPS	trehalose 6-phosphate synthase/phosphatase [EC:2.4.1.15 3.1.3.12]
LOC_Os09g23350.1	K16055 TPS	trehalose 6-phosphate synthase/phosphatase [EC:2.4.1.15 3.1.3.12]
LOC_Os08g23780.1	K13648 GAUT	alpha-1,4-galacturonosyltransferase [EC:2.4.1.43]
LOC_Os05g09500.1	K00844 HK	hexokinase [EC:2.7.1.1]
LOC_Os05g50380.1	K00975 glgC	glucose-1-phosphate adenylyltransferase [EC:2.7.7.27]
LOC_Os05g50380.2	K00975 glgC	glucose-1-phosphate adenylyltransferase [EC:2.7.7.27]
LOC_Os11g09850.1	K00975 glgC	glucose-1-phosphate adenylyltransferase [EC:2.7.7.27]
LOC_Os11g09850.2	K00975 glgC	glucose-1-phosphate adenylyltransferase [EC:2.7.7.27]
LOC_Os02g51070.1	K00703 E2.4.1.21, glgA	starch synthase [EC:2.4.1.21]
LOC_Os06g06560.1	K00703 E2.4.1.21, glgA	starch synthase [EC:2.4.1.21]
LOC_Os03g04770.1	K01177 E3.2.1.2	beta-amylase [EC:3.2.1.2]
LOC_Os10g41550.1	K01177 E3.2.1.2	beta-amylase [EC:3.2.1.2]
00520 Amino sugar and nucleotide sugar metabolism [PATH:ko00520]
LOC_Os05g09500.1	K00844 HK	hexokinase [EC:2.7.1.1]
LOC_Os02g04840.1	K12446 E2.7.1.46	L-arabinokinase [EC:2.7.1.46]
LOC_Os11g03730.1	K01209 E3.2.1.55, abfA	alpha-N-arabinofuranosidase [EC:3.2.1.55]
LOC_Os11g03730.2	K01209 E3.2.1.55, abfA	alpha-N-arabinofuranosidase [EC:3.2.1.55]
LOC_Os11g03730.3	K01209 E3.2.1.55, abfA	alpha-N-arabinofuranosidase [EC:3.2.1.55]
LOC_Os12g03470.1	K01209 E3.2.1.55, abfA	alpha-N-arabinofuranosidase [EC:3.2.1.55]
LOC_Os12g03470.2	K01209 E3.2.1.55, abfA	alpha-N-arabinofuranosidase [EC:3.2.1.55]
LOC_Os12g03470.3	K01209 E3.2.1.55, abfA	alpha-N-arabinofuranosidase [EC:3.2.1.55]
LOC_Os12g03470.4	K01209 E3.2.1.55, abfA	alpha-N-arabinofuranosidase [EC:3.2.1.55]
LOC_Os12g03470.5	K01209 E3.2.1.55, abfA	alpha-N-arabinofuranosidase [EC:3.2.1.55]
LOC_Os04g51880.1	K00849 galK	galactokinase [EC:2.7.1.6]
LOC_Os04g51880.2	K00849 galK	galactokinase [EC:2.7.1.6]
LOC_Os04g51880.3	K00849 galK	galactokinase [EC:2.7.1.6]
LOC_Os04g51880.4	K00849 galK	galactokinase [EC:2.7.1.6]
LOC_Os04g51880.5	K00849 galK	galactokinase [EC:2.7.1.6]
LOC_Os04g51880.6	K00849 galK	galactokinase [EC:2.7.1.6]
LOC_Os08g28730.1	K01784 galE, GALE	UDP-glucose 4-epimerase [EC:5.1.3.2]
LOC_Os08g23780.1	K13648 GAUT	alpha-1,4-galacturonosyltransferase [EC:2.4.1.43]
LOC_Os06g28194.1	K01840 E5.4.2.8, manB	phosphomannomutase [EC:5.4.2.8]
LOC_Os06g28194.2	K01840 E5.4.2.8, manB	phosphomannomutase [EC:5.4.2.8]
LOC_Os06g28194.3	K01840 E5.4.2.8, manB	phosphomannomutase [EC:5.4.2.8]
LOC_Os06g28194.4	K01840 E5.4.2.8, manB	phosphomannomutase [EC:5.4.2.8]
LOC_Os06g28194.5	K01840 E5.4.2.8, manB	phosphomannomutase [EC:5.4.2.8]
LOC_Os03g16150.1	K00966 GMPP	mannose-1-phosphate guanylyltransferase [EC:2.7.7.13]
LOC_Os03g16150.2	K00966 GMPP	mannose-1-phosphate guanylyltransferase [EC:2.7.7.13]
LOC_Os03g16150.3	K00966 GMPP	mannose-1-phosphate guanylyltransferase [EC:2.7.7.13]
LOC_Os11g38810.1	K01809 E5.3.1.8, manA	mannose-6-phosphate isomerase [EC:5.3.1.8]
LOC_Os11g38810.2	K01809 E5.3.1.8, manA	mannose-6-phosphate isomerase [EC:5.3.1.8]
LOC_Os06g44260.1	K02377 E1.1.1.271, fcl	GDP-L-fucose synthase [EC:1.1.1.271]
LOC_Os05g50380.1	K00975 glgC	glucose-1-phosphate adenylyltransferase [EC:2.7.7.27]
LOC_Os05g50380.2	K00975 glgC	glucose-1-phosphate adenylyltransferase [EC:2.7.7.27]
LOC_Os11g09850.1	K00975 glgC	glucose-1-phosphate adenylyltransferase [EC:2.7.7.27]
LOC_Os11g09850.2	K00975 glgC	glucose-1-phosphate adenylyltransferase [EC:2.7.7.27]
00620 Pyruvate metabolism [PATH:ko00620]
LOC_Os02g32490.1	K01895 ACSS, acs	acetyl-CoA synthetase [EC:6.2.1.1]
LOC_Os02g32490.2	K01895 ACSS, acs	acetyl-CoA synthetase [EC:6.2.1.1]
LOC_Os04g33190.1	K01895 ACSS, acs	acetyl-CoA synthetase [EC:6.2.1.1]
LOC_Os04g02900.1	K00161 PDHA, pdhA	pyruvate dehydrogenase E1 component subunit alpha [EC:1.2.4.1]
LOC_Os04g02900.2	K00161 PDHA, pdhA	pyruvate dehydrogenase E1 component subunit alpha [EC:1.2.4.1]
LOC_Os06g01630.1	K00627 DLAT, aceF, pdhC	pyruvate dehydrogenase E2 component (dihydrolipoamide acetyltransferase) [EC:2.3.1.12]
LOC_Os06g01630.2	K00627 DLAT, aceF, pdhC	pyruvate dehydrogenase E2 component (dihydrolipoamide acetyltransferase) [EC:2.3.1.12]
LOC_Os06g01630.3	K00627 DLAT, aceF, pdhC	pyruvate dehydrogenase E2 component (dihydrolipoamide acetyltransferase) [EC:2.3.1.12]
LOC_Os06g01630.5	K00627 DLAT, aceF, pdhC	pyruvate dehydrogenase E2 component (dihydrolipoamide acetyltransferase) [EC:2.3.1.12]
LOC_Os06g01630.6	K00627 DLAT, aceF, pdhC	pyruvate dehydrogenase E2 component (dihydrolipoamide acetyltransferase) [EC:2.3.1.12]
LOC_Os05g06460.1	K00382 DLD, lpd, pdhD	dihydrolipoamide dehydrogenase [EC:1.8.1.4]
LOC_Os07g08340.1	K00873 PK, pyk	pyruvate kinase [EC:2.7.1.40]
LOC_Os07g08340.2	K00873 PK, pyk	pyruvate kinase [EC:2.7.1.40]
LOC_Os12g05110.1	K00873 PK, pyk	pyruvate kinase [EC:2.7.1.40]
LOC_Os01g16960.1	K00873 PK, pyk	pyruvate kinase [EC:2.7.1.40]
LOC_Os01g16960.2	K00873 PK, pyk	pyruvate kinase [EC:2.7.1.40]
LOC_Os02g01510.1	K00016 LDH, ldh	L-lactate dehydrogenase [EC:1.1.1.27]
LOC_Os01g09320.1	K00029 E1.1.1.40, maeB	malate dehydrogenase (oxaloacetate-decarboxylating)(NADP+) [EC:1.1.1.40]
LOC_Os05g09440.1	K00029 E1.1.1.40, maeB	malate dehydrogenase (oxaloacetate-decarboxylating)(NADP+) [EC:1.1.1.40]
LOC_Os07g43700.1	K00026 MDH2	malate dehydrogenase [EC:1.1.1.37]
LOC_Os07g43700.2	K00026 MDH2	malate dehydrogenase [EC:1.1.1.37]
LOC_Os05g33570.1	K01006 ppdK	pyruvate,orthophosphate dikinase [EC:2.7.9.1]
LOC_Os05g33570.2	K01006 ppdK	pyruvate,orthophosphate dikinase [EC:2.7.9.1]
00630 Glyoxylate and dicarboxylate metabolism [PATH:ko00630]
LOC_Os07g43700.1	K00026 MDH2	malate dehydrogenase [EC:1.1.1.37]
LOC_Os07g43700.2	K00026 MDH2	malate dehydrogenase [EC:1.1.1.37]
LOC_Os04g53210.1	K11517 HAO	(S)-2-hydroxy-acid oxidase [EC:1.1.3.15]
LOC_Os04g53210.3	K11517 HAO	(S)-2-hydroxy-acid oxidase [EC:1.1.3.15]
LOC_Os07g42440.1	K11517 HAO	(S)-2-hydroxy-acid oxidase [EC:1.1.3.15]
LOC_Os07g42440.2	K11517 HAO	(S)-2-hydroxy-acid oxidase [EC:1.1.3.15]
LOC_Os07g42440.3	K11517 HAO	(S)-2-hydroxy-acid oxidase [EC:1.1.3.15]
LOC_Os07g42440.4	K11517 HAO	(S)-2-hydroxy-acid oxidase [EC:1.1.3.15]
LOC_Os06g51150.1	K03781 katE, CAT, catB, srpA	catalase [EC:1.11.1.6]
LOC_Os06g51150.2	K03781 katE, CAT, catB, srpA	catalase [EC:1.11.1.6]
LOC_Os12g23150.1	K01091 E3.1.3.18, gph	phosphoglycolate phosphatase [EC:3.1.3.18]
LOC_Os02g50240.1	K01915 glnA	glutamine synthetase [EC:6.3.1.2]
LOC_Os02g50240.2	K01915 glnA	glutamine synthetase [EC:6.3.1.2]
LOC_Os02g07410.1	K02437 gcvH, GCSH	glycine cleavage system H protein
LOC_Os02g07410.2	K02437 gcvH, GCSH	glycine cleavage system H protein
LOC_Os06g29180.1	K00122 FDH	formate dehydrogenase [EC:1.2.1.2]
00640 Propanoate metabolism [PATH:ko00640]
LOC_Os02g32490.1	K01895 ACSS, acs	acetyl-CoA synthetase [EC:6.2.1.1]
LOC_Os02g32490.2	K01895 ACSS, acs	acetyl-CoA synthetase [EC:6.2.1.1]
LOC_Os04g33190.1	K01895 ACSS, acs	acetyl-CoA synthetase [EC:6.2.1.1]
LOC_Os12g16350.1	K05605 HIBCH	3-hydroxyisobutyryl-CoA hydrolase [EC:3.1.2.4]
LOC_Os12g16350.10	K05605 HIBCH	3-hydroxyisobutyryl-CoA hydrolase [EC:3.1.2.4]
LOC_Os12g16350.11	K05605 HIBCH	3-hydroxyisobutyryl-CoA hydrolase [EC:3.1.2.4]
LOC_Os12g16350.12	K05605 HIBCH	3-hydroxyisobutyryl-CoA hydrolase [EC:3.1.2.4]
LOC_Os12g16350.13	K05605 HIBCH	3-hydroxyisobutyryl-CoA hydrolase [EC:3.1.2.4]
LOC_Os12g16350.14	K05605 HIBCH	3-hydroxyisobutyryl-CoA hydrolase [EC:3.1.2.4]
LOC_Os12g16350.15	K05605 HIBCH	3-hydroxyisobutyryl-CoA hydrolase [EC:3.1.2.4]
LOC_Os12g16350.4	K05605 HIBCH	3-hydroxyisobutyryl-CoA hydrolase [EC:3.1.2.4]
LOC_Os12g16350.5	K05605 HIBCH	3-hydroxyisobutyryl-CoA hydrolase [EC:3.1.2.4]
LOC_Os12g16350.7	K05605 HIBCH	3-hydroxyisobutyryl-CoA hydrolase [EC:3.1.2.4]
LOC_Os12g16350.8	K05605 HIBCH	3-hydroxyisobutyryl-CoA hydrolase [EC:3.1.2.4]
LOC_Os12g16350.9	K05605 HIBCH	3-hydroxyisobutyryl-CoA hydrolase [EC:3.1.2.4]
LOC_Os02g01510.1	K00016 LDH, ldh	L-lactate dehydrogenase [EC:1.1.1.27]
00650 Butanoate metabolism [PATH:ko00650]
LOC_Os08g10510.1	K16871 POP2	4-aminobutyrate---pyruvate transaminase [EC:2.6.1.96]
LOC_Os08g10510.2	K16871 POP2	4-aminobutyrate---pyruvate transaminase [EC:2.6.1.96]
LOC_Os08g36320.1	K01580 E4.1.1.15, gadB, gadA, GAD	glutamate decarboxylase [EC:4.1.1.15]
LOC_Os08g36320.2	K01580 E4.1.1.15, gadB, gadA, GAD	glutamate decarboxylase [EC:4.1.1.15]
LOC_Os08g36320.3	K01580 E4.1.1.15, gadB, gadA, GAD	glutamate decarboxylase [EC:4.1.1.15]
LOC_Os08g36320.4	K01580 E4.1.1.15, gadB, gadA, GAD	glutamate decarboxylase [EC:4.1.1.15]
LOC_Os08g36320.5	K01580 E4.1.1.15, gadB, gadA, GAD	glutamate decarboxylase [EC:4.1.1.15]
LOC_Os03g13300.1	K01580 E4.1.1.15, gadB, gadA, GAD	glutamate decarboxylase [EC:4.1.1.15]
LOC_Os03g51080.1	K01580 E4.1.1.15, gadB, gadA, GAD	glutamate decarboxylase [EC:4.1.1.15]
LOC_Os12g04020.1	K01640 E4.1.3.4, HMGCL, hmgL	hydroxymethylglutaryl-CoA lyase [EC:4.1.3.4]
LOC_Os12g04020.2	K01640 E4.1.3.4, HMGCL, hmgL	hydroxymethylglutaryl-CoA lyase [EC:4.1.3.4]
LOC_Os04g02900.1	K00161 PDHA, pdhA	pyruvate dehydrogenase E1 component subunit alpha [EC:1.2.4.1]
LOC_Os04g02900.2	K00161 PDHA, pdhA	pyruvate dehydrogenase E1 component subunit alpha [EC:1.2.4.1]
LOC_Os02g39570.1	K01653 E2.2.1.6S, ilvH, ilvN	acetolactate synthase I/III small subunit [EC:2.2.1.6]
LOC_Os02g39570.4	K01653 E2.2.1.6S, ilvH, ilvN	acetolactate synthase I/III small subunit [EC:2.2.1.6]
LOC_Os02g39570.5	K01653 E2.2.1.6S, ilvH, ilvN	acetolactate synthase I/III small subunit [EC:2.2.1.6]
LOC_Os02g39570.6	K01653 E2.2.1.6S, ilvH, ilvN	acetolactate synthase I/III small subunit [EC:2.2.1.6]
LOC_Os11g14950.1	K01653 E2.2.1.6S, ilvH, ilvN	acetolactate synthase I/III small subunit [EC:2.2.1.6]
00660 C5-Branched dibasic acid metabolism [PATH:ko00660]
LOC_Os02g39570.1	K01653 E2.2.1.6S, ilvH, ilvN	acetolactate synthase I/III small subunit [EC:2.2.1.6]
LOC_Os02g39570.4	K01653 E2.2.1.6S, ilvH, ilvN	acetolactate synthase I/III small subunit [EC:2.2.1.6]
LOC_Os02g39570.5	K01653 E2.2.1.6S, ilvH, ilvN	acetolactate synthase I/III small subunit [EC:2.2.1.6]
LOC_Os02g39570.6	K01653 E2.2.1.6S, ilvH, ilvN	acetolactate synthase I/III small subunit [EC:2.2.1.6]
LOC_Os11g14950.1	K01653 E2.2.1.6S, ilvH, ilvN	acetolactate synthase I/III small subunit [EC:2.2.1.6]
00562 Inositol phosphate metabolism [PATH:ko00562]
LOC_Os05g03610.1	K05857 PLCD	phosphatidylinositol phospholipase C, delta [EC:3.1.4.11]
LOC_Os03g28140.1	K00921 PIKFYVE, FAB1	1-phosphatidylinositol-3-phosphate 5-kinase [EC:2.7.1.150]
LOC_Os04g59540.1	K00921 PIKFYVE, FAB1	1-phosphatidylinositol-3-phosphate 5-kinase [EC:2.7.1.150]
LOC_Os08g33200.1	K00921 PIKFYVE, FAB1	1-phosphatidylinositol-3-phosphate 5-kinase [EC:2.7.1.150]
LOC_Os06g29650.1	K00999 CDIPT	CDP-diacylglycerol--inositol 3-phosphatidyltransferase [EC:2.7.8.11]
LOC_Os06g29650.2	K00999 CDIPT	CDP-diacylglycerol--inositol 3-phosphatidyltransferase [EC:2.7.8.11]
LOC_Os03g09250.1	K01858 E5.5.1.4, INO1	myo-inositol-1-phosphate synthase [EC:5.5.1.4]
LOC_Os03g09250.2	K01858 E5.5.1.4, INO1	myo-inositol-1-phosphate synthase [EC:5.5.1.4]
LOC_Os03g09250.3	K01858 E5.5.1.4, INO1	myo-inositol-1-phosphate synthase [EC:5.5.1.4]
LOC_Os03g09250.4	K01858 E5.5.1.4, INO1	myo-inositol-1-phosphate synthase [EC:5.5.1.4]
LOC_Os03g12840.1	K00913 ITPK1	inositol-1,3,4-trisphosphate 5/6-kinase / inositol-tetrakisphosphate 1-kinase [EC:2.7.1.159 2.7.1.134]
LOC_Os03g12840.2	K00913 ITPK1	inositol-1,3,4-trisphosphate 5/6-kinase / inositol-tetrakisphosphate 1-kinase [EC:2.7.1.159 2.7.1.134]
LOC_Os03g12840.3	K00913 ITPK1	inositol-1,3,4-trisphosphate 5/6-kinase / inositol-tetrakisphosphate 1-kinase [EC:2.7.1.159 2.7.1.134]
LOC_Os10g01480.1	K00913 ITPK1	inositol-1,3,4-trisphosphate 5/6-kinase / inositol-tetrakisphosphate 1-kinase [EC:2.7.1.159 2.7.1.134]
Energy metabolism
00190 Oxidative phosphorylation [PATH:ko00190]
LOC_Os01g12260.1	K02150 ATPeVE, ATP6E	V-type H+-transporting ATPase subunit E [EC:3.6.3.14]
LOC_Os04g51270.1	K02152 ATPeVG, ATP6G1	V-type H+-transporting ATPase subunit G [EC:3.6.3.14]
LOC_Os04g51270.2	K02152 ATPeVG, ATP6G1	V-type H+-transporting ATPase subunit G [EC:3.6.3.14]
LOC_Os02g55890.1	K01507 ppa	inorganic pyrophosphatase [EC:3.6.1.1]
LOC_Os04g59040.1	K01507 ppa	inorganic pyrophosphatase [EC:3.6.1.1]
LOC_Os04g59040.2	K01507 ppa	inorganic pyrophosphatase [EC:3.6.1.1]
LOC_Os04g59040.3	K01507 ppa	inorganic pyrophosphatase [EC:3.6.1.1]
LOC_Os06g08080.1	K01507 ppa	inorganic pyrophosphatase [EC:3.6.1.1]
LOC_Os01g23580.1	K01507 ppa	inorganic pyrophosphatase [EC:3.6.1.1]
00195 Photosynthesis [PATH:ko00195]
LOC_Os10g32300.1	K02717 psbP	photosystem II oxygen-evolving enhancer protein 2
LOC_Os02g36850.1	K08901 psbQ	photosystem II oxygen-evolving enhancer protein 3
LOC_Os01g71190.1	K08903 psb28	photosystem II 13kDa protein
LOC_Os07g05480.1	K02698 psaK	photosystem I subunit X
LOC_Os07g05480.2	K02698 psaK	photosystem I subunit X
LOC_Os03g61960.1	K02639 petF	ferredoxin
LOC_Os03g61960.2	K02639 petF	ferredoxin
LOC_Os07g05400.1	K02641 petH	ferredoxin--NADP+ reductase [EC:1.18.1.2]
00196 Photosynthesis - antenna proteins [PATH:ko00196]
LOC_Os09g26810.1	K08908 LHCA2	light-harvesting complex I chlorophyll a/b binding protein 2
LOC_Os01g52240.1	K08912 LHCB1	light-harvesting complex II chlorophyll a/b binding protein 1
LOC_Os09g12540.1	K14172 LHCB7	light-harvesting complex II chlorophyll a/b binding protein 7
00710 Carbon fixation in photosynthetic organisms [PATH:ko00710]
LOC_Os04g38600.1	K05298 GAPA	glyceraldehyde-3-phosphate dehydrogenase (NADP+) (phosphorylating) [EC:1.2.1.13]
LOC_Os04g38600.2	K05298 GAPA	glyceraldehyde-3-phosphate dehydrogenase (NADP+) (phosphorylating) [EC:1.2.1.13]
LOC_Os04g38600.3	K05298 GAPA	glyceraldehyde-3-phosphate dehydrogenase (NADP+) (phosphorylating) [EC:1.2.1.13]
LOC_Os04g38600.4	K05298 GAPA	glyceraldehyde-3-phosphate dehydrogenase (NADP+) (phosphorylating) [EC:1.2.1.13]
LOC_Os12g07210.1	K01623 ALDO	fructose-bisphosphate aldolase, class I [EC:4.1.2.13]
LOC_Os01g67860.1	K01623 ALDO	fructose-bisphosphate aldolase, class I [EC:4.1.2.13]
LOC_Os05g33380.1	K01623 ALDO	fructose-bisphosphate aldolase, class I [EC:4.1.2.13]
LOC_Os08g02700.1	K01623 ALDO	fructose-bisphosphate aldolase, class I [EC:4.1.2.13]
LOC_Os04g19740.1	K00615 E2.2.1.1, tktA, tktB	transketolase [EC:2.2.1.1]
LOC_Os01g55540.1	K14454 GOT1	aspartate aminotransferase, cytoplasmic [EC:2.6.1.1]
LOC_Os01g55540.2	K14454 GOT1	aspartate aminotransferase, cytoplasmic [EC:2.6.1.1]
LOC_Os07g08340.1	K00873 PK, pyk	pyruvate kinase [EC:2.7.1.40]
LOC_Os07g08340.2	K00873 PK, pyk	pyruvate kinase [EC:2.7.1.40]
LOC_Os12g05110.1	K00873 PK, pyk	pyruvate kinase [EC:2.7.1.40]
LOC_Os01g16960.1	K00873 PK, pyk	pyruvate kinase [EC:2.7.1.40]
LOC_Os01g16960.2	K00873 PK, pyk	pyruvate kinase [EC:2.7.1.40]
LOC_Os10g25130.1	K00814 GPT, ALT	alanine transaminase [EC:2.6.1.2]
LOC_Os05g33570.1	K01006 ppdK	pyruvate,orthophosphate dikinase [EC:2.7.9.1]
LOC_Os05g33570.2	K01006 ppdK	pyruvate,orthophosphate dikinase [EC:2.7.9.1]
LOC_Os01g09320.1	K00029 E1.1.1.40, maeB	malate dehydrogenase (oxaloacetate-decarboxylating)(NADP+) [EC:1.1.1.40]
LOC_Os05g09440.1	K00029 E1.1.1.40, maeB	malate dehydrogenase (oxaloacetate-decarboxylating)(NADP+) [EC:1.1.1.40]
LOC_Os07g43700.1	K00026 MDH2	malate dehydrogenase [EC:1.1.1.37]
LOC_Os07g43700.2	K00026 MDH2	malate dehydrogenase [EC:1.1.1.37]
00720 Carbon fixation pathways in prokaryotes [PATH:ko00720]
LOC_Os11g47120.1	K01648 ACLY	ATP citrate (pro-S)-lyase [EC:2.3.3.8]
LOC_Os11g47330.1	K01648 ACLY	ATP citrate (pro-S)-lyase [EC:2.3.3.8]
LOC_Os02g32490.1	K01895 ACSS, acs	acetyl-CoA synthetase [EC:6.2.1.1]
LOC_Os02g32490.2	K01895 ACSS, acs	acetyl-CoA synthetase [EC:6.2.1.1]
LOC_Os04g33190.1	K01895 ACSS, acs	acetyl-CoA synthetase [EC:6.2.1.1]
00680 Methane metabolism [PATH:ko00680]
LOC_Os01g73170.1	K00430 E1.11.1.7	peroxidase [EC:1.11.1.7]
LOC_Os01g73200.1	K00430 E1.11.1.7	peroxidase [EC:1.11.1.7]
LOC_Os07g47990.1	K00430 E1.11.1.7	peroxidase [EC:1.11.1.7]
LOC_Os07g47990.2	K00430 E1.11.1.7	peroxidase [EC:1.11.1.7]
LOC_Os09g29490.1	K00430 E1.11.1.7	peroxidase [EC:1.11.1.7]
LOC_Os03g55420.1	K00430 E1.11.1.7	peroxidase [EC:1.11.1.7]
LOC_Os06g51150.1	K03781 katE, CAT, catB, srpA	catalase [EC:1.11.1.6]
LOC_Os06g51150.2	K03781 katE, CAT, catB, srpA	catalase [EC:1.11.1.6]
LOC_Os06g29180.1	K00122 FDH	formate dehydrogenase [EC:1.2.1.2]
LOC_Os09g20820.1	K01689 ENO, eno	enolase [EC:4.2.1.11]
LOC_Os12g07210.1	K01623 ALDO	fructose-bisphosphate aldolase, class I [EC:4.1.2.13]
LOC_Os01g67860.1	K01623 ALDO	fructose-bisphosphate aldolase, class I [EC:4.1.2.13]
LOC_Os05g33380.1	K01623 ALDO	fructose-bisphosphate aldolase, class I [EC:4.1.2.13]
LOC_Os08g02700.1	K01623 ALDO	fructose-bisphosphate aldolase, class I [EC:4.1.2.13]
LOC_Os05g10650.1	K00850 pfkA, PFK	6-phosphofructokinase 1 [EC:2.7.1.11]
LOC_Os02g32490.1	K01895 ACSS, acs	acetyl-CoA synthetase [EC:6.2.1.1]
LOC_Os02g32490.2	K01895 ACSS, acs	acetyl-CoA synthetase [EC:6.2.1.1]
LOC_Os04g33190.1	K01895 ACSS, acs	acetyl-CoA synthetase [EC:6.2.1.1]
00910 Nitrogen metabolism [PATH:ko00910]
LOC_Os09g28910.1	K01673 cynT, can	carbonic anhydrase [EC:4.2.1.1]
LOC_Os09g28910.2	K01673 cynT, can	carbonic anhydrase [EC:4.2.1.1]
LOC_Os09g28910.3	K01673 cynT, can	carbonic anhydrase [EC:4.2.1.1]
LOC_Os09g28910.4	K01673 cynT, can	carbonic anhydrase [EC:4.2.1.1]
LOC_Os09g28910.5	K01673 cynT, can	carbonic anhydrase [EC:4.2.1.1]
LOC_Os01g25484.1	K00366 nirA	ferredoxin-nitrite reductase [EC:1.7.7.1]
LOC_Os01g25484.2	K00366 nirA	ferredoxin-nitrite reductase [EC:1.7.7.1]
LOC_Os01g25484.3	K00366 nirA	ferredoxin-nitrite reductase [EC:1.7.7.1]
LOC_Os02g43470.1	K00261 E1.4.1.3	glutamate dehydrogenase (NAD(P)+) [EC:1.4.1.3]
LOC_Os04g45970.1	K00261 E1.4.1.3	glutamate dehydrogenase (NAD(P)+) [EC:1.4.1.3]
LOC_Os04g45970.2	K00261 E1.4.1.3	glutamate dehydrogenase (NAD(P)+) [EC:1.4.1.3]
LOC_Os02g50240.1	K01915 glnA	glutamine synthetase [EC:6.3.1.2]
LOC_Os02g50240.2	K01915 glnA	glutamine synthetase [EC:6.3.1.2]
LOC_Os01g48960.1	K00264 GLT1	glutamate synthase (NADPH/NADH) [EC:1.4.1.13 1.4.1.14]
LOC_Os05g48200.1	K00264 GLT1	glutamate synthase (NADPH/NADH) [EC:1.4.1.13 1.4.1.14]
LOC_Os02g42330.1	K01501 E3.5.5.1	nitrilase [EC:3.5.5.1]
LOC_Os02g42330.2	K01501 E3.5.5.1	nitrilase [EC:3.5.5.1]
00920 Sulfur metabolism [PATH:ko00920]
LOC_Os04g02050.1	K13811 PAPSS	3'-phosphoadenosine 5'-phosphosulfate synthase [EC:2.7.7.4 2.7.1.25]
LOC_Os04g02050.2	K13811 PAPSS	3'-phosphoadenosine 5'-phosphosulfate synthase [EC:2.7.7.4 2.7.1.25]
LOC_Os12g25630.1	K00387 E1.8.3.1, SUOX	sulfite oxidase [EC:1.8.3.1]
LOC_Os06g07860.1	K01760 metC	cystathionine beta-lyase [EC:4.4.1.8]
LOC_Os06g07960.1	K01760 metC	cystathionine beta-lyase [EC:4.4.1.8]
LOC_Os03g04140.1	K00640 cysE	serine O-acetyltransferase [EC:2.3.1.30]
LOC_Os03g04140.2	K00640 cysE	serine O-acetyltransferase [EC:2.3.1.30]
LOC_Os03g10050.1	K00640 cysE	serine O-acetyltransferase [EC:2.3.1.30]
LOC_Os01g59920.1	K01738 cysK	cysteine synthase A [EC:2.5.1.47]
Lipid metabolism
00061 Fatty acid biosynthesis [PATH:ko00061]
LOC_Os04g36800.1	K09458 fabF	3-oxoacyl-[acyl-carrier-protein] synthase II [EC:2.3.1.179]
LOC_Os04g36800.2	K09458 fabF	3-oxoacyl-[acyl-carrier-protein] synthase II [EC:2.3.1.179]
LOC_Os07g42420.1	K09458 fabF	3-oxoacyl-[acyl-carrier-protein] synthase II [EC:2.3.1.179]
LOC_Os07g37420.1	K00059 fabG	3-oxoacyl-[acyl-carrier protein] reductase [EC:1.1.1.100]
LOC_Os10g31780.1	K00059 fabG	3-oxoacyl-[acyl-carrier protein] reductase [EC:1.1.1.100]
LOC_Os09g10600.1	K00208 fabI	enoyl-[acyl-carrier protein] reductase I [EC:1.3.1.9 1.3.1.10]
LOC_Os06g05130.1	K10781 FATB	fatty acyl-ACP thioesterase B [EC:3.1.2.14 3.1.2.-]
LOC_Os08g10010.1	K03921 DESA1	acyl-[acyl-carrier-protein] desaturase [EC:1.14.19.2]
00071 Fatty acid metabolism [PATH:ko00071]
LOC_Os01g06600.1	K00232 E1.3.3.6, ACOX1, ACOX3	acyl-CoA oxidase [EC:1.3.3.6]
LOC_Os01g06600.2	K00232 E1.3.3.6, ACOX1, ACOX3	acyl-CoA oxidase [EC:1.3.3.6]
LOC_Os11g39220.1	K00232 E1.3.3.6, ACOX1, ACOX3	acyl-CoA oxidase [EC:1.3.3.6]
LOC_Os11g39220.2	K00232 E1.3.3.6, ACOX1, ACOX3	acyl-CoA oxidase [EC:1.3.3.6]
LOC_Os06g23870.1	K00232 E1.3.3.6, ACOX1, ACOX3	acyl-CoA oxidase [EC:1.3.3.6]
LOC_Os06g23870.2	K00232 E1.3.3.6, ACOX1, ACOX3	acyl-CoA oxidase [EC:1.3.3.6]
LOC_Os05g04170.1	K01897 ACSL, fadD	long-chain acyl-CoA synthetase [EC:6.2.1.3]
LOC_Os05g04170.2	K01897 ACSL, fadD	long-chain acyl-CoA synthetase [EC:6.2.1.3]
LOC_Os05g04170.3	K01897 ACSL, fadD	long-chain acyl-CoA synthetase [EC:6.2.1.3]
LOC_Os05g04170.4	K01897 ACSL, fadD	long-chain acyl-CoA synthetase [EC:6.2.1.3]
LOC_Os06g06350.1	K01897 ACSL, fadD	long-chain acyl-CoA synthetase [EC:6.2.1.3]
LOC_Os06g06350.2	K01897 ACSL, fadD	long-chain acyl-CoA synthetase [EC:6.2.1.3]
LOC_Os11g10510.1	K00001 E1.1.1.1, adh	alcohol dehydrogenase [EC:1.1.1.1]
LOC_Os11g10510.2	K00001 E1.1.1.1, adh	alcohol dehydrogenase [EC:1.1.1.1]
LOC_Os10g07229.1	K00001 E1.1.1.1, adh	alcohol dehydrogenase [EC:1.1.1.1]
LOC_Os11g10480.1	K00001 E1.1.1.1, adh	alcohol dehydrogenase [EC:1.1.1.1]
LOC_Os11g10480.2	K00001 E1.1.1.1, adh	alcohol dehydrogenase [EC:1.1.1.1]
LOC_Os11g10480.4	K00001 E1.1.1.1, adh	alcohol dehydrogenase [EC:1.1.1.1]
LOC_Os11g10520.1	K00001 E1.1.1.1, adh	alcohol dehydrogenase [EC:1.1.1.1]
LOC_Os11g10520.2	K00001 E1.1.1.1, adh	alcohol dehydrogenase [EC:1.1.1.1]
LOC_Os11g10520.3	K00001 E1.1.1.1, adh	alcohol dehydrogenase [EC:1.1.1.1]
00072 Synthesis and degradation of ketone bodies [PATH:ko00072]
LOC_Os12g04020.1	K01640 E4.1.3.4, HMGCL, hmgL	hydroxymethylglutaryl-CoA lyase [EC:4.1.3.4]
LOC_Os12g04020.2	K01640 E4.1.3.4, HMGCL, hmgL	hydroxymethylglutaryl-CoA lyase [EC:4.1.3.4]
00073 Cutin, suberine and wax biosynthesis [PATH:ko00073]
LOC_Os07g30600.1	K13356 FAR	fatty acyl-CoA reductase [EC:1.2.1.-]
00100 Steroid biosynthesis [PATH:ko00100]
LOC_Os02g21810.1	K05917 CYP51	cytochrome P450, family 51 (sterol 14-demethylase) [EC:1.14.13.70]
LOC_Os11g48020.1	K14424 SMO2	4-alpha-methyl-delta7-sterol-4alpha-methyl oxidase [EC:1.14.13.72]
00561 Glycerolipid metabolism [PATH:ko00561]
LOC_Os01g04920.1	K06119 SQD2	sulfoquinovosyltransferase [EC:2.4.1.-]
LOC_Os01g04920.2	K06119 SQD2	sulfoquinovosyltransferase [EC:2.4.1.-]
LOC_Os01g04920.3	K06119 SQD2	sulfoquinovosyltransferase [EC:2.4.1.-]
LOC_Os02g33580.1	K09480 E2.4.1.241	digalactosyldiacylglycerol synthase [EC:2.4.1.241]
LOC_Os10g35110.1	K07407 E3.2.1.22B, galA, rafA	alpha-galactosidase [EC:3.2.1.22]
LOC_Os10g35110.2	K07407 E3.2.1.22B, galA, rafA	alpha-galactosidase [EC:3.2.1.22]
LOC_Os10g35110.3	K07407 E3.2.1.22B, galA, rafA	alpha-galactosidase [EC:3.2.1.22]
00564 Glycerophospholipid metabolism [PATH:ko00564]
LOC_Os05g07880.1	K01115 PLD1_2	phospholipase D1/2 [EC:3.1.4.4]
LOC_Os05g07880.2	K01115 PLD1_2	phospholipase D1/2 [EC:3.1.4.4]
LOC_Os10g38060.1	K01115 PLD1_2	phospholipase D1/2 [EC:3.1.4.4]
LOC_Os10g38060.2	K01115 PLD1_2	phospholipase D1/2 [EC:3.1.4.4]
LOC_Os06g49790.1	K13510 LPCAT1_2	lysophosphatidylcholine acyltransferase / lyso-PAF acetyltransferase [EC:2.3.1.23 2.3.1.67]
LOC_Os06g29650.1	K00999 CDIPT	CDP-diacylglycerol--inositol 3-phosphatidyltransferase [EC:2.7.8.11]
LOC_Os06g29650.2	K00999 CDIPT	CDP-diacylglycerol--inositol 3-phosphatidyltransferase [EC:2.7.8.11]
00565 Ether lipid metabolism [PATH:ko00565]
LOC_Os05g07880.1	K01115 PLD1_2	phospholipase D1/2 [EC:3.1.4.4]
LOC_Os05g07880.2	K01115 PLD1_2	phospholipase D1/2 [EC:3.1.4.4]
LOC_Os10g38060.1	K01115 PLD1_2	phospholipase D1/2 [EC:3.1.4.4]
LOC_Os10g38060.2	K01115 PLD1_2	phospholipase D1/2 [EC:3.1.4.4]
LOC_Os06g49790.1	K13510 LPCAT1_2	lysophosphatidylcholine acyltransferase / lyso-PAF acetyltransferase [EC:2.3.1.23 2.3.1.67]
00600 Sphingolipid metabolism [PATH:ko00600]
LOC_Os01g72340.1	K01190 lacZ	beta-galactosidase [EC:3.2.1.23]
LOC_Os10g35110.1	K07407 E3.2.1.22B, galA, rafA	alpha-galactosidase [EC:3.2.1.22]
LOC_Os10g35110.2	K07407 E3.2.1.22B, galA, rafA	alpha-galactosidase [EC:3.2.1.22]
LOC_Os10g35110.3	K07407 E3.2.1.22B, galA, rafA	alpha-galactosidase [EC:3.2.1.22]
00591 Linoleic acid metabolism [PATH:ko00591]
LOC_Os03g49350.1	K15718 LOX1_5	linoleate 9S-lipoxygenase [EC:1.13.11.58]
LOC_Os02g10120.1	K00454 LOX2S	lipoxygenase [EC:1.13.11.12]
LOC_Os04g37430.1	K00454 LOX2S	lipoxygenase [EC:1.13.11.12]
00592 alpha-Linolenic acid metabolism [PATH:ko00592]
LOC_Os02g10120.1	K00454 LOX2S	lipoxygenase [EC:1.13.11.12]
LOC_Os04g37430.1	K00454 LOX2S	lipoxygenase [EC:1.13.11.12]
LOC_Os06g11290.1	K05894 E1.3.1.42	12-oxophytodienoic acid reductase [EC:1.3.1.42]
LOC_Os08g35740.1	K05894 E1.3.1.42	12-oxophytodienoic acid reductase [EC:1.3.1.42]
LOC_Os08g35740.2	K05894 E1.3.1.42	12-oxophytodienoic acid reductase [EC:1.3.1.42]
LOC_Os01g06600.1	K00232 E1.3.3.6, ACOX1, ACOX3	acyl-CoA oxidase [EC:1.3.3.6]
LOC_Os01g06600.2	K00232 E1.3.3.6, ACOX1, ACOX3	acyl-CoA oxidase [EC:1.3.3.6]
LOC_Os11g39220.1	K00232 E1.3.3.6, ACOX1, ACOX3	acyl-CoA oxidase [EC:1.3.3.6]
LOC_Os11g39220.2	K00232 E1.3.3.6, ACOX1, ACOX3	acyl-CoA oxidase [EC:1.3.3.6]
LOC_Os06g23870.1	K00232 E1.3.3.6, ACOX1, ACOX3	acyl-CoA oxidase [EC:1.3.3.6]
LOC_Os06g23870.2	K00232 E1.3.3.6, ACOX1, ACOX3	acyl-CoA oxidase [EC:1.3.3.6]
LOC_Os02g02000.1	K10528 HPL	hydroperoxide lyase [EC:4.1.2.-]
LOC_Os12g26290.1	K10529 DOX1	alpha-dioxygenase [EC:1.-.-.-]
LOC_Os12g26290.2	K10529 DOX1	alpha-dioxygenase [EC:1.-.-.-]
LOC_Os12g26290.3	K10529 DOX1	alpha-dioxygenase [EC:1.-.-.-]
LOC_Os12g26290.4	K10529 DOX1	alpha-dioxygenase [EC:1.-.-.-]
LOC_Os12g26290.5	K10529 DOX1	alpha-dioxygenase [EC:1.-.-.-]
LOC_Os12g26290.6	K10529 DOX1	alpha-dioxygenase [EC:1.-.-.-]
01040 Biosynthesis of unsaturated fatty acids [PATH:ko01040]
LOC_Os07g37420.1	K00059 fabG	3-oxoacyl-[acyl-carrier protein] reductase [EC:1.1.1.100]
LOC_Os10g31780.1	K00059 fabG	3-oxoacyl-[acyl-carrier protein] reductase [EC:1.1.1.100]
LOC_Os08g10010.1	K03921 DESA1	acyl-[acyl-carrier-protein] desaturase [EC:1.14.19.2]
LOC_Os07g23430.1	K10256 FAD2	omega-6 fatty acid desaturase (delta-12 desaturase) [EC:1.14.19.-]
LOC_Os07g23410.1	K10256 FAD2	omega-6 fatty acid desaturase (delta-12 desaturase) [EC:1.14.19.-]
LOC_Os07g23410.2	K10256 FAD2	omega-6 fatty acid desaturase (delta-12 desaturase) [EC:1.14.19.-]
LOC_Os03g18070.1	K10257 FAD8, desB	omega-3 fatty acid desaturase (delta-15 desaturase) [EC:1.14.19.-]
LOC_Os01g06600.1	K00232 E1.3.3.6, ACOX1, ACOX3	acyl-CoA oxidase [EC:1.3.3.6]
LOC_Os01g06600.2	K00232 E1.3.3.6, ACOX1, ACOX3	acyl-CoA oxidase [EC:1.3.3.6]
LOC_Os11g39220.1	K00232 E1.3.3.6, ACOX1, ACOX3	acyl-CoA oxidase [EC:1.3.3.6]
LOC_Os11g39220.2	K00232 E1.3.3.6, ACOX1, ACOX3	acyl-CoA oxidase [EC:1.3.3.6]
LOC_Os06g23870.1	K00232 E1.3.3.6, ACOX1, ACOX3	acyl-CoA oxidase [EC:1.3.3.6]
LOC_Os06g23870.2	K00232 E1.3.3.6, ACOX1, ACOX3	acyl-CoA oxidase [EC:1.3.3.6]
Nucleotide metabolism
00230 Purine metabolism [PATH:ko00230]
LOC_Os02g03540.1	K00948 PRPS, prsA	ribose-phosphate pyrophosphokinase [EC:2.7.6.1]
LOC_Os03g01016.1	K00948 PRPS, prsA	ribose-phosphate pyrophosphokinase [EC:2.7.6.1]
LOC_Os03g01016.2	K00948 PRPS, prsA	ribose-phosphate pyrophosphokinase [EC:2.7.6.1]
LOC_Os05g35580.1	K00764 purF, PPAT	amidophosphoribosyltransferase [EC:2.4.2.14]
LOC_Os08g09210.1	K01945 purD	phosphoribosylamine--glycine ligase [EC:6.3.4.13]
LOC_Os08g09210.2	K01945 purD	phosphoribosylamine--glycine ligase [EC:6.3.4.13]
LOC_Os01g66500.1	K01952 purL, PFAS	phosphoribosylformylglycinamidine synthase [EC:6.3.5.3]
LOC_Os03g61600.1	K01933 purM	phosphoribosylformylglycinamidine cyclo-ligase [EC:6.3.3.1]
LOC_Os08g10570.1	K00602 purH	phosphoribosylaminoimidazolecarboxamide formyltransferase / IMP cyclohydrolase [EC:2.1.2.3 3.5.4.10]
LOC_Os08g10570.2	K00602 purH	phosphoribosylaminoimidazolecarboxamide formyltransferase / IMP cyclohydrolase [EC:2.1.2.3 3.5.4.10]
LOC_Os02g40010.1	K00759 E2.4.2.7, apt	adenine phosphoribosyltransferase [EC:2.4.2.7]
LOC_Os02g40010.2	K00759 E2.4.2.7, apt	adenine phosphoribosyltransferase [EC:2.4.2.7]
LOC_Os02g40010.3	K00759 E2.4.2.7, apt	adenine phosphoribosyltransferase [EC:2.4.2.7]
LOC_Os02g40010.4	K00759 E2.4.2.7, apt	adenine phosphoribosyltransferase [EC:2.4.2.7]
LOC_Os03g56800.1	K00088 E1.1.1.205, guaB	IMP dehydrogenase [EC:1.1.1.205]
LOC_Os03g56800.2	K00088 E1.1.1.205, guaB	IMP dehydrogenase [EC:1.1.1.205]
LOC_Os08g23730.1	K01951 E6.3.5.2, guaA	GMP synthase (glutamine-hydrolysing) [EC:6.3.5.2]
LOC_Os07g08340.1	K00873 PK, pyk	pyruvate kinase [EC:2.7.1.40]
LOC_Os07g08340.2	K00873 PK, pyk	pyruvate kinase [EC:2.7.1.40]
LOC_Os12g05110.1	K00873 PK, pyk	pyruvate kinase [EC:2.7.1.40]
LOC_Os01g16960.1	K00873 PK, pyk	pyruvate kinase [EC:2.7.1.40]
LOC_Os01g16960.2	K00873 PK, pyk	pyruvate kinase [EC:2.7.1.40]
LOC_Os06g07210.1	K10807 RRM1	ribonucleoside-diphosphate reductase subunit M1 [EC:1.17.4.1]
LOC_Os06g14620.1	K10808 RRM2	ribonucleoside-diphosphate reductase subunit M2 [EC:1.17.4.1]
LOC_Os03g01230.1	K03017 RPB9, POLR2I	DNA-directed RNA polymerase II subunit RPB9
LOC_Os03g01230.2	K03017 RPB9, POLR2I	DNA-directed RNA polymerase II subunit RPB9
LOC_Os10g35290.1	K03021 RPC2, POLR3B	DNA-directed RNA polymerase III subunit RPC2 [EC:2.7.7.6]
LOC_Os02g45120.1	K03019 RPC11, POLR3K	DNA-directed RNA polymerase III subunit RPC10
LOC_Os02g45120.2	K03019 RPC11, POLR3K	DNA-directed RNA polymerase III subunit RPC10
LOC_Os02g45120.3	K03019 RPC11, POLR3K	DNA-directed RNA polymerase III subunit RPC10
LOC_Os08g07840.1	K02335 DPO1, polA	DNA polymerase I [EC:2.7.7.7]
LOC_Os05g28180.1	K01490 E3.5.4.6, AMPD	AMP deaminase [EC:3.5.4.6]
LOC_Os05g28180.2	K01490 E3.5.4.6, AMPD	AMP deaminase [EC:3.5.4.6]
LOC_Os05g28180.3	K01490 E3.5.4.6, AMPD	AMP deaminase [EC:3.5.4.6]
LOC_Os07g46630.1	K01488 E3.5.4.4, ADA, add	adenosine deaminase [EC:3.5.4.4]
LOC_Os08g01770.1	K00939 E2.7.4.3, adk	adenylate kinase [EC:2.7.4.3]
LOC_Os08g01770.2	K00939 E2.7.4.3, adk	adenylate kinase [EC:2.7.4.3]
LOC_Os12g13380.1	K00939 E2.7.4.3, adk	adenylate kinase [EC:2.7.4.3]
LOC_Os04g02050.1	K13811 PAPSS	3'-phosphoadenosine 5'-phosphosulfate synthase [EC:2.7.7.4 2.7.1.25]
LOC_Os04g02050.2	K13811 PAPSS	3'-phosphoadenosine 5'-phosphosulfate synthase [EC:2.7.7.4 2.7.1.25]
LOC_Os01g64520.1	K00365 E1.7.3.3	urate oxidase [EC:1.7.3.3]
LOC_Os01g64520.2	K00365 E1.7.3.3	urate oxidase [EC:1.7.3.3]
00240 Pyrimidine metabolism [PATH:ko00240]
LOC_Os01g38970.1	K01955 carB, CPA2	carbamoyl-phosphate synthase large subunit [EC:6.3.5.5]
LOC_Os08g15030.1	K00609 pyrB, PYR2	aspartate carbamoyltransferase catalytic subunit [EC:2.1.3.2]
LOC_Os01g72240.1	K13421 UMPS	uridine monophosphate synthetase [EC:2.4.2.10 4.1.1.23]
LOC_Os07g43170.1	K13800 CMPK1, UMPK	UMP-CMP kinase [EC:2.7.4.- 2.7.4.14]
LOC_Os07g43170.2	K13800 CMPK1, UMPK	UMP-CMP kinase [EC:2.7.4.- 2.7.4.14]
LOC_Os07g43170.3	K13800 CMPK1, UMPK	UMP-CMP kinase [EC:2.7.4.- 2.7.4.14]
LOC_Os01g46570.1	K01937 E6.3.4.2, pyrG	CTP synthase [EC:6.3.4.2]
LOC_Os01g46570.2	K01937 E6.3.4.2, pyrG	CTP synthase [EC:6.3.4.2]
LOC_Os01g46570.3	K01937 E6.3.4.2, pyrG	CTP synthase [EC:6.3.4.2]
LOC_Os03g01230.1	K03017 RPB9, POLR2I	DNA-directed RNA polymerase II subunit RPB9
LOC_Os03g01230.2	K03017 RPB9, POLR2I	DNA-directed RNA polymerase II subunit RPB9
LOC_Os10g35290.1	K03021 RPC2, POLR3B	DNA-directed RNA polymerase III subunit RPC2 [EC:2.7.7.6]
LOC_Os02g45120.1	K03019 RPC11, POLR3K	DNA-directed RNA polymerase III subunit RPC10
LOC_Os02g45120.2	K03019 RPC11, POLR3K	DNA-directed RNA polymerase III subunit RPC10
LOC_Os02g45120.3	K03019 RPC11, POLR3K	DNA-directed RNA polymerase III subunit RPC10
LOC_Os08g07840.1	K02335 DPO1, polA	DNA polymerase I [EC:2.7.7.7]
LOC_Os06g07210.1	K10807 RRM1	ribonucleoside-diphosphate reductase subunit M1 [EC:1.17.4.1]
LOC_Os06g14620.1	K10808 RRM2	ribonucleoside-diphosphate reductase subunit M2 [EC:1.17.4.1]
LOC_Os01g51540.1	K01489 E3.5.4.5, cdd	cytidine deaminase [EC:3.5.4.5]
Amino acid metabolism
00250 Alanine, aspartate and glutamate metabolism [PATH:ko00250]
LOC_Os01g55540.1	K14454 GOT1	aspartate aminotransferase, cytoplasmic [EC:2.6.1.1]
LOC_Os01g55540.2	K14454 GOT1	aspartate aminotransferase, cytoplasmic [EC:2.6.1.1]
LOC_Os02g04170.1	K00278 nadB	L-aspartate oxidase [EC:1.4.3.16]
LOC_Os02g04170.2	K00278 nadB	L-aspartate oxidase [EC:1.4.3.16]
LOC_Os02g04170.3	K00278 nadB	L-aspartate oxidase [EC:1.4.3.16]
LOC_Os10g25130.1	K00814 GPT, ALT	alanine transaminase [EC:2.6.1.2]
LOC_Os03g07570.1	K00827 AGXT2	alanine-glyoxylate transaminase / (R)-3-amino-2-methylpropionate-pyruvate transaminase [EC:2.6.1.44 2.6.1.40]
LOC_Os03g07570.3	K00827 AGXT2	alanine-glyoxylate transaminase / (R)-3-amino-2-methylpropionate-pyruvate transaminase [EC:2.6.1.44 2.6.1.40]
LOC_Os03g07570.4	K00827 AGXT2	alanine-glyoxylate transaminase / (R)-3-amino-2-methylpropionate-pyruvate transaminase [EC:2.6.1.44 2.6.1.40]
LOC_Os12g13320.1	K01940 E6.3.4.5, argG	argininosuccinate synthase [EC:6.3.4.5]
LOC_Os03g19280.1	K01755 argH, ASL	argininosuccinate lyase [EC:4.3.2.1]
LOC_Os08g15030.1	K00609 pyrB, PYR2	aspartate carbamoyltransferase catalytic subunit [EC:2.1.3.2]
LOC_Os08g36320.1	K01580 E4.1.1.15, gadB, gadA, GAD	glutamate decarboxylase [EC:4.1.1.15]
LOC_Os08g36320.2	K01580 E4.1.1.15, gadB, gadA, GAD	glutamate decarboxylase [EC:4.1.1.15]
LOC_Os08g36320.3	K01580 E4.1.1.15, gadB, gadA, GAD	glutamate decarboxylase [EC:4.1.1.15]
LOC_Os08g36320.4	K01580 E4.1.1.15, gadB, gadA, GAD	glutamate decarboxylase [EC:4.1.1.15]
LOC_Os08g36320.5	K01580 E4.1.1.15, gadB, gadA, GAD	glutamate decarboxylase [EC:4.1.1.15]
LOC_Os03g13300.1	K01580 E4.1.1.15, gadB, gadA, GAD	glutamate decarboxylase [EC:4.1.1.15]
LOC_Os03g51080.1	K01580 E4.1.1.15, gadB, gadA, GAD	glutamate decarboxylase [EC:4.1.1.15]
LOC_Os08g10510.1	K16871 POP2	4-aminobutyrate---pyruvate transaminase [EC:2.6.1.96]
LOC_Os08g10510.2	K16871 POP2	4-aminobutyrate---pyruvate transaminase [EC:2.6.1.96]
LOC_Os01g48960.1	K00264 GLT1	glutamate synthase (NADPH/NADH) [EC:1.4.1.13 1.4.1.14]
LOC_Os05g48200.1	K00264 GLT1	glutamate synthase (NADPH/NADH) [EC:1.4.1.13 1.4.1.14]
LOC_Os02g43470.1	K00261 E1.4.1.3	glutamate dehydrogenase (NAD(P)+) [EC:1.4.1.3]
LOC_Os04g45970.1	K00261 E1.4.1.3	glutamate dehydrogenase (NAD(P)+) [EC:1.4.1.3]
LOC_Os04g45970.2	K00261 E1.4.1.3	glutamate dehydrogenase (NAD(P)+) [EC:1.4.1.3]
LOC_Os02g50240.1	K01915 glnA	glutamine synthetase [EC:6.3.1.2]
LOC_Os02g50240.2	K01915 glnA	glutamine synthetase [EC:6.3.1.2]
LOC_Os01g38970.1	K01955 carB, CPA2	carbamoyl-phosphate synthase large subunit [EC:6.3.5.5]
LOC_Os05g35580.1	K00764 purF, PPAT	amidophosphoribosyltransferase [EC:2.4.2.14]
00260 Glycine, serine and threonine metabolism [PATH:ko00260]
LOC_Os08g25390.1	K12524 thrA	bifunctional aspartokinase / homoserine dehydrogenase 1 [EC:2.7.2.4 1.1.1.3]
LOC_Os08g25390.2	K12524 thrA	bifunctional aspartokinase / homoserine dehydrogenase 1 [EC:2.7.2.4 1.1.1.3]
LOC_Os02g58510.1	K00872 thrB1	homoserine kinase [EC:2.7.1.39]
LOC_Os05g47640.1	K01733 thrC	threonine synthase [EC:4.2.3.1]
LOC_Os04g43650.1	K01620 ltaE	threonine aldolase [EC:4.1.2.5]
LOC_Os04g43650.2	K01620 ltaE	threonine aldolase [EC:4.1.2.5]
LOC_Os01g51410.1	K00281 GLDC, gcvP	glycine dehydrogenase [EC:1.4.4.2]
LOC_Os01g51410.2	K00281 GLDC, gcvP	glycine dehydrogenase [EC:1.4.4.2]
LOC_Os05g06460.1	K00382 DLD, lpd, pdhD	dihydrolipoamide dehydrogenase [EC:1.8.1.4]
LOC_Os03g07570.1	K00827 AGXT2	alanine-glyoxylate transaminase / (R)-3-amino-2-methylpropionate-pyruvate transaminase [EC:2.6.1.44 2.6.1.40]
LOC_Os03g07570.3	K00827 AGXT2	alanine-glyoxylate transaminase / (R)-3-amino-2-methylpropionate-pyruvate transaminase [EC:2.6.1.44 2.6.1.40]
LOC_Os03g07570.4	K00827 AGXT2	alanine-glyoxylate transaminase / (R)-3-amino-2-methylpropionate-pyruvate transaminase [EC:2.6.1.44 2.6.1.40]
LOC_Os03g50510.1	K01754 E4.3.1.19, ilvA, tdcB	threonine dehydratase [EC:4.3.1.19]
LOC_Os07g08430.1	K01695 trpA	tryptophan synthase alpha chain [EC:4.2.1.20]
00270 Cysteine and methionine metabolism [PATH:ko00270]
LOC_Os03g04140.1	K00640 cysE	serine O-acetyltransferase [EC:2.3.1.30]
LOC_Os03g04140.2	K00640 cysE	serine O-acetyltransferase [EC:2.3.1.30]
LOC_Os03g10050.1	K00640 cysE	serine O-acetyltransferase [EC:2.3.1.30]
LOC_Os01g59920.1	K01738 cysK	cysteine synthase A [EC:2.5.1.47]
LOC_Os06g07860.1	K01760 metC	cystathionine beta-lyase [EC:4.4.1.8]
LOC_Os06g07960.1	K01760 metC	cystathionine beta-lyase [EC:4.4.1.8]
LOC_Os12g41390.1	K00547 mmuM	homocysteine S-methyltransferase [EC:2.1.1.10]
LOC_Os12g41390.2	K00547 mmuM	homocysteine S-methyltransferase [EC:2.1.1.10]
LOC_Os12g41390.3	K00547 mmuM	homocysteine S-methyltransferase [EC:2.1.1.10]
LOC_Os01g18860.1	K00789 metK	S-adenosylmethionine synthetase [EC:2.5.1.6]
LOC_Os01g18860.2	K00789 metK	S-adenosylmethionine synthetase [EC:2.5.1.6]
LOC_Os02g39790.1	K01611 speD, AMD1	S-adenosylmethionine decarboxylase [EC:4.1.1.50]
LOC_Os02g39790.2	K01611 speD, AMD1	S-adenosylmethionine decarboxylase [EC:4.1.1.50]
LOC_Os02g39795.1	K01611 speD, AMD1	S-adenosylmethionine decarboxylase [EC:4.1.1.50]
LOC_Os04g57400.1	K00899 mtnK	5-methylthioribose kinase [EC:2.7.1.100]
LOC_Os04g57410.1	K00899 mtnK	5-methylthioribose kinase [EC:2.7.1.100]
LOC_Os01g01120.1	K09880 mtnC, ENOPH1	enolase-phosphatase E1 [EC:3.1.3.77]
LOC_Os11g42510.1	K00815 TAT	tyrosine aminotransferase [EC:2.6.1.5]
LOC_Os11g42510.2	K00815 TAT	tyrosine aminotransferase [EC:2.6.1.5]
LOC_Os04g48850.1	K01762 ACS	1-aminocyclopropane-1-carboxylate synthase [EC:4.4.1.14]
LOC_Os05g05670.1	K05933 E1.14.17.4	aminocyclopropanecarboxylate oxidase [EC:1.14.17.4]
LOC_Os05g05680.1	K05933 E1.14.17.4	aminocyclopropanecarboxylate oxidase [EC:1.14.17.4]
LOC_Os09g27820.1	K05933 E1.14.17.4	aminocyclopropanecarboxylate oxidase [EC:1.14.17.4]
LOC_Os08g25390.1	K12524 thrA	bifunctional aspartokinase / homoserine dehydrogenase 1 [EC:2.7.2.4 1.1.1.3]
LOC_Os08g25390.2	K12524 thrA	bifunctional aspartokinase / homoserine dehydrogenase 1 [EC:2.7.2.4 1.1.1.3]
LOC_Os01g55540.1	K14454 GOT1	aspartate aminotransferase, cytoplasmic [EC:2.6.1.1]
LOC_Os01g55540.2	K14454 GOT1	aspartate aminotransferase, cytoplasmic [EC:2.6.1.1]
LOC_Os02g01510.1	K00016 LDH, ldh	L-lactate dehydrogenase [EC:1.1.1.27]
00280 Valine, leucine and isoleucine degradation [PATH:ko00280]
LOC_Os02g17330.1	K00826 E2.6.1.42, ilvE	branched-chain amino acid aminotransferase [EC:2.6.1.42]
LOC_Os04g47190.1	K00826 E2.6.1.42, ilvE	branched-chain amino acid aminotransferase [EC:2.6.1.42]
LOC_Os04g47190.2	K00826 E2.6.1.42, ilvE	branched-chain amino acid aminotransferase [EC:2.6.1.42]
LOC_Os03g12890.1	K00826 E2.6.1.42, ilvE	branched-chain amino acid aminotransferase [EC:2.6.1.42]
LOC_Os03g12890.2	K00826 E2.6.1.42, ilvE	branched-chain amino acid aminotransferase [EC:2.6.1.42]
LOC_Os03g12890.3	K00826 E2.6.1.42, ilvE	branched-chain amino acid aminotransferase [EC:2.6.1.42]
LOC_Os03g12890.4	K00826 E2.6.1.42, ilvE	branched-chain amino acid aminotransferase [EC:2.6.1.42]
LOC_Os03g12890.5	K00826 E2.6.1.42, ilvE	branched-chain amino acid aminotransferase [EC:2.6.1.42]
LOC_Os12g08260.1	K00166 E1.2.4.4A, bkdA1	2-oxoisovalerate dehydrogenase E1 component, alpha subunit [EC:1.2.4.4]
LOC_Os12g08260.2	K00166 E1.2.4.4A, bkdA1	2-oxoisovalerate dehydrogenase E1 component, alpha subunit [EC:1.2.4.4]
LOC_Os12g08260.3	K00166 E1.2.4.4A, bkdA1	2-oxoisovalerate dehydrogenase E1 component, alpha subunit [EC:1.2.4.4]
LOC_Os12g08260.4	K00166 E1.2.4.4A, bkdA1	2-oxoisovalerate dehydrogenase E1 component, alpha subunit [EC:1.2.4.4]
LOC_Os12g08260.5	K00166 E1.2.4.4A, bkdA1	2-oxoisovalerate dehydrogenase E1 component, alpha subunit [EC:1.2.4.4]
LOC_Os12g08260.6	K00166 E1.2.4.4A, bkdA1	2-oxoisovalerate dehydrogenase E1 component, alpha subunit [EC:1.2.4.4]
LOC_Os12g08260.7	K00166 E1.2.4.4A, bkdA1	2-oxoisovalerate dehydrogenase E1 component, alpha subunit [EC:1.2.4.4]
LOC_Os05g06460.1	K00382 DLD, lpd, pdhD	dihydrolipoamide dehydrogenase [EC:1.8.1.4]
LOC_Os05g03480.2	K00253 IVD, ivd	isovaleryl-CoA dehydrogenase [EC:1.3.8.4]
LOC_Os05g03480.4	K00253 IVD, ivd	isovaleryl-CoA dehydrogenase [EC:1.3.8.4]
LOC_Os05g03480.5	K00253 IVD, ivd	isovaleryl-CoA dehydrogenase [EC:1.3.8.4]
LOC_Os12g16350.1	K05605 HIBCH	3-hydroxyisobutyryl-CoA hydrolase [EC:3.1.2.4]
LOC_Os12g16350.10	K05605 HIBCH	3-hydroxyisobutyryl-CoA hydrolase [EC:3.1.2.4]
LOC_Os12g16350.11	K05605 HIBCH	3-hydroxyisobutyryl-CoA hydrolase [EC:3.1.2.4]
LOC_Os12g16350.12	K05605 HIBCH	3-hydroxyisobutyryl-CoA hydrolase [EC:3.1.2.4]
LOC_Os12g16350.13	K05605 HIBCH	3-hydroxyisobutyryl-CoA hydrolase [EC:3.1.2.4]
LOC_Os12g16350.14	K05605 HIBCH	3-hydroxyisobutyryl-CoA hydrolase [EC:3.1.2.4]
LOC_Os12g16350.15	K05605 HIBCH	3-hydroxyisobutyryl-CoA hydrolase [EC:3.1.2.4]
LOC_Os12g16350.4	K05605 HIBCH	3-hydroxyisobutyryl-CoA hydrolase [EC:3.1.2.4]
LOC_Os12g16350.5	K05605 HIBCH	3-hydroxyisobutyryl-CoA hydrolase [EC:3.1.2.4]
LOC_Os12g16350.7	K05605 HIBCH	3-hydroxyisobutyryl-CoA hydrolase [EC:3.1.2.4]
LOC_Os12g16350.8	K05605 HIBCH	3-hydroxyisobutyryl-CoA hydrolase [EC:3.1.2.4]
LOC_Os12g16350.9	K05605 HIBCH	3-hydroxyisobutyryl-CoA hydrolase [EC:3.1.2.4]
LOC_Os12g04020.1	K01640 E4.1.3.4, HMGCL, hmgL	hydroxymethylglutaryl-CoA lyase [EC:4.1.3.4]
LOC_Os12g04020.2	K01640 E4.1.3.4, HMGCL, hmgL	hydroxymethylglutaryl-CoA lyase [EC:4.1.3.4]
00290 Valine, leucine and isoleucine biosynthesis [PATH:ko00290]
LOC_Os03g50510.1	K01754 E4.3.1.19, ilvA, tdcB	threonine dehydratase [EC:4.3.1.19]
LOC_Os02g39570.1	K01653 E2.2.1.6S, ilvH, ilvN	acetolactate synthase I/III small subunit [EC:2.2.1.6]
LOC_Os02g39570.4	K01653 E2.2.1.6S, ilvH, ilvN	acetolactate synthase I/III small subunit [EC:2.2.1.6]
LOC_Os02g39570.5	K01653 E2.2.1.6S, ilvH, ilvN	acetolactate synthase I/III small subunit [EC:2.2.1.6]
LOC_Os02g39570.6	K01653 E2.2.1.6S, ilvH, ilvN	acetolactate synthase I/III small subunit [EC:2.2.1.6]
LOC_Os11g14950.1	K01653 E2.2.1.6S, ilvH, ilvN	acetolactate synthase I/III small subunit [EC:2.2.1.6]
LOC_Os01g46380.1	K00053 ilvC	ketol-acid reductoisomerase [EC:1.1.1.86]
LOC_Os08g44530.1	K01687 ilvD	dihydroxy-acid dehydratase [EC:4.2.1.9]
LOC_Os02g17330.1	K00826 E2.6.1.42, ilvE	branched-chain amino acid aminotransferase [EC:2.6.1.42]
LOC_Os04g47190.1	K00826 E2.6.1.42, ilvE	branched-chain amino acid aminotransferase [EC:2.6.1.42]
LOC_Os04g47190.2	K00826 E2.6.1.42, ilvE	branched-chain amino acid aminotransferase [EC:2.6.1.42]
LOC_Os03g12890.1	K00826 E2.6.1.42, ilvE	branched-chain amino acid aminotransferase [EC:2.6.1.42]
LOC_Os03g12890.2	K00826 E2.6.1.42, ilvE	branched-chain amino acid aminotransferase [EC:2.6.1.42]
LOC_Os03g12890.3	K00826 E2.6.1.42, ilvE	branched-chain amino acid aminotransferase [EC:2.6.1.42]
LOC_Os03g12890.4	K00826 E2.6.1.42, ilvE	branched-chain amino acid aminotransferase [EC:2.6.1.42]
LOC_Os03g12890.5	K00826 E2.6.1.42, ilvE	branched-chain amino acid aminotransferase [EC:2.6.1.42]
00300 Lysine biosynthesis [PATH:ko00300]
LOC_Os08g25390.1	K12524 thrA	bifunctional aspartokinase / homoserine dehydrogenase 1 [EC:2.7.2.4 1.1.1.3]
LOC_Os08g25390.2	K12524 thrA	bifunctional aspartokinase / homoserine dehydrogenase 1 [EC:2.7.2.4 1.1.1.3]
LOC_Os03g02690.1	K00215 dapB	4-hydroxy-tetrahydrodipicolinate reductase [EC:1.17.1.8]
LOC_Os03g02690.2	K00215 dapB	4-hydroxy-tetrahydrodipicolinate reductase [EC:1.17.1.8]
LOC_Os03g02690.3	K00215 dapB	4-hydroxy-tetrahydrodipicolinate reductase [EC:1.17.1.8]
LOC_Os03g18810.1	K10206 E2.6.1.83	LL-diaminopimelate aminotransferase [EC:2.6.1.83]
LOC_Os03g09910.1	K10206 E2.6.1.83	LL-diaminopimelate aminotransferase [EC:2.6.1.83]
00310 Lysine degradation [PATH:ko00310]
LOC_Os07g49520.1	K00164 OGDH, sucA	2-oxoglutarate dehydrogenase E1 component [EC:1.2.4.2]
LOC_Os04g32330.1	K00658 DLST, sucB	2-oxoglutarate dehydrogenase E2 component (dihydrolipoamide succinyltransferase) [EC:2.3.1.61]
LOC_Os04g32330.2	K00658 DLST, sucB	2-oxoglutarate dehydrogenase E2 component (dihydrolipoamide succinyltransferase) [EC:2.3.1.61]
LOC_Os01g70220.1	K11420 EHMT	euchromatic histone-lysine N-methyltransferase [EC:2.1.1.43]
LOC_Os08g45130.1	K11420 EHMT	euchromatic histone-lysine N-methyltransferase [EC:2.1.1.43]
00330 Arginine and proline metabolism [PATH:ko00330]
LOC_Os02g39790.1	K01611 speD, AMD1	S-adenosylmethionine decarboxylase [EC:4.1.1.50]
LOC_Os02g39790.2	K01611 speD, AMD1	S-adenosylmethionine decarboxylase [EC:4.1.1.50]
LOC_Os02g39795.1	K01611 speD, AMD1	S-adenosylmethionine decarboxylase [EC:4.1.1.50]
LOC_Os03g58890.1	K00472 E1.14.11.2	prolyl 4-hydroxylase [EC:1.14.11.2]
LOC_Os03g58890.2	K00472 E1.14.11.2	prolyl 4-hydroxylase [EC:1.14.11.2]
LOC_Os01g55540.1	K14454 GOT1	aspartate aminotransferase, cytoplasmic [EC:2.6.1.1]
LOC_Os01g55540.2	K14454 GOT1	aspartate aminotransferase, cytoplasmic [EC:2.6.1.1]
LOC_Os12g13320.1	K01940 E6.3.4.5, argG	argininosuccinate synthase [EC:6.3.4.5]
LOC_Os03g19280.1	K01755 argH, ASL	argininosuccinate lyase [EC:4.3.2.1]
LOC_Os02g50240.1	K01915 glnA	glutamine synthetase [EC:6.3.1.2]
LOC_Os02g50240.2	K01915 glnA	glutamine synthetase [EC:6.3.1.2]
LOC_Os02g43470.1	K00261 E1.4.1.3	glutamate dehydrogenase (NAD(P)+) [EC:1.4.1.3]
LOC_Os04g45970.1	K00261 E1.4.1.3	glutamate dehydrogenase (NAD(P)+) [EC:1.4.1.3]
LOC_Os04g45970.2	K00261 E1.4.1.3	glutamate dehydrogenase (NAD(P)+) [EC:1.4.1.3]
LOC_Os04g46460.1	K00930 argB	acetylglutamate kinase [EC:2.7.2.8]
LOC_Os04g46460.2	K00930 argB	acetylglutamate kinase [EC:2.7.2.8]
00340 Histidine metabolism [PATH:ko00340]
LOC_Os01g16940.1	K11755 hisIE	phosphoribosyl-ATP pyrophosphohydrolase / phosphoribosyl-AMP cyclohydrolase [EC:3.6.1.31 3.5.4.19]
00350 Tyrosine metabolism [PATH:ko00350]
LOC_Os01g55540.1	K14454 GOT1	aspartate aminotransferase, cytoplasmic [EC:2.6.1.1]
LOC_Os01g55540.2	K14454 GOT1	aspartate aminotransferase, cytoplasmic [EC:2.6.1.1]
LOC_Os11g42510.1	K00815 TAT	tyrosine aminotransferase [EC:2.6.1.5]
LOC_Os11g42510.2	K00815 TAT	tyrosine aminotransferase [EC:2.6.1.5]
LOC_Os08g04560.1	K01592 E4.1.1.25	tyrosine decarboxylase [EC:4.1.1.25]
LOC_Os08g04540.1	K01592 E4.1.1.25	tyrosine decarboxylase [EC:4.1.1.25]
LOC_Os11g10510.1	K00001 E1.1.1.1, adh	alcohol dehydrogenase [EC:1.1.1.1]
LOC_Os11g10510.2	K00001 E1.1.1.1, adh	alcohol dehydrogenase [EC:1.1.1.1]
LOC_Os10g07229.1	K00001 E1.1.1.1, adh	alcohol dehydrogenase [EC:1.1.1.1]
LOC_Os11g10480.1	K00001 E1.1.1.1, adh	alcohol dehydrogenase [EC:1.1.1.1]
LOC_Os11g10480.2	K00001 E1.1.1.1, adh	alcohol dehydrogenase [EC:1.1.1.1]
LOC_Os11g10480.4	K00001 E1.1.1.1, adh	alcohol dehydrogenase [EC:1.1.1.1]
LOC_Os11g10520.1	K00001 E1.1.1.1, adh	alcohol dehydrogenase [EC:1.1.1.1]
LOC_Os11g10520.2	K00001 E1.1.1.1, adh	alcohol dehydrogenase [EC:1.1.1.1]
LOC_Os11g10520.3	K00001 E1.1.1.1, adh	alcohol dehydrogenase [EC:1.1.1.1]
00360 Phenylalanine metabolism [PATH:ko00360]
LOC_Os01g55540.1	K14454 GOT1	aspartate aminotransferase, cytoplasmic [EC:2.6.1.1]
LOC_Os01g55540.2	K14454 GOT1	aspartate aminotransferase, cytoplasmic [EC:2.6.1.1]
LOC_Os11g42510.1	K00815 TAT	tyrosine aminotransferase [EC:2.6.1.5]
LOC_Os11g42510.2	K00815 TAT	tyrosine aminotransferase [EC:2.6.1.5]
LOC_Os01g73170.1	K00430 E1.11.1.7	peroxidase [EC:1.11.1.7]
LOC_Os01g73200.1	K00430 E1.11.1.7	peroxidase [EC:1.11.1.7]
LOC_Os07g47990.1	K00430 E1.11.1.7	peroxidase [EC:1.11.1.7]
LOC_Os07g47990.2	K00430 E1.11.1.7	peroxidase [EC:1.11.1.7]
LOC_Os09g29490.1	K00430 E1.11.1.7	peroxidase [EC:1.11.1.7]
LOC_Os03g55420.1	K00430 E1.11.1.7	peroxidase [EC:1.11.1.7]
LOC_Os04g43800.1	K10775 E4.3.1.24	phenylalanine ammonia-lyase [EC:4.3.1.24]
LOC_Os02g46970.1	K01904 E6.2.1.12	4-coumarate--CoA ligase [EC:6.2.1.12]
LOC_Os08g34790.1	K01904 E6.2.1.12	4-coumarate--CoA ligase [EC:6.2.1.12]
00380 Tryptophan metabolism [PATH:ko00380]
LOC_Os07g49520.1	K00164 OGDH, sucA	2-oxoglutarate dehydrogenase E1 component [EC:1.2.4.2]
LOC_Os02g42330.1	K01501 E3.5.5.1	nitrilase [EC:3.5.5.1]
LOC_Os02g42330.2	K01501 E3.5.5.1	nitrilase [EC:3.5.5.1]
LOC_Os06g51150.1	K03781 katE, CAT, catB, srpA	catalase [EC:1.11.1.6]
LOC_Os06g51150.2	K03781 katE, CAT, catB, srpA	catalase [EC:1.11.1.6]
00400 Phenylalanine, tyrosine and tryptophan biosynthesis [PATH:ko00400]
LOC_Os03g27230.1	K01626 E2.5.1.54, aroF, aroG, aroH	3-deoxy-7-phosphoheptulonate synthase [EC:2.5.1.54]
LOC_Os01g27750.1	K13832 aroDE, DHQ-SDH	3-dehydroquinate dehydratase / shikimate dehydrogenase [EC:4.2.1.10 1.1.1.25]
LOC_Os04g54800.1	K00891 E2.7.1.71, aroK, aroL	shikimate kinase [EC:2.7.1.71]
LOC_Os04g54800.2	K00891 E2.7.1.71, aroK, aroL	shikimate kinase [EC:2.7.1.71]
LOC_Os04g54800.3	K00891 E2.7.1.71, aroK, aroL	shikimate kinase [EC:2.7.1.71]
LOC_Os03g03450.1	K00766 trpD	anthranilate phosphoribosyltransferase [EC:2.4.2.18]
LOC_Os03g03450.2	K00766 trpD	anthranilate phosphoribosyltransferase [EC:2.4.2.18]
LOC_Os09g08130.1	K01609 trpC	indole-3-glycerol phosphate synthase [EC:4.1.1.48]
LOC_Os09g08130.2	K01609 trpC	indole-3-glycerol phosphate synthase [EC:4.1.1.48]
LOC_Os07g08430.1	K01695 trpA	tryptophan synthase alpha chain [EC:4.2.1.20]
LOC_Os01g55540.1	K14454 GOT1	aspartate aminotransferase, cytoplasmic [EC:2.6.1.1]
LOC_Os01g55540.2	K14454 GOT1	aspartate aminotransferase, cytoplasmic [EC:2.6.1.1]
LOC_Os11g42510.1	K00815 TAT	tyrosine aminotransferase [EC:2.6.1.5]
LOC_Os11g42510.2	K00815 TAT	tyrosine aminotransferase [EC:2.6.1.5]
Metabolism of other amino acids
00410 beta-Alanine metabolism [PATH:ko00410]
LOC_Os08g36320.1	K01580 E4.1.1.15, gadB, gadA, GAD	glutamate decarboxylase [EC:4.1.1.15]
LOC_Os08g36320.2	K01580 E4.1.1.15, gadB, gadA, GAD	glutamate decarboxylase [EC:4.1.1.15]
LOC_Os08g36320.3	K01580 E4.1.1.15, gadB, gadA, GAD	glutamate decarboxylase [EC:4.1.1.15]
LOC_Os08g36320.4	K01580 E4.1.1.15, gadB, gadA, GAD	glutamate decarboxylase [EC:4.1.1.15]
LOC_Os08g36320.5	K01580 E4.1.1.15, gadB, gadA, GAD	glutamate decarboxylase [EC:4.1.1.15]
LOC_Os03g13300.1	K01580 E4.1.1.15, gadB, gadA, GAD	glutamate decarboxylase [EC:4.1.1.15]
LOC_Os03g51080.1	K01580 E4.1.1.15, gadB, gadA, GAD	glutamate decarboxylase [EC:4.1.1.15]
LOC_Os12g16350.1	K05605 HIBCH	3-hydroxyisobutyryl-CoA hydrolase [EC:3.1.2.4]
LOC_Os12g16350.10	K05605 HIBCH	3-hydroxyisobutyryl-CoA hydrolase [EC:3.1.2.4]
LOC_Os12g16350.11	K05605 HIBCH	3-hydroxyisobutyryl-CoA hydrolase [EC:3.1.2.4]
LOC_Os12g16350.12	K05605 HIBCH	3-hydroxyisobutyryl-CoA hydrolase [EC:3.1.2.4]
LOC_Os12g16350.13	K05605 HIBCH	3-hydroxyisobutyryl-CoA hydrolase [EC:3.1.2.4]
LOC_Os12g16350.14	K05605 HIBCH	3-hydroxyisobutyryl-CoA hydrolase [EC:3.1.2.4]
LOC_Os12g16350.15	K05605 HIBCH	3-hydroxyisobutyryl-CoA hydrolase [EC:3.1.2.4]
LOC_Os12g16350.4	K05605 HIBCH	3-hydroxyisobutyryl-CoA hydrolase [EC:3.1.2.4]
LOC_Os12g16350.5	K05605 HIBCH	3-hydroxyisobutyryl-CoA hydrolase [EC:3.1.2.4]
LOC_Os12g16350.7	K05605 HIBCH	3-hydroxyisobutyryl-CoA hydrolase [EC:3.1.2.4]
LOC_Os12g16350.8	K05605 HIBCH	3-hydroxyisobutyryl-CoA hydrolase [EC:3.1.2.4]
LOC_Os12g16350.9	K05605 HIBCH	3-hydroxyisobutyryl-CoA hydrolase [EC:3.1.2.4]
00430 Taurine and hypotaurine metabolism [PATH:ko00430]
LOC_Os08g36320.1	K01580 E4.1.1.15, gadB, gadA, GAD	glutamate decarboxylase [EC:4.1.1.15]
LOC_Os08g36320.2	K01580 E4.1.1.15, gadB, gadA, GAD	glutamate decarboxylase [EC:4.1.1.15]
LOC_Os08g36320.3	K01580 E4.1.1.15, gadB, gadA, GAD	glutamate decarboxylase [EC:4.1.1.15]
LOC_Os08g36320.4	K01580 E4.1.1.15, gadB, gadA, GAD	glutamate decarboxylase [EC:4.1.1.15]
LOC_Os08g36320.5	K01580 E4.1.1.15, gadB, gadA, GAD	glutamate decarboxylase [EC:4.1.1.15]
LOC_Os03g13300.1	K01580 E4.1.1.15, gadB, gadA, GAD	glutamate decarboxylase [EC:4.1.1.15]
LOC_Os03g51080.1	K01580 E4.1.1.15, gadB, gadA, GAD	glutamate decarboxylase [EC:4.1.1.15]
00450 Selenocompound metabolism [PATH:ko00450]
LOC_Os06g07860.1	K01760 metC	cystathionine beta-lyase [EC:4.4.1.8]
LOC_Os06g07960.1	K01760 metC	cystathionine beta-lyase [EC:4.4.1.8]
LOC_Os05g01470.1	K08247 E2.1.1.12	methionine S-methyltransferase [EC:2.1.1.12]
LOC_Os05g01470.2	K08247 E2.1.1.12	methionine S-methyltransferase [EC:2.1.1.12]
LOC_Os05g01470.3	K08247 E2.1.1.12	methionine S-methyltransferase [EC:2.1.1.12]
LOC_Os04g02050.1	K13811 PAPSS	3'-phosphoadenosine 5'-phosphosulfate synthase [EC:2.7.7.4 2.7.1.25]
LOC_Os04g02050.2	K13811 PAPSS	3'-phosphoadenosine 5'-phosphosulfate synthase [EC:2.7.7.4 2.7.1.25]
LOC_Os03g11120.1	K01874 MARS, metG	methionyl-tRNA synthetase [EC:6.1.1.10]
LOC_Os03g11120.2	K01874 MARS, metG	methionyl-tRNA synthetase [EC:6.1.1.10]
00460 Cyanoamino acid metabolism [PATH:ko00460]
LOC_Os05g30350.1	K01188 E3.2.1.21	beta-glucosidase [EC:3.2.1.21]
LOC_Os05g30350.2	K01188 E3.2.1.21	beta-glucosidase [EC:3.2.1.21]
LOC_Os03g53800.1	K05349 bglX	beta-glucosidase [EC:3.2.1.21]
LOC_Os03g53800.2	K05349 bglX	beta-glucosidase [EC:3.2.1.21]
LOC_Os03g53800.3	K05349 bglX	beta-glucosidase [EC:3.2.1.21]
LOC_Os03g53800.4	K05349 bglX	beta-glucosidase [EC:3.2.1.21]
LOC_Os03g53800.5	K05349 bglX	beta-glucosidase [EC:3.2.1.21]
LOC_Os02g42330.1	K01501 E3.5.5.1	nitrilase [EC:3.5.5.1]
LOC_Os02g42330.2	K01501 E3.5.5.1	nitrilase [EC:3.5.5.1]
00471 D-Glutamine and D-glutamate metabolism [PATH:ko00471]
LOC_Os02g43470.1	K00261 E1.4.1.3	glutamate dehydrogenase (NAD(P)+) [EC:1.4.1.3]
LOC_Os04g45970.1	K00261 E1.4.1.3	glutamate dehydrogenase (NAD(P)+) [EC:1.4.1.3]
LOC_Os04g45970.2	K00261 E1.4.1.3	glutamate dehydrogenase (NAD(P)+) [EC:1.4.1.3]
00480 Glutathione metabolism [PATH:ko00480]
LOC_Os12g24650.1	K01255 CARP, pepA	leucyl aminopeptidase [EC:3.4.11.1]
LOC_Os01g27360.1	K00799 GST, gst	glutathione S-transferase [EC:2.5.1.18]
LOC_Os07g07320.1	K00799 GST, gst	glutathione S-transferase [EC:2.5.1.18]
LOC_Os09g29200.1	K00799 GST, gst	glutathione S-transferase [EC:2.5.1.18]
LOC_Os10g38360.1	K00799 GST, gst	glutathione S-transferase [EC:2.5.1.18]
LOC_Os10g38470.1	K00799 GST, gst	glutathione S-transferase [EC:2.5.1.18]
LOC_Os10g38590.1	K00799 GST, gst	glutathione S-transferase [EC:2.5.1.18]
LOC_Os10g38590.2	K00799 GST, gst	glutathione S-transferase [EC:2.5.1.18]
LOC_Os02g56850.1	K00383 E1.8.1.7, GSR, gor	glutathione reductase (NADPH) [EC:1.8.1.7]
LOC_Os02g56850.2	K00383 E1.8.1.7, GSR, gor	glutathione reductase (NADPH) [EC:1.8.1.7]
LOC_Os02g56850.3	K00383 E1.8.1.7, GSR, gor	glutathione reductase (NADPH) [EC:1.8.1.7]
LOC_Os02g56850.4	K00383 E1.8.1.7, GSR, gor	glutathione reductase (NADPH) [EC:1.8.1.7]
LOC_Os04g35520.1	K00434 E1.11.1.11	L-ascorbate peroxidase [EC:1.11.1.11]
LOC_Os04g35520.2	K00434 E1.11.1.11	L-ascorbate peroxidase [EC:1.11.1.11]
LOC_Os04g35520.3	K00434 E1.11.1.11	L-ascorbate peroxidase [EC:1.11.1.11]
LOC_Os04g35520.4	K00434 E1.11.1.11	L-ascorbate peroxidase [EC:1.11.1.11]
LOC_Os08g41090.1	K00434 E1.11.1.11	L-ascorbate peroxidase [EC:1.11.1.11]
LOC_Os06g07210.1	K10807 RRM1	ribonucleoside-diphosphate reductase subunit M1 [EC:1.17.4.1]
LOC_Os06g14620.1	K10808 RRM2	ribonucleoside-diphosphate reductase subunit M2 [EC:1.17.4.1]
Glycan biosynthesis and metabolism
01003 Glycosyltransferases [BR:ko01003]
00510 N-Glycan biosynthesis [PATH:ko00510]
LOC_Os02g05400.1	K00902 E2.7.1.108	dolichol kinase [EC:2.7.1.108]
LOC_Os02g05400.2	K00902 E2.7.1.108	dolichol kinase [EC:2.7.1.108]
00531 Glycosaminoglycan degradation [PATH:ko00531]
LOC_Os01g70550.1	K10532 HGSNAT	heparan-alpha-glucosaminide N-acetyltransferase [EC:2.3.1.78]
LOC_Os01g70550.2	K10532 HGSNAT	heparan-alpha-glucosaminide N-acetyltransferase [EC:2.3.1.78]
LOC_Os01g70550.3	K10532 HGSNAT	heparan-alpha-glucosaminide N-acetyltransferase [EC:2.3.1.78]
00603 Glycosphingolipid biosynthesis - globo series [PATH:ko00603]
LOC_Os10g35110.1	K07407 E3.2.1.22B, galA, rafA	alpha-galactosidase [EC:3.2.1.22]
LOC_Os10g35110.2	K07407 E3.2.1.22B, galA, rafA	alpha-galactosidase [EC:3.2.1.22]
LOC_Os10g35110.3	K07407 E3.2.1.22B, galA, rafA	alpha-galactosidase [EC:3.2.1.22]
00511 Other glycan degradation [PATH:ko00511]
LOC_Os01g72340.1	K01190 lacZ	beta-galactosidase [EC:3.2.1.23]
LOC_Os11g32260.1	K01191 E3.2.1.24	alpha-mannosidase [EC:3.2.1.24]
LOC_Os11g32260.2	K01191 E3.2.1.24	alpha-mannosidase [EC:3.2.1.24]
Metabolism of cofactors and vitamins
00730 Thiamine metabolism [PATH:ko00730]
LOC_Os03g47610.1	K03147 thiC	thiamine biosynthesis protein ThiC
LOC_Os03g47610.2	K03147 thiC	thiamine biosynthesis protein ThiC
LOC_Os03g47610.3	K03147 thiC	thiamine biosynthesis protein ThiC
LOC_Os03g47610.4	K03147 thiC	thiamine biosynthesis protein ThiC
LOC_Os03g47610.5	K03147 thiC	thiamine biosynthesis protein ThiC
LOC_Os03g47610.6	K03147 thiC	thiamine biosynthesis protein ThiC
LOC_Os03g47610.8	K03147 thiC	thiamine biosynthesis protein ThiC
00740 Riboflavin metabolism [PATH:ko00740]
LOC_Os12g35580.1	K00793 ribE, RIB5	riboflavin synthase [EC:2.5.1.9]
LOC_Os12g35580.2	K00793 ribE, RIB5	riboflavin synthase [EC:2.5.1.9]
00750 Vitamin B6 metabolism [PATH:ko00750]
LOC_Os05g47640.1	K01733 thrC	threonine synthase [EC:4.2.3.1]
LOC_Os07g01020.1	K06215 pdxS, pdx1	pyridoxine biosynthesis protein [EC:4.-.-.-]
LOC_Os10g01080.1	K06215 pdxS, pdx1	pyridoxine biosynthesis protein [EC:4.-.-.-]
LOC_Os11g48080.1	K06215 pdxS, pdx1	pyridoxine biosynthesis protein [EC:4.-.-.-]
LOC_Os02g03740.1	K08681 pdxT, pdx2	glutamine amidotransferase [EC:2.6.-.-]
00760 Nicotinate and nicotinamide metabolism [PATH:ko00760]
LOC_Os02g04170.1	K00278 nadB	L-aspartate oxidase [EC:1.4.3.16]
LOC_Os02g04170.2	K00278 nadB	L-aspartate oxidase [EC:1.4.3.16]
LOC_Os02g04170.3	K00278 nadB	L-aspartate oxidase [EC:1.4.3.16]
00770 Pantothenate and CoA biosynthesis [PATH:ko00770]
LOC_Os02g39570.1	K01653 E2.2.1.6S, ilvH, ilvN	acetolactate synthase I/III small subunit [EC:2.2.1.6]
LOC_Os02g39570.4	K01653 E2.2.1.6S, ilvH, ilvN	acetolactate synthase I/III small subunit [EC:2.2.1.6]
LOC_Os02g39570.5	K01653 E2.2.1.6S, ilvH, ilvN	acetolactate synthase I/III small subunit [EC:2.2.1.6]
LOC_Os02g39570.6	K01653 E2.2.1.6S, ilvH, ilvN	acetolactate synthase I/III small subunit [EC:2.2.1.6]
LOC_Os11g14950.1	K01653 E2.2.1.6S, ilvH, ilvN	acetolactate synthase I/III small subunit [EC:2.2.1.6]
LOC_Os01g46380.1	K00053 ilvC	ketol-acid reductoisomerase [EC:1.1.1.86]
LOC_Os08g44530.1	K01687 ilvD	dihydroxy-acid dehydratase [EC:4.2.1.9]
LOC_Os01g12560.1	K00606 panB	3-methyl-2-oxobutanoate hydroxymethyltransferase [EC:2.1.2.11]
LOC_Os02g36550.1	K01922 PPCS, coaB	phosphopantothenate-cysteine ligase [EC:6.3.2.5]
LOC_Os02g17330.1	K00826 E2.6.1.42, ilvE	branched-chain amino acid aminotransferase [EC:2.6.1.42]
LOC_Os04g47190.1	K00826 E2.6.1.42, ilvE	branched-chain amino acid aminotransferase [EC:2.6.1.42]
LOC_Os04g47190.2	K00826 E2.6.1.42, ilvE	branched-chain amino acid aminotransferase [EC:2.6.1.42]
LOC_Os03g12890.1	K00826 E2.6.1.42, ilvE	branched-chain amino acid aminotransferase [EC:2.6.1.42]
LOC_Os03g12890.2	K00826 E2.6.1.42, ilvE	branched-chain amino acid aminotransferase [EC:2.6.1.42]
LOC_Os03g12890.3	K00826 E2.6.1.42, ilvE	branched-chain amino acid aminotransferase [EC:2.6.1.42]
LOC_Os03g12890.4	K00826 E2.6.1.42, ilvE	branched-chain amino acid aminotransferase [EC:2.6.1.42]
LOC_Os03g12890.5	K00826 E2.6.1.42, ilvE	branched-chain amino acid aminotransferase [EC:2.6.1.42]
00780 Biotin metabolism [PATH:ko00780]
LOC_Os04g36800.1	K09458 fabF	3-oxoacyl-[acyl-carrier-protein] synthase II [EC:2.3.1.179]
LOC_Os04g36800.2	K09458 fabF	3-oxoacyl-[acyl-carrier-protein] synthase II [EC:2.3.1.179]
LOC_Os07g42420.1	K09458 fabF	3-oxoacyl-[acyl-carrier-protein] synthase II [EC:2.3.1.179]
LOC_Os07g37420.1	K00059 fabG	3-oxoacyl-[acyl-carrier protein] reductase [EC:1.1.1.100]
LOC_Os10g31780.1	K00059 fabG	3-oxoacyl-[acyl-carrier protein] reductase [EC:1.1.1.100]
LOC_Os09g10600.1	K00208 fabI	enoyl-[acyl-carrier protein] reductase I [EC:1.3.1.9 1.3.1.10]
00790 Folate biosynthesis [PATH:ko00790]
LOC_Os02g15870.1	K03639 MOCS1, moaA	molybdenum cofactor biosynthesis protein
LOC_Os02g15870.2	K03639 MOCS1, moaA	molybdenum cofactor biosynthesis protein
LOC_Os02g15870.3	K03639 MOCS1, moaA	molybdenum cofactor biosynthesis protein
LOC_Os02g15870.4	K03639 MOCS1, moaA	molybdenum cofactor biosynthesis protein
LOC_Os02g15870.5	K03639 MOCS1, moaA	molybdenum cofactor biosynthesis protein
00670 One carbon pool by folate [PATH:ko00670]
LOC_Os08g10570.1	K00602 purH	phosphoribosylaminoimidazolecarboxamide formyltransferase / IMP cyclohydrolase [EC:2.1.2.3 3.5.4.10]
LOC_Os08g10570.2	K00602 purH	phosphoribosylaminoimidazolecarboxamide formyltransferase / IMP cyclohydrolase [EC:2.1.2.3 3.5.4.10]
00830 Retinol metabolism [PATH:ko00830]
LOC_Os11g10510.1	K00001 E1.1.1.1, adh	alcohol dehydrogenase [EC:1.1.1.1]
LOC_Os11g10510.2	K00001 E1.1.1.1, adh	alcohol dehydrogenase [EC:1.1.1.1]
LOC_Os10g07229.1	K00001 E1.1.1.1, adh	alcohol dehydrogenase [EC:1.1.1.1]
LOC_Os11g10480.1	K00001 E1.1.1.1, adh	alcohol dehydrogenase [EC:1.1.1.1]
LOC_Os11g10480.2	K00001 E1.1.1.1, adh	alcohol dehydrogenase [EC:1.1.1.1]
LOC_Os11g10480.4	K00001 E1.1.1.1, adh	alcohol dehydrogenase [EC:1.1.1.1]
LOC_Os11g10520.1	K00001 E1.1.1.1, adh	alcohol dehydrogenase [EC:1.1.1.1]
LOC_Os11g10520.2	K00001 E1.1.1.1, adh	alcohol dehydrogenase [EC:1.1.1.1]
LOC_Os11g10520.3	K00001 E1.1.1.1, adh	alcohol dehydrogenase [EC:1.1.1.1]
00860 Porphyrin and chlorophyll metabolism [PATH:ko00860]
LOC_Os06g49110.1	K01698 hemB, ALAD	porphobilinogen synthase [EC:4.2.1.24]
LOC_Os06g49110.2	K01698 hemB, ALAD	porphobilinogen synthase [EC:4.2.1.24]
LOC_Os06g49110.3	K01698 hemB, ALAD	porphobilinogen synthase [EC:4.2.1.24]
LOC_Os02g07230.1	K01749 hemC, HMBS	hydroxymethylbilane synthase [EC:2.5.1.61]
LOC_Os02g07230.2	K01749 hemC, HMBS	hydroxymethylbilane synthase [EC:2.5.1.61]
LOC_Os02g07230.3	K01749 hemC, HMBS	hydroxymethylbilane synthase [EC:2.5.1.61]
LOC_Os04g52130.1	K00228 hemF, CPOX	coproporphyrinogen III oxidase [EC:1.3.3.3]
LOC_Os03g20700.1	K03403 chlH, bchH	magnesium chelatase subunit H [EC:6.6.1.1]
LOC_Os03g20700.2	K03403 chlH, bchH	magnesium chelatase subunit H [EC:6.6.1.1]
LOC_Os04g58200.1	K00218 E1.3.1.33, por	protochlorophyllide reductase [EC:1.3.1.33]
LOC_Os04g58200.2	K00218 E1.3.1.33, por	protochlorophyllide reductase [EC:1.3.1.33]
LOC_Os04g58200.3	K00218 E1.3.1.33, por	protochlorophyllide reductase [EC:1.3.1.33]
LOC_Os10g41780.1	K13600 CAO	chlorophyllide a oxygenase [EC:1.14.13.122]
LOC_Os10g41780.2	K13600 CAO	chlorophyllide a oxygenase [EC:1.14.13.122]
LOC_Os10g41780.3	K13600 CAO	chlorophyllide a oxygenase [EC:1.14.13.122]
LOC_Os10g41780.4	K13600 CAO	chlorophyllide a oxygenase [EC:1.14.13.122]
LOC_Os03g45194.1	K13606 NOL, NYC1	chlorophyll(ide) b reductase [EC:1.1.1.294]
LOC_Os10g25030.1	K13545 ACD2	red chlorophyll catabolite reductase [EC:1.3.1.80]
LOC_Os10g25040.1	K13545 ACD2	red chlorophyll catabolite reductase [EC:1.3.1.80]
LOC_Os10g25040.2	K13545 ACD2	red chlorophyll catabolite reductase [EC:1.3.1.80]
LOC_Os01g16020.1	K10960 chlP, bchP	geranylgeranyl reductase [EC:1.3.1.83]
LOC_Os06g40080.1	K00510 HMOX, hmuO, ho	heme oxygenase [EC:1.14.99.3]
LOC_Os12g01530.1	K00522 FTH1	ferritin heavy chain [EC:1.16.3.1]
LOC_Os12g01530.2	K00522 FTH1	ferritin heavy chain [EC:1.16.3.1]
LOC_Os12g01530.3	K00522 FTH1	ferritin heavy chain [EC:1.16.3.1]
LOC_Os11g01530.1	K00522 FTH1	ferritin heavy chain [EC:1.16.3.1]
LOC_Os11g01530.2	K00522 FTH1	ferritin heavy chain [EC:1.16.3.1]
00130 Ubiquinone and other terpenoid-quinone biosynthesis [PATH:ko00130]
LOC_Os11g42510.1	K00815 TAT	tyrosine aminotransferase [EC:2.6.1.5]
LOC_Os11g42510.2	K00815 TAT	tyrosine aminotransferase [EC:2.6.1.5]
LOC_Os02g46970.1	K01904 E6.2.1.12	4-coumarate--CoA ligase [EC:6.2.1.12]
LOC_Os08g34790.1	K01904 E6.2.1.12	4-coumarate--CoA ligase [EC:6.2.1.12]
LOC_Os07g08200.1	K12502 VTE3, APG1	MPBQ/MSBQ methyltransferase
Metabolism of terpenoids and polyketides
00900 Terpenoid backbone biosynthesis [PATH:ko00900]
LOC_Os07g09190.1	K01662 dxs	1-deoxy-D-xylulose-5-phosphate synthase [EC:2.2.1.7]
LOC_Os03g52180.1	K03527 E1.17.1.2, lytB, ispH	4-hydroxy-3-methylbut-2-enyl diphosphate reductase [EC:1.17.1.2]
LOC_Os07g36190.1	K01823 idi, IDI	isopentenyl-diphosphate delta-isomerase [EC:5.3.3.2]
LOC_Os01g50050.1	K00787 FDPS	farnesyl diphosphate synthase [EC:2.5.1.1 2.5.1.10]
LOC_Os01g50050.2	K00787 FDPS	farnesyl diphosphate synthase [EC:2.5.1.1 2.5.1.10]
LOC_Os01g50760.1	K00787 FDPS	farnesyl diphosphate synthase [EC:2.5.1.1 2.5.1.10]
LOC_Os04g56230.1	K00787 FDPS	farnesyl diphosphate synthase [EC:2.5.1.1 2.5.1.10]
LOC_Os07g39270.1	K13789 GGPS	geranylgeranyl diphosphate synthase, type II [EC:2.5.1.1 2.5.1.10 2.5.1.29]
LOC_Os07g39270.2	K13789 GGPS	geranylgeranyl diphosphate synthase, type II [EC:2.5.1.1 2.5.1.10 2.5.1.29]
LOC_Os05g50550.1	K05356 SPS, sds	all-trans-nonaprenyl-diphosphate synthase [EC:2.5.1.84 2.5.1.85]
LOC_Os12g17320.1	K05356 SPS, sds	all-trans-nonaprenyl-diphosphate synthase [EC:2.5.1.84 2.5.1.85]
LOC_Os01g63830.1	K11778 DHDDS, RER2, SRT1	ditrans,polycis-polyprenyl diphosphate synthase [EC:2.5.1.87]
LOC_Os03g10080.1	K11778 DHDDS, RER2, SRT1	ditrans,polycis-polyprenyl diphosphate synthase [EC:2.5.1.87]
LOC_Os03g10080.3	K11778 DHDDS, RER2, SRT1	ditrans,polycis-polyprenyl diphosphate synthase [EC:2.5.1.87]
LOC_Os03g10080.4	K11778 DHDDS, RER2, SRT1	ditrans,polycis-polyprenyl diphosphate synthase [EC:2.5.1.87]
LOC_Os03g10080.5	K11778 DHDDS, RER2, SRT1	ditrans,polycis-polyprenyl diphosphate synthase [EC:2.5.1.87]
LOC_Os06g07120.1	K11778 DHDDS, RER2, SRT1	ditrans,polycis-polyprenyl diphosphate synthase [EC:2.5.1.87]
LOC_Os01g16020.1	K10960 chlP, bchP	geranylgeranyl reductase [EC:1.3.1.83]
LOC_Os03g08624.1	K15891 FLDH	farnesol dehydrogenase [EC:1.1.1.216]
00909 Sesquiterpenoid and triterpenoid biosynthesis [PATH:ko00909]
LOC_Os03g12910.1	K00511 SQLE, ERG1	squalene monooxygenase [EC:1.14.13.132]
LOC_Os03g12910.2	K00511 SQLE, ERG1	squalene monooxygenase [EC:1.14.13.132]
LOC_Os03g08624.1	K15891 FLDH	farnesol dehydrogenase [EC:1.1.1.216]
00904 Diterpenoid biosynthesis [PATH:ko00904]
LOC_Os06g37364.1	K04122 E1.14.13.78	ent-kaurene oxidase [EC:1.14.13.78]
LOC_Os06g37364.2	K04122 E1.14.13.78	ent-kaurene oxidase [EC:1.14.13.78]
LOC_Os06g37364.3	K04122 E1.14.13.78	ent-kaurene oxidase [EC:1.14.13.78]
LOC_Os06g37330.1	K04122 E1.14.13.78	ent-kaurene oxidase [EC:1.14.13.78]
LOC_Os03g63970.1	K05282 E1.14.11.12	gibberellin 20-oxidase [EC:1.14.11.12]
LOC_Os01g55240.1	K04125 E1.14.11.13	gibberellin 2-oxidase [EC:1.14.11.13]
LOC_Os05g43880.1	K04125 E1.14.11.13	gibberellin 2-oxidase [EC:1.14.11.13]
LOC_Os02g36150.1	K16083 CYP71Z6	cytochrome P450, family 71, subfamily Z, polypeptide 6 (ent-isokaurene C2-hydroxylase) [EC:1.14.13.143]
LOC_Os02g36110.1	K16084 CYP76M7	cytochrome P450, family 76, subfamily M, polypeptide 7 (ent-cassa-12,15-diene 11-hydroxylase) [EC:1.14.13.145]
LOC_Os12g30824.1	K14037 KSL10	ent-sandaracopimaradiene synthase [EC:4.2.3.29]
LOC_Os12g30824.2	K14037 KSL10	ent-sandaracopimaradiene synthase [EC:4.2.3.29]
LOC_Os02g36264.1	K14038 KSL5	ent-pimara-8(14),15-diene synthase [EC:4.2.3.30]
LOC_Os04g09900.1	K14043 CPS4	syn-copalyl-diphosphate synthase [EC:5.5.1.14]
LOC_Os04g09900.2	K14043 CPS4	syn-copalyl-diphosphate synthase [EC:5.5.1.14]
LOC_Os04g09900.3	K14043 CPS4	syn-copalyl-diphosphate synthase [EC:5.5.1.14]
LOC_Os11g28530.1	K14044 KSL8, DTC2	stemar-13-ene synthase [EC:4.2.3.33]
LOC_Os11g28530.2	K14044 KSL8, DTC2	stemar-13-ene synthase [EC:4.2.3.33]
LOC_Os11g28530.3	K14044 KSL8, DTC2	stemar-13-ene synthase [EC:4.2.3.33]
LOC_Os04g10060.1	K14046 KSL4, DTS2	syn-pimara-7,15-diene synthase [EC:4.2.3.35]
LOC_Os04g09920.1	K16085 CYP99A3	cytochrome P450, family 99, subfamily A, polypeptide 3 (9beta-pimara-7,15-diene oxidase) [EC:1.14.13.144]
LOC_Os04g10010.1	K13070 MAS	momilactone-A synthase [EC:1.1.1.295]
00906 Carotenoid biosynthesis [PATH:ko00906]
LOC_Os12g43130.1	K02291 crtB	phytoene synthase [EC:2.5.1.32]
LOC_Os09g38320.1	K02291 crtB	phytoene synthase [EC:2.5.1.32]
LOC_Os04g48880.1	K15746 crtZ	beta-carotene 3-hydroxylase [EC:1.14.13.129]
LOC_Os04g31040.1	K09839 VDE, NPQ1	violaxanthin de-epoxidase [EC:1.10.99.3]
LOC_Os04g31040.3	K09839 VDE, NPQ1	violaxanthin de-epoxidase [EC:1.10.99.3]
LOC_Os12g42280.1	K09840 NCED	9-cis-epoxycarotenoid dioxygenase [EC:1.13.11.51]
LOC_Os09g28390.1	K09843 E1.14.13.93	(+)-abscisic acid 8'-hydroxylase [EC:1.14.13.93]
00908 Zeatin biosynthesis [PATH:ko00908]
LOC_Os04g46990.1	K13495 CISZOG	cis-zeatin O-glucosyltransferase [EC:2.4.1.215]
00903 Limonene and pinene degradation [PATH:ko00903]
LOC_Os03g55240.1	K00517 E1.14.-.-	[EC:1.14.-.-]
LOC_Os10g08474.1	K00517 E1.14.-.-	[EC:1.14.-.-]
00281 Geraniol degradation [PATH:ko00281]
LOC_Os12g04020.1	K01640 E4.1.3.4, HMGCL, hmgL	hydroxymethylglutaryl-CoA lyase [EC:4.1.3.4]
LOC_Os12g04020.2	K01640 E4.1.3.4, HMGCL, hmgL	hydroxymethylglutaryl-CoA lyase [EC:4.1.3.4]
01051 Biosynthesis of ansamycins [PATH:ko01051]
LOC_Os04g19740.1	K00615 E2.2.1.1, tktA, tktB	transketolase [EC:2.2.1.1]
Biosynthesis of other secondary metabolites
00940 Phenylpropanoid biosynthesis [PATH:ko00940]
LOC_Os04g43800.1	K10775 E4.3.1.24	phenylalanine ammonia-lyase [EC:4.3.1.24]
LOC_Os05g30350.1	K01188 E3.2.1.21	beta-glucosidase [EC:3.2.1.21]
LOC_Os05g30350.2	K01188 E3.2.1.21	beta-glucosidase [EC:3.2.1.21]
LOC_Os03g53800.1	K05349 bglX	beta-glucosidase [EC:3.2.1.21]
LOC_Os03g53800.2	K05349 bglX	beta-glucosidase [EC:3.2.1.21]
LOC_Os03g53800.3	K05349 bglX	beta-glucosidase [EC:3.2.1.21]
LOC_Os03g53800.4	K05349 bglX	beta-glucosidase [EC:3.2.1.21]
LOC_Os03g53800.5	K05349 bglX	beta-glucosidase [EC:3.2.1.21]
LOC_Os02g46970.1	K01904 E6.2.1.12	4-coumarate--CoA ligase [EC:6.2.1.12]
LOC_Os08g34790.1	K01904 E6.2.1.12	4-coumarate--CoA ligase [EC:6.2.1.12]
LOC_Os01g40860.1	K12355 REF1	coniferyl-aldehyde dehydrogenase [EC:1.2.1.68]
LOC_Os09g23530.1	K00083 E1.1.1.195	cinnamyl-alcohol dehydrogenase [EC:1.1.1.195]
LOC_Os09g23560.1	K00083 E1.1.1.195	cinnamyl-alcohol dehydrogenase [EC:1.1.1.195]
LOC_Os10g29470.1	K00083 E1.1.1.195	cinnamyl-alcohol dehydrogenase [EC:1.1.1.195]
LOC_Os09g23540.1	K00083 E1.1.1.195	cinnamyl-alcohol dehydrogenase [EC:1.1.1.195]
LOC_Os09g23550.1	K00083 E1.1.1.195	cinnamyl-alcohol dehydrogenase [EC:1.1.1.195]
LOC_Os09g23550.2	K00083 E1.1.1.195	cinnamyl-alcohol dehydrogenase [EC:1.1.1.195]
LOC_Os01g73170.1	K00430 E1.11.1.7	peroxidase [EC:1.11.1.7]
LOC_Os01g73200.1	K00430 E1.11.1.7	peroxidase [EC:1.11.1.7]
LOC_Os07g47990.1	K00430 E1.11.1.7	peroxidase [EC:1.11.1.7]
LOC_Os07g47990.2	K00430 E1.11.1.7	peroxidase [EC:1.11.1.7]
LOC_Os09g29490.1	K00430 E1.11.1.7	peroxidase [EC:1.11.1.7]
LOC_Os03g55420.1	K00430 E1.11.1.7	peroxidase [EC:1.11.1.7]
LOC_Os04g42250.2	K13065 E2.3.1.133, HCT	shikimate O-hydroxycinnamoyltransferase [EC:2.3.1.133]
LOC_Os04g42250.3	K13065 E2.3.1.133, HCT	shikimate O-hydroxycinnamoyltransferase [EC:2.3.1.133]
LOC_Os04g42250.4	K13065 E2.3.1.133, HCT	shikimate O-hydroxycinnamoyltransferase [EC:2.3.1.133]
LOC_Os10g36848.1	K09755 CYP84A, F5H	ferulate-5-hydroxylase [EC:1.14.-.-]
00945 Stilbenoid, diarylheptanoid and gingerol biosynthesis [PATH:ko00945]
LOC_Os03g55240.1	K00517 E1.14.-.-	[EC:1.14.-.-]
LOC_Os10g08474.1	K00517 E1.14.-.-	[EC:1.14.-.-]
LOC_Os04g42250.2	K13065 E2.3.1.133, HCT	shikimate O-hydroxycinnamoyltransferase [EC:2.3.1.133]
LOC_Os04g42250.3	K13065 E2.3.1.133, HCT	shikimate O-hydroxycinnamoyltransferase [EC:2.3.1.133]
LOC_Os04g42250.4	K13065 E2.3.1.133, HCT	shikimate O-hydroxycinnamoyltransferase [EC:2.3.1.133]
00941 Flavonoid biosynthesis [PATH:ko00941]
LOC_Os11g32650.1	K00660 CHS	chalcone synthase [EC:2.3.1.74]
LOC_Os03g25150.1	K05280 E1.14.13.21	flavonoid 3'-monooxygenase [EC:1.14.13.21]
LOC_Os10g17260.1	K05280 E1.14.13.21	flavonoid 3'-monooxygenase [EC:1.14.13.21]
LOC_Os04g42250.2	K13065 E2.3.1.133, HCT	shikimate O-hydroxycinnamoyltransferase [EC:2.3.1.133]
LOC_Os04g42250.3	K13065 E2.3.1.133, HCT	shikimate O-hydroxycinnamoyltransferase [EC:2.3.1.133]
LOC_Os04g42250.4	K13065 E2.3.1.133, HCT	shikimate O-hydroxycinnamoyltransferase [EC:2.3.1.133]
00944 Flavone and flavonol biosynthesis [PATH:ko00944]
LOC_Os03g25150.1	K05280 E1.14.13.21	flavonoid 3'-monooxygenase [EC:1.14.13.21]
LOC_Os10g17260.1	K05280 E1.14.13.21	flavonoid 3'-monooxygenase [EC:1.14.13.21]
00950 Isoquinoline alkaloid biosynthesis [PATH:ko00950]
LOC_Os01g55540.1	K14454 GOT1	aspartate aminotransferase, cytoplasmic [EC:2.6.1.1]
LOC_Os01g55540.2	K14454 GOT1	aspartate aminotransferase, cytoplasmic [EC:2.6.1.1]
LOC_Os11g42510.1	K00815 TAT	tyrosine aminotransferase [EC:2.6.1.5]
LOC_Os11g42510.2	K00815 TAT	tyrosine aminotransferase [EC:2.6.1.5]
LOC_Os08g04560.1	K01592 E4.1.1.25	tyrosine decarboxylase [EC:4.1.1.25]
LOC_Os08g04540.1	K01592 E4.1.1.25	tyrosine decarboxylase [EC:4.1.1.25]
00960 Tropane, piperidine and pyridine alkaloid biosynthesis [PATH:ko00960]
LOC_Os03g16230.1	K08081 E1.1.1.206	tropine dehydrogenase [EC:1.1.1.206]
LOC_Os03g16230.2	K08081 E1.1.1.206	tropine dehydrogenase [EC:1.1.1.206]
LOC_Os01g55540.1	K14454 GOT1	aspartate aminotransferase, cytoplasmic [EC:2.6.1.1]
LOC_Os01g55540.2	K14454 GOT1	aspartate aminotransferase, cytoplasmic [EC:2.6.1.1]
LOC_Os11g42510.1	K00815 TAT	tyrosine aminotransferase [EC:2.6.1.5]
LOC_Os11g42510.2	K00815 TAT	tyrosine aminotransferase [EC:2.6.1.5]
00232 Caffeine metabolism [PATH:ko00232]
LOC_Os01g64520.1	K00365 E1.7.3.3	urate oxidase [EC:1.7.3.3]
LOC_Os01g64520.2	K00365 E1.7.3.3	urate oxidase [EC:1.7.3.3]
00402 Benzoxazinoid biosynthesis [PATH:ko00402]
LOC_Os03g58290.1	K13222 BX1, IGL	indole-3-glycerol-phosphate lyase [EC:4.1.2.8]
00521 Streptomycin biosynthesis [PATH:ko00521]
LOC_Os05g09500.1	K00844 HK	hexokinase [EC:2.7.1.1]
LOC_Os03g09250.1	K01858 E5.5.1.4, INO1	myo-inositol-1-phosphate synthase [EC:5.5.1.4]
LOC_Os03g09250.2	K01858 E5.5.1.4, INO1	myo-inositol-1-phosphate synthase [EC:5.5.1.4]
LOC_Os03g09250.3	K01858 E5.5.1.4, INO1	myo-inositol-1-phosphate synthase [EC:5.5.1.4]
LOC_Os03g09250.4	K01858 E5.5.1.4, INO1	myo-inositol-1-phosphate synthase [EC:5.5.1.4]
00524 Butirosin and neomycin biosynthesis [PATH:ko00524]
LOC_Os05g09500.1	K00844 HK	hexokinase [EC:2.7.1.1]
00401 Novobiocin biosynthesis [PATH:ko00401]
LOC_Os11g42510.1	K00815 TAT	tyrosine aminotransferase [EC:2.6.1.5]
LOC_Os11g42510.2	K00815 TAT	tyrosine aminotransferase [EC:2.6.1.5]
Xenobiotics biodegradation and metabolism
00627 Aminobenzoate degradation [PATH:ko00627]
LOC_Os02g42330.1	K01501 E3.5.5.1	nitrilase [EC:3.5.5.1]
LOC_Os02g42330.2	K01501 E3.5.5.1	nitrilase [EC:3.5.5.1]
LOC_Os03g55240.1	K00517 E1.14.-.-	[EC:1.14.-.-]
LOC_Os10g08474.1	K00517 E1.14.-.-	[EC:1.14.-.-]
00625 Chloroalkane and chloroalkene degradation [PATH:ko00625]
LOC_Os11g10510.1	K00001 E1.1.1.1, adh	alcohol dehydrogenase [EC:1.1.1.1]
LOC_Os11g10510.2	K00001 E1.1.1.1, adh	alcohol dehydrogenase [EC:1.1.1.1]
LOC_Os10g07229.1	K00001 E1.1.1.1, adh	alcohol dehydrogenase [EC:1.1.1.1]
LOC_Os11g10480.1	K00001 E1.1.1.1, adh	alcohol dehydrogenase [EC:1.1.1.1]
LOC_Os11g10480.2	K00001 E1.1.1.1, adh	alcohol dehydrogenase [EC:1.1.1.1]
LOC_Os11g10480.4	K00001 E1.1.1.1, adh	alcohol dehydrogenase [EC:1.1.1.1]
LOC_Os11g10520.1	K00001 E1.1.1.1, adh	alcohol dehydrogenase [EC:1.1.1.1]
LOC_Os11g10520.2	K00001 E1.1.1.1, adh	alcohol dehydrogenase [EC:1.1.1.1]
LOC_Os11g10520.3	K00001 E1.1.1.1, adh	alcohol dehydrogenase [EC:1.1.1.1]
00643 Styrene degradation [PATH:ko00643]
LOC_Os02g42330.1	K01501 E3.5.5.1	nitrilase [EC:3.5.5.1]
LOC_Os02g42330.2	K01501 E3.5.5.1	nitrilase [EC:3.5.5.1]
00363 Bisphenol degradation [PATH:ko00363]
LOC_Os03g55240.1	K00517 E1.14.-.-	[EC:1.14.-.-]
LOC_Os10g08474.1	K00517 E1.14.-.-	[EC:1.14.-.-]
00626 Naphthalene degradation [PATH:ko00626]
LOC_Os11g10510.1	K00001 E1.1.1.1, adh	alcohol dehydrogenase [EC:1.1.1.1]
LOC_Os11g10510.2	K00001 E1.1.1.1, adh	alcohol dehydrogenase [EC:1.1.1.1]
LOC_Os10g07229.1	K00001 E1.1.1.1, adh	alcohol dehydrogenase [EC:1.1.1.1]
LOC_Os11g10480.1	K00001 E1.1.1.1, adh	alcohol dehydrogenase [EC:1.1.1.1]
LOC_Os11g10480.2	K00001 E1.1.1.1, adh	alcohol dehydrogenase [EC:1.1.1.1]
LOC_Os11g10480.4	K00001 E1.1.1.1, adh	alcohol dehydrogenase [EC:1.1.1.1]
LOC_Os11g10520.1	K00001 E1.1.1.1, adh	alcohol dehydrogenase [EC:1.1.1.1]
LOC_Os11g10520.2	K00001 E1.1.1.1, adh	alcohol dehydrogenase [EC:1.1.1.1]
LOC_Os11g10520.3	K00001 E1.1.1.1, adh	alcohol dehydrogenase [EC:1.1.1.1]
00624 Polycyclic aromatic hydrocarbon degradation [PATH:ko00624]
LOC_Os03g55240.1	K00517 E1.14.-.-	[EC:1.14.-.-]
LOC_Os10g08474.1	K00517 E1.14.-.-	[EC:1.14.-.-]
00980 Metabolism of xenobiotics by cytochrome P450 [PATH:ko00980]
LOC_Os01g27360.1	K00799 GST, gst	glutathione S-transferase [EC:2.5.1.18]
LOC_Os07g07320.1	K00799 GST, gst	glutathione S-transferase [EC:2.5.1.18]
LOC_Os09g29200.1	K00799 GST, gst	glutathione S-transferase [EC:2.5.1.18]
LOC_Os10g38360.1	K00799 GST, gst	glutathione S-transferase [EC:2.5.1.18]
LOC_Os10g38470.1	K00799 GST, gst	glutathione S-transferase [EC:2.5.1.18]
LOC_Os10g38590.1	K00799 GST, gst	glutathione S-transferase [EC:2.5.1.18]
LOC_Os10g38590.2	K00799 GST, gst	glutathione S-transferase [EC:2.5.1.18]
LOC_Os11g10510.1	K00001 E1.1.1.1, adh	alcohol dehydrogenase [EC:1.1.1.1]
LOC_Os11g10510.2	K00001 E1.1.1.1, adh	alcohol dehydrogenase [EC:1.1.1.1]
LOC_Os10g07229.1	K00001 E1.1.1.1, adh	alcohol dehydrogenase [EC:1.1.1.1]
LOC_Os11g10480.1	K00001 E1.1.1.1, adh	alcohol dehydrogenase [EC:1.1.1.1]
LOC_Os11g10480.2	K00001 E1.1.1.1, adh	alcohol dehydrogenase [EC:1.1.1.1]
LOC_Os11g10480.4	K00001 E1.1.1.1, adh	alcohol dehydrogenase [EC:1.1.1.1]
LOC_Os11g10520.1	K00001 E1.1.1.1, adh	alcohol dehydrogenase [EC:1.1.1.1]
LOC_Os11g10520.2	K00001 E1.1.1.1, adh	alcohol dehydrogenase [EC:1.1.1.1]
LOC_Os11g10520.3	K00001 E1.1.1.1, adh	alcohol dehydrogenase [EC:1.1.1.1]
00982 Drug metabolism - cytochrome P450 [PATH:ko00982]
LOC_Os01g27360.1	K00799 GST, gst	glutathione S-transferase [EC:2.5.1.18]
LOC_Os07g07320.1	K00799 GST, gst	glutathione S-transferase [EC:2.5.1.18]
LOC_Os09g29200.1	K00799 GST, gst	glutathione S-transferase [EC:2.5.1.18]
LOC_Os10g38360.1	K00799 GST, gst	glutathione S-transferase [EC:2.5.1.18]
LOC_Os10g38470.1	K00799 GST, gst	glutathione S-transferase [EC:2.5.1.18]
LOC_Os10g38590.1	K00799 GST, gst	glutathione S-transferase [EC:2.5.1.18]
LOC_Os10g38590.2	K00799 GST, gst	glutathione S-transferase [EC:2.5.1.18]
LOC_Os11g10510.1	K00001 E1.1.1.1, adh	alcohol dehydrogenase [EC:1.1.1.1]
LOC_Os11g10510.2	K00001 E1.1.1.1, adh	alcohol dehydrogenase [EC:1.1.1.1]
LOC_Os10g07229.1	K00001 E1.1.1.1, adh	alcohol dehydrogenase [EC:1.1.1.1]
LOC_Os11g10480.1	K00001 E1.1.1.1, adh	alcohol dehydrogenase [EC:1.1.1.1]
LOC_Os11g10480.2	K00001 E1.1.1.1, adh	alcohol dehydrogenase [EC:1.1.1.1]
LOC_Os11g10480.4	K00001 E1.1.1.1, adh	alcohol dehydrogenase [EC:1.1.1.1]
LOC_Os11g10520.1	K00001 E1.1.1.1, adh	alcohol dehydrogenase [EC:1.1.1.1]
LOC_Os11g10520.2	K00001 E1.1.1.1, adh	alcohol dehydrogenase [EC:1.1.1.1]
LOC_Os11g10520.3	K00001 E1.1.1.1, adh	alcohol dehydrogenase [EC:1.1.1.1]
00983 Drug metabolism - other enzymes [PATH:ko00983]
LOC_Os03g56800.1	K00088 E1.1.1.205, guaB	IMP dehydrogenase [EC:1.1.1.205]
LOC_Os03g56800.2	K00088 E1.1.1.205, guaB	IMP dehydrogenase [EC:1.1.1.205]
LOC_Os08g23730.1	K01951 E6.3.5.2, guaA	GMP synthase (glutamine-hydrolysing) [EC:6.3.5.2]
LOC_Os01g51540.1	K01489 E3.5.4.5, cdd	cytidine deaminase [EC:3.5.4.5]
LOC_Os01g72240.1	K13421 UMPS	uridine monophosphate synthetase [EC:2.4.2.10 4.1.1.23]
1.2 Genetic Information Processing
Transcription
03020 RNA polymerase [PATH:ko03020]
LOC_Os03g01230.1	K03017 RPB9, POLR2I	DNA-directed RNA polymerase II subunit RPB9
LOC_Os03g01230.2	K03017 RPB9, POLR2I	DNA-directed RNA polymerase II subunit RPB9
LOC_Os10g35290.1	K03021 RPC2, POLR3B	DNA-directed RNA polymerase III subunit RPC2 [EC:2.7.7.6]
LOC_Os02g45120.1	K03019 RPC11, POLR3K	DNA-directed RNA polymerase III subunit RPC10
LOC_Os02g45120.2	K03019 RPC11, POLR3K	DNA-directed RNA polymerase III subunit RPC10
LOC_Os02g45120.3	K03019 RPC11, POLR3K	DNA-directed RNA polymerase III subunit RPC10
03040 Spliceosome [PATH:ko03040]
LOC_Os08g06344.1	K12811 DDX46, PRP5	ATP-dependent RNA helicase DDX46/PRP5 [EC:3.6.4.13]
LOC_Os08g06344.2	K12811 DDX46, PRP5	ATP-dependent RNA helicase DDX46/PRP5 [EC:3.6.4.13]
LOC_Os08g06344.3	K12811 DDX46, PRP5	ATP-dependent RNA helicase DDX46/PRP5 [EC:3.6.4.13]
LOC_Os03g49430.1	K12817 PRPF18, PRP18	pre-mRNA-splicing factor 18
LOC_Os03g49430.3	K12817 PRPF18, PRP18	pre-mRNA-splicing factor 18
LOC_Os03g49430.4	K12817 PRPF18, PRP18	pre-mRNA-splicing factor 18
LOC_Os11g43620.1	K11098 SNRPF, SMF	small nuclear ribonucleoprotein F
LOC_Os11g43620.2	K11098 SNRPF, SMF	small nuclear ribonucleoprotein F
LOC_Os03g29740.1	K11099 SNRPG, SMG	small nuclear ribonucleoprotein G
LOC_Os02g05410.1	K12828 SF3B1, SAP155	splicing factor 3B subunit 1
LOC_Os10g03540.1	K12845 SNU13, NHP2L	U4/U6 small nuclear ribonucleoprotein SNU13
LOC_Os03g16860.1	K03283 HSPA1_8	heat shock 70kDa protein 1/8
LOC_Os03g16860.2	K03283 HSPA1_8	heat shock 70kDa protein 1/8
LOC_Os05g38530.1	K03283 HSPA1_8	heat shock 70kDa protein 1/8
LOC_Os11g47760.1	K03283 HSPA1_8	heat shock 70kDa protein 1/8
LOC_Os11g47760.2	K03283 HSPA1_8	heat shock 70kDa protein 1/8
LOC_Os11g47760.3	K03283 HSPA1_8	heat shock 70kDa protein 1/8
LOC_Os11g47760.4	K03283 HSPA1_8	heat shock 70kDa protein 1/8
LOC_Os11g47760.5	K03283 HSPA1_8	heat shock 70kDa protein 1/8
LOC_Os11g47760.6	K03283 HSPA1_8	heat shock 70kDa protein 1/8
LOC_Os01g62290.1	K03283 HSPA1_8	heat shock 70kDa protein 1/8
LOC_Os01g62290.2	K03283 HSPA1_8	heat shock 70kDa protein 1/8
LOC_Os12g01010.1	K12881 THOC4, ALY	THO complex subunit 4
LOC_Os10g17454.1	K12741 HNRNPA1_3	heterogeneous nuclear ribonucleoprotein A1/A3
LOC_Os10g17454.2	K12741 HNRNPA1_3	heterogeneous nuclear ribonucleoprotein A1/A3
LOC_Os10g17454.3	K12741 HNRNPA1_3	heterogeneous nuclear ribonucleoprotein A1/A3
LOC_Os01g21420.1	K12890 SFRS1_9	splicing factor, arginine/serine-rich 1/9
LOC_Os08g37960.1	K12891 SFRS2	splicing factor, arginine/serine-rich 2
LOC_Os08g37960.2	K12891 SFRS2	splicing factor, arginine/serine-rich 2
LOC_Os08g37960.3	K12891 SFRS2	splicing factor, arginine/serine-rich 2
LOC_Os04g02870.1	K12893 SFRS4_5_6	splicing factor, arginine/serine-rich 4/5/6
LOC_Os04g02870.2	K12893 SFRS4_5_6	splicing factor, arginine/serine-rich 4/5/6
LOC_Os04g02870.3	K12893 SFRS4_5_6	splicing factor, arginine/serine-rich 4/5/6
LOC_Os04g02870.4	K12893 SFRS4_5_6	splicing factor, arginine/serine-rich 4/5/6
LOC_Os02g39720.2	K12896 SFRS7	splicing factor, arginine/serine-rich 7
LOC_Os02g39720.3	K12896 SFRS7	splicing factor, arginine/serine-rich 7
LOC_Os02g39720.4	K12896 SFRS7	splicing factor, arginine/serine-rich 7
LOC_Os02g39720.6	K12896 SFRS7	splicing factor, arginine/serine-rich 7
LOC_Os05g07000.1	K12896 SFRS7	splicing factor, arginine/serine-rich 7
Translation
03010 Ribosome [PATH:ko03010]
LOC_Os08g40610.1	K02959 RP-S16, rpsP	small subunit ribosomal protein S16
LOC_Os07g10660.1	K02981 RP-S2e, RPS2	small subunit ribosomal protein S2e
LOC_Os03g22460.1	K02971 RP-S21e, RPS21	small subunit ribosomal protein S21e
LOC_Os03g22460.2	K02971 RP-S21e, RPS21	small subunit ribosomal protein S21e
LOC_Os03g60400.1	K02973 RP-S23e, RPS23	small subunit ribosomal protein S23e
LOC_Os11g41610.1	K02980 RP-S29e, RPS29	small subunit ribosomal protein S29e
LOC_Os03g56241.1	K02980 RP-S29e, RPS29	small subunit ribosomal protein S29e
LOC_Os03g28410.1	K02998 RP-SAe, RPS0	small subunit ribosomal protein SAe
LOC_Os01g14830.1	K02906 RP-L3, rplC	large subunit ribosomal protein L3
LOC_Os03g54040.1	K02933 RP-L6, rplF	large subunit ribosomal protein L6
LOC_Os05g49320.1	K02935 RP-L7, rplL	large subunit ribosomal protein L7/L12
LOC_Os05g15370.1	K02871 RP-L13, rplM	large subunit ribosomal protein L13
LOC_Os03g61260.1	K02881 RP-L18, rplR	large subunit ribosomal protein L18
LOC_Os03g61260.3	K02881 RP-L18, rplR	large subunit ribosomal protein L18
LOC_Os03g61260.4	K02881 RP-L18, rplR	large subunit ribosomal protein L18
LOC_Os01g42980.1	K02890 RP-L22, rplV	large subunit ribosomal protein L22
LOC_Os01g42980.2	K02890 RP-L22, rplV	large subunit ribosomal protein L22
LOC_Os01g42980.3	K02890 RP-L22, rplV	large subunit ribosomal protein L22
LOC_Os01g42980.4	K02890 RP-L22, rplV	large subunit ribosomal protein L22
LOC_Os06g46930.1	K02895 RP-L24, rplX	large subunit ribosomal protein L24
LOC_Os08g42920.1	K02937 RP-L7e, RPL7	large subunit ribosomal protein L7e
LOC_Os05g11710.1	K02868 RP-L11e, RPL11	large subunit ribosomal protein L11e
LOC_Os06g35730.1	K02868 RP-L11e, RPL11	large subunit ribosomal protein L11e
LOC_Os04g50990.1	K02870 RP-L12e, RPL12	large subunit ribosomal protein L12e
LOC_Os04g42270.1	K02893 RP-L23Ae, RPL23A	large subunit ribosomal protein L23Ae
LOC_Os04g42270.2	K02893 RP-L23Ae, RPL23A	large subunit ribosomal protein L23Ae
LOC_Os02g07890.2	K02900 RP-L27Ae, RPL27A	large subunit ribosomal protein L27Ae
LOC_Os02g07890.3	K02900 RP-L27Ae, RPL27A	large subunit ribosomal protein L27Ae
LOC_Os05g28750.1	K02905 RP-L29e, RPL29	large subunit ribosomal protein L29e
LOC_Os01g59730.1	K02908 RP-L30e, RPL30	large subunit ribosomal protein L30e
LOC_Os09g32500.1	K02912 RP-L32e, RPL32	large subunit ribosomal protein L32e
LOC_Os09g32500.2	K02912 RP-L32e, RPL32	large subunit ribosomal protein L32e
LOC_Os05g38520.1	K02920 RP-L36e, RPL36	large subunit ribosomal protein L36e
LOC_Os05g38520.2	K02920 RP-L36e, RPL36	large subunit ribosomal protein L36e
LOC_Os05g38520.3	K02920 RP-L36e, RPL36	large subunit ribosomal protein L36e
LOC_Os05g38520.4	K02920 RP-L36e, RPL36	large subunit ribosomal protein L36e
LOC_Os07g33860.1	K02929 RP-L44e, RPL44	large subunit ribosomal protein L44e
00970 Aminoacyl-tRNA biosynthesis [PATH:ko00970]
LOC_Os03g44820.1	K02435 gatC	aspartyl-tRNA(Asn)/glutamyl-tRNA (Gln) amidotransferase subunit C [EC:6.3.5.6 6.3.5.7]
LOC_Os05g08990.1	K01886 QARS, glnS	glutaminyl-tRNA synthetase [EC:6.1.1.18]
LOC_Os08g42560.1	K01880 GARS, glyS1	glycyl-tRNA synthetase [EC:6.1.1.14]
LOC_Os03g11120.1	K01874 MARS, metG	methionyl-tRNA synthetase [EC:6.1.1.10]
LOC_Os03g11120.2	K01874 MARS, metG	methionyl-tRNA synthetase [EC:6.1.1.10]
LOC_Os07g06940.1	K01873 VARS, valS	valyl-tRNA synthetase [EC:6.1.1.9]
LOC_Os02g09100.1	K01870 IARS, ileS	isoleucyl-tRNA synthetase [EC:6.1.1.5]
LOC_Os03g38980.1	K04567 KARS, lysS	lysyl-tRNA synthetase, class II [EC:6.1.1.6]
LOC_Os03g38980.2	K04567 KARS, lysS	lysyl-tRNA synthetase, class II [EC:6.1.1.6]
LOC_Os03g38980.3	K04567 KARS, lysS	lysyl-tRNA synthetase, class II [EC:6.1.1.6]
LOC_Os01g06510.1	K01887 RARS, argS	arginyl-tRNA synthetase [EC:6.1.1.19]
LOC_Os12g25710.1	K01881 PARS, proS	prolyl-tRNA synthetase [EC:6.1.1.15]
LOC_Os12g25710.2	K01881 PARS, proS	prolyl-tRNA synthetase [EC:6.1.1.15]
LOC_Os12g25710.3	K01881 PARS, proS	prolyl-tRNA synthetase [EC:6.1.1.15]
LOC_Os12g25710.4	K01881 PARS, proS	prolyl-tRNA synthetase [EC:6.1.1.15]
03013 RNA transport [PATH:ko03013]
LOC_Os12g03540.1	K14320 AAAS	aladin
LOC_Os03g05020.1	K05749 CYFIP	cytoplasmic FMR1 interacting protein
LOC_Os05g01540.1	K14325 RNPS1	RNA-binding protein with serine-rich domain 1
LOC_Os05g01540.2	K14325 RNPS1	RNA-binding protein with serine-rich domain 1
LOC_Os12g01010.1	K12881 THOC4, ALY	THO complex subunit 4
03015 mRNA surveillance pathway [PATH:ko03015]
LOC_Os05g01540.1	K14325 RNPS1	RNA-binding protein with serine-rich domain 1
LOC_Os05g01540.2	K14325 RNPS1	RNA-binding protein with serine-rich domain 1
LOC_Os12g01010.1	K12881 THOC4, ALY	THO complex subunit 4
03008 Ribosome biogenesis in eukaryotes [PATH:ko03008]
LOC_Os02g57590.1	K14563 NOP1, FBL	rRNA 2'-O-methyltransferase fibrillarin [EC:2.1.1.-]
LOC_Os02g57590.2	K14563 NOP1, FBL	rRNA 2'-O-methyltransferase fibrillarin [EC:2.1.1.-]
LOC_Os05g08360.1	K14563 NOP1, FBL	rRNA 2'-O-methyltransferase fibrillarin [EC:2.1.1.-]
LOC_Os05g08360.2	K14563 NOP1, FBL	rRNA 2'-O-methyltransferase fibrillarin [EC:2.1.1.-]
LOC_Os03g22880.1	K14564 NOP56	nucleolar protein 56
LOC_Os03g22730.1	K14565 NOP58	nucleolar protein 58
LOC_Os03g22740.1	K14565 NOP58	nucleolar protein 58
LOC_Os08g01810.1	K14565 NOP58	nucleolar protein 58
LOC_Os11g34230.1	K14565 NOP58	nucleolar protein 58
LOC_Os11g34230.2	K14565 NOP58	nucleolar protein 58
LOC_Os11g34230.3	K14565 NOP58	nucleolar protein 58
LOC_Os11g34230.4	K14565 NOP58	nucleolar protein 58
LOC_Os11g34230.5	K14565 NOP58	nucleolar protein 58
LOC_Os11g34230.6	K14565 NOP58	nucleolar protein 58
LOC_Os10g03540.1	K12845 SNU13, NHP2L	U4/U6 small nuclear ribonucleoprotein SNU13
LOC_Os07g44190.1	K11131 DKC1, NOLA4, CBF5	H/ACA ribonucleoprotein complex subunit 4 [EC:5.4.99.-]
LOC_Os06g16290.1	K11129 NHP2, NOLA2	H/ACA ribonucleoprotein complex subunit 2
LOC_Os12g31920.1	K12619 XRN2, RAT1	5'-3' exoribonuclease 2 [EC:3.1.13.-]
LOC_Os12g34770.1	K12619 XRN2, RAT1	5'-3' exoribonuclease 2 [EC:3.1.13.-]
LOC_Os10g31856.1	K14572 MDN1, REA1	midasin
LOC_Os03g60930.1	K14573 NOP4, RBM28	nucleolar protein 4
LOC_Os03g44530.1	K14539 LSG1	large subunit GTPase 1 [EC:3.6.1.-]
LOC_Os03g44530.2	K14539 LSG1	large subunit GTPase 1 [EC:3.6.1.-]
LOC_Os07g06820.1	K07178 RIOK1	RIO kinase 1 [EC:2.7.11.1]
LOC_Os07g06820.2	K07178 RIOK1	RIO kinase 1 [EC:2.7.11.1]
Folding, sorting and degradation
03060 Protein export [PATH:ko03060]
LOC_Os08g37444.1	K13431 SRPR	signal recognition particle receptor subunit alpha
LOC_Os08g37444.2	K13431 SRPR	signal recognition particle receptor subunit alpha
LOC_Os08g37444.3	K13431 SRPR	signal recognition particle receptor subunit alpha
LOC_Os08g37444.4	K13431 SRPR	signal recognition particle receptor subunit alpha
LOC_Os08g37444.5	K13431 SRPR	signal recognition particle receptor subunit alpha
LOC_Os08g37444.6	K13431 SRPR	signal recognition particle receptor subunit alpha
LOC_Os03g55640.1	K03100 lepB	signal peptidase I [EC:3.4.21.89]
LOC_Os03g55640.2	K03100 lepB	signal peptidase I [EC:3.4.21.89]
LOC_Os03g55640.3	K03100 lepB	signal peptidase I [EC:3.4.21.89]
LOC_Os03g55640.4	K03100 lepB	signal peptidase I [EC:3.4.21.89]
LOC_Os03g55640.5	K03100 lepB	signal peptidase I [EC:3.4.21.89]
04141 Protein processing in endoplasmic reticulum [PATH:ko04141]
LOC_Os06g26270.1	K14009 BCAP31, BAP31	B-cell receptor-associated protein 31
LOC_Os03g16860.1	K03283 HSPA1_8	heat shock 70kDa protein 1/8
LOC_Os03g16860.2	K03283 HSPA1_8	heat shock 70kDa protein 1/8
LOC_Os05g38530.1	K03283 HSPA1_8	heat shock 70kDa protein 1/8
LOC_Os11g47760.1	K03283 HSPA1_8	heat shock 70kDa protein 1/8
LOC_Os11g47760.2	K03283 HSPA1_8	heat shock 70kDa protein 1/8
LOC_Os11g47760.3	K03283 HSPA1_8	heat shock 70kDa protein 1/8
LOC_Os11g47760.4	K03283 HSPA1_8	heat shock 70kDa protein 1/8
LOC_Os11g47760.5	K03283 HSPA1_8	heat shock 70kDa protein 1/8
LOC_Os11g47760.6	K03283 HSPA1_8	heat shock 70kDa protein 1/8
LOC_Os01g62290.1	K03283 HSPA1_8	heat shock 70kDa protein 1/8
LOC_Os01g62290.2	K03283 HSPA1_8	heat shock 70kDa protein 1/8
LOC_Os01g04350.1	K13993 HSP20	HSP20 family protein
LOC_Os02g54140.1	K13993 HSP20	HSP20 family protein
LOC_Os06g15360.1	K10839 RAD23, HR23	UV excision repair protein RAD23
LOC_Os06g15360.2	K10839 RAD23, HR23	UV excision repair protein RAD23
LOC_Os06g15360.3	K10839 RAD23, HR23	UV excision repair protein RAD23
LOC_Os06g15360.4	K10839 RAD23, HR23	UV excision repair protein RAD23
LOC_Os01g56070.1	K10666 RNF5	E3 ubiquitin-protein ligase RNF5 [EC:6.3.2.19]
LOC_Os01g56070.2	K10666 RNF5	E3 ubiquitin-protein ligase RNF5 [EC:6.3.2.19]
LOC_Os01g56070.3	K10666 RNF5	E3 ubiquitin-protein ligase RNF5 [EC:6.3.2.19]
LOC_Os01g56070.4	K10666 RNF5	E3 ubiquitin-protein ligase RNF5 [EC:6.3.2.19]
LOC_Os07g22680.1	K03094 SKP1, CBF3D	S-phase kinase-associated protein 1
04120 Ubiquitin mediated proteolysis [PATH:ko04120]
LOC_Os02g02380.1	K10143 RFWD2, COP1	E3 ubiquitin-protein ligase RFWD2 [EC:6.3.2.19]
LOC_Os02g53140.1	K10143 RFWD2, COP1	E3 ubiquitin-protein ligase RFWD2 [EC:6.3.2.19]
LOC_Os03g05270.1	K10144 RCHY1, PIRH2	RING finger and CHY zinc finger domain-containing protein 1 [EC:6.3.2.19]
LOC_Os03g05270.2	K10144 RCHY1, PIRH2	RING finger and CHY zinc finger domain-containing protein 1 [EC:6.3.2.19]
LOC_Os03g05270.3	K10144 RCHY1, PIRH2	RING finger and CHY zinc finger domain-containing protein 1 [EC:6.3.2.19]
LOC_Os07g22680.1	K03094 SKP1, CBF3D	S-phase kinase-associated protein 1
LOC_Os07g44004.1	K12456 APC13	anaphase-promoting complex subunit 13
04122 Sulfur relay system [PATH:ko04122]
LOC_Os01g41565.1	K14168 CTU1, NCS6	cytoplasmic tRNA 2-thiolation protein 1 [EC:2.7.7.-]
LOC_Os12g39840.1	K14169 CTU2, NCS2	cytoplasmic tRNA 2-thiolation protein 2
LOC_Os02g15870.1	K03639 MOCS1, moaA	molybdenum cofactor biosynthesis protein
LOC_Os02g15870.2	K03639 MOCS1, moaA	molybdenum cofactor biosynthesis protein
LOC_Os02g15870.3	K03639 MOCS1, moaA	molybdenum cofactor biosynthesis protein
LOC_Os02g15870.4	K03639 MOCS1, moaA	molybdenum cofactor biosynthesis protein
LOC_Os02g15870.5	K03639 MOCS1, moaA	molybdenum cofactor biosynthesis protein
03050 Proteasome [PATH:ko03050]
LOC_Os09g33986.1	K02736 PSMB4	20S proteasome subunit beta 7 [EC:3.4.25.1]
LOC_Os09g33986.2	K02736 PSMB4	20S proteasome subunit beta 7 [EC:3.4.25.1]
03018 RNA degradation [PATH:ko03018]
LOC_Os02g57070.1	K07573 CSL4, EXOSC1	exosome complex component CSL4
LOC_Os02g57070.2	K07573 CSL4, EXOSC1	exosome complex component CSL4
LOC_Os01g47256.1	K03681 RRP40, EXOSC3	exosome complex component RRP40
LOC_Os01g47256.2	K03681 RRP40, EXOSC3	exosome complex component RRP40
LOC_Os01g47256.3	K03681 RRP40, EXOSC3	exosome complex component RRP40
LOC_Os01g47256.4	K03681 RRP40, EXOSC3	exosome complex component RRP40
LOC_Os12g31920.1	K12619 XRN2, RAT1	5'-3' exoribonuclease 2 [EC:3.1.13.-]
LOC_Os12g34770.1	K12619 XRN2, RAT1	5'-3' exoribonuclease 2 [EC:3.1.13.-]
LOC_Os09g20820.1	K01689 ENO, eno	enolase [EC:4.2.1.11]
LOC_Os09g31486.1	K04043 dnaK	molecular chaperone DnaK
LOC_Os09g31486.2	K04043 dnaK	molecular chaperone DnaK
LOC_Os03g04970.1	K04077 groEL, HSPD1	chaperonin GroEL
LOC_Os05g46290.1	K04077 groEL, HSPD1	chaperonin GroEL
Replication and repair
03030 DNA replication [PATH:ko03030]
LOC_Os01g45530.1	K03111 ssb	single-strand DNA-binding protein
LOC_Os08g07840.1	K02335 DPO1, polA	DNA polymerase I [EC:2.7.7.7]
LOC_Os04g48060.1	K10755 RFC2_4	replication factor C subunit 2/4
03410 Base excision repair [PATH:ko03410]
LOC_Os11g16580.1	K10773 NTH	endonuclease III [EC:4.2.99.18]
LOC_Os08g07840.1	K02335 DPO1, polA	DNA polymerase I [EC:2.7.7.7]
LOC_Os01g24940.1	K10798 PARP	poly [ADP-ribose] polymerase [EC:2.4.2.30]
03420 Nucleotide excision repair [PATH:ko03420]
LOC_Os08g07840.1	K02335 DPO1, polA	DNA polymerase I [EC:2.7.7.7]
LOC_Os06g15360.1	K10839 RAD23, HR23	UV excision repair protein RAD23
LOC_Os06g15360.2	K10839 RAD23, HR23	UV excision repair protein RAD23
LOC_Os06g15360.3	K10839 RAD23, HR23	UV excision repair protein RAD23
LOC_Os06g15360.4	K10839 RAD23, HR23	UV excision repair protein RAD23
LOC_Os04g48060.1	K10755 RFC2_4	replication factor C subunit 2/4
03430 Mismatch repair [PATH:ko03430]
LOC_Os01g45530.1	K03111 ssb	single-strand DNA-binding protein
LOC_Os04g48060.1	K10755 RFC2_4	replication factor C subunit 2/4
LOC_Os01g56940.1	K10746 EXO1	exonuclease 1 [EC:3.1.-.-]
03440 Homologous recombination [PATH:ko03440]
LOC_Os01g45530.1	K03111 ssb	single-strand DNA-binding protein
LOC_Os01g67510.1	K03553 recA	recombination protein RecA
LOC_Os08g07840.1	K02335 DPO1, polA	DNA polymerase I [EC:2.7.7.7]
LOC_Os10g34580.1	K10867 NBN, NBS1	nijmegen breakage syndrome protein 1
LOC_Os10g34580.2	K10867 NBN, NBS1	nijmegen breakage syndrome protein 1
LOC_Os05g32610.1	K10875 RAD54L, RAD54	DNA repair and recombination protein RAD54 and RAD54-like protein [EC:3.6.4.-]
03460 Fanconi anemia pathway [PATH:ko03460]
LOC_Os06g50910.1	K06640 ATR	serine/threonine-protein kinase ATR [EC:2.7.11.1]
LOC_Os06g50910.2	K06640 ATR	serine/threonine-protein kinase ATR [EC:2.7.11.1]
LOC_Os06g50910.3	K06640 ATR	serine/threonine-protein kinase ATR [EC:2.7.11.1]
LOC_Os02g38780.1	K11137 TELO2, TEL2	telomere length regulation protein
LOC_Os02g38780.2	K11137 TELO2, TEL2	telomere length regulation protein
LOC_Os02g38780.3	K11137 TELO2, TEL2	telomere length regulation protein
LOC_Os01g42040.1	K13960 UBE2T, HSPC150	ubiquitin-conjugating enzyme E2 T [EC:6.3.2.19]
1.3 Environmental Information Processing
Membrane transport
02010 ABC transporters [PATH:ko02010]
LOC_Os01g35030.1	K05658 ABCB1	ATP-binding cassette, subfamily B (MDR/TAP), member 1
LOC_Os01g50100.1	K05658 ABCB1	ATP-binding cassette, subfamily B (MDR/TAP), member 1
Signal transduction
02020 Two-component system [PATH:ko02020]
LOC_Os02g50240.1	K01915 glnA	glutamine synthetase [EC:6.3.1.2]
LOC_Os02g50240.2	K01915 glnA	glutamine synthetase [EC:6.3.1.2]
04010 MAPK signaling pathway [PATH:ko04010]
LOC_Os03g16860.1	K03283 HSPA1_8	heat shock 70kDa protein 1/8
LOC_Os03g16860.2	K03283 HSPA1_8	heat shock 70kDa protein 1/8
LOC_Os05g38530.1	K03283 HSPA1_8	heat shock 70kDa protein 1/8
LOC_Os11g47760.1	K03283 HSPA1_8	heat shock 70kDa protein 1/8
LOC_Os11g47760.2	K03283 HSPA1_8	heat shock 70kDa protein 1/8
LOC_Os11g47760.3	K03283 HSPA1_8	heat shock 70kDa protein 1/8
LOC_Os11g47760.4	K03283 HSPA1_8	heat shock 70kDa protein 1/8
LOC_Os11g47760.5	K03283 HSPA1_8	heat shock 70kDa protein 1/8
LOC_Os11g47760.6	K03283 HSPA1_8	heat shock 70kDa protein 1/8
LOC_Os01g62290.1	K03283 HSPA1_8	heat shock 70kDa protein 1/8
LOC_Os01g62290.2	K03283 HSPA1_8	heat shock 70kDa protein 1/8
04310 Wnt signaling pathway [PATH:ko04310]
LOC_Os07g22680.1	K03094 SKP1, CBF3D	S-phase kinase-associated protein 1
04330 Notch signaling pathway [PATH:ko04330]
LOC_Os02g12380.1	K06067 HDAC1_2	histone deacetylase 1/2 [EC:3.5.1.98]
LOC_Os02g12380.2	K06067 HDAC1_2	histone deacetylase 1/2 [EC:3.5.1.98]
LOC_Os02g12380.3	K06067 HDAC1_2	histone deacetylase 1/2 [EC:3.5.1.98]
04350 TGF-beta signaling pathway [PATH:ko04350]
LOC_Os07g22680.1	K03094 SKP1, CBF3D	S-phase kinase-associated protein 1
04390 Hippo signaling pathway [PATH:ko04390]
LOC_Os02g36974.1	K06630 YWHAE	14-3-3 protein epsilon
LOC_Os02g36974.2	K06630 YWHAE	14-3-3 protein epsilon
LOC_Os02g36974.3	K06630 YWHAE	14-3-3 protein epsilon
LOC_Os02g36974.4	K06630 YWHAE	14-3-3 protein epsilon
LOC_Os02g36974.5	K06630 YWHAE	14-3-3 protein epsilon
LOC_Os02g36974.6	K06630 YWHAE	14-3-3 protein epsilon
04391 Hippo signaling pathway -fly [PATH:ko04391]
LOC_Os02g36974.1	K06630 YWHAE	14-3-3 protein epsilon
LOC_Os02g36974.2	K06630 YWHAE	14-3-3 protein epsilon
LOC_Os02g36974.3	K06630 YWHAE	14-3-3 protein epsilon
LOC_Os02g36974.4	K06630 YWHAE	14-3-3 protein epsilon
LOC_Os02g36974.5	K06630 YWHAE	14-3-3 protein epsilon
LOC_Os02g36974.6	K06630 YWHAE	14-3-3 protein epsilon
04066 HIF-1 signaling pathway [PATH:ko04066]
LOC_Os05g09500.1	K00844 HK	hexokinase [EC:2.7.1.1]
LOC_Os08g03290.1	K00134 GAPDH, gapA	glyceraldehyde 3-phosphate dehydrogenase [EC:1.2.1.12]
LOC_Os08g03290.2	K00134 GAPDH, gapA	glyceraldehyde 3-phosphate dehydrogenase [EC:1.2.1.12]
LOC_Os08g03290.3	K00134 GAPDH, gapA	glyceraldehyde 3-phosphate dehydrogenase [EC:1.2.1.12]
LOC_Os08g03290.4	K00134 GAPDH, gapA	glyceraldehyde 3-phosphate dehydrogenase [EC:1.2.1.12]
LOC_Os09g20820.1	K01689 ENO, eno	enolase [EC:4.2.1.11]
LOC_Os04g02900.1	K00161 PDHA, pdhA	pyruvate dehydrogenase E1 component subunit alpha [EC:1.2.4.1]
LOC_Os04g02900.2	K00161 PDHA, pdhA	pyruvate dehydrogenase E1 component subunit alpha [EC:1.2.4.1]
04020 Calcium signaling pathway [PATH:ko04020]
LOC_Os05g03610.1	K05857 PLCD	phosphatidylinositol phospholipase C, delta [EC:3.1.4.11]
LOC_Os07g48780.1	K02183 CALM	calmodulin
LOC_Os07g48780.2	K02183 CALM	calmodulin
04070 Phosphatidylinositol signaling system [PATH:ko04070]
LOC_Os03g12840.1	K00913 ITPK1	inositol-1,3,4-trisphosphate 5/6-kinase / inositol-tetrakisphosphate 1-kinase [EC:2.7.1.159 2.7.1.134]
LOC_Os03g12840.2	K00913 ITPK1	inositol-1,3,4-trisphosphate 5/6-kinase / inositol-tetrakisphosphate 1-kinase [EC:2.7.1.159 2.7.1.134]
LOC_Os03g12840.3	K00913 ITPK1	inositol-1,3,4-trisphosphate 5/6-kinase / inositol-tetrakisphosphate 1-kinase [EC:2.7.1.159 2.7.1.134]
LOC_Os10g01480.1	K00913 ITPK1	inositol-1,3,4-trisphosphate 5/6-kinase / inositol-tetrakisphosphate 1-kinase [EC:2.7.1.159 2.7.1.134]
LOC_Os03g28140.1	K00921 PIKFYVE, FAB1	1-phosphatidylinositol-3-phosphate 5-kinase [EC:2.7.1.150]
LOC_Os04g59540.1	K00921 PIKFYVE, FAB1	1-phosphatidylinositol-3-phosphate 5-kinase [EC:2.7.1.150]
LOC_Os08g33200.1	K00921 PIKFYVE, FAB1	1-phosphatidylinositol-3-phosphate 5-kinase [EC:2.7.1.150]
LOC_Os06g29650.1	K00999 CDIPT	CDP-diacylglycerol--inositol 3-phosphatidyltransferase [EC:2.7.8.11]
LOC_Os06g29650.2	K00999 CDIPT	CDP-diacylglycerol--inositol 3-phosphatidyltransferase [EC:2.7.8.11]
LOC_Os05g03610.1	K05857 PLCD	phosphatidylinositol phospholipase C, delta [EC:3.1.4.11]
LOC_Os07g48780.1	K02183 CALM	calmodulin
LOC_Os07g48780.2	K02183 CALM	calmodulin
04151 PI3K-Akt signaling pathway [PATH:ko04151]
LOC_Os02g36974.1	K06630 YWHAE	14-3-3 protein epsilon
LOC_Os02g36974.2	K06630 YWHAE	14-3-3 protein epsilon
LOC_Os02g36974.3	K06630 YWHAE	14-3-3 protein epsilon
LOC_Os02g36974.4	K06630 YWHAE	14-3-3 protein epsilon
LOC_Os02g36974.5	K06630 YWHAE	14-3-3 protein epsilon
LOC_Os02g36974.6	K06630 YWHAE	14-3-3 protein epsilon
04075 Plant hormone signal transduction [PATH:ko04075]
LOC_Os01g63770.1	K13946 AUX1, LAX	auxin influx carrier (AUX1 LAX family)
LOC_Os01g63770.2	K13946 AUX1, LAX	auxin influx carrier (AUX1 LAX family)
LOC_Os05g37470.1	K13946 AUX1, LAX	auxin influx carrier (AUX1 LAX family)
LOC_Os05g37470.2	K13946 AUX1, LAX	auxin influx carrier (AUX1 LAX family)
LOC_Os05g37470.3	K13946 AUX1, LAX	auxin influx carrier (AUX1 LAX family)
LOC_Os01g12160.1	K14487 GH3	auxin responsive GH3 gene family
LOC_Os01g12160.2	K14487 GH3	auxin responsive GH3 gene family
LOC_Os06g45970.1	K14488 SAUR	SAUR family protein
LOC_Os10g36703.1	K14488 SAUR	SAUR family protein
LOC_Os04g57720.1	K14492 ARR-A	two-component response regulator ARR-A family
LOC_Os11g04720.1	K14492 ARR-A	two-component response regulator ARR-A family
LOC_Os11g04720.2	K14492 ARR-A	two-component response regulator ARR-A family
LOC_Os12g04500.1	K14492 ARR-A	two-component response regulator ARR-A family
LOC_Os03g27280.1	K14498 SNRK2	serine/threonine-protein kinase SRK2 [EC:2.7.11.1]
LOC_Os03g41460.1	K14498 SNRK2	serine/threonine-protein kinase SRK2 [EC:2.7.11.1]
LOC_Os04g35240.1	K14498 SNRK2	serine/threonine-protein kinase SRK2 [EC:2.7.11.1]
LOC_Os10g41490.1	K14498 SNRK2	serine/threonine-protein kinase SRK2 [EC:2.7.11.1]
LOC_Os10g41490.2	K14498 SNRK2	serine/threonine-protein kinase SRK2 [EC:2.7.11.1]
LOC_Os10g41490.3	K14498 SNRK2	serine/threonine-protein kinase SRK2 [EC:2.7.11.1]
LOC_Os06g10880.1	K14432 ABF	ABA responsive element binding factor
LOC_Os06g10880.2	K14432 ABF	ABA responsive element binding factor
LOC_Os06g10880.3	K14432 ABF	ABA responsive element binding factor
LOC_Os07g48660.1	K14432 ABF	ABA responsive element binding factor
LOC_Os09g28310.1	K14432 ABF	ABA responsive element binding factor
LOC_Os01g59760.1	K14432 ABF	ABA responsive element binding factor
LOC_Os04g08740.1	K14509 ETR, ERS	ethylene receptor [EC:2.7.13.-]
LOC_Os04g08740.2	K14509 ETR, ERS	ethylene receptor [EC:2.7.13.-]
LOC_Os04g08740.3	K14509 ETR, ERS	ethylene receptor [EC:2.7.13.-]
LOC_Os02g32610.2	K14510 CTR1	serine/threonine-protein kinase CTR1 [EC:2.7.11.1]
LOC_Os02g32610.3	K14510 CTR1	serine/threonine-protein kinase CTR1 [EC:2.7.11.1]
LOC_Os02g32610.4	K14510 CTR1	serine/threonine-protein kinase CTR1 [EC:2.7.11.1]
LOC_Os06g40360.1	K14515 EBF1_2	EIN3-binding F-box protein
LOC_Os06g40360.2	K14515 EBF1_2	EIN3-binding F-box protein
LOC_Os09g23660.1	K13464 JAZ	jasmonate ZIM domain-containing protein
LOC_Os09g23660.2	K13464 JAZ	jasmonate ZIM domain-containing protein
LOC_Os03g08310.1	K13464 JAZ	jasmonate ZIM domain-containing protein
LOC_Os03g08320.1	K13464 JAZ	jasmonate ZIM domain-containing protein
LOC_Os03g08330.1	K13464 JAZ	jasmonate ZIM domain-containing protein
LOC_Os10g25290.1	K13464 JAZ	jasmonate ZIM domain-containing protein
LOC_Os01g72020.1	K14508 NPR1	regulatory protein NPR1
LOC_Os01g72020.2	K14508 NPR1	regulatory protein NPR1
LOC_Os11g04600.1	K14508 NPR1	regulatory protein NPR1
LOC_Os12g04410.1	K14508 NPR1	regulatory protein NPR1
LOC_Os08g07970.1	K14431 TGA	transcription factor TGA
LOC_Os08g07970.2	K14431 TGA	transcription factor TGA
LOC_Os08g07970.3	K14431 TGA	transcription factor TGA
LOC_Os01g59350.1	K14431 TGA	transcription factor TGA
LOC_Os01g59350.2	K14431 TGA	transcription factor TGA
1.4 Cellular Processes
Transport and catabolism
04144 Endocytosis [PATH:ko04144]
LOC_Os05g07880.1	K01115 PLD1_2	phospholipase D1/2 [EC:3.1.4.4]
LOC_Os05g07880.2	K01115 PLD1_2	phospholipase D1/2 [EC:3.1.4.4]
LOC_Os10g38060.1	K01115 PLD1_2	phospholipase D1/2 [EC:3.1.4.4]
LOC_Os10g38060.2	K01115 PLD1_2	phospholipase D1/2 [EC:3.1.4.4]
LOC_Os03g16860.1	K03283 HSPA1_8	heat shock 70kDa protein 1/8
LOC_Os03g16860.2	K03283 HSPA1_8	heat shock 70kDa protein 1/8
LOC_Os05g38530.1	K03283 HSPA1_8	heat shock 70kDa protein 1/8
LOC_Os11g47760.1	K03283 HSPA1_8	heat shock 70kDa protein 1/8
LOC_Os11g47760.2	K03283 HSPA1_8	heat shock 70kDa protein 1/8
LOC_Os11g47760.3	K03283 HSPA1_8	heat shock 70kDa protein 1/8
LOC_Os11g47760.4	K03283 HSPA1_8	heat shock 70kDa protein 1/8
LOC_Os11g47760.5	K03283 HSPA1_8	heat shock 70kDa protein 1/8
LOC_Os11g47760.6	K03283 HSPA1_8	heat shock 70kDa protein 1/8
LOC_Os01g62290.1	K03283 HSPA1_8	heat shock 70kDa protein 1/8
LOC_Os01g62290.2	K03283 HSPA1_8	heat shock 70kDa protein 1/8
LOC_Os01g01350.1	K12198 CHMP5, VPS60	charged multivesicular body protein 5
LOC_Os01g01350.2	K12198 CHMP5, VPS60	charged multivesicular body protein 5
LOC_Os08g42530.1	K12489 ACAP	Arf-GAP with coiled-coil, ANK repeat and PH domain-containing protein
04145 Phagosome [PATH:ko04145]
LOC_Os01g12260.1	K02150 ATPeVE, ATP6E	V-type H+-transporting ATPase subunit E [EC:3.6.3.14]
LOC_Os04g51270.1	K02152 ATPeVG, ATP6G1	V-type H+-transporting ATPase subunit G [EC:3.6.3.14]
LOC_Os04g51270.2	K02152 ATPeVG, ATP6G1	V-type H+-transporting ATPase subunit G [EC:3.6.3.14]
LOC_Os03g28140.1	K00921 PIKFYVE, FAB1	1-phosphatidylinositol-3-phosphate 5-kinase [EC:2.7.1.150]
LOC_Os04g59540.1	K00921 PIKFYVE, FAB1	1-phosphatidylinositol-3-phosphate 5-kinase [EC:2.7.1.150]
LOC_Os08g33200.1	K00921 PIKFYVE, FAB1	1-phosphatidylinositol-3-phosphate 5-kinase [EC:2.7.1.150]
04142 Lysosome [PATH:ko04142]
LOC_Os05g51570.1	K01369 LGMN	legumain [EC:3.4.22.34]
LOC_Os12g18110.1	K12386 CTNS	cystinosin
LOC_Os12g18110.2	K12386 CTNS	cystinosin
LOC_Os12g18110.3	K12386 CTNS	cystinosin
LOC_Os01g70550.1	K10532 HGSNAT	heparan-alpha-glucosaminide N-acetyltransferase [EC:2.3.1.78]
LOC_Os01g70550.2	K10532 HGSNAT	heparan-alpha-glucosaminide N-acetyltransferase [EC:2.3.1.78]
LOC_Os01g70550.3	K10532 HGSNAT	heparan-alpha-glucosaminide N-acetyltransferase [EC:2.3.1.78]
04146 Peroxisome [PATH:ko04146]
LOC_Os03g38730.1	K13348 MPV17	protein Mpv17
LOC_Os03g38730.2	K13348 MPV17	protein Mpv17
LOC_Os03g38730.3	K13348 MPV17	protein Mpv17
LOC_Os08g45210.1	K13348 MPV17	protein Mpv17
LOC_Os08g45210.2	K13348 MPV17	protein Mpv17
LOC_Os09g14600.1	K13348 MPV17	protein Mpv17
LOC_Os01g06600.1	K00232 E1.3.3.6, ACOX1, ACOX3	acyl-CoA oxidase [EC:1.3.3.6]
LOC_Os01g06600.2	K00232 E1.3.3.6, ACOX1, ACOX3	acyl-CoA oxidase [EC:1.3.3.6]
LOC_Os11g39220.1	K00232 E1.3.3.6, ACOX1, ACOX3	acyl-CoA oxidase [EC:1.3.3.6]
LOC_Os11g39220.2	K00232 E1.3.3.6, ACOX1, ACOX3	acyl-CoA oxidase [EC:1.3.3.6]
LOC_Os06g23870.1	K00232 E1.3.3.6, ACOX1, ACOX3	acyl-CoA oxidase [EC:1.3.3.6]
LOC_Os06g23870.2	K00232 E1.3.3.6, ACOX1, ACOX3	acyl-CoA oxidase [EC:1.3.3.6]
LOC_Os05g04170.1	K01897 ACSL, fadD	long-chain acyl-CoA synthetase [EC:6.2.1.3]
LOC_Os05g04170.2	K01897 ACSL, fadD	long-chain acyl-CoA synthetase [EC:6.2.1.3]
LOC_Os05g04170.3	K01897 ACSL, fadD	long-chain acyl-CoA synthetase [EC:6.2.1.3]
LOC_Os05g04170.4	K01897 ACSL, fadD	long-chain acyl-CoA synthetase [EC:6.2.1.3]
LOC_Os06g06350.1	K01897 ACSL, fadD	long-chain acyl-CoA synthetase [EC:6.2.1.3]
LOC_Os06g06350.2	K01897 ACSL, fadD	long-chain acyl-CoA synthetase [EC:6.2.1.3]
LOC_Os07g30600.1	K13356 FAR	fatty acyl-CoA reductase [EC:1.2.1.-]
LOC_Os12g04020.1	K01640 E4.1.3.4, HMGCL, hmgL	hydroxymethylglutaryl-CoA lyase [EC:4.1.3.4]
LOC_Os12g04020.2	K01640 E4.1.3.4, HMGCL, hmgL	hydroxymethylglutaryl-CoA lyase [EC:4.1.3.4]
LOC_Os04g53210.1	K11517 HAO	(S)-2-hydroxy-acid oxidase [EC:1.1.3.15]
LOC_Os04g53210.3	K11517 HAO	(S)-2-hydroxy-acid oxidase [EC:1.1.3.15]
LOC_Os07g42440.1	K11517 HAO	(S)-2-hydroxy-acid oxidase [EC:1.1.3.15]
LOC_Os07g42440.2	K11517 HAO	(S)-2-hydroxy-acid oxidase [EC:1.1.3.15]
LOC_Os07g42440.3	K11517 HAO	(S)-2-hydroxy-acid oxidase [EC:1.1.3.15]
LOC_Os07g42440.4	K11517 HAO	(S)-2-hydroxy-acid oxidase [EC:1.1.3.15]
LOC_Os06g51150.1	K03781 katE, CAT, catB, srpA	catalase [EC:1.11.1.6]
LOC_Os06g51150.2	K03781 katE, CAT, catB, srpA	catalase [EC:1.11.1.6]
LOC_Os06g02500.1	K04564 SOD2	superoxide dismutase, Fe-Mn family [EC:1.15.1.1]
Cell motility
04810 Regulation of actin cytoskeleton [PATH:ko04810]
LOC_Os03g28140.1	K00921 PIKFYVE, FAB1	1-phosphatidylinositol-3-phosphate 5-kinase [EC:2.7.1.150]
LOC_Os04g59540.1	K00921 PIKFYVE, FAB1	1-phosphatidylinositol-3-phosphate 5-kinase [EC:2.7.1.150]
LOC_Os08g33200.1	K00921 PIKFYVE, FAB1	1-phosphatidylinositol-3-phosphate 5-kinase [EC:2.7.1.150]
LOC_Os03g05020.1	K05749 CYFIP	cytoplasmic FMR1 interacting protein
LOC_Os05g02250.1	K05765 CFL	cofilin
LOC_Os03g60580.1	K05765 CFL	cofilin
Cell growth and death
04110 Cell cycle [PATH:ko04110]
LOC_Os02g12380.1	K06067 HDAC1_2	histone deacetylase 1/2 [EC:3.5.1.98]
LOC_Os02g12380.2	K06067 HDAC1_2	histone deacetylase 1/2 [EC:3.5.1.98]
LOC_Os02g12380.3	K06067 HDAC1_2	histone deacetylase 1/2 [EC:3.5.1.98]
LOC_Os07g22680.1	K03094 SKP1, CBF3D	S-phase kinase-associated protein 1
LOC_Os12g31810.1	K06627 CCNA	cyclin A
LOC_Os02g36974.1	K06630 YWHAE	14-3-3 protein epsilon
LOC_Os02g36974.2	K06630 YWHAE	14-3-3 protein epsilon
LOC_Os02g36974.3	K06630 YWHAE	14-3-3 protein epsilon
LOC_Os02g36974.4	K06630 YWHAE	14-3-3 protein epsilon
LOC_Os02g36974.5	K06630 YWHAE	14-3-3 protein epsilon
LOC_Os02g36974.6	K06630 YWHAE	14-3-3 protein epsilon
LOC_Os07g44004.1	K12456 APC13	anaphase-promoting complex subunit 13
LOC_Os06g50910.1	K06640 ATR	serine/threonine-protein kinase ATR [EC:2.7.11.1]
LOC_Os06g50910.2	K06640 ATR	serine/threonine-protein kinase ATR [EC:2.7.11.1]
LOC_Os06g50910.3	K06640 ATR	serine/threonine-protein kinase ATR [EC:2.7.11.1]
04111 Cell cycle - yeast [PATH:ko04111]
LOC_Os07g22680.1	K03094 SKP1, CBF3D	S-phase kinase-associated protein 1
LOC_Os06g04190.1	K02830 HRAD1, RAD17	cell cycle checkpoint protein [EC:3.1.11.2]
LOC_Os06g04190.2	K02830 HRAD1, RAD17	cell cycle checkpoint protein [EC:3.1.11.2]
04112 Cell cycle - Caulobacter [PATH:ko04112]
LOC_Os04g56970.1	K03531 ftsZ	cell division protein FtsZ
LOC_Os04g56970.2	K03531 ftsZ	cell division protein FtsZ
LOC_Os01g32350.1	K01358 clpP, CLPP	ATP-dependent Clp protease, protease subunit [EC:3.4.21.92]
LOC_Os01g32350.2	K01358 clpP, CLPP	ATP-dependent Clp protease, protease subunit [EC:3.4.21.92]
LOC_Os01g32350.3	K01358 clpP, CLPP	ATP-dependent Clp protease, protease subunit [EC:3.4.21.92]
LOC_Os03g19510.1	K01358 clpP, CLPP	ATP-dependent Clp protease, protease subunit [EC:3.4.21.92]
LOC_Os04g44400.1	K01358 clpP, CLPP	ATP-dependent Clp protease, protease subunit [EC:3.4.21.92]
04113 Meiosis - yeast [PATH:ko04113]
LOC_Os06g04190.1	K02830 HRAD1, RAD17	cell cycle checkpoint protein [EC:3.1.11.2]
LOC_Os06g04190.2	K02830 HRAD1, RAD17	cell cycle checkpoint protein [EC:3.1.11.2]
04114 Oocyte meiosis [PATH:ko04114]
LOC_Os02g36974.1	K06630 YWHAE	14-3-3 protein epsilon
LOC_Os02g36974.2	K06630 YWHAE	14-3-3 protein epsilon
LOC_Os02g36974.3	K06630 YWHAE	14-3-3 protein epsilon
LOC_Os02g36974.4	K06630 YWHAE	14-3-3 protein epsilon
LOC_Os02g36974.5	K06630 YWHAE	14-3-3 protein epsilon
LOC_Os02g36974.6	K06630 YWHAE	14-3-3 protein epsilon
LOC_Os07g22680.1	K03094 SKP1, CBF3D	S-phase kinase-associated protein 1
LOC_Os07g44004.1	K12456 APC13	anaphase-promoting complex subunit 13
LOC_Os07g48780.1	K02183 CALM	calmodulin
LOC_Os07g48780.2	K02183 CALM	calmodulin
04115 p53 signaling pathway [PATH:ko04115]
LOC_Os06g50910.1	K06640 ATR	serine/threonine-protein kinase ATR [EC:2.7.11.1]
LOC_Os06g50910.2	K06640 ATR	serine/threonine-protein kinase ATR [EC:2.7.11.1]
LOC_Os06g50910.3	K06640 ATR	serine/threonine-protein kinase ATR [EC:2.7.11.1]
LOC_Os06g14620.1	K10808 RRM2	ribonucleoside-diphosphate reductase subunit M2 [EC:1.17.4.1]
LOC_Os02g02380.1	K10143 RFWD2, COP1	E3 ubiquitin-protein ligase RFWD2 [EC:6.3.2.19]
LOC_Os02g53140.1	K10143 RFWD2, COP1	E3 ubiquitin-protein ligase RFWD2 [EC:6.3.2.19]
LOC_Os03g05270.1	K10144 RCHY1, PIRH2	RING finger and CHY zinc finger domain-containing protein 1 [EC:6.3.2.19]
LOC_Os03g05270.2	K10144 RCHY1, PIRH2	RING finger and CHY zinc finger domain-containing protein 1 [EC:6.3.2.19]
LOC_Os03g05270.3	K10144 RCHY1, PIRH2	RING finger and CHY zinc finger domain-containing protein 1 [EC:6.3.2.19]
Cell communication
04510 Focal adhesion [PATH:ko04510]
04520 Adherens junction [PATH:ko04520]
04530 Tight junction [PATH:ko04530]
04540 Gap junction [PATH:ko04540]
1.5 Organismal Systems
Immune system
04623 Cytosolic DNA-sensing pathway [PATH:ko04623]
LOC_Os10g35290.1	K03021 RPC2, POLR3B	DNA-directed RNA polymerase III subunit RPC2 [EC:2.7.7.6]
LOC_Os02g45120.1	K03019 RPC11, POLR3K	DNA-directed RNA polymerase III subunit RPC10
LOC_Os02g45120.2	K03019 RPC11, POLR3K	DNA-directed RNA polymerase III subunit RPC10
LOC_Os02g45120.3	K03019 RPC11, POLR3K	DNA-directed RNA polymerase III subunit RPC10
04612 Antigen processing and presentation [PATH:ko04612]
LOC_Os03g16860.1	K03283 HSPA1_8	heat shock 70kDa protein 1/8
LOC_Os03g16860.2	K03283 HSPA1_8	heat shock 70kDa protein 1/8
LOC_Os05g38530.1	K03283 HSPA1_8	heat shock 70kDa protein 1/8
LOC_Os11g47760.1	K03283 HSPA1_8	heat shock 70kDa protein 1/8
LOC_Os11g47760.2	K03283 HSPA1_8	heat shock 70kDa protein 1/8
LOC_Os11g47760.3	K03283 HSPA1_8	heat shock 70kDa protein 1/8
LOC_Os11g47760.4	K03283 HSPA1_8	heat shock 70kDa protein 1/8
LOC_Os11g47760.5	K03283 HSPA1_8	heat shock 70kDa protein 1/8
LOC_Os11g47760.6	K03283 HSPA1_8	heat shock 70kDa protein 1/8
LOC_Os01g62290.1	K03283 HSPA1_8	heat shock 70kDa protein 1/8
LOC_Os01g62290.2	K03283 HSPA1_8	heat shock 70kDa protein 1/8
LOC_Os05g51570.1	K01369 LGMN	legumain [EC:3.4.22.34]
LOC_Os12g42400.1	K08064 NFYA	nuclear transcription factor Y, alpha
LOC_Os12g42400.2	K08064 NFYA	nuclear transcription factor Y, alpha
LOC_Os12g42400.3	K08064 NFYA	nuclear transcription factor Y, alpha
LOC_Os12g42400.4	K08064 NFYA	nuclear transcription factor Y, alpha
04666 Fc gamma R-mediated phagocytosis [PATH:ko04666]
LOC_Os05g07880.1	K01115 PLD1_2	phospholipase D1/2 [EC:3.1.4.4]
LOC_Os05g07880.2	K01115 PLD1_2	phospholipase D1/2 [EC:3.1.4.4]
LOC_Os10g38060.1	K01115 PLD1_2	phospholipase D1/2 [EC:3.1.4.4]
LOC_Os10g38060.2	K01115 PLD1_2	phospholipase D1/2 [EC:3.1.4.4]
LOC_Os05g02250.1	K05765 CFL	cofilin
LOC_Os03g60580.1	K05765 CFL	cofilin
Endocrine system
04910 Insulin signaling pathway [PATH:ko04910]
LOC_Os07g48780.1	K02183 CALM	calmodulin
LOC_Os07g48780.2	K02183 CALM	calmodulin
LOC_Os11g05880.1	K07195 EXOC7, EXO70	exocyst complex component 7
LOC_Os05g09500.1	K00844 HK	hexokinase [EC:2.7.1.1]
LOC_Os07g48790.1	K07199 PRKAB	5'-AMP-activated protein kinase, regulatory beta subunit
LOC_Os05g41220.1	K07199 PRKAB	5'-AMP-activated protein kinase, regulatory beta subunit
LOC_Os05g41220.2	K07199 PRKAB	5'-AMP-activated protein kinase, regulatory beta subunit
04920 Adipocytokine signaling pathway [PATH:ko04920]
LOC_Os05g04170.1	K01897 ACSL, fadD	long-chain acyl-CoA synthetase [EC:6.2.1.3]
LOC_Os05g04170.2	K01897 ACSL, fadD	long-chain acyl-CoA synthetase [EC:6.2.1.3]
LOC_Os05g04170.3	K01897 ACSL, fadD	long-chain acyl-CoA synthetase [EC:6.2.1.3]
LOC_Os05g04170.4	K01897 ACSL, fadD	long-chain acyl-CoA synthetase [EC:6.2.1.3]
LOC_Os06g06350.1	K01897 ACSL, fadD	long-chain acyl-CoA synthetase [EC:6.2.1.3]
LOC_Os06g06350.2	K01897 ACSL, fadD	long-chain acyl-CoA synthetase [EC:6.2.1.3]
LOC_Os07g48790.1	K07199 PRKAB	5'-AMP-activated protein kinase, regulatory beta subunit
LOC_Os05g41220.1	K07199 PRKAB	5'-AMP-activated protein kinase, regulatory beta subunit
LOC_Os05g41220.2	K07199 PRKAB	5'-AMP-activated protein kinase, regulatory beta subunit
03320 PPAR signaling pathway [PATH:ko03320]
LOC_Os05g04170.1	K01897 ACSL, fadD	long-chain acyl-CoA synthetase [EC:6.2.1.3]
LOC_Os05g04170.2	K01897 ACSL, fadD	long-chain acyl-CoA synthetase [EC:6.2.1.3]
LOC_Os05g04170.3	K01897 ACSL, fadD	long-chain acyl-CoA synthetase [EC:6.2.1.3]
LOC_Os05g04170.4	K01897 ACSL, fadD	long-chain acyl-CoA synthetase [EC:6.2.1.3]
LOC_Os06g06350.1	K01897 ACSL, fadD	long-chain acyl-CoA synthetase [EC:6.2.1.3]
LOC_Os06g06350.2	K01897 ACSL, fadD	long-chain acyl-CoA synthetase [EC:6.2.1.3]
LOC_Os01g06600.1	K00232 E1.3.3.6, ACOX1, ACOX3	acyl-CoA oxidase [EC:1.3.3.6]
LOC_Os01g06600.2	K00232 E1.3.3.6, ACOX1, ACOX3	acyl-CoA oxidase [EC:1.3.3.6]
LOC_Os11g39220.1	K00232 E1.3.3.6, ACOX1, ACOX3	acyl-CoA oxidase [EC:1.3.3.6]
LOC_Os11g39220.2	K00232 E1.3.3.6, ACOX1, ACOX3	acyl-CoA oxidase [EC:1.3.3.6]
LOC_Os06g23870.1	K00232 E1.3.3.6, ACOX1, ACOX3	acyl-CoA oxidase [EC:1.3.3.6]
LOC_Os06g23870.2	K00232 E1.3.3.6, ACOX1, ACOX3	acyl-CoA oxidase [EC:1.3.3.6]
LOC_Os02g06640.1	K08770 UBC	ubiquitin C
LOC_Os02g06640.3	K08770 UBC	ubiquitin C
LOC_Os02g06640.4	K08770 UBC	ubiquitin C
LOC_Os04g53620.1	K08770 UBC	ubiquitin C
LOC_Os04g53620.2	K08770 UBC	ubiquitin C
LOC_Os04g53620.4	K08770 UBC	ubiquitin C
LOC_Os05g42424.1	K08770 UBC	ubiquitin C
04912 GnRH signaling pathway [PATH:ko04912]
LOC_Os07g48780.1	K02183 CALM	calmodulin
LOC_Os07g48780.2	K02183 CALM	calmodulin
LOC_Os05g07880.1	K01115 PLD1_2	phospholipase D1/2 [EC:3.1.4.4]
LOC_Os05g07880.2	K01115 PLD1_2	phospholipase D1/2 [EC:3.1.4.4]
LOC_Os10g38060.1	K01115 PLD1_2	phospholipase D1/2 [EC:3.1.4.4]
LOC_Os10g38060.2	K01115 PLD1_2	phospholipase D1/2 [EC:3.1.4.4]
04914 Progesterone-mediated oocyte maturation [PATH:ko04914]
LOC_Os12g31810.1	K06627 CCNA	cyclin A
LOC_Os07g44004.1	K12456 APC13	anaphase-promoting complex subunit 13
04916 Melanogenesis [PATH:ko04916]
LOC_Os07g48780.1	K02183 CALM	calmodulin
LOC_Os07g48780.2	K02183 CALM	calmodulin
Circulatory system
04270 Vascular smooth muscle contraction [PATH:ko04270]
LOC_Os07g48780.1	K02183 CALM	calmodulin
LOC_Os07g48780.2	K02183 CALM	calmodulin
Digestive system
04970 Salivary secretion [PATH:ko04970]
LOC_Os07g48780.1	K02183 CALM	calmodulin
LOC_Os07g48780.2	K02183 CALM	calmodulin
04971 Gastric acid secretion [PATH:ko04971]
LOC_Os07g48780.1	K02183 CALM	calmodulin
LOC_Os07g48780.2	K02183 CALM	calmodulin
04976 Bile secretion [PATH:ko04976]
LOC_Os01g35030.1	K05658 ABCB1	ATP-binding cassette, subfamily B (MDR/TAP), member 1
LOC_Os01g50100.1	K05658 ABCB1	ATP-binding cassette, subfamily B (MDR/TAP), member 1
04973 Carbohydrate digestion and absorption [PATH:ko04973]
LOC_Os05g09500.1	K00844 HK	hexokinase [EC:2.7.1.1]
04974 Protein digestion and absorption [PATH:ko04974]
LOC_Os06g43930.1	K01285 PRCP	lysosomal Pro-X carboxypeptidase [EC:3.4.16.2]
LOC_Os06g43930.2	K01285 PRCP	lysosomal Pro-X carboxypeptidase [EC:3.4.16.2]
04978 Mineral absorption [PATH:ko04978]
LOC_Os06g40080.1	K00510 HMOX, hmuO, ho	heme oxygenase [EC:1.14.99.3]
LOC_Os12g01530.1	K00522 FTH1	ferritin heavy chain [EC:1.16.3.1]
LOC_Os12g01530.2	K00522 FTH1	ferritin heavy chain [EC:1.16.3.1]
LOC_Os12g01530.3	K00522 FTH1	ferritin heavy chain [EC:1.16.3.1]
LOC_Os11g01530.1	K00522 FTH1	ferritin heavy chain [EC:1.16.3.1]
LOC_Os11g01530.2	K00522 FTH1	ferritin heavy chain [EC:1.16.3.1]
Excretory system
04964 Proximal tubule bicarbonate reclamation [PATH:ko04964]
LOC_Os02g43470.1	K00261 E1.4.1.3	glutamate dehydrogenase (NAD(P)+) [EC:1.4.1.3]
LOC_Os04g45970.1	K00261 E1.4.1.3	glutamate dehydrogenase (NAD(P)+) [EC:1.4.1.3]
LOC_Os04g45970.2	K00261 E1.4.1.3	glutamate dehydrogenase (NAD(P)+) [EC:1.4.1.3]
04966 Collecting duct acid secretion [PATH:ko04966]
LOC_Os04g51270.1	K02152 ATPeVG, ATP6G1	V-type H+-transporting ATPase subunit G [EC:3.6.3.14]
LOC_Os04g51270.2	K02152 ATPeVG, ATP6G1	V-type H+-transporting ATPase subunit G [EC:3.6.3.14]
LOC_Os01g12260.1	K02150 ATPeVE, ATP6E	V-type H+-transporting ATPase subunit E [EC:3.6.3.14]
Nervous system
04724 Glutamatergic synapse [PATH:ko04724]
LOC_Os05g07880.1	K01115 PLD1_2	phospholipase D1/2 [EC:3.1.4.4]
LOC_Os05g07880.2	K01115 PLD1_2	phospholipase D1/2 [EC:3.1.4.4]
LOC_Os10g38060.1	K01115 PLD1_2	phospholipase D1/2 [EC:3.1.4.4]
LOC_Os10g38060.2	K01115 PLD1_2	phospholipase D1/2 [EC:3.1.4.4]
LOC_Os02g50240.1	K01915 glnA	glutamine synthetase [EC:6.3.1.2]
LOC_Os02g50240.2	K01915 glnA	glutamine synthetase [EC:6.3.1.2]
04727 GABAergic synapse [PATH:ko04727]
LOC_Os08g36320.1	K01580 E4.1.1.15, gadB, gadA, GAD	glutamate decarboxylase [EC:4.1.1.15]
LOC_Os08g36320.2	K01580 E4.1.1.15, gadB, gadA, GAD	glutamate decarboxylase [EC:4.1.1.15]
LOC_Os08g36320.3	K01580 E4.1.1.15, gadB, gadA, GAD	glutamate decarboxylase [EC:4.1.1.15]
LOC_Os08g36320.4	K01580 E4.1.1.15, gadB, gadA, GAD	glutamate decarboxylase [EC:4.1.1.15]
LOC_Os08g36320.5	K01580 E4.1.1.15, gadB, gadA, GAD	glutamate decarboxylase [EC:4.1.1.15]
LOC_Os03g13300.1	K01580 E4.1.1.15, gadB, gadA, GAD	glutamate decarboxylase [EC:4.1.1.15]
LOC_Os03g51080.1	K01580 E4.1.1.15, gadB, gadA, GAD	glutamate decarboxylase [EC:4.1.1.15]
LOC_Os11g19240.1	K15015 SLC32A, VGAT	solute carrier family 32 (vesicular inhibitory amino acid transporter)
LOC_Os02g50240.1	K01915 glnA	glutamine synthetase [EC:6.3.1.2]
LOC_Os02g50240.2	K01915 glnA	glutamine synthetase [EC:6.3.1.2]
04728 Dopaminergic synapse [PATH:ko04728]
LOC_Os07g48780.1	K02183 CALM	calmodulin
LOC_Os07g48780.2	K02183 CALM	calmodulin
04720 Long-term potentiation [PATH:ko04720]
LOC_Os07g48780.1	K02183 CALM	calmodulin
LOC_Os07g48780.2	K02183 CALM	calmodulin
04723 Retrograde endocannabinoid signaling [PATH:ko04723]
LOC_Os11g19240.1	K15015 SLC32A, VGAT	solute carrier family 32 (vesicular inhibitory amino acid transporter)
04721 Synaptic vesicle cycle [PATH:ko04721]
LOC_Os11g19240.1	K15015 SLC32A, VGAT	solute carrier family 32 (vesicular inhibitory amino acid transporter)
LOC_Os01g12260.1	K02150 ATPeVE, ATP6E	V-type H+-transporting ATPase subunit E [EC:3.6.3.14]
LOC_Os04g51270.1	K02152 ATPeVG, ATP6G1	V-type H+-transporting ATPase subunit G [EC:3.6.3.14]
LOC_Os04g51270.2	K02152 ATPeVG, ATP6G1	V-type H+-transporting ATPase subunit G [EC:3.6.3.14]
04722 Neurotrophin signaling pathway [PATH:ko04722]
LOC_Os07g48780.1	K02183 CALM	calmodulin
LOC_Os07g48780.2	K02183 CALM	calmodulin
LOC_Os02g36974.1	K06630 YWHAE	14-3-3 protein epsilon
LOC_Os02g36974.2	K06630 YWHAE	14-3-3 protein epsilon
LOC_Os02g36974.3	K06630 YWHAE	14-3-3 protein epsilon
LOC_Os02g36974.4	K06630 YWHAE	14-3-3 protein epsilon
LOC_Os02g36974.5	K06630 YWHAE	14-3-3 protein epsilon
LOC_Os02g36974.6	K06630 YWHAE	14-3-3 protein epsilon
Sensory system
04744 Phototransduction [PATH:ko04744]
LOC_Os07g48780.1	K02183 CALM	calmodulin
LOC_Os07g48780.2	K02183 CALM	calmodulin
04745 Phototransduction - fly [PATH:ko04745]
LOC_Os07g48780.1	K02183 CALM	calmodulin
LOC_Os07g48780.2	K02183 CALM	calmodulin
04740 Olfactory transduction [PATH:ko04740]
LOC_Os07g48780.1	K02183 CALM	calmodulin
LOC_Os07g48780.2	K02183 CALM	calmodulin
Development
04360 Axon guidance [PATH:ko04360]
LOC_Os05g02250.1	K05765 CFL	cofilin
LOC_Os03g60580.1	K05765 CFL	cofilin
Environmental adaptation
04710 Circadian rhythm [PATH:ko04710]
LOC_Os02g10990.1	K02295 CRY	cryptochrome
LOC_Os07g22680.1	K03094 SKP1, CBF3D	S-phase kinase-associated protein 1
LOC_Os07g48790.1	K07199 PRKAB	5'-AMP-activated protein kinase, regulatory beta subunit
LOC_Os05g41220.1	K07199 PRKAB	5'-AMP-activated protein kinase, regulatory beta subunit
LOC_Os05g41220.2	K07199 PRKAB	5'-AMP-activated protein kinase, regulatory beta subunit
04713 Circadian entrainment [PATH:ko04713]
LOC_Os07g48780.1	K02183 CALM	calmodulin
LOC_Os07g48780.2	K02183 CALM	calmodulin
04712 Circadian rhythm - plant [PATH:ko04712]
LOC_Os08g06110.2	K12133 LHY	LATE ELONGATED HYPOCOTYL
LOC_Os08g06110.3	K12133 LHY	LATE ELONGATED HYPOCOTYL
LOC_Os08g06110.4	K12133 LHY	LATE ELONGATED HYPOCOTYL
LOC_Os08g06110.5	K12133 LHY	LATE ELONGATED HYPOCOTYL
LOC_Os01g08700.1	K12124 GI	GIGANTEA
LOC_Os01g08700.2	K12124 GI	GIGANTEA
LOC_Os01g08700.3	K12124 GI	GIGANTEA
LOC_Os01g08700.4	K12124 GI	GIGANTEA
LOC_Os01g08700.5	K12124 GI	GIGANTEA
LOC_Os01g08700.6	K12124 GI	GIGANTEA
LOC_Os01g08700.8	K12124 GI	GIGANTEA
LOC_Os11g32650.1	K00660 CHS	chalcone synthase [EC:2.3.1.74]
LOC_Os02g02380.1	K10143 RFWD2, COP1	E3 ubiquitin-protein ligase RFWD2 [EC:6.3.2.19]
LOC_Os02g53140.1	K10143 RFWD2, COP1	E3 ubiquitin-protein ligase RFWD2 [EC:6.3.2.19]
LOC_Os11g34460.1	K12116 FKF1	flavin-binding kelch repeat F-box protein 1
LOC_Os11g34460.2	K12116 FKF1	flavin-binding kelch repeat F-box protein 1
LOC_Os11g34460.3	K12116 FKF1	flavin-binding kelch repeat F-box protein 1
LOC_Os01g11940.1	K16223 FT	protein FLOWERING LOCUS T
LOC_Os02g10860.1	K16241 HY5	transcription factor HY5
04626 Plant-pathogen interaction [PATH:ko04626]
LOC_Os02g46090.1	K13412 CPK	calcium-dependent protein kinase [EC:2.7.11.1]
LOC_Os07g48780.1	K02183 CALM	calmodulin
LOC_Os07g48780.2	K02183 CALM	calmodulin
LOC_Os01g72100.1	K13448 CML	calcium-binding protein CML
LOC_Os03g21380.1	K13448 CML	calcium-binding protein CML
LOC_Os03g21380.2	K13448 CML	calcium-binding protein CML
LOC_Os05g13580.1	K13448 CML	calcium-binding protein CML
LOC_Os07g08890.1	K13457 RPM1, RPS3	disease resistance protein RPM1
LOC_Os06g48520.1	K13457 RPM1, RPS3	disease resistance protein RPM1
LOC_Os09g23660.1	K13464 JAZ	jasmonate ZIM domain-containing protein
LOC_Os09g23660.2	K13464 JAZ	jasmonate ZIM domain-containing protein
LOC_Os03g08310.1	K13464 JAZ	jasmonate ZIM domain-containing protein
LOC_Os03g08320.1	K13464 JAZ	jasmonate ZIM domain-containing protein
LOC_Os03g08330.1	K13464 JAZ	jasmonate ZIM domain-containing protein
LOC_Os10g25290.1	K13464 JAZ	jasmonate ZIM domain-containing protein
LOC_Os03g04110.1	K13473 CEBIP	chitin elicitor-binding protein
LOC_Os03g04110.2	K13473 CEBIP	chitin elicitor-binding protein
LOC_Os11g34624.1	K13473 CEBIP	chitin elicitor-binding protein
