# Supplementary material for: Differential Expression of Genes at Panicle Initiation and Grain Filling Stages Implied in Heterosis of Rice Hybrids
Source: Int J Mol Sci. 2020 Feb 6;21(3):1080. doi: 10.3390/ijms21031080 (PMC7038112; doi:10.3390/ijms21031080)
Supplement: Supplementary file 1 [file ijms-21-01080-s001.zip › Additional file 3. 2.xls]

## Sheet: Rajalakshmi_Panicle initiation
3.2.1 KEGG Pathway assignments of genes involve in different biological, cellular and molecular functions in Rajalaxmi at panicle initiation stage
Metabolism	Enzyme ID	Engyme Name
Carbohydrate metabolism
00010 Glycolysis / Gluconeogenesis [PATH:ko00010]
LOC_Os02g07490.1	K00134 GAPDH, gapA	glyceraldehyde 3-phosphate dehydrogenase [EC:1.2.1.12]
LOC_Os03g08999.1	K00121 frmA, ADH5, adhC	S-(hydroxymethyl)glutathione dehydrogenase / alcohol dehydrogenase [EC:1.1.1.284 1.1.1.1]
LOC_Os11g10520.1	K00001 E1.1.1.1, adh	alcohol dehydrogenase [EC:1.1.1.1]
LOC_Os11g10520.2	K00001 E1.1.1.1, adh	alcohol dehydrogenase [EC:1.1.1.1]
LOC_Os11g10520.3	K00001 E1.1.1.1, adh	alcohol dehydrogenase [EC:1.1.1.1]
00052 Galactose metabolism [PATH:ko00052]
LOC_Os08g38710.1	K06617 E2.4.1.82	raffinose synthase [EC:2.4.1.82]
LOC_Os06g46284.1	K01187 E3.2.1.20, malZ	alpha-glucosidase [EC:3.2.1.20]
LOC_Os06g46284.2	K01187 E3.2.1.20, malZ	alpha-glucosidase [EC:3.2.1.20]
00500 Starch and sucrose metabolism [PATH:ko00500]
LOC_Os06g46284.1	K01187 E3.2.1.20, malZ	alpha-glucosidase [EC:3.2.1.20]
LOC_Os06g46284.2	K01187 E3.2.1.20, malZ	alpha-glucosidase [EC:3.2.1.20]
LOC_Os03g53800.1	K05349 bglX	beta-glucosidase [EC:3.2.1.21]
LOC_Os03g53800.2	K05349 bglX	beta-glucosidase [EC:3.2.1.21]
LOC_Os03g53800.3	K05349 bglX	beta-glucosidase [EC:3.2.1.21]
LOC_Os03g53800.4	K05349 bglX	beta-glucosidase [EC:3.2.1.21]
LOC_Os03g53800.5	K05349 bglX	beta-glucosidase [EC:3.2.1.21]
00630 Glyoxylate and dicarboxylate metabolism [PATH:ko00630]
LOC_Os12g17600.1	K01602 rbcS	ribulose-bisphosphate carboxylase small chain [EC:4.1.1.39]
LOC_Os12g17600.2	K01602 rbcS	ribulose-bisphosphate carboxylase small chain [EC:4.1.1.39]
00562 Inositol phosphate metabolism [PATH:ko00562]
LOC_Os10g22450.1	K01858 E5.5.1.4, INO1	myo-inositol-1-phosphate synthase [EC:5.5.1.4]
Energy metabolism
00190 Oxidative phosphorylation [PATH:ko00190]
LOC_Os12g34014.1	K03884 ND6	NADH-ubiquinone oxidoreductase chain 6 [EC:1.6.5.3]
LOC_Os12g39930.1	K02262 COX3	cytochrome c oxidase subunit 3
00195 Photosynthesis [PATH:ko00195]
LOC_Os07g05360.1	K03541 psbR	photosystem II 10kDa protein
LOC_Os07g05360.2	K03541 psbR	photosystem II 10kDa protein
LOC_Os05g37140.1	K02639 petF	ferredoxin
LOC_Os05g37140.2	K02639 petF	ferredoxin
LOC_Os08g01380.1	K02639 petF	ferredoxin
LOC_Os08g01380.2	K02639 petF	ferredoxin
00196 Photosynthesis - antenna proteins [PATH:ko00196]
LOC_Os01g52240.1	K08912 LHCB1	light-harvesting complex II chlorophyll a/b binding protein 1
00710 Carbon fixation in photosynthetic organisms [PATH:ko00710]
LOC_Os12g17600.1	K01602 rbcS	ribulose-bisphosphate carboxylase small chain [EC:4.1.1.39]
LOC_Os12g17600.2	K01602 rbcS	ribulose-bisphosphate carboxylase small chain [EC:4.1.1.39]
LOC_Os04g38600.1	K05298 GAPA	glyceraldehyde-3-phosphate dehydrogenase (NADP+) (phosphorylating) [EC:1.2.1.13]
LOC_Os04g38600.2	K05298 GAPA	glyceraldehyde-3-phosphate dehydrogenase (NADP+) (phosphorylating) [EC:1.2.1.13]
LOC_Os04g38600.3	K05298 GAPA	glyceraldehyde-3-phosphate dehydrogenase (NADP+) (phosphorylating) [EC:1.2.1.13]
LOC_Os04g38600.4	K05298 GAPA	glyceraldehyde-3-phosphate dehydrogenase (NADP+) (phosphorylating) [EC:1.2.1.13]
LOC_Os10g25140.1	K00814 GPT, ALT	alanine transaminase [EC:2.6.1.2]
00680 Methane metabolism [PATH:ko00680]
LOC_Os12g08920.1	K00430 E1.11.1.7	peroxidase [EC:1.11.1.7]
LOC_Os07g02440.1	K00430 E1.11.1.7	peroxidase [EC:1.11.1.7]
LOC_Os03g13210.1	K00430 E1.11.1.7	peroxidase [EC:1.11.1.7]
LOC_Os03g08999.1	K00121 frmA, ADH5, adhC	S-(hydroxymethyl)glutathione dehydrogenase / alcohol dehydrogenase [EC:1.1.1.284 1.1.1.1]
00910 Nitrogen metabolism [PATH:ko00910]
LOC_Os01g45274.1	K01673 cynT, can	carbonic anhydrase [EC:4.2.1.1]
LOC_Os01g45274.2	K01673 cynT, can	carbonic anhydrase [EC:4.2.1.1]
LOC_Os01g45274.3	K01673 cynT, can	carbonic anhydrase [EC:4.2.1.1]
LOC_Os01g45274.4	K01673 cynT, can	carbonic anhydrase [EC:4.2.1.1]
LOC_Os12g05730.1	K01674 cah	carbonic anhydrase [EC:4.2.1.1]
Lipid metabolism
00061 Fatty acid biosynthesis [PATH:ko00061]
LOC_Os10g31780.1	K00059 fabG	3-oxoacyl-[acyl-carrier protein] reductase [EC:1.1.1.100]
00062 Fatty acid elongation [PATH:ko00062]
LOC_Os02g11070.1	K15397 KCS	3-ketoacyl-CoA synthase [EC:2.3.1.199]
LOC_Os02g11070.2	K15397 KCS	3-ketoacyl-CoA synthase [EC:2.3.1.199]
00071 Fatty acid metabolism [PATH:ko00071]
LOC_Os06g06350.1	K01897 ACSL, fadD	long-chain acyl-CoA synthetase [EC:6.2.1.3]
LOC_Os06g06350.2	K01897 ACSL, fadD	long-chain acyl-CoA synthetase [EC:6.2.1.3]
LOC_Os03g08999.1	K00121 frmA, ADH5, adhC	S-(hydroxymethyl)glutathione dehydrogenase / alcohol dehydrogenase [EC:1.1.1.284 1.1.1.1]
LOC_Os11g10520.1	K00001 E1.1.1.1, adh	alcohol dehydrogenase [EC:1.1.1.1]
LOC_Os11g10520.2	K00001 E1.1.1.1, adh	alcohol dehydrogenase [EC:1.1.1.1]
LOC_Os11g10520.3	K00001 E1.1.1.1, adh	alcohol dehydrogenase [EC:1.1.1.1]
00591 Linoleic acid metabolism [PATH:ko00591]
LOC_Os08g39850.1	K00454 LOX2S	lipoxygenase [EC:1.13.11.12]
LOC_Os08g39850.2	K00454 LOX2S	lipoxygenase [EC:1.13.11.12]
LOC_Os08g39850.3	K00454 LOX2S	lipoxygenase [EC:1.13.11.12]
LOC_Os08g39850.4	K00454 LOX2S	lipoxygenase [EC:1.13.11.12]
00592 alpha-Linolenic acid metabolism [PATH:ko00592]
LOC_Os08g39850.1	K00454 LOX2S	lipoxygenase [EC:1.13.11.12]
LOC_Os08g39850.2	K00454 LOX2S	lipoxygenase [EC:1.13.11.12]
LOC_Os08g39850.3	K00454 LOX2S	lipoxygenase [EC:1.13.11.12]
LOC_Os08g39850.4	K00454 LOX2S	lipoxygenase [EC:1.13.11.12]
01040 Biosynthesis of unsaturated fatty acids [PATH:ko01040]
LOC_Os10g31780.1	K00059 fabG	3-oxoacyl-[acyl-carrier protein] reductase [EC:1.1.1.100]
LOC_Os07g23430.1	K10256 FAD2	omega-6 fatty acid desaturase (delta-12 desaturase) [EC:1.14.19.-]
Nucleotide metabolism
00230 Purine metabolism [PATH:ko00230]
00240 Pyrimidine metabolism [PATH:ko00240]
Amino acid metabolism
00250 Alanine, aspartate and glutamate metabolism [PATH:ko00250]
LOC_Os10g25140.1	K00814 GPT, ALT	alanine transaminase [EC:2.6.1.2]
00270 Cysteine and methionine metabolism [PATH:ko00270]
LOC_Os12g42876.1	K00549 metE	5-methyltetrahydropteroyltriglutamate--homocysteine methyltransferase [EC:2.1.1.14]
LOC_Os12g42884.1	K00549 metE	5-methyltetrahydropteroyltriglutamate--homocysteine methyltransferase [EC:2.1.1.14]
LOC_Os12g42884.2	K00549 metE	5-methyltetrahydropteroyltriglutamate--homocysteine methyltransferase [EC:2.1.1.14]
LOC_Os12g42884.3	K00549 metE	5-methyltetrahydropteroyltriglutamate--homocysteine methyltransferase [EC:2.1.1.14]
LOC_Os05g04510.1	K00789 metK	S-adenosylmethionine synthetase [EC:2.5.1.6]
LOC_Os05g04510.2	K00789 metK	S-adenosylmethionine synthetase [EC:2.5.1.6]
LOC_Os05g05680.1	K05933 E1.14.17.4	aminocyclopropanecarboxylate oxidase [EC:1.14.17.4]
00330 Arginine and proline metabolism [PATH:ko00330]
LOC_Os06g04070.1	K01583 E4.1.1.19	arginine decarboxylase [EC:4.1.1.19]
00350 Tyrosine metabolism [PATH:ko00350]
LOC_Os03g08999.1	K00121 frmA, ADH5, adhC	S-(hydroxymethyl)glutathione dehydrogenase / alcohol dehydrogenase [EC:1.1.1.284 1.1.1.1]
LOC_Os11g10520.1	K00001 E1.1.1.1, adh	alcohol dehydrogenase [EC:1.1.1.1]
LOC_Os11g10520.2	K00001 E1.1.1.1, adh	alcohol dehydrogenase [EC:1.1.1.1]
LOC_Os11g10520.3	K00001 E1.1.1.1, adh	alcohol dehydrogenase [EC:1.1.1.1]
00360 Phenylalanine metabolism [PATH:ko00360]
LOC_Os12g08920.1	K00430 E1.11.1.7	peroxidase [EC:1.11.1.7]
LOC_Os07g02440.1	K00430 E1.11.1.7	peroxidase [EC:1.11.1.7]
LOC_Os03g13210.1	K00430 E1.11.1.7	peroxidase [EC:1.11.1.7]
LOC_Os08g34790.1	K01904 E6.2.1.12	4-coumarate--CoA ligase [EC:6.2.1.12]
00400 Phenylalanine, tyrosine and tryptophan biosynthesis [PATH:ko00400]
LOC_Os04g33390.1	K05359 ADT, PDT	arogenate/prephenate dehydratase [EC:4.2.1.91 4.2.1.51]
Metabolism of other amino acids
00450 Selenocompound metabolism [PATH:ko00450]
LOC_Os12g42876.1	K00549 metE	5-methyltetrahydropteroyltriglutamate--homocysteine methyltransferase [EC:2.1.1.14]
LOC_Os12g42884.1	K00549 metE	5-methyltetrahydropteroyltriglutamate--homocysteine methyltransferase [EC:2.1.1.14]
LOC_Os12g42884.2	K00549 metE	5-methyltetrahydropteroyltriglutamate--homocysteine methyltransferase [EC:2.1.1.14]
LOC_Os12g42884.3	K00549 metE	5-methyltetrahydropteroyltriglutamate--homocysteine methyltransferase [EC:2.1.1.14]
00460 Cyanoamino acid metabolism [PATH:ko00460]
LOC_Os03g53800.1	K05349 bglX	beta-glucosidase [EC:3.2.1.21]
LOC_Os03g53800.2	K05349 bglX	beta-glucosidase [EC:3.2.1.21]
LOC_Os03g53800.3	K05349 bglX	beta-glucosidase [EC:3.2.1.21]
LOC_Os03g53800.4	K05349 bglX	beta-glucosidase [EC:3.2.1.21]
LOC_Os03g53800.5	K05349 bglX	beta-glucosidase [EC:3.2.1.21]
Metabolism of cofactors and vitamins
00780 Biotin metabolism [PATH:ko00780]
LOC_Os10g31780.1	K00059 fabG	3-oxoacyl-[acyl-carrier protein] reductase [EC:1.1.1.100]
00830 Retinol metabolism [PATH:ko00830]
LOC_Os03g08999.1	K00121 frmA, ADH5, adhC	S-(hydroxymethyl)glutathione dehydrogenase / alcohol dehydrogenase [EC:1.1.1.284 1.1.1.1]
LOC_Os11g10520.1	K00001 E1.1.1.1, adh	alcohol dehydrogenase [EC:1.1.1.1]
LOC_Os11g10520.2	K00001 E1.1.1.1, adh	alcohol dehydrogenase [EC:1.1.1.1]
LOC_Os11g10520.3	K00001 E1.1.1.1, adh	alcohol dehydrogenase [EC:1.1.1.1]
00130 Ubiquinone and other terpenoid-quinone biosynthesis [PATH:ko00130]
LOC_Os08g34790.1	K01904 E6.2.1.12	4-coumarate--CoA ligase [EC:6.2.1.12]
Metabolism of terpenoids and polyketides
00900 Terpenoid backbone biosynthesis [PATH:ko00900]
LOC_Os07g09190.1	K01662 dxs	1-deoxy-D-xylulose-5-phosphate synthase [EC:2.2.1.7]
00904 Diterpenoid biosynthesis [PATH:ko00904]
LOC_Os04g09920.1	K16085 CYP99A3	cytochrome P450, family 99, subfamily A, polypeptide 3 (9beta-pimara-7,15-diene oxidase) [EC:1.14.13.144]
00903 Limonene and pinene degradation [PATH:ko00903]
LOC_Os10g08474.1	K00517 E1.14.-.-	[EC:1.14.-.-]
Biosynthesis of other secondary metabolites
00940 Phenylpropanoid biosynthesis [PATH:ko00940]
LOC_Os03g53800.1	K05349 bglX	beta-glucosidase [EC:3.2.1.21]
LOC_Os03g53800.2	K05349 bglX	beta-glucosidase [EC:3.2.1.21]
LOC_Os03g53800.3	K05349 bglX	beta-glucosidase [EC:3.2.1.21]
LOC_Os03g53800.4	K05349 bglX	beta-glucosidase [EC:3.2.1.21]
LOC_Os03g53800.5	K05349 bglX	beta-glucosidase [EC:3.2.1.21]
LOC_Os08g34790.1	K01904 E6.2.1.12	4-coumarate--CoA ligase [EC:6.2.1.12]
LOC_Os02g09490.1	K00083 E1.1.1.195	cinnamyl-alcohol dehydrogenase [EC:1.1.1.195]
LOC_Os12g08920.1	K00430 E1.11.1.7	peroxidase [EC:1.11.1.7]
LOC_Os07g02440.1	K00430 E1.11.1.7	peroxidase [EC:1.11.1.7]
LOC_Os03g13210.1	K00430 E1.11.1.7	peroxidase [EC:1.11.1.7]
LOC_Os04g42250.2	K13065 E2.3.1.133, HCT	shikimate O-hydroxycinnamoyltransferase [EC:2.3.1.133]
LOC_Os04g42250.3	K13065 E2.3.1.133, HCT	shikimate O-hydroxycinnamoyltransferase [EC:2.3.1.133]
LOC_Os04g42250.4	K13065 E2.3.1.133, HCT	shikimate O-hydroxycinnamoyltransferase [EC:2.3.1.133]
00945 Stilbenoid, diarylheptanoid and gingerol biosynthesis [PATH:ko00945]
LOC_Os10g08474.1	K00517 E1.14.-.-	[EC:1.14.-.-]
LOC_Os04g42250.2	K13065 E2.3.1.133, HCT	shikimate O-hydroxycinnamoyltransferase [EC:2.3.1.133]
LOC_Os04g42250.3	K13065 E2.3.1.133, HCT	shikimate O-hydroxycinnamoyltransferase [EC:2.3.1.133]
LOC_Os04g42250.4	K13065 E2.3.1.133, HCT	shikimate O-hydroxycinnamoyltransferase [EC:2.3.1.133]
00941 Flavonoid biosynthesis [PATH:ko00941]
LOC_Os04g42250.2	K13065 E2.3.1.133, HCT	shikimate O-hydroxycinnamoyltransferase [EC:2.3.1.133]
LOC_Os04g42250.3	K13065 E2.3.1.133, HCT	shikimate O-hydroxycinnamoyltransferase [EC:2.3.1.133]
LOC_Os04g42250.4	K13065 E2.3.1.133, HCT	shikimate O-hydroxycinnamoyltransferase [EC:2.3.1.133]
00944 Flavone and flavonol biosynthesis [PATH:ko00944]
LOC_Os08g06100.1	K05279 E2.1.1.76	flavonol 3-O-methyltransferase [EC:2.1.1.76]
00521 Streptomycin biosynthesis [PATH:ko00521]
LOC_Os10g22450.1	K01858 E5.5.1.4, INO1	myo-inositol-1-phosphate synthase [EC:5.5.1.4]
Xenobiotics biodegradation and metabolism
00627 Aminobenzoate degradation [PATH:ko00627]
LOC_Os10g08474.1	K00517 E1.14.-.-	[EC:1.14.-.-]
00625 Chloroalkane and chloroalkene degradation [PATH:ko00625]
LOC_Os11g10520.1	K00001 E1.1.1.1, adh	alcohol dehydrogenase [EC:1.1.1.1]
LOC_Os11g10520.2	K00001 E1.1.1.1, adh	alcohol dehydrogenase [EC:1.1.1.1]
LOC_Os11g10520.3	K00001 E1.1.1.1, adh	alcohol dehydrogenase [EC:1.1.1.1]
LOC_Os03g08999.1	K00121 frmA, ADH5, adhC	S-(hydroxymethyl)glutathione dehydrogenase / alcohol dehydrogenase [EC:1.1.1.284 1.1.1.1]
00363 Bisphenol degradation [PATH:ko00363]
LOC_Os10g08474.1	K00517 E1.14.-.-	[EC:1.14.-.-]
00626 Naphthalene degradation [PATH:ko00626]
LOC_Os11g10520.1	K00001 E1.1.1.1, adh	alcohol dehydrogenase [EC:1.1.1.1]
LOC_Os11g10520.2	K00001 E1.1.1.1, adh	alcohol dehydrogenase [EC:1.1.1.1]
LOC_Os11g10520.3	K00001 E1.1.1.1, adh	alcohol dehydrogenase [EC:1.1.1.1]
LOC_Os03g08999.1	K00121 frmA, ADH5, adhC	S-(hydroxymethyl)glutathione dehydrogenase / alcohol dehydrogenase [EC:1.1.1.284 1.1.1.1]
00624 Polycyclic aromatic hydrocarbon degradation [PATH:ko00624]
LOC_Os10g08474.1	K00517 E1.14.-.-	[EC:1.14.-.-]
00980 Metabolism of xenobiotics by cytochrome P450 [PATH:ko00980]
LOC_Os03g08999.1	K00121 frmA, ADH5, adhC	S-(hydroxymethyl)glutathione dehydrogenase / alcohol dehydrogenase [EC:1.1.1.284 1.1.1.1]
LOC_Os11g10520.1	K00001 E1.1.1.1, adh	alcohol dehydrogenase [EC:1.1.1.1]
LOC_Os11g10520.2	K00001 E1.1.1.1, adh	alcohol dehydrogenase [EC:1.1.1.1]
LOC_Os11g10520.3	K00001 E1.1.1.1, adh	alcohol dehydrogenase [EC:1.1.1.1]
00982 Drug metabolism - cytochrome P450 [PATH:ko00982]
LOC_Os03g08999.1	K00121 frmA, ADH5, adhC	S-(hydroxymethyl)glutathione dehydrogenase / alcohol dehydrogenase [EC:1.1.1.284 1.1.1.1]
LOC_Os11g10520.1	K00001 E1.1.1.1, adh	alcohol dehydrogenase [EC:1.1.1.1]
LOC_Os11g10520.2	K00001 E1.1.1.1, adh	alcohol dehydrogenase [EC:1.1.1.1]
LOC_Os11g10520.3	K00001 E1.1.1.1, adh	alcohol dehydrogenase [EC:1.1.1.1]
Genetic Information Processing
Transcription
03022 Basal transcription factors [PATH:ko03022]
LOC_Os07g10520.1	K03130 TAF5	transcription initiation factor TFIID subunit 5
Translation
03010 Ribosome [PATH:ko03010]
LOC_Os09g24416.1	K02982 RP-S3, rpsC	small subunit ribosomal protein S3
LOC_Os09g19952.1	K02982 RP-S3, rpsC	small subunit ribosomal protein S3
LOC_Os04g16832.1	K02994 RP-S8, rpsH	small subunit ribosomal protein S8
LOC_Os05g22718.1	K02994 RP-S8, rpsH	small subunit ribosomal protein S8
LOC_Os08g15278.1	K02994 RP-S8, rpsH	small subunit ribosomal protein S8
LOC_Os04g16772.1	K02965 RP-S19, rpsS	small subunit ribosomal protein S19
LOC_Os04g16818.1	K02965 RP-S19, rpsS	small subunit ribosomal protein S19
LOC_Os07g25024.1	K02965 RP-S19, rpsS	small subunit ribosomal protein S19
LOC_Os08g15266.1	K02965 RP-S19, rpsS	small subunit ribosomal protein S19
LOC_Os09g24412.1	K02965 RP-S19, rpsS	small subunit ribosomal protein S19
LOC_Os10g21352.1	K02965 RP-S19, rpsS	small subunit ribosomal protein S19
LOC_Os01g57958.1	K02878 RP-L16, rplP	large subunit ribosomal protein L16
LOC_Os04g16826.1	K02878 RP-L16, rplP	large subunit ribosomal protein L16
LOC_Os05g22724.1	K02878 RP-L16, rplP	large subunit ribosomal protein L16
LOC_Os09g19954.1	K02878 RP-L16, rplP	large subunit ribosomal protein L16
LOC_Os10g21344.1	K02878 RP-L16, rplP	large subunit ribosomal protein L16
LOC_Os04g16822.1	K02890 RP-L22, rplV	large subunit ribosomal protein L22
LOC_Os08g15268.1	K02890 RP-L22, rplV	large subunit ribosomal protein L22
LOC_Os09g24414.1	K02890 RP-L22, rplV	large subunit ribosomal protein L22
LOC_Os11g04070.1	K02941 RP-LP0, RPLP0	large subunit ribosomal protein LP0
03013 RNA transport [PATH:ko03013]
LOC_Os11g03794.1	K14320 AAAS	aladin
Folding, sorting and degradation
04141 Protein processing in endoplasmic reticulum [PATH:ko04141]
LOC_Os04g35600.1	K09580 PDIA1, P4HB	protein disulfide-isomerase A1 [EC:5.3.4.1]
04130 SNARE interactions in vesicular transport [PATH:ko04130]
LOC_Os06g07200.1	K08486 STX1B_2_3	syntaxin 1B/2/3
03050 Proteasome [PATH:ko03050]
LOC_Os06g49020.1	K03030 PSMD14, RPN11, POH1	26S proteasome regulatory subunit N11
03018 RNA degradation [PATH:ko03018]
LOC_Os10g28520.1	K12581 CNOT7_8, CAF1, POP2	CCR4-NOT transcription complex subunit 7/8
LOC_Os04g35420.1	K03654 recQ	ATP-dependent DNA helicase RecQ [EC:3.6.4.12]
03410 Base excision repair [PATH:ko03410]
LOC_Os01g58550.1	K01246 tag	DNA-3-methyladenine glycosylase I [EC:3.2.2.20]
LOC_Os01g58550.2	K01246 tag	DNA-3-methyladenine glycosylase I [EC:3.2.2.20]
LOC_Os06g44050.1	K01246 tag	DNA-3-methyladenine glycosylase I [EC:3.2.2.20]
LOC_Os02g32860.1	K10798 PARP	poly [ADP-ribose] polymerase [EC:2.4.2.30]
03440 Homologous recombination [PATH:ko03440]
LOC_Os04g54340.1	K10865 MRE11	double-strand break repair protein MRE11
LOC_Os05g03050.1	K10869 RAD51L1, RAD51B	RAD51-like protein 1
03450 Non-homologous end-joining [PATH:ko03450]
LOC_Os04g54340.1	K10865 MRE11	double-strand break repair protein MRE11
Environmental Information Processing
Membrane transport
02010 ABC transporters [PATH:ko02010]
LOC_Os01g50100.1	K05658 ABCB1	ATP-binding cassette, subfamily B (MDR/TAP), member 1
Signal transduction
04010 MAPK signaling pathway [PATH:ko04010]
LOC_Os03g17700.1	K04371 ERK1_2	extracellular signal-regulated kinase 1/2 [EC:2.7.11.24]
04013 MAPK signaling pathway - fly [PATH:ko04013]
LOC_Os03g17700.1	K04371 ERK1_2	extracellular signal-regulated kinase 1/2 [EC:2.7.11.24]
04012 ErbB signaling pathway [PATH:ko04012]
LOC_Os03g17700.1	K04371 ERK1_2	extracellular signal-regulated kinase 1/2 [EC:2.7.11.24]
04350 TGF-beta signaling pathway [PATH:ko04350]
LOC_Os03g17700.1	K04371 ERK1_2	extracellular signal-regulated kinase 1/2 [EC:2.7.11.24]
04370 VEGF signaling pathway [PATH:ko04370]
LOC_Os03g17700.1	K04371 ERK1_2	extracellular signal-regulated kinase 1/2 [EC:2.7.11.24]
04066 HIF-1 signaling pathway [PATH:ko04066]
LOC_Os03g17700.1	K04371 ERK1_2	extracellular signal-regulated kinase 1/2 [EC:2.7.11.24]
LOC_Os02g07490.1	K00134 GAPDH, gapA	glyceraldehyde 3-phosphate dehydrogenase [EC:1.2.1.12]
04151 PI3K-Akt signaling pathway [PATH:ko04151]
LOC_Os03g17700.1	K04371 ERK1_2	extracellular signal-regulated kinase 1/2 [EC:2.7.11.24]
04150 mTOR signaling pathway [PATH:ko04150]
LOC_Os03g17700.1	K04371 ERK1_2	extracellular signal-regulated kinase 1/2 [EC:2.7.11.24]
04075 Plant hormone signal transduction [PATH:ko04075]
LOC_Os06g36670.1	K14496 PYL	abscisic acid receptor PYR/PYL family
LOC_Os01g28450.1	K13449 PR1	pathogenesis-related protein 1
Cellular Processes
Transport and catabolism
04146 Peroxisome [PATH:ko04146]
LOC_Os06g06350.1	K01897 ACSL, fadD	long-chain acyl-CoA synthetase [EC:6.2.1.3]
LOC_Os06g06350.2	K01897 ACSL, fadD	long-chain acyl-CoA synthetase [EC:6.2.1.3]
Cell motility
04810 Regulation of actin cytoskeleton [PATH:ko04810]
LOC_Os03g17700.1	K04371 ERK1_2	extracellular signal-regulated kinase 1/2 [EC:2.7.11.24]
Cell growth and death
04114 Oocyte meiosis [PATH:ko04114]
LOC_Os03g17700.1	K04371 ERK1_2	extracellular signal-regulated kinase 1/2 [EC:2.7.11.24]
Cell communication
04510 Focal adhesion [PATH:ko04510]
LOC_Os03g17700.1	K04371 ERK1_2	extracellular signal-regulated kinase 1/2 [EC:2.7.11.24]
04520 Adherens junction [PATH:ko04520]
LOC_Os03g17700.1	K04371 ERK1_2	extracellular signal-regulated kinase 1/2 [EC:2.7.11.24]
04530 Tight junction [PATH:ko04530]
04540 Gap junction [PATH:ko04540]
LOC_Os03g17700.1	K04371 ERK1_2	extracellular signal-regulated kinase 1/2 [EC:2.7.11.24]
Organismal Systems
Immune system
04620 Toll-like receptor signaling pathway [PATH:ko04620]
LOC_Os03g17700.1	K04371 ERK1_2	extracellular signal-regulated kinase 1/2 [EC:2.7.11.24]
04621 NOD-like receptor signaling pathway [PATH:ko04621]
LOC_Os03g17700.1	K04371 ERK1_2	extracellular signal-regulated kinase 1/2 [EC:2.7.11.24]
04650 Natural killer cell mediated cytotoxicity [PATH:ko04650]
LOC_Os03g17700.1	K04371 ERK1_2	extracellular signal-regulated kinase 1/2 [EC:2.7.11.24]
04660 T cell receptor signaling pathway [PATH:ko04660]
LOC_Os03g17700.1	K04371 ERK1_2	extracellular signal-regulated kinase 1/2 [EC:2.7.11.24]
04662 B cell receptor signaling pathway [PATH:ko04662]
LOC_Os03g17700.1	K04371 ERK1_2	extracellular signal-regulated kinase 1/2 [EC:2.7.11.24]
04664 Fc epsilon RI signaling pathway [PATH:ko04664]
LOC_Os03g17700.1	K04371 ERK1_2	extracellular signal-regulated kinase 1/2 [EC:2.7.11.24]
04666 Fc gamma R-mediated phagocytosis [PATH:ko04666]
LOC_Os03g17700.1	K04371 ERK1_2	extracellular signal-regulated kinase 1/2 [EC:2.7.11.24]
04062 Chemokine signaling pathway [PATH:ko04062]
LOC_Os03g17700.1	K04371 ERK1_2	extracellular signal-regulated kinase 1/2 [EC:2.7.11.24]
Endocrine system
04910 Insulin signaling pathway [PATH:ko04910]
LOC_Os02g13785.1	K07195 EXOC7, EXO70	exocyst complex component 7
LOC_Os03g17700.1	K04371 ERK1_2	extracellular signal-regulated kinase 1/2 [EC:2.7.11.24]
04920 Adipocytokine signaling pathway [PATH:ko04920]
LOC_Os06g06350.1	K01897 ACSL, fadD	long-chain acyl-CoA synthetase [EC:6.2.1.3]
LOC_Os06g06350.2	K01897 ACSL, fadD	long-chain acyl-CoA synthetase [EC:6.2.1.3]
03320 PPAR signaling pathway [PATH:ko03320]
LOC_Os06g06350.1	K01897 ACSL, fadD	long-chain acyl-CoA synthetase [EC:6.2.1.3]
LOC_Os06g06350.2	K01897 ACSL, fadD	long-chain acyl-CoA synthetase [EC:6.2.1.3]
04912 GnRH signaling pathway [PATH:ko04912]
LOC_Os03g17700.1	K04371 ERK1_2	extracellular signal-regulated kinase 1/2 [EC:2.7.11.24]
04914 Progesterone-mediated oocyte maturation [PATH:ko04914]
LOC_Os03g17700.1	K04371 ERK1_2	extracellular signal-regulated kinase 1/2 [EC:2.7.11.24]
04916 Melanogenesis [PATH:ko04916]
LOC_Os03g17700.1	K04371 ERK1_2	extracellular signal-regulated kinase 1/2 [EC:2.7.11.24]
Circulatory system
04260 Cardiac muscle contraction [PATH:ko04260]
LOC_Os12g39930.1	K02262 COX3	cytochrome c oxidase subunit 3
04270 Vascular smooth muscle contraction [PATH:ko04270]
LOC_Os03g17700.1	K04371 ERK1_2	extracellular signal-regulated kinase 1/2 [EC:2.7.11.24]
Digestive system
04976 Bile secretion [PATH:ko04976]
LOC_Os01g50100.1	K05658 ABCB1	ATP-binding cassette, subfamily B (MDR/TAP), member 1
Excretory system
04960 Aldosterone-regulated sodium reabsorption [PATH:ko04960]
LOC_Os03g17700.1	K04371 ERK1_2	extracellular signal-regulated kinase 1/2 [EC:2.7.11.24]
Nervous system
04724 Glutamatergic synapse [PATH:ko04724]
LOC_Os03g17700.1	K04371 ERK1_2	extracellular signal-regulated kinase 1/2 [EC:2.7.11.24]
04725 Cholinergic synapse [PATH:ko04725]
LOC_Os03g17700.1	K04371 ERK1_2	extracellular signal-regulated kinase 1/2 [EC:2.7.11.24]
04726 Serotonergic synapse [PATH:ko04726]
LOC_Os03g17700.1	K04371 ERK1_2	extracellular signal-regulated kinase 1/2 [EC:2.7.11.24]
04720 Long-term potentiation [PATH:ko04720]
LOC_Os03g17700.1	K04371 ERK1_2	extracellular signal-regulated kinase 1/2 [EC:2.7.11.24]
04730 Long-term depression [PATH:ko04730]
LOC_Os03g17700.1	K04371 ERK1_2	extracellular signal-regulated kinase 1/2 [EC:2.7.11.24]
04723 Retrograde endocannabinoid signaling [PATH:ko04723]
LOC_Os03g17700.1	K04371 ERK1_2	extracellular signal-regulated kinase 1/2 [EC:2.7.11.24]
04721 Synaptic vesicle cycle [PATH:ko04721]
LOC_Os06g07200.1	K08486 STX1B_2_3	syntaxin 1B/2/3
04722 Neurotrophin signaling pathway [PATH:ko04722]
LOC_Os03g17700.1	K04371 ERK1_2	extracellular signal-regulated kinase 1/2 [EC:2.7.11.24]
Development
04320 Dorso-ventral axis formation [PATH:ko04320]
LOC_Os03g17700.1	K04371 ERK1_2	extracellular signal-regulated kinase 1/2 [EC:2.7.11.24]
04360 Axon guidance [PATH:ko04360]
LOC_Os03g17700.1	K04371 ERK1_2	extracellular signal-regulated kinase 1/2 [EC:2.7.11.24]
04380 Osteoclast differentiation [PATH:ko04380]
LOC_Os03g17700.1	K04371 ERK1_2	extracellular signal-regulated kinase 1/2 [EC:2.7.11.24]
Environmental adaptation
04713 Circadian entrainment [PATH:ko04713]
LOC_Os03g17700.1	K04371 ERK1_2	extracellular signal-regulated kinase 1/2 [EC:2.7.11.24]
04626 Plant-pathogen interaction [PATH:ko04626]
LOC_Os01g61080.1	K13424 WRKY33	WRKY transcription factor 33
LOC_Os01g28450.1	K13449 PR1	pathogenesis-related protein 1

## Sheet: Rajalakshmi_Grain filling
3.2.2 KEGG Pathway assignments of genes involve in different biological, cellular and molecular functions in Rajalaxmi at gain filling stage
Metabolism	Enzyme ID	Engyme Name
Carbohydrate metabolism
00010 Glycolysis / Gluconeogenesis [PATH:ko00010]
LOC_Os05g09500.1	K00844 HK	hexokinase [EC:2.7.1.1]
LOC_Os09g29070.1	K01810 GPI, pgi	glucose-6-phosphate isomerase [EC:5.3.1.9]
LOC_Os05g10650.1	K00850 pfkA, PFK	6-phosphofructokinase 1 [EC:2.7.1.11]
LOC_Os01g67860.1	K01623 ALDO	fructose-bisphosphate aldolase, class I [EC:4.1.2.13]
LOC_Os05g33380.1	K01623 ALDO	fructose-bisphosphate aldolase, class I [EC:4.1.2.13]
LOC_Os08g02700.1	K01623 ALDO	fructose-bisphosphate aldolase, class I [EC:4.1.2.13]
LOC_Os01g62420.1	K01803 TPI, tpiA	triosephosphate isomerase (TIM) [EC:5.3.1.1]
LOC_Os01g62420.2	K01803 TPI, tpiA	triosephosphate isomerase (TIM) [EC:5.3.1.1]
LOC_Os01g62420.3	K01803 TPI, tpiA	triosephosphate isomerase (TIM) [EC:5.3.1.1]
LOC_Os01g62420.4	K01803 TPI, tpiA	triosephosphate isomerase (TIM) [EC:5.3.1.1]
LOC_Os05g40420.1	K15633 gpmI	2,3-bisphosphoglycerate-independent phosphoglycerate mutase [EC:5.4.2.1]
LOC_Os05g40420.2	K15633 gpmI	2,3-bisphosphoglycerate-independent phosphoglycerate mutase [EC:5.4.2.1]
LOC_Os05g40420.3	K15633 gpmI	2,3-bisphosphoglycerate-independent phosphoglycerate mutase [EC:5.4.2.1]
LOC_Os11g04320.1	K15634 gpmB	probable phosphoglycerate mutase [EC:5.4.2.1]
LOC_Os10g08550.1	K01689 ENO, eno	enolase [EC:4.2.1.11]
LOC_Os10g08550.3	K01689 ENO, eno	enolase [EC:4.2.1.11]
LOC_Os10g08550.5	K01689 ENO, eno	enolase [EC:4.2.1.11]
LOC_Os07g08340.1	K00873 PK, pyk	pyruvate kinase [EC:2.7.1.40]
LOC_Os07g08340.2	K00873 PK, pyk	pyruvate kinase [EC:2.7.1.40]
LOC_Os01g16960.1	K00873 PK, pyk	pyruvate kinase [EC:2.7.1.40]
LOC_Os01g16960.2	K00873 PK, pyk	pyruvate kinase [EC:2.7.1.40]
LOC_Os12g05110.1	K00873 PK, pyk	pyruvate kinase [EC:2.7.1.40]
LOC_Os04g02900.1	K00161 PDHA, pdhA	pyruvate dehydrogenase E1 component subunit alpha [EC:1.2.4.1]
LOC_Os04g02900.2	K00161 PDHA, pdhA	pyruvate dehydrogenase E1 component subunit alpha [EC:1.2.4.1]
LOC_Os06g01630.1	K00627 DLAT, aceF, pdhC	pyruvate dehydrogenase E2 component (dihydrolipoamide acetyltransferase) [EC:2.3.1.12]
LOC_Os06g01630.2	K00627 DLAT, aceF, pdhC	pyruvate dehydrogenase E2 component (dihydrolipoamide acetyltransferase) [EC:2.3.1.12]
LOC_Os06g01630.3	K00627 DLAT, aceF, pdhC	pyruvate dehydrogenase E2 component (dihydrolipoamide acetyltransferase) [EC:2.3.1.12]
LOC_Os06g01630.5	K00627 DLAT, aceF, pdhC	pyruvate dehydrogenase E2 component (dihydrolipoamide acetyltransferase) [EC:2.3.1.12]
LOC_Os06g01630.6	K00627 DLAT, aceF, pdhC	pyruvate dehydrogenase E2 component (dihydrolipoamide acetyltransferase) [EC:2.3.1.12]
LOC_Os02g01510.1	K00016 LDH, ldh	L-lactate dehydrogenase [EC:1.1.1.27]
LOC_Os01g06660.1	K01568 E4.1.1.1, pdc	pyruvate decarboxylase [EC:4.1.1.1]
LOC_Os10g07229.1	K00001 E1.1.1.1, adh	alcohol dehydrogenase [EC:1.1.1.1]
LOC_Os04g33190.1	K01895 ACSS, acs	acetyl-CoA synthetase [EC:6.2.1.1]
LOC_Os04g38530.1	K01785 E5.1.3.3, galM	aldose 1-epimerase [EC:5.1.3.3]
LOC_Os10g06720.1	K01785 E5.1.3.3, galM	aldose 1-epimerase [EC:5.1.3.3]
LOC_Os10g06720.2	K01785 E5.1.3.3, galM	aldose 1-epimerase [EC:5.1.3.3]
LOC_Os08g34210.1	K00131 E1.2.1.9, gapN	glyceraldehyde-3-phosphate dehydrogenase (NADP) [EC:1.2.1.9]
LOC_Os08g34210.2	K00131 E1.2.1.9, gapN	glyceraldehyde-3-phosphate dehydrogenase (NADP) [EC:1.2.1.9]
00020 Citrate cycle (TCA cycle) [PATH:ko00020]
LOC_Os02g10070.1	K01647 CS, gltA	citrate synthase [EC:2.3.3.1]
LOC_Os02g10070.2	K01647 CS, gltA	citrate synthase [EC:2.3.3.1]
LOC_Os11g47120.1	K01648 ACLY	ATP citrate (pro-S)-lyase [EC:2.3.3.8]
LOC_Os11g47330.1	K01648 ACLY	ATP citrate (pro-S)-lyase [EC:2.3.3.8]
LOC_Os08g09200.1	K01681 ACO, acnA	aconitate hydratase 1 / homoaconitase [EC:4.2.1.3 4.2.1.-]
LOC_Os07g49520.1	K00164 OGDH, sucA	2-oxoglutarate dehydrogenase E1 component [EC:1.2.4.2]
LOC_Os04g32330.1	K00658 DLST, sucB	2-oxoglutarate dehydrogenase E2 component (dihydrolipoamide succinyltransferase) [EC:2.3.1.61]
LOC_Os04g32330.2	K00658 DLST, sucB	2-oxoglutarate dehydrogenase E2 component (dihydrolipoamide succinyltransferase) [EC:2.3.1.61]
LOC_Os07g38970.1	K01899 LSC1	succinyl-CoA synthetase alpha subunit [EC:6.2.1.4 6.2.1.5]
LOC_Os02g40830.1	K01900 LSC2	succinyl-CoA synthetase beta subunit [EC:6.2.1.4 6.2.1.5]
LOC_Os02g40830.2	K01900 LSC2	succinyl-CoA synthetase beta subunit [EC:6.2.1.4 6.2.1.5]
LOC_Os02g40830.3	K01900 LSC2	succinyl-CoA synthetase beta subunit [EC:6.2.1.4 6.2.1.5]
LOC_Os07g43700.1	K00026 MDH2	malate dehydrogenase [EC:1.1.1.37]
LOC_Os07g43700.2	K00026 MDH2	malate dehydrogenase [EC:1.1.1.37]
LOC_Os08g33720.1	K00026 MDH2	malate dehydrogenase [EC:1.1.1.37]
LOC_Os04g02900.1	K00161 PDHA, pdhA	pyruvate dehydrogenase E1 component subunit alpha [EC:1.2.4.1]
LOC_Os04g02900.2	K00161 PDHA, pdhA	pyruvate dehydrogenase E1 component subunit alpha [EC:1.2.4.1]
LOC_Os06g01630.1	K00627 DLAT, aceF, pdhC	pyruvate dehydrogenase E2 component (dihydrolipoamide acetyltransferase) [EC:2.3.1.12]
LOC_Os06g01630.2	K00627 DLAT, aceF, pdhC	pyruvate dehydrogenase E2 component (dihydrolipoamide acetyltransferase) [EC:2.3.1.12]
LOC_Os06g01630.3	K00627 DLAT, aceF, pdhC	pyruvate dehydrogenase E2 component (dihydrolipoamide acetyltransferase) [EC:2.3.1.12]
LOC_Os06g01630.5	K00627 DLAT, aceF, pdhC	pyruvate dehydrogenase E2 component (dihydrolipoamide acetyltransferase) [EC:2.3.1.12]
LOC_Os06g01630.6	K00627 DLAT, aceF, pdhC	pyruvate dehydrogenase E2 component (dihydrolipoamide acetyltransferase) [EC:2.3.1.12]
00030 Pentose phosphate pathway [PATH:ko00030]
LOC_Os09g29070.1	K01810 GPI, pgi	glucose-6-phosphate isomerase [EC:5.3.1.9]
LOC_Os03g29950.1	K00036 G6PD, zwf	glucose-6-phosphate 1-dehydrogenase [EC:1.1.1.49]
LOC_Os03g29950.2	K00036 G6PD, zwf	glucose-6-phosphate 1-dehydrogenase [EC:1.1.1.49]
LOC_Os07g41280.1	K01057 PGLS, pgl, devB	6-phosphogluconolactonase [EC:3.1.1.31]
LOC_Os07g41280.2	K01057 PGLS, pgl, devB	6-phosphogluconolactonase [EC:3.1.1.31]
LOC_Os07g41280.3	K01057 PGLS, pgl, devB	6-phosphogluconolactonase [EC:3.1.1.31]
LOC_Os01g70170.1	K00616 E2.2.1.2, talA, talB	transaldolase [EC:2.2.1.2]
LOC_Os04g24140.1	K01807 rpiA	ribose 5-phosphate isomerase A [EC:5.3.1.6]
LOC_Os01g47550.1	K00852 rbsK, RBKS	ribokinase [EC:2.7.1.15]
LOC_Os03g01016.1	K00948 PRPS, prsA	ribose-phosphate pyrophosphokinase [EC:2.7.6.1]
LOC_Os03g01016.2	K00948 PRPS, prsA	ribose-phosphate pyrophosphokinase [EC:2.7.6.1]
LOC_Os06g41360.1	K00948 PRPS, prsA	ribose-phosphate pyrophosphokinase [EC:2.7.6.1]
LOC_Os06g41360.2	K00948 PRPS, prsA	ribose-phosphate pyrophosphokinase [EC:2.7.6.1]
LOC_Os06g41360.3	K00948 PRPS, prsA	ribose-phosphate pyrophosphokinase [EC:2.7.6.1]
LOC_Os06g41360.4	K00948 PRPS, prsA	ribose-phosphate pyrophosphokinase [EC:2.7.6.1]
LOC_Os06g41360.5	K00948 PRPS, prsA	ribose-phosphate pyrophosphokinase [EC:2.7.6.1]
LOC_Os01g67860.1	K01623 ALDO	fructose-bisphosphate aldolase, class I [EC:4.1.2.13]
LOC_Os05g33380.1	K01623 ALDO	fructose-bisphosphate aldolase, class I [EC:4.1.2.13]
LOC_Os08g02700.1	K01623 ALDO	fructose-bisphosphate aldolase, class I [EC:4.1.2.13]
LOC_Os05g10650.1	K00850 pfkA, PFK	6-phosphofructokinase 1 [EC:2.7.1.11]
00040 Pentose and glucuronate interconversions [PATH:ko00040]
LOC_Os07g44660.1	K00854 xylB, XYLB	xylulokinase [EC:2.7.1.17]
00051 Fructose and mannose metabolism [PATH:ko00051]
LOC_Os01g66940.1	K00847 E2.7.1.4, scrK	fructokinase [EC:2.7.1.4]
LOC_Os11g38810.1	K01809 E5.3.1.8, manA	mannose-6-phosphate isomerase [EC:5.3.1.8]
LOC_Os11g38810.2	K01809 E5.3.1.8, manA	mannose-6-phosphate isomerase [EC:5.3.1.8]
LOC_Os06g28194.1	K01840 E5.4.2.8, manB	phosphomannomutase [EC:5.4.2.8]
LOC_Os06g28194.2	K01840 E5.4.2.8, manB	phosphomannomutase [EC:5.4.2.8]
LOC_Os06g28194.3	K01840 E5.4.2.8, manB	phosphomannomutase [EC:5.4.2.8]
LOC_Os06g28194.4	K01840 E5.4.2.8, manB	phosphomannomutase [EC:5.4.2.8]
LOC_Os06g28194.5	K01840 E5.4.2.8, manB	phosphomannomutase [EC:5.4.2.8]
LOC_Os03g16150.1	K00966 GMPP	mannose-1-phosphate guanylyltransferase [EC:2.7.7.13]
LOC_Os03g16150.2	K00966 GMPP	mannose-1-phosphate guanylyltransferase [EC:2.7.7.13]
LOC_Os03g16150.3	K00966 GMPP	mannose-1-phosphate guanylyltransferase [EC:2.7.7.13]
LOC_Os05g09500.1	K00844 HK	hexokinase [EC:2.7.1.1]
LOC_Os05g10650.1	K00850 pfkA, PFK	6-phosphofructokinase 1 [EC:2.7.1.11]
LOC_Os08g25720.1	K00895 E2.7.1.90, pfk	pyrophosphate--fructose-6-phosphate 1-phosphotransferase [EC:2.7.1.90]
LOC_Os06g13810.1	K00895 E2.7.1.90, pfk	pyrophosphate--fructose-6-phosphate 1-phosphotransferase [EC:2.7.1.90]
LOC_Os06g13810.3	K00895 E2.7.1.90, pfk	pyrophosphate--fructose-6-phosphate 1-phosphotransferase [EC:2.7.1.90]
LOC_Os01g67860.1	K01623 ALDO	fructose-bisphosphate aldolase, class I [EC:4.1.2.13]
LOC_Os05g33380.1	K01623 ALDO	fructose-bisphosphate aldolase, class I [EC:4.1.2.13]
LOC_Os08g02700.1	K01623 ALDO	fructose-bisphosphate aldolase, class I [EC:4.1.2.13]
LOC_Os01g62420.1	K01803 TPI, tpiA	triosephosphate isomerase (TIM) [EC:5.3.1.1]
LOC_Os01g62420.2	K01803 TPI, tpiA	triosephosphate isomerase (TIM) [EC:5.3.1.1]
LOC_Os01g62420.3	K01803 TPI, tpiA	triosephosphate isomerase (TIM) [EC:5.3.1.1]
LOC_Os01g62420.4	K01803 TPI, tpiA	triosephosphate isomerase (TIM) [EC:5.3.1.1]
00052 Galactose metabolism [PATH:ko00052]
LOC_Os04g51880.1	K00849 galK	galactokinase [EC:2.7.1.6]
LOC_Os04g51880.2	K00849 galK	galactokinase [EC:2.7.1.6]
LOC_Os04g51880.3	K00849 galK	galactokinase [EC:2.7.1.6]
LOC_Os04g51880.4	K00849 galK	galactokinase [EC:2.7.1.6]
LOC_Os04g51880.5	K00849 galK	galactokinase [EC:2.7.1.6]
LOC_Os04g51880.6	K00849 galK	galactokinase [EC:2.7.1.6]
LOC_Os08g28730.1	K01784 galE, GALE	UDP-glucose 4-epimerase [EC:5.1.3.2]
LOC_Os05g09500.1	K00844 HK	hexokinase [EC:2.7.1.1]
LOC_Os01g72340.1	K01190 lacZ	beta-galactosidase [EC:3.2.1.23]
LOC_Os08g38710.1	K06617 E2.4.1.82	raffinose synthase [EC:2.4.1.82]
LOC_Os12g36870.1	K06617 E2.4.1.82	raffinose synthase [EC:2.4.1.82]
LOC_Os10g35110.1	K07407 E3.2.1.22B, galA, rafA	alpha-galactosidase [EC:3.2.1.22]
LOC_Os10g35110.2	K07407 E3.2.1.22B, galA, rafA	alpha-galactosidase [EC:3.2.1.22]
LOC_Os10g35110.3	K07407 E3.2.1.22B, galA, rafA	alpha-galactosidase [EC:3.2.1.22]
LOC_Os05g10650.1	K00850 pfkA, PFK	6-phosphofructokinase 1 [EC:2.7.1.11]
LOC_Os02g01590.1	K01193 E3.2.1.26, sacA	beta-fructofuranosidase [EC:3.2.1.26]
LOC_Os02g01590.2	K01193 E3.2.1.26, sacA	beta-fructofuranosidase [EC:3.2.1.26]
LOC_Os09g08072.1	K01193 E3.2.1.26, sacA	beta-fructofuranosidase [EC:3.2.1.26]
LOC_Os04g45290.1	K01193 E3.2.1.26, sacA	beta-fructofuranosidase [EC:3.2.1.26]
LOC_Os04g45290.2	K01193 E3.2.1.26, sacA	beta-fructofuranosidase [EC:3.2.1.26]
00053 Ascorbate and aldarate metabolism [PATH:ko00053]
LOC_Os12g08810.1	K14190 VTC2_5	GDP-L-galactose phosphorylase [EC:2.7.7.69]
LOC_Os12g29760.1	K00064 E1.1.1.122	D-threo-aldose 1-dehydrogenase [EC:1.1.1.122]
LOC_Os12g29760.2	K00064 E1.1.1.122	D-threo-aldose 1-dehydrogenase [EC:1.1.1.122]
LOC_Os08g41090.1	K00434 E1.11.1.11	L-ascorbate peroxidase [EC:1.11.1.11]
LOC_Os09g36750.1	K00434 E1.11.1.11	L-ascorbate peroxidase [EC:1.11.1.11]
LOC_Os09g36750.2	K00434 E1.11.1.11	L-ascorbate peroxidase [EC:1.11.1.11]
00500 Starch and sucrose metabolism [PATH:ko00500]
LOC_Os02g01590.1	K01193 E3.2.1.26, sacA	beta-fructofuranosidase [EC:3.2.1.26]
LOC_Os02g01590.2	K01193 E3.2.1.26, sacA	beta-fructofuranosidase [EC:3.2.1.26]
LOC_Os09g08072.1	K01193 E3.2.1.26, sacA	beta-fructofuranosidase [EC:3.2.1.26]
LOC_Os04g45290.1	K01193 E3.2.1.26, sacA	beta-fructofuranosidase [EC:3.2.1.26]
LOC_Os04g45290.2	K01193 E3.2.1.26, sacA	beta-fructofuranosidase [EC:3.2.1.26]
LOC_Os01g69030.1	K00696 E2.4.1.14	sucrose-phosphate synthase [EC:2.4.1.14]
LOC_Os01g69030.2	K00696 E2.4.1.14	sucrose-phosphate synthase [EC:2.4.1.14]
LOC_Os01g69030.3	K00696 E2.4.1.14	sucrose-phosphate synthase [EC:2.4.1.14]
LOC_Os01g69030.4	K00696 E2.4.1.14	sucrose-phosphate synthase [EC:2.4.1.14]
LOC_Os03g22120.1	K00695 E2.4.1.13	sucrose synthase [EC:2.4.1.13]
LOC_Os03g22120.2	K00695 E2.4.1.13	sucrose synthase [EC:2.4.1.13]
LOC_Os03g22120.3	K00695 E2.4.1.13	sucrose synthase [EC:2.4.1.13]
LOC_Os03g28330.1	K00695 E2.4.1.13	sucrose synthase [EC:2.4.1.13]
LOC_Os03g28330.2	K00695 E2.4.1.13	sucrose synthase [EC:2.4.1.13]
LOC_Os03g28330.3	K00695 E2.4.1.13	sucrose synthase [EC:2.4.1.13]
LOC_Os03g28330.4	K00695 E2.4.1.13	sucrose synthase [EC:2.4.1.13]
LOC_Os03g28330.5	K00695 E2.4.1.13	sucrose synthase [EC:2.4.1.13]
LOC_Os06g09450.1	K00695 E2.4.1.13	sucrose synthase [EC:2.4.1.13]
LOC_Os06g09450.2	K00695 E2.4.1.13	sucrose synthase [EC:2.4.1.13]
LOC_Os06g09450.3	K00695 E2.4.1.13	sucrose synthase [EC:2.4.1.13]
LOC_Os06g09450.4	K00695 E2.4.1.13	sucrose synthase [EC:2.4.1.13]
LOC_Os06g09450.5	K00695 E2.4.1.13	sucrose synthase [EC:2.4.1.13]
LOC_Os06g09450.6	K00695 E2.4.1.13	sucrose synthase [EC:2.4.1.13]
LOC_Os06g09450.7	K00695 E2.4.1.13	sucrose synthase [EC:2.4.1.13]
LOC_Os06g09450.8	K00695 E2.4.1.13	sucrose synthase [EC:2.4.1.13]
LOC_Os05g30350.1	K01188 E3.2.1.21	beta-glucosidase [EC:3.2.1.21]
LOC_Os05g30350.2	K01188 E3.2.1.21	beta-glucosidase [EC:3.2.1.21]
LOC_Os03g26910.1	K01087 otsB	trehalose 6-phosphate phosphatase [EC:3.1.3.12]
LOC_Os10g40550.1	K01087 otsB	trehalose 6-phosphate phosphatase [EC:3.1.3.12]
LOC_Os10g40550.2	K01087 otsB	trehalose 6-phosphate phosphatase [EC:3.1.3.12]
LOC_Os05g44100.1	K16055 TPS	trehalose 6-phosphate synthase/phosphatase [EC:2.4.1.15 3.1.3.12]
LOC_Os08g34580.1	K16055 TPS	trehalose 6-phosphate synthase/phosphatase [EC:2.4.1.15 3.1.3.12]
LOC_Os08g34580.2	K16055 TPS	trehalose 6-phosphate synthase/phosphatase [EC:2.4.1.15 3.1.3.12]
LOC_Os05g09500.1	K00844 HK	hexokinase [EC:2.7.1.1]
LOC_Os09g29070.1	K01810 GPI, pgi	glucose-6-phosphate isomerase [EC:5.3.1.9]
LOC_Os01g66940.1	K00847 E2.7.1.4, scrK	fructokinase [EC:2.7.1.4]
LOC_Os05g50380.1	K00975 glgC	glucose-1-phosphate adenylyltransferase [EC:2.7.7.27]
LOC_Os05g50380.2	K00975 glgC	glucose-1-phosphate adenylyltransferase [EC:2.7.7.27]
LOC_Os01g44220.1	K00975 glgC	glucose-1-phosphate adenylyltransferase [EC:2.7.7.27]
LOC_Os01g44220.2	K00975 glgC	glucose-1-phosphate adenylyltransferase [EC:2.7.7.27]
LOC_Os01g44220.3	K00975 glgC	glucose-1-phosphate adenylyltransferase [EC:2.7.7.27]
LOC_Os01g44220.4	K00975 glgC	glucose-1-phosphate adenylyltransferase [EC:2.7.7.27]
LOC_Os01g44220.5	K00975 glgC	glucose-1-phosphate adenylyltransferase [EC:2.7.7.27]
LOC_Os01g44220.6	K00975 glgC	glucose-1-phosphate adenylyltransferase [EC:2.7.7.27]
LOC_Os01g44220.7	K00975 glgC	glucose-1-phosphate adenylyltransferase [EC:2.7.7.27]
LOC_Os11g09850.1	K00975 glgC	glucose-1-phosphate adenylyltransferase [EC:2.7.7.27]
LOC_Os11g09850.2	K00975 glgC	glucose-1-phosphate adenylyltransferase [EC:2.7.7.27]
LOC_Os02g51070.1	K00703 E2.4.1.21, glgA	starch synthase [EC:2.4.1.21]
LOC_Os06g06560.1	K00703 E2.4.1.21, glgA	starch synthase [EC:2.4.1.21]
LOC_Os10g41550.1	K01177 E3.2.1.2	beta-amylase [EC:3.2.1.2]
00520 Amino sugar and nucleotide sugar metabolism [PATH:ko00520]
LOC_Os02g39330.1	K01183 E3.2.1.14	chitinase [EC:3.2.1.14]
LOC_Os05g09500.1	K00844 HK	hexokinase [EC:2.7.1.1]
LOC_Os01g66940.1	K00847 E2.7.1.4, scrK	fructokinase [EC:2.7.1.4]
LOC_Os02g04840.1	K12446 E2.7.1.46	L-arabinokinase [EC:2.7.1.46]
LOC_Os11g03730.1	K01209 E3.2.1.55, abfA	alpha-N-arabinofuranosidase [EC:3.2.1.55]
LOC_Os11g03730.2	K01209 E3.2.1.55, abfA	alpha-N-arabinofuranosidase [EC:3.2.1.55]
LOC_Os11g03730.3	K01209 E3.2.1.55, abfA	alpha-N-arabinofuranosidase [EC:3.2.1.55]
LOC_Os12g03470.1	K01209 E3.2.1.55, abfA	alpha-N-arabinofuranosidase [EC:3.2.1.55]
LOC_Os12g03470.2	K01209 E3.2.1.55, abfA	alpha-N-arabinofuranosidase [EC:3.2.1.55]
LOC_Os12g03470.3	K01209 E3.2.1.55, abfA	alpha-N-arabinofuranosidase [EC:3.2.1.55]
LOC_Os12g03470.4	K01209 E3.2.1.55, abfA	alpha-N-arabinofuranosidase [EC:3.2.1.55]
LOC_Os12g03470.5	K01209 E3.2.1.55, abfA	alpha-N-arabinofuranosidase [EC:3.2.1.55]
LOC_Os09g29070.1	K01810 GPI, pgi	glucose-6-phosphate isomerase [EC:5.3.1.9]
LOC_Os04g51880.1	K00849 galK	galactokinase [EC:2.7.1.6]
LOC_Os04g51880.2	K00849 galK	galactokinase [EC:2.7.1.6]
LOC_Os04g51880.3	K00849 galK	galactokinase [EC:2.7.1.6]
LOC_Os04g51880.4	K00849 galK	galactokinase [EC:2.7.1.6]
LOC_Os04g51880.5	K00849 galK	galactokinase [EC:2.7.1.6]
LOC_Os04g51880.6	K00849 galK	galactokinase [EC:2.7.1.6]
LOC_Os08g28730.1	K01784 galE, GALE	UDP-glucose 4-epimerase [EC:5.1.3.2]
LOC_Os06g28194.1	K01840 E5.4.2.8, manB	phosphomannomutase [EC:5.4.2.8]
LOC_Os06g28194.2	K01840 E5.4.2.8, manB	phosphomannomutase [EC:5.4.2.8]
LOC_Os06g28194.3	K01840 E5.4.2.8, manB	phosphomannomutase [EC:5.4.2.8]
LOC_Os06g28194.4	K01840 E5.4.2.8, manB	phosphomannomutase [EC:5.4.2.8]
LOC_Os06g28194.5	K01840 E5.4.2.8, manB	phosphomannomutase [EC:5.4.2.8]
LOC_Os03g16150.1	K00966 GMPP	mannose-1-phosphate guanylyltransferase [EC:2.7.7.13]
LOC_Os03g16150.2	K00966 GMPP	mannose-1-phosphate guanylyltransferase [EC:2.7.7.13]
LOC_Os03g16150.3	K00966 GMPP	mannose-1-phosphate guanylyltransferase [EC:2.7.7.13]
LOC_Os11g38810.1	K01809 E5.3.1.8, manA	mannose-6-phosphate isomerase [EC:5.3.1.8]
LOC_Os11g38810.2	K01809 E5.3.1.8, manA	mannose-6-phosphate isomerase [EC:5.3.1.8]
LOC_Os05g50380.1	K00975 glgC	glucose-1-phosphate adenylyltransferase [EC:2.7.7.27]
LOC_Os05g50380.2	K00975 glgC	glucose-1-phosphate adenylyltransferase [EC:2.7.7.27]
LOC_Os01g44220.1	K00975 glgC	glucose-1-phosphate adenylyltransferase [EC:2.7.7.27]
LOC_Os01g44220.2	K00975 glgC	glucose-1-phosphate adenylyltransferase [EC:2.7.7.27]
LOC_Os01g44220.3	K00975 glgC	glucose-1-phosphate adenylyltransferase [EC:2.7.7.27]
LOC_Os01g44220.4	K00975 glgC	glucose-1-phosphate adenylyltransferase [EC:2.7.7.27]
LOC_Os01g44220.5	K00975 glgC	glucose-1-phosphate adenylyltransferase [EC:2.7.7.27]
LOC_Os01g44220.6	K00975 glgC	glucose-1-phosphate adenylyltransferase [EC:2.7.7.27]
LOC_Os01g44220.7	K00975 glgC	glucose-1-phosphate adenylyltransferase [EC:2.7.7.27]
LOC_Os11g09850.1	K00975 glgC	glucose-1-phosphate adenylyltransferase [EC:2.7.7.27]
LOC_Os11g09850.2	K00975 glgC	glucose-1-phosphate adenylyltransferase [EC:2.7.7.27]
00620 Pyruvate metabolism [PATH:ko00620]
LOC_Os04g33190.1	K01895 ACSS, acs	acetyl-CoA synthetase [EC:6.2.1.1]
LOC_Os04g02900.1	K00161 PDHA, pdhA	pyruvate dehydrogenase E1 component subunit alpha [EC:1.2.4.1]
LOC_Os04g02900.2	K00161 PDHA, pdhA	pyruvate dehydrogenase E1 component subunit alpha [EC:1.2.4.1]
LOC_Os06g01630.1	K00627 DLAT, aceF, pdhC	pyruvate dehydrogenase E2 component (dihydrolipoamide acetyltransferase) [EC:2.3.1.12]
LOC_Os06g01630.2	K00627 DLAT, aceF, pdhC	pyruvate dehydrogenase E2 component (dihydrolipoamide acetyltransferase) [EC:2.3.1.12]
LOC_Os06g01630.3	K00627 DLAT, aceF, pdhC	pyruvate dehydrogenase E2 component (dihydrolipoamide acetyltransferase) [EC:2.3.1.12]
LOC_Os06g01630.5	K00627 DLAT, aceF, pdhC	pyruvate dehydrogenase E2 component (dihydrolipoamide acetyltransferase) [EC:2.3.1.12]
LOC_Os06g01630.6	K00627 DLAT, aceF, pdhC	pyruvate dehydrogenase E2 component (dihydrolipoamide acetyltransferase) [EC:2.3.1.12]
LOC_Os07g08340.1	K00873 PK, pyk	pyruvate kinase [EC:2.7.1.40]
LOC_Os07g08340.2	K00873 PK, pyk	pyruvate kinase [EC:2.7.1.40]
LOC_Os01g16960.1	K00873 PK, pyk	pyruvate kinase [EC:2.7.1.40]
LOC_Os01g16960.2	K00873 PK, pyk	pyruvate kinase [EC:2.7.1.40]
LOC_Os12g05110.1	K00873 PK, pyk	pyruvate kinase [EC:2.7.1.40]
LOC_Os02g01510.1	K00016 LDH, ldh	L-lactate dehydrogenase [EC:1.1.1.27]
LOC_Os01g09320.1	K00029 E1.1.1.40, maeB	malate dehydrogenase (oxaloacetate-decarboxylating)(NADP+) [EC:1.1.1.40]
LOC_Os05g09440.1	K00029 E1.1.1.40, maeB	malate dehydrogenase (oxaloacetate-decarboxylating)(NADP+) [EC:1.1.1.40]
LOC_Os07g43700.1	K00026 MDH2	malate dehydrogenase [EC:1.1.1.37]
LOC_Os07g43700.2	K00026 MDH2	malate dehydrogenase [EC:1.1.1.37]
LOC_Os08g33720.1	K00026 MDH2	malate dehydrogenase [EC:1.1.1.37]
LOC_Os05g33570.1	K01006 ppdK	pyruvate,orthophosphate dikinase [EC:2.7.9.1]
LOC_Os05g33570.2	K01006 ppdK	pyruvate,orthophosphate dikinase [EC:2.7.9.1]
00630 Glyoxylate and dicarboxylate metabolism [PATH:ko00630]
LOC_Os07g34520.1	K01637 E4.1.3.1, aceA	isocitrate lyase [EC:4.1.3.1]
LOC_Os07g34520.2	K01637 E4.1.3.1, aceA	isocitrate lyase [EC:4.1.3.1]
LOC_Os07g34520.3	K01637 E4.1.3.1, aceA	isocitrate lyase [EC:4.1.3.1]
LOC_Os07g43700.1	K00026 MDH2	malate dehydrogenase [EC:1.1.1.37]
LOC_Os07g43700.2	K00026 MDH2	malate dehydrogenase [EC:1.1.1.37]
LOC_Os08g33720.1	K00026 MDH2	malate dehydrogenase [EC:1.1.1.37]
LOC_Os02g10070.1	K01647 CS, gltA	citrate synthase [EC:2.3.3.1]
LOC_Os02g10070.2	K01647 CS, gltA	citrate synthase [EC:2.3.3.1]
LOC_Os08g09200.1	K01681 ACO, acnA	aconitate hydratase 1 / homoaconitase [EC:4.2.1.3 4.2.1.-]
LOC_Os07g42440.1	K11517 HAO	(S)-2-hydroxy-acid oxidase [EC:1.1.3.15]
LOC_Os07g42440.2	K11517 HAO	(S)-2-hydroxy-acid oxidase [EC:1.1.3.15]
LOC_Os07g42440.3	K11517 HAO	(S)-2-hydroxy-acid oxidase [EC:1.1.3.15]
LOC_Os07g42440.4	K11517 HAO	(S)-2-hydroxy-acid oxidase [EC:1.1.3.15]
LOC_Os12g23150.1	K01091 E3.1.3.18, gph	phosphoglycolate phosphatase [EC:3.1.3.18]
LOC_Os02g50240.1	K01915 glnA	glutamine synthetase [EC:6.3.1.2]
LOC_Os02g50240.2	K01915 glnA	glutamine synthetase [EC:6.3.1.2]
LOC_Os02g07410.1	K02437 gcvH, GCSH	glycine cleavage system H protein
LOC_Os02g07410.2	K02437 gcvH, GCSH	glycine cleavage system H protein
LOC_Os06g29180.1	K00122 FDH	formate dehydrogenase [EC:1.2.1.2]
LOC_Os06g29220.1	K00122 FDH	formate dehydrogenase [EC:1.2.1.2]
LOC_Os03g01222.1	K01433 purU	formyltetrahydrofolate deformylase [EC:3.5.1.10]
LOC_Os03g01222.2	K01433 purU	formyltetrahydrofolate deformylase [EC:3.5.1.10]
LOC_Os03g01222.3	K01433 purU	formyltetrahydrofolate deformylase [EC:3.5.1.10]
LOC_Os03g01222.4	K01433 purU	formyltetrahydrofolate deformylase [EC:3.5.1.10]
00640 Propanoate metabolism [PATH:ko00640]
LOC_Os04g33190.1	K01895 ACSS, acs	acetyl-CoA synthetase [EC:6.2.1.1]
LOC_Os07g38970.1	K01899 LSC1	succinyl-CoA synthetase alpha subunit [EC:6.2.1.4 6.2.1.5]
LOC_Os02g40830.1	K01900 LSC2	succinyl-CoA synthetase beta subunit [EC:6.2.1.4 6.2.1.5]
LOC_Os02g40830.2	K01900 LSC2	succinyl-CoA synthetase beta subunit [EC:6.2.1.4 6.2.1.5]
LOC_Os02g40830.3	K01900 LSC2	succinyl-CoA synthetase beta subunit [EC:6.2.1.4 6.2.1.5]
LOC_Os02g01510.1	K00016 LDH, ldh	L-lactate dehydrogenase [EC:1.1.1.27]
00650 Butanoate metabolism [PATH:ko00650]
LOC_Os08g10510.1	K16871 POP2	4-aminobutyrate---pyruvate transaminase [EC:2.6.1.96]
LOC_Os08g10510.2	K16871 POP2	4-aminobutyrate---pyruvate transaminase [EC:2.6.1.96]
LOC_Os03g13300.1	K01580 E4.1.1.15, gadB, gadA, GAD	glutamate decarboxylase [EC:4.1.1.15]
LOC_Os03g51080.1	K01580 E4.1.1.15, gadB, gadA, GAD	glutamate decarboxylase [EC:4.1.1.15]
LOC_Os12g04020.1	K01640 E4.1.3.4, HMGCL, hmgL	hydroxymethylglutaryl-CoA lyase [EC:4.1.3.4]
LOC_Os12g04020.2	K01640 E4.1.3.4, HMGCL, hmgL	hydroxymethylglutaryl-CoA lyase [EC:4.1.3.4]
LOC_Os04g02900.1	K00161 PDHA, pdhA	pyruvate dehydrogenase E1 component subunit alpha [EC:1.2.4.1]
LOC_Os04g02900.2	K00161 PDHA, pdhA	pyruvate dehydrogenase E1 component subunit alpha [EC:1.2.4.1]
00562 Inositol phosphate metabolism [PATH:ko00562]
LOC_Os06g29650.1	K00999 CDIPT	CDP-diacylglycerol--inositol 3-phosphatidyltransferase [EC:2.7.8.11]
LOC_Os06g29650.2	K00999 CDIPT	CDP-diacylglycerol--inositol 3-phosphatidyltransferase [EC:2.7.8.11]
LOC_Os03g12840.1	K00913 ITPK1	inositol-1,3,4-trisphosphate 5/6-kinase / inositol-tetrakisphosphate 1-kinase [EC:2.7.1.159 2.7.1.134]
LOC_Os03g12840.2	K00913 ITPK1	inositol-1,3,4-trisphosphate 5/6-kinase / inositol-tetrakisphosphate 1-kinase [EC:2.7.1.159 2.7.1.134]
LOC_Os03g12840.3	K00913 ITPK1	inositol-1,3,4-trisphosphate 5/6-kinase / inositol-tetrakisphosphate 1-kinase [EC:2.7.1.159 2.7.1.134]
LOC_Os02g32370.1	K00915 IPK2	1D-myo-Inositol-tetrakisphosphate 5-kinase / inositol-polyphosphate multikinase [EC:2.7.1.140 2.7.1.151]
LOC_Os04g56580.1	K10572 IPPK	inositol-pentakisphosphate 2-kinase [EC:2.7.1.158]
LOC_Os01g62420.1	K01803 TPI, tpiA	triosephosphate isomerase (TIM) [EC:5.3.1.1]
LOC_Os01g62420.2	K01803 TPI, tpiA	triosephosphate isomerase (TIM) [EC:5.3.1.1]
LOC_Os01g62420.3	K01803 TPI, tpiA	triosephosphate isomerase (TIM) [EC:5.3.1.1]
LOC_Os01g62420.4	K01803 TPI, tpiA	triosephosphate isomerase (TIM) [EC:5.3.1.1]
Energy metabolism
00190 Oxidative phosphorylation [PATH:ko00190]
LOC_Os05g26660.1	K03885 ndh	NADH dehydrogenase [EC:1.6.99.3]
LOC_Os04g51270.1	K02152 ATPeVG, ATP6G1	V-type H+-transporting ATPase subunit G [EC:3.6.3.14]
LOC_Os04g51270.2	K02152 ATPeVG, ATP6G1	V-type H+-transporting ATPase subunit G [EC:3.6.3.14]
LOC_Os06g08310.1	K01535 E3.6.3.6	H+-transporting ATPase [EC:3.6.3.6]
LOC_Os06g08080.1	K01507 ppa	inorganic pyrophosphatase [EC:3.6.1.1]
LOC_Os01g23580.1	K01507 ppa	inorganic pyrophosphatase [EC:3.6.1.1]
00195 Photosynthesis [PATH:ko00195]
LOC_Os10g32300.1	K02717 psbP	photosystem II oxygen-evolving enhancer protein 2
LOC_Os10g32348.1	K02717 psbP	photosystem II oxygen-evolving enhancer protein 2
LOC_Os02g36850.1	K08901 psbQ	photosystem II oxygen-evolving enhancer protein 3
LOC_Os07g01480.1	K08901 psbQ	photosystem II oxygen-evolving enhancer protein 3
LOC_Os07g01480.2	K08901 psbQ	photosystem II oxygen-evolving enhancer protein 3
LOC_Os07g01490.1	K08901 psbQ	photosystem II oxygen-evolving enhancer protein 3
LOC_Os07g01490.2	K08901 psbQ	photosystem II oxygen-evolving enhancer protein 3
LOC_Os07g05360.1	K03541 psbR	photosystem II 10kDa protein
LOC_Os07g05360.2	K03541 psbR	photosystem II 10kDa protein
LOC_Os03g45710.1	K02639 petF	ferredoxin
LOC_Os04g33630.1	K02639 petF	ferredoxin
00196 Photosynthesis - antenna proteins [PATH:ko00196]
LOC_Os09g26810.1	K08908 LHCA2	light-harvesting complex I chlorophyll a/b binding protein 2
LOC_Os01g52240.1	K08912 LHCB1	light-harvesting complex II chlorophyll a/b binding protein 1
LOC_Os04g38410.1	K08917 LHCB6	light-harvesting complex II chlorophyll a/b binding protein 6
LOC_Os09g12540.1	K14172 LHCB7	light-harvesting complex II chlorophyll a/b binding protein 7
00710 Carbon fixation in photosynthetic organisms [PATH:ko00710]
LOC_Os04g38600.1	K05298 GAPA	glyceraldehyde-3-phosphate dehydrogenase (NADP+) (phosphorylating) [EC:1.2.1.13]
LOC_Os04g38600.2	K05298 GAPA	glyceraldehyde-3-phosphate dehydrogenase (NADP+) (phosphorylating) [EC:1.2.1.13]
LOC_Os04g38600.3	K05298 GAPA	glyceraldehyde-3-phosphate dehydrogenase (NADP+) (phosphorylating) [EC:1.2.1.13]
LOC_Os04g38600.4	K05298 GAPA	glyceraldehyde-3-phosphate dehydrogenase (NADP+) (phosphorylating) [EC:1.2.1.13]
LOC_Os01g67860.1	K01623 ALDO	fructose-bisphosphate aldolase, class I [EC:4.1.2.13]
LOC_Os05g33380.1	K01623 ALDO	fructose-bisphosphate aldolase, class I [EC:4.1.2.13]
LOC_Os08g02700.1	K01623 ALDO	fructose-bisphosphate aldolase, class I [EC:4.1.2.13]
LOC_Os04g24140.1	K01807 rpiA	ribose 5-phosphate isomerase A [EC:5.3.1.6]
LOC_Os04g50880.1	K00855 E2.7.1.19, prkB	phosphoribulokinase [EC:2.7.1.19]
LOC_Os01g62420.1	K01803 TPI, tpiA	triosephosphate isomerase (TIM) [EC:5.3.1.1]
LOC_Os01g62420.2	K01803 TPI, tpiA	triosephosphate isomerase (TIM) [EC:5.3.1.1]
LOC_Os01g62420.3	K01803 TPI, tpiA	triosephosphate isomerase (TIM) [EC:5.3.1.1]
LOC_Os01g62420.4	K01803 TPI, tpiA	triosephosphate isomerase (TIM) [EC:5.3.1.1]
LOC_Os01g55540.1	K14454 GOT1	aspartate aminotransferase, cytoplasmic [EC:2.6.1.1]
LOC_Os01g55540.2	K14454 GOT1	aspartate aminotransferase, cytoplasmic [EC:2.6.1.1]
LOC_Os07g08340.1	K00873 PK, pyk	pyruvate kinase [EC:2.7.1.40]
LOC_Os07g08340.2	K00873 PK, pyk	pyruvate kinase [EC:2.7.1.40]
LOC_Os01g16960.1	K00873 PK, pyk	pyruvate kinase [EC:2.7.1.40]
LOC_Os01g16960.2	K00873 PK, pyk	pyruvate kinase [EC:2.7.1.40]
LOC_Os12g05110.1	K00873 PK, pyk	pyruvate kinase [EC:2.7.1.40]
LOC_Os10g25130.1	K00814 GPT, ALT	alanine transaminase [EC:2.6.1.2]
LOC_Os05g33570.1	K01006 ppdK	pyruvate,orthophosphate dikinase [EC:2.7.9.1]
LOC_Os05g33570.2	K01006 ppdK	pyruvate,orthophosphate dikinase [EC:2.7.9.1]
LOC_Os01g09320.1	K00029 E1.1.1.40, maeB	malate dehydrogenase (oxaloacetate-decarboxylating)(NADP+) [EC:1.1.1.40]
LOC_Os05g09440.1	K00029 E1.1.1.40, maeB	malate dehydrogenase (oxaloacetate-decarboxylating)(NADP+) [EC:1.1.1.40]
LOC_Os07g43700.1	K00026 MDH2	malate dehydrogenase [EC:1.1.1.37]
LOC_Os07g43700.2	K00026 MDH2	malate dehydrogenase [EC:1.1.1.37]
LOC_Os08g33720.1	K00026 MDH2	malate dehydrogenase [EC:1.1.1.37]
00720 Carbon fixation pathways in prokaryotes [PATH:ko00720]
LOC_Os08g09200.1	K01681 ACO, acnA	aconitate hydratase 1 / homoaconitase [EC:4.2.1.3 4.2.1.-]
LOC_Os11g47120.1	K01648 ACLY	ATP citrate (pro-S)-lyase [EC:2.3.3.8]
LOC_Os11g47330.1	K01648 ACLY	ATP citrate (pro-S)-lyase [EC:2.3.3.8]
LOC_Os09g27420.1	K01938 fhs	formate--tetrahydrofolate ligase [EC:6.3.4.3]
LOC_Os09g27420.2	K01938 fhs	formate--tetrahydrofolate ligase [EC:6.3.4.3]
LOC_Os04g33190.1	K01895 ACSS, acs	acetyl-CoA synthetase [EC:6.2.1.1]
00680 Methane metabolism [PATH:ko00680]
LOC_Os04g53640.1	K00430 E1.11.1.7	peroxidase [EC:1.11.1.7]
LOC_Os08g02110.1	K00430 E1.11.1.7	peroxidase [EC:1.11.1.7]
LOC_Os09g29490.1	K00430 E1.11.1.7	peroxidase [EC:1.11.1.7]
LOC_Os01g73200.1	K00430 E1.11.1.7	peroxidase [EC:1.11.1.7]
LOC_Os03g13210.1	K00430 E1.11.1.7	peroxidase [EC:1.11.1.7]
LOC_Os07g47990.1	K00430 E1.11.1.7	peroxidase [EC:1.11.1.7]
LOC_Os07g47990.2	K00430 E1.11.1.7	peroxidase [EC:1.11.1.7]
LOC_Os06g29180.1	K00122 FDH	formate dehydrogenase [EC:1.2.1.2]
LOC_Os06g29220.1	K00122 FDH	formate dehydrogenase [EC:1.2.1.2]
LOC_Os10g08550.1	K01689 ENO, eno	enolase [EC:4.2.1.11]
LOC_Os10g08550.3	K01689 ENO, eno	enolase [EC:4.2.1.11]
LOC_Os10g08550.5	K01689 ENO, eno	enolase [EC:4.2.1.11]
LOC_Os01g67860.1	K01623 ALDO	fructose-bisphosphate aldolase, class I [EC:4.1.2.13]
LOC_Os05g33380.1	K01623 ALDO	fructose-bisphosphate aldolase, class I [EC:4.1.2.13]
LOC_Os08g02700.1	K01623 ALDO	fructose-bisphosphate aldolase, class I [EC:4.1.2.13]
LOC_Os05g10650.1	K00850 pfkA, PFK	6-phosphofructokinase 1 [EC:2.7.1.11]
LOC_Os04g33190.1	K01895 ACSS, acs	acetyl-CoA synthetase [EC:6.2.1.1]
LOC_Os05g40420.1	K15633 gpmI	2,3-bisphosphoglycerate-independent phosphoglycerate mutase [EC:5.4.2.1]
LOC_Os05g40420.2	K15633 gpmI	2,3-bisphosphoglycerate-independent phosphoglycerate mutase [EC:5.4.2.1]
LOC_Os05g40420.3	K15633 gpmI	2,3-bisphosphoglycerate-independent phosphoglycerate mutase [EC:5.4.2.1]
LOC_Os11g04320.1	K15634 gpmB	probable phosphoglycerate mutase [EC:5.4.2.1]
00910 Nitrogen metabolism [PATH:ko00910]
LOC_Os09g28910.1	K01673 cynT, can	carbonic anhydrase [EC:4.2.1.1]
LOC_Os09g28910.2	K01673 cynT, can	carbonic anhydrase [EC:4.2.1.1]
LOC_Os09g28910.3	K01673 cynT, can	carbonic anhydrase [EC:4.2.1.1]
LOC_Os09g28910.4	K01673 cynT, can	carbonic anhydrase [EC:4.2.1.1]
LOC_Os09g28910.5	K01673 cynT, can	carbonic anhydrase [EC:4.2.1.1]
LOC_Os02g33030.1	K01674 cah	carbonic anhydrase [EC:4.2.1.1]
LOC_Os08g36630.1	K01674 cah	carbonic anhydrase [EC:4.2.1.1]
LOC_Os01g25484.1	K00366 nirA	ferredoxin-nitrite reductase [EC:1.7.7.1]
LOC_Os01g25484.2	K00366 nirA	ferredoxin-nitrite reductase [EC:1.7.7.1]
LOC_Os01g25484.3	K00366 nirA	ferredoxin-nitrite reductase [EC:1.7.7.1]
LOC_Os02g43470.1	K00261 E1.4.1.3	glutamate dehydrogenase (NAD(P)+) [EC:1.4.1.3]
LOC_Os04g45970.1	K00261 E1.4.1.3	glutamate dehydrogenase (NAD(P)+) [EC:1.4.1.3]
LOC_Os04g45970.2	K00261 E1.4.1.3	glutamate dehydrogenase (NAD(P)+) [EC:1.4.1.3]
LOC_Os02g50240.1	K01915 glnA	glutamine synthetase [EC:6.3.1.2]
LOC_Os02g50240.2	K01915 glnA	glutamine synthetase [EC:6.3.1.2]
LOC_Os05g48200.1	K00264 GLT1	glutamate synthase (NADPH/NADH) [EC:1.4.1.13 1.4.1.14]
LOC_Os02g42330.1	K01501 E3.5.5.1	nitrilase [EC:3.5.5.1]
LOC_Os02g42330.2	K01501 E3.5.5.1	nitrilase [EC:3.5.5.1]
00920 Sulfur metabolism [PATH:ko00920]
LOC_Os12g25630.1	K00387 E1.8.3.1, SUOX	sulfite oxidase [EC:1.8.3.1]
LOC_Os06g07860.1	K01760 metC	cystathionine beta-lyase [EC:4.4.1.8]
LOC_Os06g07960.1	K01760 metC	cystathionine beta-lyase [EC:4.4.1.8]
LOC_Os03g10050.1	K00640 cysE	serine O-acetyltransferase [EC:2.3.1.30]
LOC_Os01g59920.1	K01738 cysK	cysteine synthase A [EC:2.5.1.47]
LOC_Os01g74650.1	K01738 cysK	cysteine synthase A [EC:2.5.1.47]
LOC_Os01g74650.2	K01738 cysK	cysteine synthase A [EC:2.5.1.47]
LOC_Os01g74650.3	K01738 cysK	cysteine synthase A [EC:2.5.1.47]
LOC_Os02g12900.1	K01738 cysK	cysteine synthase A [EC:2.5.1.47]
LOC_Os02g12900.2	K01738 cysK	cysteine synthase A [EC:2.5.1.47]
Lipid metabolism
00061 Fatty acid biosynthesis [PATH:ko00061]
LOC_Os04g36800.1	K09458 fabF	3-oxoacyl-[acyl-carrier-protein] synthase II [EC:2.3.1.179]
LOC_Os04g36800.2	K09458 fabF	3-oxoacyl-[acyl-carrier-protein] synthase II [EC:2.3.1.179]
LOC_Os07g37420.1	K00059 fabG	3-oxoacyl-[acyl-carrier protein] reductase [EC:1.1.1.100]
LOC_Os09g10600.1	K00208 fabI	enoyl-[acyl-carrier protein] reductase I [EC:1.3.1.9 1.3.1.10]
LOC_Os06g05130.1	K10781 FATB	fatty acyl-ACP thioesterase B [EC:3.1.2.14 3.1.2.-]
LOC_Os03g30950.1	K03921 DESA1	acyl-[acyl-carrier-protein] desaturase [EC:1.14.19.2]
00062 Fatty acid elongation [PATH:ko00062]
LOC_Os03g12030.1	K15397 KCS	3-ketoacyl-CoA synthase [EC:2.3.1.199]
LOC_Os02g11070.1	K15397 KCS	3-ketoacyl-CoA synthase [EC:2.3.1.199]
LOC_Os02g11070.2	K15397 KCS	3-ketoacyl-CoA synthase [EC:2.3.1.199]
00071 Fatty acid metabolism [PATH:ko00071]
LOC_Os01g06600.1	K00232 E1.3.3.6, ACOX1, ACOX3	acyl-CoA oxidase [EC:1.3.3.6]
LOC_Os01g06600.2	K00232 E1.3.3.6, ACOX1, ACOX3	acyl-CoA oxidase [EC:1.3.3.6]
LOC_Os06g23870.1	K00232 E1.3.3.6, ACOX1, ACOX3	acyl-CoA oxidase [EC:1.3.3.6]
LOC_Os06g23870.2	K00232 E1.3.3.6, ACOX1, ACOX3	acyl-CoA oxidase [EC:1.3.3.6]
LOC_Os12g04990.1	K01897 ACSL, fadD	long-chain acyl-CoA synthetase [EC:6.2.1.3]
LOC_Os12g04990.2	K01897 ACSL, fadD	long-chain acyl-CoA synthetase [EC:6.2.1.3]
LOC_Os12g04990.3	K01897 ACSL, fadD	long-chain acyl-CoA synthetase [EC:6.2.1.3]
LOC_Os12g04990.4	K01897 ACSL, fadD	long-chain acyl-CoA synthetase [EC:6.2.1.3]
LOC_Os12g04990.5	K01897 ACSL, fadD	long-chain acyl-CoA synthetase [EC:6.2.1.3]
LOC_Os05g04170.1	K01897 ACSL, fadD	long-chain acyl-CoA synthetase [EC:6.2.1.3]
LOC_Os05g04170.2	K01897 ACSL, fadD	long-chain acyl-CoA synthetase [EC:6.2.1.3]
LOC_Os05g04170.3	K01897 ACSL, fadD	long-chain acyl-CoA synthetase [EC:6.2.1.3]
LOC_Os05g04170.4	K01897 ACSL, fadD	long-chain acyl-CoA synthetase [EC:6.2.1.3]
LOC_Os06g06350.1	K01897 ACSL, fadD	long-chain acyl-CoA synthetase [EC:6.2.1.3]
LOC_Os06g06350.2	K01897 ACSL, fadD	long-chain acyl-CoA synthetase [EC:6.2.1.3]
LOC_Os10g07229.1	K00001 E1.1.1.1, adh	alcohol dehydrogenase [EC:1.1.1.1]
00072 Synthesis and degradation of ketone bodies [PATH:ko00072]
LOC_Os12g04020.1	K01640 E4.1.3.4, HMGCL, hmgL	hydroxymethylglutaryl-CoA lyase [EC:4.1.3.4]
LOC_Os12g04020.2	K01640 E4.1.3.4, HMGCL, hmgL	hydroxymethylglutaryl-CoA lyase [EC:4.1.3.4]
00073 Cutin, suberine and wax biosynthesis [PATH:ko00073]
LOC_Os07g30600.1	K13356 FAR	fatty acyl-CoA reductase [EC:1.2.1.-]
00100 Steroid biosynthesis [PATH:ko00100]
LOC_Os11g32240.1	K05917 CYP51	cytochrome P450, family 51 (sterol 14-demethylase) [EC:1.14.13.70]
LOC_Os01g01369.1	K01824 EBP	cholestenol delta-isomerase [EC:5.3.3.5]
LOC_Os07g10600.1	K00559 E2.1.1.41, SMT1, ERG6	sterol 24-C-methyltransferase [EC:2.1.1.41]
LOC_Os07g10600.2	K00559 E2.1.1.41, SMT1, ERG6	sterol 24-C-methyltransferase [EC:2.1.1.41]
LOC_Os10g39810.1	K14423 SMO1	4,4-dimethyl-9beta,19-cyclopropylsterol-4alpha-methyl oxidase [EC:1.14.13.72]
LOC_Os10g39810.2	K14423 SMO1	4,4-dimethyl-9beta,19-cyclopropylsterol-4alpha-methyl oxidase [EC:1.14.13.72]
LOC_Os11g48020.1	K14424 SMO2	4-alpha-methyl-delta7-sterol-4alpha-methyl oxidase [EC:1.14.13.72]
00561 Glycerolipid metabolism [PATH:ko00561]
LOC_Os05g42270.1	K13513 LCLAT1, AGPAT8	lysocardiolipin and lysophospholipid acyltransferase [EC:2.3.1.- 2.3.1.51]
LOC_Os01g04920.1	K06119 SQD2	sulfoquinovosyltransferase [EC:2.4.1.-]
LOC_Os01g04920.2	K06119 SQD2	sulfoquinovosyltransferase [EC:2.4.1.-]
LOC_Os01g04920.3	K06119 SQD2	sulfoquinovosyltransferase [EC:2.4.1.-]
LOC_Os03g15840.1	K06119 SQD2	sulfoquinovosyltransferase [EC:2.4.1.-]
LOC_Os02g55910.1	K03715 E2.4.1.46	1,2-diacylglycerol 3-beta-galactosyltransferase [EC:2.4.1.46]
LOC_Os02g55910.2	K03715 E2.4.1.46	1,2-diacylglycerol 3-beta-galactosyltransferase [EC:2.4.1.46]
LOC_Os02g33580.1	K09480 E2.4.1.241	digalactosyldiacylglycerol synthase [EC:2.4.1.241]
LOC_Os10g35110.1	K07407 E3.2.1.22B, galA, rafA	alpha-galactosidase [EC:3.2.1.22]
LOC_Os10g35110.2	K07407 E3.2.1.22B, galA, rafA	alpha-galactosidase [EC:3.2.1.22]
LOC_Os10g35110.3	K07407 E3.2.1.22B, galA, rafA	alpha-galactosidase [EC:3.2.1.22]
00564 Glycerophospholipid metabolism [PATH:ko00564]
LOC_Os05g42270.1	K13513 LCLAT1, AGPAT8	lysocardiolipin and lysophospholipid acyltransferase [EC:2.3.1.- 2.3.1.51]
LOC_Os05g07880.1	K01115 PLD1_2	phospholipase D1/2 [EC:3.1.4.4]
LOC_Os05g07880.2	K01115 PLD1_2	phospholipase D1/2 [EC:3.1.4.4]
LOC_Os06g44060.1	K16860 PLD3_4	phospholipase D3/4 [EC:3.1.4.4]
LOC_Os06g44060.2	K16860 PLD3_4	phospholipase D3/4 [EC:3.1.4.4]
LOC_Os06g49790.1	K13510 LPCAT1_2	lysophosphatidylcholine acyltransferase / lyso-PAF acetyltransferase [EC:2.3.1.23 2.3.1.67]
LOC_Os06g29650.1	K00999 CDIPT	CDP-diacylglycerol--inositol 3-phosphatidyltransferase [EC:2.7.8.11]
LOC_Os06g29650.2	K00999 CDIPT	CDP-diacylglycerol--inositol 3-phosphatidyltransferase [EC:2.7.8.11]
00565 Ether lipid metabolism [PATH:ko00565]
LOC_Os05g07880.1	K01115 PLD1_2	phospholipase D1/2 [EC:3.1.4.4]
LOC_Os05g07880.2	K01115 PLD1_2	phospholipase D1/2 [EC:3.1.4.4]
LOC_Os06g44060.1	K16860 PLD3_4	phospholipase D3/4 [EC:3.1.4.4]
LOC_Os06g44060.2	K16860 PLD3_4	phospholipase D3/4 [EC:3.1.4.4]
LOC_Os06g49790.1	K13510 LPCAT1_2	lysophosphatidylcholine acyltransferase / lyso-PAF acetyltransferase [EC:2.3.1.23 2.3.1.67]
00600 Sphingolipid metabolism [PATH:ko00600]
LOC_Os01g72340.1	K01190 lacZ	beta-galactosidase [EC:3.2.1.23]
LOC_Os10g35110.1	K07407 E3.2.1.22B, galA, rafA	alpha-galactosidase [EC:3.2.1.22]
LOC_Os10g35110.2	K07407 E3.2.1.22B, galA, rafA	alpha-galactosidase [EC:3.2.1.22]
LOC_Os10g35110.3	K07407 E3.2.1.22B, galA, rafA	alpha-galactosidase [EC:3.2.1.22]
00590 Arachidonic acid metabolism [PATH:ko00590]
LOC_Os04g46960.1	K00432 E1.11.1.9	glutathione peroxidase [EC:1.11.1.9]
LOC_Os04g46960.2	K00432 E1.11.1.9	glutathione peroxidase [EC:1.11.1.9]
LOC_Os04g46960.3	K00432 E1.11.1.9	glutathione peroxidase [EC:1.11.1.9]
LOC_Os04g46960.4	K00432 E1.11.1.9	glutathione peroxidase [EC:1.11.1.9]
00591 Linoleic acid metabolism [PATH:ko00591]
LOC_Os02g10120.1	K00454 LOX2S	lipoxygenase [EC:1.13.11.12]
LOC_Os12g37350.1	K00454 LOX2S	lipoxygenase [EC:1.13.11.12]
LOC_Os04g37430.1	K00454 LOX2S	lipoxygenase [EC:1.13.11.12]
LOC_Os08g39850.1	K00454 LOX2S	lipoxygenase [EC:1.13.11.12]
LOC_Os08g39850.2	K00454 LOX2S	lipoxygenase [EC:1.13.11.12]
LOC_Os08g39850.3	K00454 LOX2S	lipoxygenase [EC:1.13.11.12]
LOC_Os08g39850.4	K00454 LOX2S	lipoxygenase [EC:1.13.11.12]
00592 alpha-Linolenic acid metabolism [PATH:ko00592]
LOC_Os02g10120.1	K00454 LOX2S	lipoxygenase [EC:1.13.11.12]
LOC_Os12g37350.1	K00454 LOX2S	lipoxygenase [EC:1.13.11.12]
LOC_Os04g37430.1	K00454 LOX2S	lipoxygenase [EC:1.13.11.12]
LOC_Os08g39850.1	K00454 LOX2S	lipoxygenase [EC:1.13.11.12]
LOC_Os08g39850.2	K00454 LOX2S	lipoxygenase [EC:1.13.11.12]
LOC_Os08g39850.3	K00454 LOX2S	lipoxygenase [EC:1.13.11.12]
LOC_Os08g39850.4	K00454 LOX2S	lipoxygenase [EC:1.13.11.12]
LOC_Os06g11290.1	K05894 E1.3.1.42	12-oxophytodienoic acid reductase [EC:1.3.1.42]
LOC_Os06g11240.1	K05894 E1.3.1.42	12-oxophytodienoic acid reductase [EC:1.3.1.42]
LOC_Os08g35740.1	K05894 E1.3.1.42	12-oxophytodienoic acid reductase [EC:1.3.1.42]
LOC_Os08g35740.2	K05894 E1.3.1.42	12-oxophytodienoic acid reductase [EC:1.3.1.42]
LOC_Os01g06600.1	K00232 E1.3.3.6, ACOX1, ACOX3	acyl-CoA oxidase [EC:1.3.3.6]
LOC_Os01g06600.2	K00232 E1.3.3.6, ACOX1, ACOX3	acyl-CoA oxidase [EC:1.3.3.6]
LOC_Os06g23870.1	K00232 E1.3.3.6, ACOX1, ACOX3	acyl-CoA oxidase [EC:1.3.3.6]
LOC_Os06g23870.2	K00232 E1.3.3.6, ACOX1, ACOX3	acyl-CoA oxidase [EC:1.3.3.6]
LOC_Os02g02000.1	K10528 HPL	hydroperoxide lyase [EC:4.1.2.-]
LOC_Os12g26290.1	K10529 DOX1	alpha-dioxygenase [EC:1.-.-.-]
LOC_Os12g26290.2	K10529 DOX1	alpha-dioxygenase [EC:1.-.-.-]
LOC_Os12g26290.3	K10529 DOX1	alpha-dioxygenase [EC:1.-.-.-]
LOC_Os12g26290.4	K10529 DOX1	alpha-dioxygenase [EC:1.-.-.-]
LOC_Os12g26290.5	K10529 DOX1	alpha-dioxygenase [EC:1.-.-.-]
LOC_Os12g26290.6	K10529 DOX1	alpha-dioxygenase [EC:1.-.-.-]
01040 Biosynthesis of unsaturated fatty acids [PATH:ko01040]
LOC_Os07g37420.1	K00059 fabG	3-oxoacyl-[acyl-carrier protein] reductase [EC:1.1.1.100]
LOC_Os03g30950.1	K03921 DESA1	acyl-[acyl-carrier-protein] desaturase [EC:1.14.19.2]
LOC_Os03g18070.1	K10257 FAD8, desB	omega-3 fatty acid desaturase (delta-15 desaturase) [EC:1.14.19.-]
LOC_Os01g06600.1	K00232 E1.3.3.6, ACOX1, ACOX3	acyl-CoA oxidase [EC:1.3.3.6]
LOC_Os01g06600.2	K00232 E1.3.3.6, ACOX1, ACOX3	acyl-CoA oxidase [EC:1.3.3.6]
LOC_Os06g23870.1	K00232 E1.3.3.6, ACOX1, ACOX3	acyl-CoA oxidase [EC:1.3.3.6]
LOC_Os06g23870.2	K00232 E1.3.3.6, ACOX1, ACOX3	acyl-CoA oxidase [EC:1.3.3.6]
Nucleotide metabolism
00230 Purine metabolism [PATH:ko00230]
LOC_Os03g01016.1	K00948 PRPS, prsA	ribose-phosphate pyrophosphokinase [EC:2.7.6.1]
LOC_Os03g01016.2	K00948 PRPS, prsA	ribose-phosphate pyrophosphokinase [EC:2.7.6.1]
LOC_Os06g41360.1	K00948 PRPS, prsA	ribose-phosphate pyrophosphokinase [EC:2.7.6.1]
LOC_Os06g41360.2	K00948 PRPS, prsA	ribose-phosphate pyrophosphokinase [EC:2.7.6.1]
LOC_Os06g41360.3	K00948 PRPS, prsA	ribose-phosphate pyrophosphokinase [EC:2.7.6.1]
LOC_Os06g41360.4	K00948 PRPS, prsA	ribose-phosphate pyrophosphokinase [EC:2.7.6.1]
LOC_Os06g41360.5	K00948 PRPS, prsA	ribose-phosphate pyrophosphokinase [EC:2.7.6.1]
LOC_Os05g35580.1	K00764 purF, PPAT	amidophosphoribosyltransferase [EC:2.4.2.14]
LOC_Os01g66500.1	K01952 purL, PFAS	phosphoribosylformylglycinamidine synthase [EC:6.3.5.3]
LOC_Os03g61600.1	K01933 purM	phosphoribosylformylglycinamidine cyclo-ligase [EC:6.3.3.1]
LOC_Os01g10280.1	K11808 ADE2	phosphoribosylaminoimidazole carboxylase [EC:4.1.1.21]
LOC_Os01g10280.2	K11808 ADE2	phosphoribosylaminoimidazole carboxylase [EC:4.1.1.21]
LOC_Os01g10280.3	K11808 ADE2	phosphoribosylaminoimidazole carboxylase [EC:4.1.1.21]
LOC_Os01g10280.4	K11808 ADE2	phosphoribosylaminoimidazole carboxylase [EC:4.1.1.21]
LOC_Os08g10570.1	K00602 purH	phosphoribosylaminoimidazolecarboxamide formyltransferase / IMP cyclohydrolase [EC:2.1.2.3 3.5.4.10]
LOC_Os08g10570.2	K00602 purH	phosphoribosylaminoimidazolecarboxamide formyltransferase / IMP cyclohydrolase [EC:2.1.2.3 3.5.4.10]
LOC_Os12g39860.1	K00759 E2.4.2.7, apt	adenine phosphoribosyltransferase [EC:2.4.2.7]
LOC_Os12g39860.2	K00759 E2.4.2.7, apt	adenine phosphoribosyltransferase [EC:2.4.2.7]
LOC_Os03g56800.1	K00088 E1.1.1.205, guaB	IMP dehydrogenase [EC:1.1.1.205]
LOC_Os03g56800.2	K00088 E1.1.1.205, guaB	IMP dehydrogenase [EC:1.1.1.205]
LOC_Os12g36194.1	K00940 E2.7.4.6, ndk	nucleoside-diphosphate kinase [EC:2.7.4.6]
LOC_Os10g41410.1	K00940 E2.7.4.6, ndk	nucleoside-diphosphate kinase [EC:2.7.4.6]
LOC_Os10g41410.2	K00940 E2.7.4.6, ndk	nucleoside-diphosphate kinase [EC:2.7.4.6]
LOC_Os08g23730.1	K01951 E6.3.5.2, guaA	GMP synthase (glutamine-hydrolysing) [EC:6.3.5.2]
LOC_Os07g08340.1	K00873 PK, pyk	pyruvate kinase [EC:2.7.1.40]
LOC_Os07g08340.2	K00873 PK, pyk	pyruvate kinase [EC:2.7.1.40]
LOC_Os01g16960.1	K00873 PK, pyk	pyruvate kinase [EC:2.7.1.40]
LOC_Os01g16960.2	K00873 PK, pyk	pyruvate kinase [EC:2.7.1.40]
LOC_Os12g05110.1	K00873 PK, pyk	pyruvate kinase [EC:2.7.1.40]
LOC_Os02g56100.1	K10807 RRM1	ribonucleoside-diphosphate reductase subunit M1 [EC:1.17.4.1]
LOC_Os06g07210.1	K10807 RRM1	ribonucleoside-diphosphate reductase subunit M1 [EC:1.17.4.1]
LOC_Os06g14620.1	K10808 RRM2	ribonucleoside-diphosphate reductase subunit M2 [EC:1.17.4.1]
LOC_Os01g48720.1	K03023 RPC82, POLR3C	DNA-directed RNA polymerase III subunit RPC3
LOC_Os02g45120.1	K03019 RPC11, POLR3K	DNA-directed RNA polymerase III subunit RPC10
LOC_Os02g45120.2	K03019 RPC11, POLR3K	DNA-directed RNA polymerase III subunit RPC10
LOC_Os02g45120.3	K03019 RPC11, POLR3K	DNA-directed RNA polymerase III subunit RPC10
LOC_Os08g07840.1	K02335 DPO1, polA	DNA polymerase I [EC:2.7.7.7]
LOC_Os05g28180.1	K01490 E3.5.4.6, AMPD	AMP deaminase [EC:3.5.4.6]
LOC_Os05g28180.2	K01490 E3.5.4.6, AMPD	AMP deaminase [EC:3.5.4.6]
LOC_Os05g28180.3	K01490 E3.5.4.6, AMPD	AMP deaminase [EC:3.5.4.6]
LOC_Os08g01770.1	K00939 E2.7.4.3, adk	adenylate kinase [EC:2.7.4.3]
LOC_Os08g01770.2	K00939 E2.7.4.3, adk	adenylate kinase [EC:2.7.4.3]
LOC_Os12g13380.1	K00939 E2.7.4.3, adk	adenylate kinase [EC:2.7.4.3]
LOC_Os07g07310.1	K00962 pnp, PNPT1	polyribonucleotide nucleotidyltransferase [EC:2.7.7.8]
LOC_Os01g64520.1	K00365 E1.7.3.3	urate oxidase [EC:1.7.3.3]
LOC_Os01g64520.2	K00365 E1.7.3.3	urate oxidase [EC:1.7.3.3]
00240 Pyrimidine metabolism [PATH:ko00240]
LOC_Os01g38970.1	K01955 carB, CPA2	carbamoyl-phosphate synthase large subunit [EC:6.3.5.5]
LOC_Os02g47850.1	K01956 carA, CPA1	carbamoyl-phosphate synthase small subunit [EC:6.3.5.5]
LOC_Os02g47850.2	K01956 carA, CPA1	carbamoyl-phosphate synthase small subunit [EC:6.3.5.5]
LOC_Os02g47850.3	K01956 carA, CPA1	carbamoyl-phosphate synthase small subunit [EC:6.3.5.5]
LOC_Os08g15030.1	K00609 pyrB, PYR2	aspartate carbamoyltransferase catalytic subunit [EC:2.1.3.2]
LOC_Os01g72240.1	K13421 UMPS	uridine monophosphate synthetase [EC:2.4.2.10 4.1.1.23]
LOC_Os12g36194.1	K00940 E2.7.4.6, ndk	nucleoside-diphosphate kinase [EC:2.7.4.6]
LOC_Os10g41410.1	K00940 E2.7.4.6, ndk	nucleoside-diphosphate kinase [EC:2.7.4.6]
LOC_Os10g41410.2	K00940 E2.7.4.6, ndk	nucleoside-diphosphate kinase [EC:2.7.4.6]
LOC_Os07g07310.1	K00962 pnp, PNPT1	polyribonucleotide nucleotidyltransferase [EC:2.7.7.8]
LOC_Os01g48720.1	K03023 RPC82, POLR3C	DNA-directed RNA polymerase III subunit RPC3
LOC_Os02g45120.1	K03019 RPC11, POLR3K	DNA-directed RNA polymerase III subunit RPC10
LOC_Os02g45120.2	K03019 RPC11, POLR3K	DNA-directed RNA polymerase III subunit RPC10
LOC_Os02g45120.3	K03019 RPC11, POLR3K	DNA-directed RNA polymerase III subunit RPC10
LOC_Os08g07840.1	K02335 DPO1, polA	DNA polymerase I [EC:2.7.7.7]
LOC_Os02g56100.1	K10807 RRM1	ribonucleoside-diphosphate reductase subunit M1 [EC:1.17.4.1]
LOC_Os06g07210.1	K10807 RRM1	ribonucleoside-diphosphate reductase subunit M1 [EC:1.17.4.1]
LOC_Os06g14620.1	K10808 RRM2	ribonucleoside-diphosphate reductase subunit M2 [EC:1.17.4.1]
LOC_Os03g46640.1	K01520 dut, DUT	dUTP pyrophosphatase [EC:3.6.1.23]
LOC_Os01g51540.1	K01489 E3.5.4.5, cdd	cytidine deaminase [EC:3.5.4.5]
LOC_Os01g55974.1	K01493 comEB	dCMP deaminase [EC:3.5.4.12]
LOC_Os01g55974.2	K01493 comEB	dCMP deaminase [EC:3.5.4.12]
LOC_Os01g55974.3	K01493 comEB	dCMP deaminase [EC:3.5.4.12]
Amino acid metabolism
00250 Alanine, aspartate and glutamate metabolism [PATH:ko00250]
LOC_Os01g55540.1	K14454 GOT1	aspartate aminotransferase, cytoplasmic [EC:2.6.1.1]
LOC_Os01g55540.2	K14454 GOT1	aspartate aminotransferase, cytoplasmic [EC:2.6.1.1]
LOC_Os02g04170.1	K00278 nadB	L-aspartate oxidase [EC:1.4.3.16]
LOC_Os02g04170.2	K00278 nadB	L-aspartate oxidase [EC:1.4.3.16]
LOC_Os02g04170.3	K00278 nadB	L-aspartate oxidase [EC:1.4.3.16]
LOC_Os10g25130.1	K00814 GPT, ALT	alanine transaminase [EC:2.6.1.2]
LOC_Os08g15030.1	K00609 pyrB, PYR2	aspartate carbamoyltransferase catalytic subunit [EC:2.1.3.2]
LOC_Os03g13300.1	K01580 E4.1.1.15, gadB, gadA, GAD	glutamate decarboxylase [EC:4.1.1.15]
LOC_Os03g51080.1	K01580 E4.1.1.15, gadB, gadA, GAD	glutamate decarboxylase [EC:4.1.1.15]
LOC_Os08g10510.1	K16871 POP2	4-aminobutyrate---pyruvate transaminase [EC:2.6.1.96]
LOC_Os08g10510.2	K16871 POP2	4-aminobutyrate---pyruvate transaminase [EC:2.6.1.96]
LOC_Os05g48200.1	K00264 GLT1	glutamate synthase (NADPH/NADH) [EC:1.4.1.13 1.4.1.14]
LOC_Os02g43470.1	K00261 E1.4.1.3	glutamate dehydrogenase (NAD(P)+) [EC:1.4.1.3]
LOC_Os04g45970.1	K00261 E1.4.1.3	glutamate dehydrogenase (NAD(P)+) [EC:1.4.1.3]
LOC_Os04g45970.2	K00261 E1.4.1.3	glutamate dehydrogenase (NAD(P)+) [EC:1.4.1.3]
LOC_Os02g50240.1	K01915 glnA	glutamine synthetase [EC:6.3.1.2]
LOC_Os02g50240.2	K01915 glnA	glutamine synthetase [EC:6.3.1.2]
LOC_Os01g38970.1	K01955 carB, CPA2	carbamoyl-phosphate synthase large subunit [EC:6.3.5.5]
LOC_Os02g47850.1	K01956 carA, CPA1	carbamoyl-phosphate synthase small subunit [EC:6.3.5.5]
LOC_Os02g47850.2	K01956 carA, CPA1	carbamoyl-phosphate synthase small subunit [EC:6.3.5.5]
LOC_Os02g47850.3	K01956 carA, CPA1	carbamoyl-phosphate synthase small subunit [EC:6.3.5.5]
LOC_Os05g35580.1	K00764 purF, PPAT	amidophosphoribosyltransferase [EC:2.4.2.14]
00260 Glycine, serine and threonine metabolism [PATH:ko00260]
LOC_Os08g25390.1	K12524 thrA	bifunctional aspartokinase / homoserine dehydrogenase 1 [EC:2.7.2.4 1.1.1.3]
LOC_Os08g25390.2	K12524 thrA	bifunctional aspartokinase / homoserine dehydrogenase 1 [EC:2.7.2.4 1.1.1.3]
LOC_Os02g58510.1	K00872 thrB1	homoserine kinase [EC:2.7.1.39]
LOC_Os04g43650.1	K01620 ltaE	threonine aldolase [EC:4.1.2.5]
LOC_Os04g43650.2	K01620 ltaE	threonine aldolase [EC:4.1.2.5]
LOC_Os05g40420.1	K15633 gpmI	2,3-bisphosphoglycerate-independent phosphoglycerate mutase [EC:5.4.2.1]
LOC_Os05g40420.2	K15633 gpmI	2,3-bisphosphoglycerate-independent phosphoglycerate mutase [EC:5.4.2.1]
LOC_Os05g40420.3	K15633 gpmI	2,3-bisphosphoglycerate-independent phosphoglycerate mutase [EC:5.4.2.1]
LOC_Os11g04320.1	K15634 gpmB	probable phosphoglycerate mutase [EC:5.4.2.1]
LOC_Os01g51410.1	K00281 GLDC, gcvP	glycine dehydrogenase [EC:1.4.4.2]
LOC_Os01g51410.2	K00281 GLDC, gcvP	glycine dehydrogenase [EC:1.4.4.2]
LOC_Os03g50510.1	K01754 E4.3.1.19, ilvA, tdcB	threonine dehydratase [EC:4.3.1.19]
LOC_Os07g08430.1	K01695 trpA	tryptophan synthase alpha chain [EC:4.2.1.20]
00270 Cysteine and methionine metabolism [PATH:ko00270]
LOC_Os03g10050.1	K00640 cysE	serine O-acetyltransferase [EC:2.3.1.30]
LOC_Os01g59920.1	K01738 cysK	cysteine synthase A [EC:2.5.1.47]
LOC_Os01g74650.1	K01738 cysK	cysteine synthase A [EC:2.5.1.47]
LOC_Os01g74650.2	K01738 cysK	cysteine synthase A [EC:2.5.1.47]
LOC_Os01g74650.3	K01738 cysK	cysteine synthase A [EC:2.5.1.47]
LOC_Os02g12900.1	K01738 cysK	cysteine synthase A [EC:2.5.1.47]
LOC_Os02g12900.2	K01738 cysK	cysteine synthase A [EC:2.5.1.47]
LOC_Os06g07860.1	K01760 metC	cystathionine beta-lyase [EC:4.4.1.8]
LOC_Os06g07960.1	K01760 metC	cystathionine beta-lyase [EC:4.4.1.8]
LOC_Os12g41390.1	K00547 mmuM	homocysteine S-methyltransferase [EC:2.1.1.10]
LOC_Os12g41390.2	K00547 mmuM	homocysteine S-methyltransferase [EC:2.1.1.10]
LOC_Os12g41390.3	K00547 mmuM	homocysteine S-methyltransferase [EC:2.1.1.10]
LOC_Os01g22010.1	K00789 metK	S-adenosylmethionine synthetase [EC:2.5.1.6]
LOC_Os01g22010.2	K00789 metK	S-adenosylmethionine synthetase [EC:2.5.1.6]
LOC_Os01g22010.3	K00789 metK	S-adenosylmethionine synthetase [EC:2.5.1.6]
LOC_Os01g22010.4	K00789 metK	S-adenosylmethionine synthetase [EC:2.5.1.6]
LOC_Os02g39790.1	K01611 speD, AMD1	S-adenosylmethionine decarboxylase [EC:4.1.1.50]
LOC_Os02g39790.2	K01611 speD, AMD1	S-adenosylmethionine decarboxylase [EC:4.1.1.50]
LOC_Os02g39795.1	K01611 speD, AMD1	S-adenosylmethionine decarboxylase [EC:4.1.1.50]
LOC_Os04g57400.1	K00899 mtnK	5-methylthioribose kinase [EC:2.7.1.100]
LOC_Os04g57410.1	K00899 mtnK	5-methylthioribose kinase [EC:2.7.1.100]
LOC_Os01g01120.1	K09880 mtnC, ENOPH1	enolase-phosphatase E1 [EC:3.1.3.77]
LOC_Os10g28350.1	K08967 mtnD, mtnZ, ADI1	1,2-dihydroxy-3-keto-5-methylthiopentene dioxygenase [EC:1.13.11.53 1.13.11.54]
LOC_Os02g19970.1	K00815 TAT	tyrosine aminotransferase [EC:2.6.1.5]
LOC_Os02g19970.2	K00815 TAT	tyrosine aminotransferase [EC:2.6.1.5]
LOC_Os11g42510.1	K00815 TAT	tyrosine aminotransferase [EC:2.6.1.5]
LOC_Os11g42510.2	K00815 TAT	tyrosine aminotransferase [EC:2.6.1.5]
LOC_Os04g48850.1	K01762 ACS	1-aminocyclopropane-1-carboxylate synthase [EC:4.4.1.14]
LOC_Os02g53180.1	K05933 E1.14.17.4	aminocyclopropanecarboxylate oxidase [EC:1.14.17.4]
LOC_Os02g53180.2	K05933 E1.14.17.4	aminocyclopropanecarboxylate oxidase [EC:1.14.17.4]
LOC_Os02g53180.3	K05933 E1.14.17.4	aminocyclopropanecarboxylate oxidase [EC:1.14.17.4]
LOC_Os06g37590.1	K05933 E1.14.17.4	aminocyclopropanecarboxylate oxidase [EC:1.14.17.4]
LOC_Os09g27750.1	K05933 E1.14.17.4	aminocyclopropanecarboxylate oxidase [EC:1.14.17.4]
LOC_Os05g05680.1	K05933 E1.14.17.4	aminocyclopropanecarboxylate oxidase [EC:1.14.17.4]
LOC_Os08g25390.1	K12524 thrA	bifunctional aspartokinase / homoserine dehydrogenase 1 [EC:2.7.2.4 1.1.1.3]
LOC_Os08g25390.2	K12524 thrA	bifunctional aspartokinase / homoserine dehydrogenase 1 [EC:2.7.2.4 1.1.1.3]
LOC_Os01g55540.1	K14454 GOT1	aspartate aminotransferase, cytoplasmic [EC:2.6.1.1]
LOC_Os01g55540.2	K14454 GOT1	aspartate aminotransferase, cytoplasmic [EC:2.6.1.1]
LOC_Os02g07044.1	K01011 TST, MPST, sseA	thiosulfate/3-mercaptopyruvate sulfurtransferase [EC:2.8.1.1 2.8.1.2]
LOC_Os02g07044.2	K01011 TST, MPST, sseA	thiosulfate/3-mercaptopyruvate sulfurtransferase [EC:2.8.1.1 2.8.1.2]
LOC_Os02g01510.1	K00016 LDH, ldh	L-lactate dehydrogenase [EC:1.1.1.27]
00280 Valine, leucine and isoleucine degradation [PATH:ko00280]
LOC_Os02g17330.1	K00826 E2.6.1.42, ilvE	branched-chain amino acid aminotransferase [EC:2.6.1.42]
LOC_Os03g01600.1	K00826 E2.6.1.42, ilvE	branched-chain amino acid aminotransferase [EC:2.6.1.42]
LOC_Os03g12890.1	K00826 E2.6.1.42, ilvE	branched-chain amino acid aminotransferase [EC:2.6.1.42]
LOC_Os03g12890.2	K00826 E2.6.1.42, ilvE	branched-chain amino acid aminotransferase [EC:2.6.1.42]
LOC_Os03g12890.3	K00826 E2.6.1.42, ilvE	branched-chain amino acid aminotransferase [EC:2.6.1.42]
LOC_Os03g12890.4	K00826 E2.6.1.42, ilvE	branched-chain amino acid aminotransferase [EC:2.6.1.42]
LOC_Os03g12890.5	K00826 E2.6.1.42, ilvE	branched-chain amino acid aminotransferase [EC:2.6.1.42]
LOC_Os04g47190.1	K00826 E2.6.1.42, ilvE	branched-chain amino acid aminotransferase [EC:2.6.1.42]
LOC_Os04g47190.2	K00826 E2.6.1.42, ilvE	branched-chain amino acid aminotransferase [EC:2.6.1.42]
LOC_Os12g08260.1	K00166 E1.2.4.4A, bkdA1	2-oxoisovalerate dehydrogenase E1 component, alpha subunit [EC:1.2.4.4]
LOC_Os12g08260.2	K00166 E1.2.4.4A, bkdA1	2-oxoisovalerate dehydrogenase E1 component, alpha subunit [EC:1.2.4.4]
LOC_Os12g08260.3	K00166 E1.2.4.4A, bkdA1	2-oxoisovalerate dehydrogenase E1 component, alpha subunit [EC:1.2.4.4]
LOC_Os12g08260.4	K00166 E1.2.4.4A, bkdA1	2-oxoisovalerate dehydrogenase E1 component, alpha subunit [EC:1.2.4.4]
LOC_Os12g08260.5	K00166 E1.2.4.4A, bkdA1	2-oxoisovalerate dehydrogenase E1 component, alpha subunit [EC:1.2.4.4]
LOC_Os12g08260.6	K00166 E1.2.4.4A, bkdA1	2-oxoisovalerate dehydrogenase E1 component, alpha subunit [EC:1.2.4.4]
LOC_Os12g08260.7	K00166 E1.2.4.4A, bkdA1	2-oxoisovalerate dehydrogenase E1 component, alpha subunit [EC:1.2.4.4]
LOC_Os12g04020.1	K01640 E4.1.3.4, HMGCL, hmgL	hydroxymethylglutaryl-CoA lyase [EC:4.1.3.4]
LOC_Os12g04020.2	K01640 E4.1.3.4, HMGCL, hmgL	hydroxymethylglutaryl-CoA lyase [EC:4.1.3.4]
00290 Valine, leucine and isoleucine biosynthesis [PATH:ko00290]
LOC_Os03g50510.1	K01754 E4.3.1.19, ilvA, tdcB	threonine dehydratase [EC:4.3.1.19]
LOC_Os01g46380.1	K00053 ilvC	ketol-acid reductoisomerase [EC:1.1.1.86]
LOC_Os08g44530.1	K01687 ilvD	dihydroxy-acid dehydratase [EC:4.2.1.9]
LOC_Os02g17330.1	K00826 E2.6.1.42, ilvE	branched-chain amino acid aminotransferase [EC:2.6.1.42]
LOC_Os03g01600.1	K00826 E2.6.1.42, ilvE	branched-chain amino acid aminotransferase [EC:2.6.1.42]
LOC_Os03g12890.1	K00826 E2.6.1.42, ilvE	branched-chain amino acid aminotransferase [EC:2.6.1.42]
LOC_Os03g12890.2	K00826 E2.6.1.42, ilvE	branched-chain amino acid aminotransferase [EC:2.6.1.42]
LOC_Os03g12890.3	K00826 E2.6.1.42, ilvE	branched-chain amino acid aminotransferase [EC:2.6.1.42]
LOC_Os03g12890.4	K00826 E2.6.1.42, ilvE	branched-chain amino acid aminotransferase [EC:2.6.1.42]
LOC_Os03g12890.5	K00826 E2.6.1.42, ilvE	branched-chain amino acid aminotransferase [EC:2.6.1.42]
LOC_Os04g47190.1	K00826 E2.6.1.42, ilvE	branched-chain amino acid aminotransferase [EC:2.6.1.42]
LOC_Os04g47190.2	K00826 E2.6.1.42, ilvE	branched-chain amino acid aminotransferase [EC:2.6.1.42]
00300 Lysine biosynthesis [PATH:ko00300]
LOC_Os08g25390.1	K12524 thrA	bifunctional aspartokinase / homoserine dehydrogenase 1 [EC:2.7.2.4 1.1.1.3]
LOC_Os08g25390.2	K12524 thrA	bifunctional aspartokinase / homoserine dehydrogenase 1 [EC:2.7.2.4 1.1.1.3]
LOC_Os03g02690.1	K00215 dapB	4-hydroxy-tetrahydrodipicolinate reductase [EC:1.17.1.8]
LOC_Os03g02690.2	K00215 dapB	4-hydroxy-tetrahydrodipicolinate reductase [EC:1.17.1.8]
LOC_Os03g02690.3	K00215 dapB	4-hydroxy-tetrahydrodipicolinate reductase [EC:1.17.1.8]
LOC_Os03g18810.1	K10206 E2.6.1.83	LL-diaminopimelate aminotransferase [EC:2.6.1.83]
LOC_Os03g09910.1	K10206 E2.6.1.83	LL-diaminopimelate aminotransferase [EC:2.6.1.83]
LOC_Os08g09200.1	K01681 ACO, acnA	aconitate hydratase 1 / homoaconitase [EC:4.2.1.3 4.2.1.-]
00310 Lysine degradation [PATH:ko00310]
LOC_Os07g49520.1	K00164 OGDH, sucA	2-oxoglutarate dehydrogenase E1 component [EC:1.2.4.2]
LOC_Os04g32330.1	K00658 DLST, sucB	2-oxoglutarate dehydrogenase E2 component (dihydrolipoamide succinyltransferase) [EC:2.3.1.61]
LOC_Os04g32330.2	K00658 DLST, sucB	2-oxoglutarate dehydrogenase E2 component (dihydrolipoamide succinyltransferase) [EC:2.3.1.61]
LOC_Os08g45130.1	K11420 EHMT	euchromatic histone-lysine N-methyltransferase [EC:2.1.1.43]
00330 Arginine and proline metabolism [PATH:ko00330]
LOC_Os02g39790.1	K01611 speD, AMD1	S-adenosylmethionine decarboxylase [EC:4.1.1.50]
LOC_Os02g39790.2	K01611 speD, AMD1	S-adenosylmethionine decarboxylase [EC:4.1.1.50]
LOC_Os02g39795.1	K01611 speD, AMD1	S-adenosylmethionine decarboxylase [EC:4.1.1.50]
LOC_Os01g62900.1	K12657 ALDH18A1, P5CS	delta-1-pyrroline-5-carboxylate synthetase [EC:2.7.2.11 1.2.1.41]
LOC_Os03g58890.1	K00472 E1.14.11.2	prolyl 4-hydroxylase [EC:1.14.11.2]
LOC_Os03g58890.2	K00472 E1.14.11.2	prolyl 4-hydroxylase [EC:1.14.11.2]
LOC_Os01g55540.1	K14454 GOT1	aspartate aminotransferase, cytoplasmic [EC:2.6.1.1]
LOC_Os01g55540.2	K14454 GOT1	aspartate aminotransferase, cytoplasmic [EC:2.6.1.1]
LOC_Os02g01440.1	K13427 NOA1	nitric-oxide synthase, plant [EC:1.14.13.39]
LOC_Os02g50240.1	K01915 glnA	glutamine synthetase [EC:6.3.1.2]
LOC_Os02g50240.2	K01915 glnA	glutamine synthetase [EC:6.3.1.2]
LOC_Os02g43470.1	K00261 E1.4.1.3	glutamate dehydrogenase (NAD(P)+) [EC:1.4.1.3]
LOC_Os04g45970.1	K00261 E1.4.1.3	glutamate dehydrogenase (NAD(P)+) [EC:1.4.1.3]
LOC_Os04g45970.2	K00261 E1.4.1.3	glutamate dehydrogenase (NAD(P)+) [EC:1.4.1.3]
00340 Histidine metabolism [PATH:ko00340]
LOC_Os01g16940.1	K11755 hisIE	phosphoribosyl-ATP pyrophosphohydrolase / phosphoribosyl-AMP cyclohydrolase [EC:3.6.1.31 3.5.4.19]
LOC_Os01g09750.1	K00599 E2.1.1.-	[EC:2.1.1.-]
LOC_Os01g09750.2	K00599 E2.1.1.-	[EC:2.1.1.-]
LOC_Os01g69120.1	K00599 E2.1.1.-	[EC:2.1.1.-]
LOC_Os01g69120.2	K00599 E2.1.1.-	[EC:2.1.1.-]
LOC_Os01g69120.3	K00599 E2.1.1.-	[EC:2.1.1.-]
00350 Tyrosine metabolism [PATH:ko00350]
LOC_Os01g55540.1	K14454 GOT1	aspartate aminotransferase, cytoplasmic [EC:2.6.1.1]
LOC_Os01g55540.2	K14454 GOT1	aspartate aminotransferase, cytoplasmic [EC:2.6.1.1]
LOC_Os02g19970.1	K00815 TAT	tyrosine aminotransferase [EC:2.6.1.5]
LOC_Os02g19970.2	K00815 TAT	tyrosine aminotransferase [EC:2.6.1.5]
LOC_Os11g42510.1	K00815 TAT	tyrosine aminotransferase [EC:2.6.1.5]
LOC_Os11g42510.2	K00815 TAT	tyrosine aminotransferase [EC:2.6.1.5]
LOC_Os08g04540.1	K01592 E4.1.1.25	tyrosine decarboxylase [EC:4.1.1.25]
LOC_Os08g04560.1	K01592 E4.1.1.25	tyrosine decarboxylase [EC:4.1.1.25]
LOC_Os10g07229.1	K00001 E1.1.1.1, adh	alcohol dehydrogenase [EC:1.1.1.1]
LOC_Os01g09750.1	K00599 E2.1.1.-	[EC:2.1.1.-]
LOC_Os01g09750.2	K00599 E2.1.1.-	[EC:2.1.1.-]
LOC_Os01g69120.1	K00599 E2.1.1.-	[EC:2.1.1.-]
LOC_Os01g69120.2	K00599 E2.1.1.-	[EC:2.1.1.-]
LOC_Os01g69120.3	K00599 E2.1.1.-	[EC:2.1.1.-]
00360 Phenylalanine metabolism [PATH:ko00360]
LOC_Os01g55540.1	K14454 GOT1	aspartate aminotransferase, cytoplasmic [EC:2.6.1.1]
LOC_Os01g55540.2	K14454 GOT1	aspartate aminotransferase, cytoplasmic [EC:2.6.1.1]
LOC_Os02g19970.1	K00815 TAT	tyrosine aminotransferase [EC:2.6.1.5]
LOC_Os02g19970.2	K00815 TAT	tyrosine aminotransferase [EC:2.6.1.5]
LOC_Os11g42510.1	K00815 TAT	tyrosine aminotransferase [EC:2.6.1.5]
LOC_Os11g42510.2	K00815 TAT	tyrosine aminotransferase [EC:2.6.1.5]
LOC_Os04g53640.1	K00430 E1.11.1.7	peroxidase [EC:1.11.1.7]
LOC_Os08g02110.1	K00430 E1.11.1.7	peroxidase [EC:1.11.1.7]
LOC_Os09g29490.1	K00430 E1.11.1.7	peroxidase [EC:1.11.1.7]
LOC_Os01g73200.1	K00430 E1.11.1.7	peroxidase [EC:1.11.1.7]
LOC_Os03g13210.1	K00430 E1.11.1.7	peroxidase [EC:1.11.1.7]
LOC_Os07g47990.1	K00430 E1.11.1.7	peroxidase [EC:1.11.1.7]
LOC_Os07g47990.2	K00430 E1.11.1.7	peroxidase [EC:1.11.1.7]
LOC_Os02g41650.1	K10775 E4.3.1.24	phenylalanine ammonia-lyase [EC:4.3.1.24]
LOC_Os02g41650.2	K10775 E4.3.1.24	phenylalanine ammonia-lyase [EC:4.3.1.24]
LOC_Os02g41650.3	K10775 E4.3.1.24	phenylalanine ammonia-lyase [EC:4.3.1.24]
LOC_Os04g43800.1	K10775 E4.3.1.24	phenylalanine ammonia-lyase [EC:4.3.1.24]
LOC_Os06g44620.1	K01904 E6.2.1.12	4-coumarate--CoA ligase [EC:6.2.1.12]
LOC_Os06g44620.2	K01904 E6.2.1.12	4-coumarate--CoA ligase [EC:6.2.1.12]
LOC_Os02g46970.1	K01904 E6.2.1.12	4-coumarate--CoA ligase [EC:6.2.1.12]
00380 Tryptophan metabolism [PATH:ko00380]
LOC_Os07g49520.1	K00164 OGDH, sucA	2-oxoglutarate dehydrogenase E1 component [EC:1.2.4.2]
LOC_Os07g07050.1	K11817 AAO1_2	indole-3-acetaldehyde oxidase [EC:1.2.3.7]
LOC_Os07g07050.2	K11817 AAO1_2	indole-3-acetaldehyde oxidase [EC:1.2.3.7]
LOC_Os03g57720.1	K11817 AAO1_2	indole-3-acetaldehyde oxidase [EC:1.2.3.7]
LOC_Os02g42330.1	K01501 E3.5.5.1	nitrilase [EC:3.5.5.1]
LOC_Os02g42330.2	K01501 E3.5.5.1	nitrilase [EC:3.5.5.1]
00400 Phenylalanine, tyrosine and tryptophan biosynthesis [PATH:ko00400]
LOC_Os01g27750.1	K13832 aroDE, DHQ-SDH	3-dehydroquinate dehydratase / shikimate dehydrogenase [EC:4.2.1.10 1.1.1.25]
LOC_Os06g12150.1	K00891 E2.7.1.71, aroK, aroL	shikimate kinase [EC:2.7.1.71]
LOC_Os06g12150.2	K00891 E2.7.1.71, aroK, aroL	shikimate kinase [EC:2.7.1.71]
LOC_Os03g61120.1	K01657 trpE	anthranilate synthase component I [EC:4.1.3.27]
LOC_Os09g08130.1	K01609 trpC	indole-3-glycerol phosphate synthase [EC:4.1.1.48]
LOC_Os09g08130.2	K01609 trpC	indole-3-glycerol phosphate synthase [EC:4.1.1.48]
LOC_Os07g08430.1	K01695 trpA	tryptophan synthase alpha chain [EC:4.2.1.20]
LOC_Os01g55540.1	K14454 GOT1	aspartate aminotransferase, cytoplasmic [EC:2.6.1.1]
LOC_Os01g55540.2	K14454 GOT1	aspartate aminotransferase, cytoplasmic [EC:2.6.1.1]
LOC_Os02g19970.1	K00815 TAT	tyrosine aminotransferase [EC:2.6.1.5]
LOC_Os02g19970.2	K00815 TAT	tyrosine aminotransferase [EC:2.6.1.5]
LOC_Os11g42510.1	K00815 TAT	tyrosine aminotransferase [EC:2.6.1.5]
LOC_Os11g42510.2	K00815 TAT	tyrosine aminotransferase [EC:2.6.1.5]
Metabolism of other amino acids
00410 beta-Alanine metabolism [PATH:ko00410]
LOC_Os03g13300.1	K01580 E4.1.1.15, gadB, gadA, GAD	glutamate decarboxylase [EC:4.1.1.15]
LOC_Os03g51080.1	K01580 E4.1.1.15, gadB, gadA, GAD	glutamate decarboxylase [EC:4.1.1.15]
00430 Taurine and hypotaurine metabolism [PATH:ko00430]
LOC_Os03g13300.1	K01580 E4.1.1.15, gadB, gadA, GAD	glutamate decarboxylase [EC:4.1.1.15]
LOC_Os03g51080.1	K01580 E4.1.1.15, gadB, gadA, GAD	glutamate decarboxylase [EC:4.1.1.15]
00450 Selenocompound metabolism [PATH:ko00450]
LOC_Os06g07860.1	K01760 metC	cystathionine beta-lyase [EC:4.4.1.8]
LOC_Os06g07960.1	K01760 metC	cystathionine beta-lyase [EC:4.4.1.8]
LOC_Os05g01470.1	K08247 E2.1.1.12	methionine S-methyltransferase [EC:2.1.1.12]
LOC_Os05g01470.2	K08247 E2.1.1.12	methionine S-methyltransferase [EC:2.1.1.12]
LOC_Os05g01470.3	K08247 E2.1.1.12	methionine S-methyltransferase [EC:2.1.1.12]
LOC_Os03g11120.1	K01874 MARS, metG	methionyl-tRNA synthetase [EC:6.1.1.10]
LOC_Os03g11120.2	K01874 MARS, metG	methionyl-tRNA synthetase [EC:6.1.1.10]
00460 Cyanoamino acid metabolism [PATH:ko00460]
LOC_Os05g30350.1	K01188 E3.2.1.21	beta-glucosidase [EC:3.2.1.21]
LOC_Os05g30350.2	K01188 E3.2.1.21	beta-glucosidase [EC:3.2.1.21]
LOC_Os06g44540.1	K08248 E4.1.2.10	mandelonitrile lyase [EC:4.1.2.10]
LOC_Os02g42330.1	K01501 E3.5.5.1	nitrilase [EC:3.5.5.1]
LOC_Os02g42330.2	K01501 E3.5.5.1	nitrilase [EC:3.5.5.1]
00471 D-Glutamine and D-glutamate metabolism [PATH:ko00471]
LOC_Os02g43470.1	K00261 E1.4.1.3	glutamate dehydrogenase (NAD(P)+) [EC:1.4.1.3]
LOC_Os04g45970.1	K00261 E1.4.1.3	glutamate dehydrogenase (NAD(P)+) [EC:1.4.1.3]
LOC_Os04g45970.2	K00261 E1.4.1.3	glutamate dehydrogenase (NAD(P)+) [EC:1.4.1.3]
00480 Glutathione metabolism [PATH:ko00480]
LOC_Os05g03820.1	K01919 gshA	glutamate--cysteine ligase [EC:6.3.2.2]
LOC_Os05g03820.2	K01919 gshA	glutamate--cysteine ligase [EC:6.3.2.2]
LOC_Os05g03820.3	K01919 gshA	glutamate--cysteine ligase [EC:6.3.2.2]
LOC_Os12g24650.1	K01255 CARP, pepA	leucyl aminopeptidase [EC:3.4.11.1]
LOC_Os01g27210.1	K00799 GST, gst	glutathione S-transferase [EC:2.5.1.18]
LOC_Os01g27360.1	K00799 GST, gst	glutathione S-transferase [EC:2.5.1.18]
LOC_Os07g28480.1	K00799 GST, gst	glutathione S-transferase [EC:2.5.1.18]
LOC_Os05g05620.1	K00799 GST, gst	glutathione S-transferase [EC:2.5.1.18]
LOC_Os10g38360.1	K00799 GST, gst	glutathione S-transferase [EC:2.5.1.18]
LOC_Os02g56850.1	K00383 E1.8.1.7, GSR, gor	glutathione reductase (NADPH) [EC:1.8.1.7]
LOC_Os02g56850.2	K00383 E1.8.1.7, GSR, gor	glutathione reductase (NADPH) [EC:1.8.1.7]
LOC_Os02g56850.3	K00383 E1.8.1.7, GSR, gor	glutathione reductase (NADPH) [EC:1.8.1.7]
LOC_Os02g56850.4	K00383 E1.8.1.7, GSR, gor	glutathione reductase (NADPH) [EC:1.8.1.7]
LOC_Os03g29950.1	K00036 G6PD, zwf	glucose-6-phosphate 1-dehydrogenase [EC:1.1.1.49]
LOC_Os03g29950.2	K00036 G6PD, zwf	glucose-6-phosphate 1-dehydrogenase [EC:1.1.1.49]
LOC_Os04g46960.1	K00432 E1.11.1.9	glutathione peroxidase [EC:1.11.1.9]
LOC_Os04g46960.2	K00432 E1.11.1.9	glutathione peroxidase [EC:1.11.1.9]
LOC_Os04g46960.3	K00432 E1.11.1.9	glutathione peroxidase [EC:1.11.1.9]
LOC_Os04g46960.4	K00432 E1.11.1.9	glutathione peroxidase [EC:1.11.1.9]
LOC_Os08g41090.1	K00434 E1.11.1.11	L-ascorbate peroxidase [EC:1.11.1.11]
LOC_Os09g36750.1	K00434 E1.11.1.11	L-ascorbate peroxidase [EC:1.11.1.11]
LOC_Os09g36750.2	K00434 E1.11.1.11	L-ascorbate peroxidase [EC:1.11.1.11]
LOC_Os02g56100.1	K10807 RRM1	ribonucleoside-diphosphate reductase subunit M1 [EC:1.17.4.1]
LOC_Os06g07210.1	K10807 RRM1	ribonucleoside-diphosphate reductase subunit M1 [EC:1.17.4.1]
LOC_Os06g14620.1	K10808 RRM2	ribonucleoside-diphosphate reductase subunit M2 [EC:1.17.4.1]
Glycan biosynthesis and metabolism
00510 N-Glycan biosynthesis [PATH:ko00510]
LOC_Os02g05400.1	K00902 E2.7.1.108	dolichol kinase [EC:2.7.1.108]
LOC_Os02g05400.2	K00902 E2.7.1.108	dolichol kinase [EC:2.7.1.108]
LOC_Os04g57890.1	K07151 STT3	dolichyl-diphosphooligosaccharide--protein glycosyltransferase [EC:2.4.99.18]
LOC_Os05g44360.1	K07151 STT3	dolichyl-diphosphooligosaccharide--protein glycosyltransferase [EC:2.4.99.18]
LOC_Os05g44360.2	K07151 STT3	dolichyl-diphosphooligosaccharide--protein glycosyltransferase [EC:2.4.99.18]
LOC_Os02g38140.1	K00737 MGAT3	beta-1,4-mannosyl-glycoprotein beta-1,4-N-acetylglucosaminyltransferase [EC:2.4.1.144]
LOC_Os02g38140.2	K00737 MGAT3	beta-1,4-mannosyl-glycoprotein beta-1,4-N-acetylglucosaminyltransferase [EC:2.4.1.144]
LOC_Os02g38160.1	K00737 MGAT3	beta-1,4-mannosyl-glycoprotein beta-1,4-N-acetylglucosaminyltransferase [EC:2.4.1.144]
LOC_Os02g38160.2	K00737 MGAT3	beta-1,4-mannosyl-glycoprotein beta-1,4-N-acetylglucosaminyltransferase [EC:2.4.1.144]
00513 Various types of N-glycan biosynthesis [PATH:ko00513]
LOC_Os04g57890.1	K07151 STT3	dolichyl-diphosphooligosaccharide--protein glycosyltransferase [EC:2.4.99.18]
LOC_Os05g44360.1	K07151 STT3	dolichyl-diphosphooligosaccharide--protein glycosyltransferase [EC:2.4.99.18]
LOC_Os05g44360.2	K07151 STT3	dolichyl-diphosphooligosaccharide--protein glycosyltransferase [EC:2.4.99.18]
00563 Glycosylphosphatidylinositol(GPI)-anchor biosynthesis [PATH:ko00563]
LOC_Os04g58210.1	K03434 PIGL	N-acetylglucosaminylphosphatidylinositol deacetylase [EC:3.5.1.89]
LOC_Os12g40500.1	K07541 PIGX	phosphatidylinositol glycan, class X
LOC_Os12g40500.2	K07541 PIGX	phosphatidylinositol glycan, class X
LOC_Os12g40500.3	K07541 PIGX	phosphatidylinositol glycan, class X
00603 Glycosphingolipid biosynthesis - globo series [PATH:ko00603]
LOC_Os10g35110.1	K07407 E3.2.1.22B, galA, rafA	alpha-galactosidase [EC:3.2.1.22]
LOC_Os10g35110.2	K07407 E3.2.1.22B, galA, rafA	alpha-galactosidase [EC:3.2.1.22]
LOC_Os10g35110.3	K07407 E3.2.1.22B, galA, rafA	alpha-galactosidase [EC:3.2.1.22]
00511 Other glycan degradation [PATH:ko00511]
LOC_Os01g72340.1	K01190 lacZ	beta-galactosidase [EC:3.2.1.23]
LOC_Os11g32260.1	K01191 E3.2.1.24	alpha-mannosidase [EC:3.2.1.24]
LOC_Os11g32260.2	K01191 E3.2.1.24	alpha-mannosidase [EC:3.2.1.24]
Metabolism of cofactors and vitamins
00730 Thiamine metabolism [PATH:ko00730]
LOC_Os03g47610.1	K03147 thiC	thiamine biosynthesis protein ThiC
LOC_Os03g47610.2	K03147 thiC	thiamine biosynthesis protein ThiC
LOC_Os03g47610.3	K03147 thiC	thiamine biosynthesis protein ThiC
LOC_Os03g47610.4	K03147 thiC	thiamine biosynthesis protein ThiC
LOC_Os03g47610.5	K03147 thiC	thiamine biosynthesis protein ThiC
LOC_Os03g47610.6	K03147 thiC	thiamine biosynthesis protein ThiC
LOC_Os03g47610.8	K03147 thiC	thiamine biosynthesis protein ThiC
00740 Riboflavin metabolism [PATH:ko00740]
LOC_Os05g38570.1	K14652 ribBA	3,4-dihydroxy 2-butanone 4-phosphate synthase / GTP cyclohydrolase II [EC:4.1.99.12 3.5.4.25]
LOC_Os08g37605.1	K14652 ribBA	3,4-dihydroxy 2-butanone 4-phosphate synthase / GTP cyclohydrolase II [EC:4.1.99.12 3.5.4.25]
LOC_Os08g37605.2	K14652 ribBA	3,4-dihydroxy 2-butanone 4-phosphate synthase / GTP cyclohydrolase II [EC:4.1.99.12 3.5.4.25]
LOC_Os12g35580.1	K00793 ribE, RIB5	riboflavin synthase [EC:2.5.1.9]
LOC_Os12g35580.2	K00793 ribE, RIB5	riboflavin synthase [EC:2.5.1.9]
00750 Vitamin B6 metabolism [PATH:ko00750]
LOC_Os07g01020.1	K06215 pdxS, pdx1	pyridoxine biosynthesis protein [EC:4.-.-.-]
LOC_Os10g01080.1	K06215 pdxS, pdx1	pyridoxine biosynthesis protein [EC:4.-.-.-]
LOC_Os11g48080.1	K06215 pdxS, pdx1	pyridoxine biosynthesis protein [EC:4.-.-.-]
LOC_Os02g03740.1	K08681 pdxT, pdx2	glutamine amidotransferase [EC:2.6.-.-]
00760 Nicotinate and nicotinamide metabolism [PATH:ko00760]
LOC_Os02g04170.1	K00278 nadB	L-aspartate oxidase [EC:1.4.3.16]
LOC_Os02g04170.2	K00278 nadB	L-aspartate oxidase [EC:1.4.3.16]
LOC_Os02g04170.3	K00278 nadB	L-aspartate oxidase [EC:1.4.3.16]
00770 Pantothenate and CoA biosynthesis [PATH:ko00770]
LOC_Os01g46380.1	K00053 ilvC	ketol-acid reductoisomerase [EC:1.1.1.86]
LOC_Os08g44530.1	K01687 ilvD	dihydroxy-acid dehydratase [EC:4.2.1.9]
LOC_Os01g12560.1	K00606 panB	3-methyl-2-oxobutanoate hydroxymethyltransferase [EC:2.1.2.11]
LOC_Os02g36550.1	K01922 PPCS, coaB	phosphopantothenate-cysteine ligase [EC:6.3.2.5]
LOC_Os08g14490.1	K06133 LYS5, acpT	4'-phosphopantetheinyl transferase [EC:2.7.8.-]
LOC_Os02g17330.1	K00826 E2.6.1.42, ilvE	branched-chain amino acid aminotransferase [EC:2.6.1.42]
LOC_Os03g01600.1	K00826 E2.6.1.42, ilvE	branched-chain amino acid aminotransferase [EC:2.6.1.42]
LOC_Os03g12890.1	K00826 E2.6.1.42, ilvE	branched-chain amino acid aminotransferase [EC:2.6.1.42]
LOC_Os03g12890.2	K00826 E2.6.1.42, ilvE	branched-chain amino acid aminotransferase [EC:2.6.1.42]
LOC_Os03g12890.3	K00826 E2.6.1.42, ilvE	branched-chain amino acid aminotransferase [EC:2.6.1.42]
LOC_Os03g12890.4	K00826 E2.6.1.42, ilvE	branched-chain amino acid aminotransferase [EC:2.6.1.42]
LOC_Os03g12890.5	K00826 E2.6.1.42, ilvE	branched-chain amino acid aminotransferase [EC:2.6.1.42]
LOC_Os04g47190.1	K00826 E2.6.1.42, ilvE	branched-chain amino acid aminotransferase [EC:2.6.1.42]
LOC_Os04g47190.2	K00826 E2.6.1.42, ilvE	branched-chain amino acid aminotransferase [EC:2.6.1.42]
00780 Biotin metabolism [PATH:ko00780]
LOC_Os04g36800.1	K09458 fabF	3-oxoacyl-[acyl-carrier-protein] synthase II [EC:2.3.1.179]
LOC_Os04g36800.2	K09458 fabF	3-oxoacyl-[acyl-carrier-protein] synthase II [EC:2.3.1.179]
LOC_Os07g37420.1	K00059 fabG	3-oxoacyl-[acyl-carrier protein] reductase [EC:1.1.1.100]
LOC_Os09g10600.1	K00208 fabI	enoyl-[acyl-carrier protein] reductase I [EC:1.3.1.9 1.3.1.10]
00785 Lipoic acid metabolism [PATH:ko00785]
00790 Folate biosynthesis [PATH:ko00790]
LOC_Os06g06100.1	K01633 folB	dihydroneopterin aldolase [EC:4.1.2.25]
LOC_Os02g15870.1	K03639 MOCS1, moaA	molybdenum cofactor biosynthesis protein
LOC_Os02g15870.2	K03639 MOCS1, moaA	molybdenum cofactor biosynthesis protein
LOC_Os02g15870.3	K03639 MOCS1, moaA	molybdenum cofactor biosynthesis protein
LOC_Os02g15870.4	K03639 MOCS1, moaA	molybdenum cofactor biosynthesis protein
LOC_Os02g15870.5	K03639 MOCS1, moaA	molybdenum cofactor biosynthesis protein
00670 One carbon pool by folate [PATH:ko00670]
LOC_Os09g27420.1	K01938 fhs	formate--tetrahydrofolate ligase [EC:6.3.4.3]
LOC_Os09g27420.2	K01938 fhs	formate--tetrahydrofolate ligase [EC:6.3.4.3]
LOC_Os08g10570.1	K00602 purH	phosphoribosylaminoimidazolecarboxamide formyltransferase / IMP cyclohydrolase [EC:2.1.2.3 3.5.4.10]
LOC_Os08g10570.2	K00602 purH	phosphoribosylaminoimidazolecarboxamide formyltransferase / IMP cyclohydrolase [EC:2.1.2.3 3.5.4.10]
LOC_Os03g01222.1	K01433 purU	formyltetrahydrofolate deformylase [EC:3.5.1.10]
LOC_Os03g01222.2	K01433 purU	formyltetrahydrofolate deformylase [EC:3.5.1.10]
LOC_Os03g01222.3	K01433 purU	formyltetrahydrofolate deformylase [EC:3.5.1.10]
LOC_Os03g01222.4	K01433 purU	formyltetrahydrofolate deformylase [EC:3.5.1.10]
00830 Retinol metabolism [PATH:ko00830]
LOC_Os10g07229.1	K00001 E1.1.1.1, adh	alcohol dehydrogenase [EC:1.1.1.1]
00860 Porphyrin and chlorophyll metabolism [PATH:ko00860]
LOC_Os02g02860.1	K01885 EARS, gltX	glutamyl-tRNA synthetase [EC:6.1.1.17]
LOC_Os08g41990.1	K01845 hemL	glutamate-1-semialdehyde 2,1-aminomutase [EC:5.4.3.8]
LOC_Os06g49110.1	K01698 hemB, ALAD	porphobilinogen synthase [EC:4.2.1.24]
LOC_Os06g49110.2	K01698 hemB, ALAD	porphobilinogen synthase [EC:4.2.1.24]
LOC_Os06g49110.3	K01698 hemB, ALAD	porphobilinogen synthase [EC:4.2.1.24]
LOC_Os02g07230.1	K01749 hemC, HMBS	hydroxymethylbilane synthase [EC:2.5.1.61]
LOC_Os02g07230.2	K01749 hemC, HMBS	hydroxymethylbilane synthase [EC:2.5.1.61]
LOC_Os02g07230.3	K01749 hemC, HMBS	hydroxymethylbilane synthase [EC:2.5.1.61]
LOC_Os01g43390.1	K01599 hemE, UROD	uroporphyrinogen decarboxylase [EC:4.1.1.37]
LOC_Os01g43390.2	K01599 hemE, UROD	uroporphyrinogen decarboxylase [EC:4.1.1.37]
LOC_Os03g21900.1	K01599 hemE, UROD	uroporphyrinogen decarboxylase [EC:4.1.1.37]
LOC_Os04g52130.1	K00228 hemF, CPOX	coproporphyrinogen III oxidase [EC:1.3.3.3]
LOC_Os04g58200.1	K00218 E1.3.1.33, por	protochlorophyllide reductase [EC:1.3.1.33]
LOC_Os04g58200.2	K00218 E1.3.1.33, por	protochlorophyllide reductase [EC:1.3.1.33]
LOC_Os04g58200.3	K00218 E1.3.1.33, por	protochlorophyllide reductase [EC:1.3.1.33]
LOC_Os10g41780.1	K13600 CAO	chlorophyllide a oxygenase [EC:1.14.13.122]
LOC_Os10g41780.2	K13600 CAO	chlorophyllide a oxygenase [EC:1.14.13.122]
LOC_Os10g41780.3	K13600 CAO	chlorophyllide a oxygenase [EC:1.14.13.122]
LOC_Os10g41780.4	K13600 CAO	chlorophyllide a oxygenase [EC:1.14.13.122]
LOC_Os06g40080.1	K00510 HMOX, hmuO, ho	heme oxygenase [EC:1.14.99.3]
LOC_Os11g01530.1	K00522 FTH1	ferritin heavy chain [EC:1.16.3.1]
LOC_Os11g01530.2	K00522 FTH1	ferritin heavy chain [EC:1.16.3.1]
00130 Ubiquinone and other terpenoid-quinone biosynthesis [PATH:ko00130]
LOC_Os02g19970.1	K00815 TAT	tyrosine aminotransferase [EC:2.6.1.5]
LOC_Os02g19970.2	K00815 TAT	tyrosine aminotransferase [EC:2.6.1.5]
LOC_Os11g42510.1	K00815 TAT	tyrosine aminotransferase [EC:2.6.1.5]
LOC_Os11g42510.2	K00815 TAT	tyrosine aminotransferase [EC:2.6.1.5]
LOC_Os06g44620.1	K01904 E6.2.1.12	4-coumarate--CoA ligase [EC:6.2.1.12]
LOC_Os06g44620.2	K01904 E6.2.1.12	4-coumarate--CoA ligase [EC:6.2.1.12]
LOC_Os02g46970.1	K01904 E6.2.1.12	4-coumarate--CoA ligase [EC:6.2.1.12]
LOC_Os01g47350.1	K01661 menB	naphthoate synthase [EC:4.1.3.36]
LOC_Os03g09060.1	K02548 menA	1,4-dihydroxy-2-naphthoate octaprenyltransferase [EC:2.5.1.74 2.5.1.-]
LOC_Os07g08200.1	K12502 VTE3, APG1	MPBQ/MSBQ methyltransferase
Metabolism of terpenoids and polyketides
00900 Terpenoid backbone biosynthesis [PATH:ko00900]
LOC_Os05g33840.1	K01662 dxs	1-deoxy-D-xylulose-5-phosphate synthase [EC:2.2.1.7]
LOC_Os07g09190.1	K01662 dxs	1-deoxy-D-xylulose-5-phosphate synthase [EC:2.2.1.7]
LOC_Os07g36190.1	K01823 idi, IDI	isopentenyl-diphosphate delta-isomerase [EC:5.3.3.2]
LOC_Os01g50050.1	K00787 FDPS	farnesyl diphosphate synthase [EC:2.5.1.1 2.5.1.10]
LOC_Os01g50050.2	K00787 FDPS	farnesyl diphosphate synthase [EC:2.5.1.1 2.5.1.10]
LOC_Os01g50760.1	K00787 FDPS	farnesyl diphosphate synthase [EC:2.5.1.1 2.5.1.10]
LOC_Os04g56230.1	K00787 FDPS	farnesyl diphosphate synthase [EC:2.5.1.1 2.5.1.10]
LOC_Os08g09370.1	K14066 GPS	geranyl diphosphate synthase [EC:2.5.1.1]
LOC_Os07g39270.1	K13789 GGPS	geranylgeranyl diphosphate synthase, type II [EC:2.5.1.1 2.5.1.10 2.5.1.29]
LOC_Os07g39270.2	K13789 GGPS	geranylgeranyl diphosphate synthase, type II [EC:2.5.1.1 2.5.1.10 2.5.1.29]
LOC_Os05g50550.1	K05356 SPS, sds	all-trans-nonaprenyl-diphosphate synthase [EC:2.5.1.84 2.5.1.85]
LOC_Os12g17320.1	K05356 SPS, sds	all-trans-nonaprenyl-diphosphate synthase [EC:2.5.1.84 2.5.1.85]
LOC_Os01g63830.1	K11778 DHDDS, RER2, SRT1	ditrans,polycis-polyprenyl diphosphate synthase [EC:2.5.1.87]
LOC_Os03g10080.1	K11778 DHDDS, RER2, SRT1	ditrans,polycis-polyprenyl diphosphate synthase [EC:2.5.1.87]
LOC_Os03g10080.3	K11778 DHDDS, RER2, SRT1	ditrans,polycis-polyprenyl diphosphate synthase [EC:2.5.1.87]
LOC_Os03g10080.4	K11778 DHDDS, RER2, SRT1	ditrans,polycis-polyprenyl diphosphate synthase [EC:2.5.1.87]
LOC_Os03g10080.5	K11778 DHDDS, RER2, SRT1	ditrans,polycis-polyprenyl diphosphate synthase [EC:2.5.1.87]
LOC_Os06g07120.1	K11778 DHDDS, RER2, SRT1	ditrans,polycis-polyprenyl diphosphate synthase [EC:2.5.1.87]
LOC_Os07g41680.1	K11778 DHDDS, RER2, SRT1	ditrans,polycis-polyprenyl diphosphate synthase [EC:2.5.1.87]
LOC_Os07g41680.2	K11778 DHDDS, RER2, SRT1	ditrans,polycis-polyprenyl diphosphate synthase [EC:2.5.1.87]
LOC_Os07g41680.3	K11778 DHDDS, RER2, SRT1	ditrans,polycis-polyprenyl diphosphate synthase [EC:2.5.1.87]
00909 Sesquiterpenoid and triterpenoid biosynthesis [PATH:ko00909]
LOC_Os03g12900.1	K00511 SQLE, ERG1	squalene monooxygenase [EC:1.14.13.132]
LOC_Os03g12900.2	K00511 SQLE, ERG1	squalene monooxygenase [EC:1.14.13.132]
LOC_Os03g12900.3	K00511 SQLE, ERG1	squalene monooxygenase [EC:1.14.13.132]
LOC_Os03g12900.4	K00511 SQLE, ERG1	squalene monooxygenase [EC:1.14.13.132]
LOC_Os03g12900.5	K00511 SQLE, ERG1	squalene monooxygenase [EC:1.14.13.132]
LOC_Os03g12910.1	K00511 SQLE, ERG1	squalene monooxygenase [EC:1.14.13.132]
LOC_Os03g12910.2	K00511 SQLE, ERG1	squalene monooxygenase [EC:1.14.13.132]
00904 Diterpenoid biosynthesis [PATH:ko00904]
LOC_Os06g37364.1	K04122 E1.14.13.78	ent-kaurene oxidase [EC:1.14.13.78]
LOC_Os06g37364.2	K04122 E1.14.13.78	ent-kaurene oxidase [EC:1.14.13.78]
LOC_Os06g37364.3	K04122 E1.14.13.78	ent-kaurene oxidase [EC:1.14.13.78]
LOC_Os02g36150.1	K16083 CYP71Z6	cytochrome P450, family 71, subfamily Z, polypeptide 6 (ent-isokaurene C2-hydroxylase) [EC:1.14.13.143]
LOC_Os02g36110.1	K16084 CYP76M7	cytochrome P450, family 76, subfamily M, polypeptide 7 (ent-cassa-12,15-diene 11-hydroxylase) [EC:1.14.13.145]
LOC_Os04g10060.1	K14046 KSL4, DTS2	syn-pimara-7,15-diene synthase [EC:4.2.3.35]
00906 Carotenoid biosynthesis [PATH:ko00906]
LOC_Os09g38320.1	K02291 crtB	phytoene synthase [EC:2.5.1.32]
LOC_Os12g43130.1	K02291 crtB	phytoene synthase [EC:2.5.1.32]
LOC_Os01g39960.1	K06444 lcyE, crtL2	lycopene epsilon-cyclase [EC:5.5.1.18]
LOC_Os04g48880.1	K15746 crtZ	beta-carotene 3-hydroxylase [EC:1.14.13.129]
LOC_Os04g31040.1	K09839 VDE, NPQ1	violaxanthin de-epoxidase [EC:1.10.99.3]
LOC_Os04g31040.3	K09839 VDE, NPQ1	violaxanthin de-epoxidase [EC:1.10.99.3]
LOC_Os12g42280.1	K09840 NCED	9-cis-epoxycarotenoid dioxygenase [EC:1.13.11.51]
LOC_Os08g36860.1	K09843 E1.14.13.93	(+)-abscisic acid 8'-hydroxylase [EC:1.14.13.93]
LOC_Os09g28390.1	K09843 E1.14.13.93	(+)-abscisic acid 8'-hydroxylase [EC:1.14.13.93]
00905 Brassinosteroid biosynthesis [PATH:ko00905]
LOC_Os04g39430.1	K12639 CYP724B1, D11	cytochrome P450, family 724, subfamily B, polypeptide 1 [EC:1.14.13.-]
LOC_Os04g39430.2	K12639 CYP724B1, D11	cytochrome P450, family 724, subfamily B, polypeptide 1 [EC:1.14.13.-]
00908 Zeatin biosynthesis [PATH:ko00908]
LOC_Os05g24660.1	K10760 IPT	adenylate isopentenyltransferase (cytokinin synthase)
LOC_Os04g46990.1	K13495 CISZOG	cis-zeatin O-glucosyltransferase [EC:2.4.1.215]
00903 Limonene and pinene degradation [PATH:ko00903]
LOC_Os02g01890.1	K00517 E1.14.-.-	[EC:1.14.-.-]
LOC_Os03g55240.1	K00517 E1.14.-.-	[EC:1.14.-.-]
LOC_Os10g08474.1	K00517 E1.14.-.-	[EC:1.14.-.-]
00281 Geraniol degradation [PATH:ko00281]
LOC_Os12g04020.1	K01640 E4.1.3.4, HMGCL, hmgL	hydroxymethylglutaryl-CoA lyase [EC:4.1.3.4]
LOC_Os12g04020.2	K01640 E4.1.3.4, HMGCL, hmgL	hydroxymethylglutaryl-CoA lyase [EC:4.1.3.4]
Biosynthesis of other secondary metabolites
00940 Phenylpropanoid biosynthesis [PATH:ko00940]
LOC_Os02g41650.1	K10775 E4.3.1.24	phenylalanine ammonia-lyase [EC:4.3.1.24]
LOC_Os02g41650.2	K10775 E4.3.1.24	phenylalanine ammonia-lyase [EC:4.3.1.24]
LOC_Os02g41650.3	K10775 E4.3.1.24	phenylalanine ammonia-lyase [EC:4.3.1.24]
LOC_Os04g43800.1	K10775 E4.3.1.24	phenylalanine ammonia-lyase [EC:4.3.1.24]
LOC_Os05g30350.1	K01188 E3.2.1.21	beta-glucosidase [EC:3.2.1.21]
LOC_Os05g30350.2	K01188 E3.2.1.21	beta-glucosidase [EC:3.2.1.21]
LOC_Os06g44620.1	K01904 E6.2.1.12	4-coumarate--CoA ligase [EC:6.2.1.12]
LOC_Os06g44620.2	K01904 E6.2.1.12	4-coumarate--CoA ligase [EC:6.2.1.12]
LOC_Os02g46970.1	K01904 E6.2.1.12	4-coumarate--CoA ligase [EC:6.2.1.12]
LOC_Os01g40860.1	K12355 REF1	coniferyl-aldehyde dehydrogenase [EC:1.2.1.68]
LOC_Os09g23550.1	K00083 E1.1.1.195	cinnamyl-alcohol dehydrogenase [EC:1.1.1.195]
LOC_Os09g23550.2	K00083 E1.1.1.195	cinnamyl-alcohol dehydrogenase [EC:1.1.1.195]
LOC_Os10g29470.1	K00083 E1.1.1.195	cinnamyl-alcohol dehydrogenase [EC:1.1.1.195]
LOC_Os04g53640.1	K00430 E1.11.1.7	peroxidase [EC:1.11.1.7]
LOC_Os08g02110.1	K00430 E1.11.1.7	peroxidase [EC:1.11.1.7]
LOC_Os09g29490.1	K00430 E1.11.1.7	peroxidase [EC:1.11.1.7]
LOC_Os01g73200.1	K00430 E1.11.1.7	peroxidase [EC:1.11.1.7]
LOC_Os03g13210.1	K00430 E1.11.1.7	peroxidase [EC:1.11.1.7]
LOC_Os07g47990.1	K00430 E1.11.1.7	peroxidase [EC:1.11.1.7]
LOC_Os07g47990.2	K00430 E1.11.1.7	peroxidase [EC:1.11.1.7]
00945 Stilbenoid, diarylheptanoid and gingerol biosynthesis [PATH:ko00945]
LOC_Os02g01890.1	K00517 E1.14.-.-	[EC:1.14.-.-]
LOC_Os03g55240.1	K00517 E1.14.-.-	[EC:1.14.-.-]
LOC_Os10g08474.1	K00517 E1.14.-.-	[EC:1.14.-.-]
00941 Flavonoid biosynthesis [PATH:ko00941]
LOC_Os11g32650.1	K00660 CHS	chalcone synthase [EC:2.3.1.74]
LOC_Os03g60509.1	K01859 E5.5.1.6	chalcone isomerase [EC:5.5.1.6]
LOC_Os03g60509.2	K01859 E5.5.1.6	chalcone isomerase [EC:5.5.1.6]
LOC_Os10g17260.1	K05280 E1.14.13.21	flavonoid 3'-monooxygenase [EC:1.14.13.21]
00944 Flavone and flavonol biosynthesis [PATH:ko00944]
LOC_Os10g17260.1	K05280 E1.14.13.21	flavonoid 3'-monooxygenase [EC:1.14.13.21]
00950 Isoquinoline alkaloid biosynthesis [PATH:ko00950]
LOC_Os01g55540.1	K14454 GOT1	aspartate aminotransferase, cytoplasmic [EC:2.6.1.1]
LOC_Os01g55540.2	K14454 GOT1	aspartate aminotransferase, cytoplasmic [EC:2.6.1.1]
LOC_Os02g19970.1	K00815 TAT	tyrosine aminotransferase [EC:2.6.1.5]
LOC_Os02g19970.2	K00815 TAT	tyrosine aminotransferase [EC:2.6.1.5]
LOC_Os11g42510.1	K00815 TAT	tyrosine aminotransferase [EC:2.6.1.5]
LOC_Os11g42510.2	K00815 TAT	tyrosine aminotransferase [EC:2.6.1.5]
LOC_Os08g04540.1	K01592 E4.1.1.25	tyrosine decarboxylase [EC:4.1.1.25]
LOC_Os08g04560.1	K01592 E4.1.1.25	tyrosine decarboxylase [EC:4.1.1.25]
00960 Tropane, piperidine and pyridine alkaloid biosynthesis [PATH:ko00960]
LOC_Os03g16210.1	K08081 E1.1.1.206	tropine dehydrogenase [EC:1.1.1.206]
LOC_Os03g16210.2	K08081 E1.1.1.206	tropine dehydrogenase [EC:1.1.1.206]
LOC_Os03g16230.1	K08081 E1.1.1.206	tropine dehydrogenase [EC:1.1.1.206]
LOC_Os03g16230.2	K08081 E1.1.1.206	tropine dehydrogenase [EC:1.1.1.206]
LOC_Os01g55540.1	K14454 GOT1	aspartate aminotransferase, cytoplasmic [EC:2.6.1.1]
LOC_Os01g55540.2	K14454 GOT1	aspartate aminotransferase, cytoplasmic [EC:2.6.1.1]
LOC_Os02g19970.1	K00815 TAT	tyrosine aminotransferase [EC:2.6.1.5]
LOC_Os02g19970.2	K00815 TAT	tyrosine aminotransferase [EC:2.6.1.5]
LOC_Os11g42510.1	K00815 TAT	tyrosine aminotransferase [EC:2.6.1.5]
LOC_Os11g42510.2	K00815 TAT	tyrosine aminotransferase [EC:2.6.1.5]
00232 Caffeine metabolism [PATH:ko00232]
LOC_Os01g64520.1	K00365 E1.7.3.3	urate oxidase [EC:1.7.3.3]
LOC_Os01g64520.2	K00365 E1.7.3.3	urate oxidase [EC:1.7.3.3]
00521 Streptomycin biosynthesis [PATH:ko00521]
LOC_Os05g09500.1	K00844 HK	hexokinase [EC:2.7.1.1]
00524 Butirosin and neomycin biosynthesis [PATH:ko00524]
LOC_Os05g09500.1	K00844 HK	hexokinase [EC:2.7.1.1]
00401 Novobiocin biosynthesis [PATH:ko00401]
LOC_Os02g19970.1	K00815 TAT	tyrosine aminotransferase [EC:2.6.1.5]
LOC_Os02g19970.2	K00815 TAT	tyrosine aminotransferase [EC:2.6.1.5]
LOC_Os11g42510.1	K00815 TAT	tyrosine aminotransferase [EC:2.6.1.5]
LOC_Os11g42510.2	K00815 TAT	tyrosine aminotransferase [EC:2.6.1.5]
Xenobiotics biodegradation and metabolism
00627 Aminobenzoate degradation [PATH:ko00627]
LOC_Os02g42330.1	K01501 E3.5.5.1	nitrilase [EC:3.5.5.1]
LOC_Os02g42330.2	K01501 E3.5.5.1	nitrilase [EC:3.5.5.1]
LOC_Os02g01890.1	K00517 E1.14.-.-	[EC:1.14.-.-]
LOC_Os03g55240.1	K00517 E1.14.-.-	[EC:1.14.-.-]
LOC_Os10g08474.1	K00517 E1.14.-.-	[EC:1.14.-.-]
00625 Chloroalkane and chloroalkene degradation [PATH:ko00625]
LOC_Os10g07229.1	K00001 E1.1.1.1, adh	alcohol dehydrogenase [EC:1.1.1.1]
00643 Styrene degradation [PATH:ko00643]
LOC_Os02g42330.1	K01501 E3.5.5.1	nitrilase [EC:3.5.5.1]
LOC_Os02g42330.2	K01501 E3.5.5.1	nitrilase [EC:3.5.5.1]
00363 Bisphenol degradation [PATH:ko00363]
LOC_Os02g01890.1	K00517 E1.14.-.-	[EC:1.14.-.-]
LOC_Os03g55240.1	K00517 E1.14.-.-	[EC:1.14.-.-]
LOC_Os10g08474.1	K00517 E1.14.-.-	[EC:1.14.-.-]
00626 Naphthalene degradation [PATH:ko00626]
LOC_Os10g07229.1	K00001 E1.1.1.1, adh	alcohol dehydrogenase [EC:1.1.1.1]
00624 Polycyclic aromatic hydrocarbon degradation [PATH:ko00624]
LOC_Os02g01890.1	K00517 E1.14.-.-	[EC:1.14.-.-]
LOC_Os03g55240.1	K00517 E1.14.-.-	[EC:1.14.-.-]
LOC_Os10g08474.1	K00517 E1.14.-.-	[EC:1.14.-.-]
LOC_Os01g09750.1	K00599 E2.1.1.-	[EC:2.1.1.-]
LOC_Os01g09750.2	K00599 E2.1.1.-	[EC:2.1.1.-]
LOC_Os01g69120.1	K00599 E2.1.1.-	[EC:2.1.1.-]
LOC_Os01g69120.2	K00599 E2.1.1.-	[EC:2.1.1.-]
LOC_Os01g69120.3	K00599 E2.1.1.-	[EC:2.1.1.-]
00980 Metabolism of xenobiotics by cytochrome P450 [PATH:ko00980]
LOC_Os01g27210.1	K00799 GST, gst	glutathione S-transferase [EC:2.5.1.18]
LOC_Os01g27360.1	K00799 GST, gst	glutathione S-transferase [EC:2.5.1.18]
LOC_Os07g28480.1	K00799 GST, gst	glutathione S-transferase [EC:2.5.1.18]
LOC_Os05g05620.1	K00799 GST, gst	glutathione S-transferase [EC:2.5.1.18]
LOC_Os10g38360.1	K00799 GST, gst	glutathione S-transferase [EC:2.5.1.18]
LOC_Os10g07229.1	K00001 E1.1.1.1, adh	alcohol dehydrogenase [EC:1.1.1.1]
00982 Drug metabolism - cytochrome P450 [PATH:ko00982]
LOC_Os01g27210.1	K00799 GST, gst	glutathione S-transferase [EC:2.5.1.18]
LOC_Os01g27360.1	K00799 GST, gst	glutathione S-transferase [EC:2.5.1.18]
LOC_Os07g28480.1	K00799 GST, gst	glutathione S-transferase [EC:2.5.1.18]
LOC_Os05g05620.1	K00799 GST, gst	glutathione S-transferase [EC:2.5.1.18]
LOC_Os10g38360.1	K00799 GST, gst	glutathione S-transferase [EC:2.5.1.18]
LOC_Os10g07229.1	K00001 E1.1.1.1, adh	alcohol dehydrogenase [EC:1.1.1.1]
00983 Drug metabolism - other enzymes [PATH:ko00983]
LOC_Os03g56800.1	K00088 E1.1.1.205, guaB	IMP dehydrogenase [EC:1.1.1.205]
LOC_Os03g56800.2	K00088 E1.1.1.205, guaB	IMP dehydrogenase [EC:1.1.1.205]
LOC_Os08g23730.1	K01951 E6.3.5.2, guaA	GMP synthase (glutamine-hydrolysing) [EC:6.3.5.2]
LOC_Os01g51540.1	K01489 E3.5.4.5, cdd	cytidine deaminase [EC:3.5.4.5]
LOC_Os01g72240.1	K13421 UMPS	uridine monophosphate synthetase [EC:2.4.2.10 4.1.1.23]
Genetic Information Processing
Transcription
03020 RNA polymerase [PATH:ko03020]
LOC_Os01g48720.1	K03023 RPC82, POLR3C	DNA-directed RNA polymerase III subunit RPC3
LOC_Os02g45120.1	K03019 RPC11, POLR3K	DNA-directed RNA polymerase III subunit RPC10
LOC_Os02g45120.2	K03019 RPC11, POLR3K	DNA-directed RNA polymerase III subunit RPC10
LOC_Os02g45120.3	K03019 RPC11, POLR3K	DNA-directed RNA polymerase III subunit RPC10
03022 Basal transcription factors [PATH:ko03022]
LOC_Os05g01710.1	K03123 TFIIA2, GTF2A2, TOA2	transcription initiation factor TFIIA small subunit
LOC_Os05g01710.2	K03123 TFIIA2, GTF2A2, TOA2	transcription initiation factor TFIIA small subunit
LOC_Os05g01710.3	K03123 TFIIA2, GTF2A2, TOA2	transcription initiation factor TFIIA small subunit
03040 Spliceosome [PATH:ko03040]
LOC_Os08g06344.1	K12811 DDX46, PRP5	ATP-dependent RNA helicase DDX46/PRP5 [EC:3.6.4.13]
LOC_Os08g06344.2	K12811 DDX46, PRP5	ATP-dependent RNA helicase DDX46/PRP5 [EC:3.6.4.13]
LOC_Os08g06344.3	K12811 DDX46, PRP5	ATP-dependent RNA helicase DDX46/PRP5 [EC:3.6.4.13]
LOC_Os03g49430.1	K12817 PRPF18, PRP18	pre-mRNA-splicing factor 18
LOC_Os03g49430.3	K12817 PRPF18, PRP18	pre-mRNA-splicing factor 18
LOC_Os03g49430.4	K12817 PRPF18, PRP18	pre-mRNA-splicing factor 18
LOC_Os02g05410.1	K12828 SF3B1, SAP155	splicing factor 3B subunit 1
LOC_Os01g65530.1	K12831 SF3B4, SAP49	splicing factor 3B subunit 4
LOC_Os09g31482.1	K12836 U2AF1	splicing factor U2AF 35 kDa subunit
LOC_Os09g31482.3	K12836 U2AF1	splicing factor U2AF 35 kDa subunit
LOC_Os01g62290.1	K03283 HSPA1_8	heat shock 70kDa protein 1/8
LOC_Os01g62290.2	K03283 HSPA1_8	heat shock 70kDa protein 1/8
LOC_Os03g16860.1	K03283 HSPA1_8	heat shock 70kDa protein 1/8
LOC_Os03g16860.2	K03283 HSPA1_8	heat shock 70kDa protein 1/8
LOC_Os05g38530.1	K03283 HSPA1_8	heat shock 70kDa protein 1/8
LOC_Os03g59550.1	K12876 RBM8A, Y14	RNA-binding protein 8A
LOC_Os10g17454.1	K12741 HNRNPA1_3	heterogeneous nuclear ribonucleoprotein A1/A3
LOC_Os10g17454.2	K12741 HNRNPA1_3	heterogeneous nuclear ribonucleoprotein A1/A3
LOC_Os10g17454.3	K12741 HNRNPA1_3	heterogeneous nuclear ribonucleoprotein A1/A3
LOC_Os01g21420.1	K12890 SFRS1_9	splicing factor, arginine/serine-rich 1/9
LOC_Os08g37960.1	K12891 SFRS2	splicing factor, arginine/serine-rich 2
LOC_Os08g37960.2	K12891 SFRS2	splicing factor, arginine/serine-rich 2
LOC_Os08g37960.3	K12891 SFRS2	splicing factor, arginine/serine-rich 2
LOC_Os02g03040.1	K12893 SFRS4_5_6	splicing factor, arginine/serine-rich 4/5/6
LOC_Os02g03040.2	K12893 SFRS4_5_6	splicing factor, arginine/serine-rich 4/5/6
LOC_Os02g03040.3	K12893 SFRS4_5_6	splicing factor, arginine/serine-rich 4/5/6
LOC_Os02g03040.4	K12893 SFRS4_5_6	splicing factor, arginine/serine-rich 4/5/6
LOC_Os04g02870.1	K12893 SFRS4_5_6	splicing factor, arginine/serine-rich 4/5/6
LOC_Os04g02870.2	K12893 SFRS4_5_6	splicing factor, arginine/serine-rich 4/5/6
LOC_Os04g02870.3	K12893 SFRS4_5_6	splicing factor, arginine/serine-rich 4/5/6
LOC_Os04g02870.4	K12893 SFRS4_5_6	splicing factor, arginine/serine-rich 4/5/6
LOC_Os02g39720.2	K12896 SFRS7	splicing factor, arginine/serine-rich 7
LOC_Os02g39720.3	K12896 SFRS7	splicing factor, arginine/serine-rich 7
LOC_Os02g39720.4	K12896 SFRS7	splicing factor, arginine/serine-rich 7
LOC_Os02g39720.6	K12896 SFRS7	splicing factor, arginine/serine-rich 7
Translation
03010 Ribosome [PATH:ko03010]
LOC_Os03g49710.1	K02952 RP-S13, rpsM	small subunit ribosomal protein S13
LOC_Os04g16728.1	K02956 RP-S15, rpsO	small subunit ribosomal protein S15
LOC_Os08g40610.1	K02959 RP-S16, rpsP	small subunit ribosomal protein S16
LOC_Os01g48690.1	K02968 RP-S20, rpsT	small subunit ribosomal protein S20
LOC_Os01g48690.2	K02968 RP-S20, rpsT	small subunit ribosomal protein S20
LOC_Os07g10660.1	K02981 RP-S2e, RPS2	small subunit ribosomal protein S2e
LOC_Os02g01560.1	K02987 RP-S4e, RPS4	small subunit ribosomal protein S4e
LOC_Os11g29190.1	K02989 RP-S5e, RPS5	small subunit ribosomal protein S5e
LOC_Os11g29190.2	K02989 RP-S5e, RPS5	small subunit ribosomal protein S5e
LOC_Os11g29190.3	K02989 RP-S5e, RPS5	small subunit ribosomal protein S5e
LOC_Os11g29190.4	K02989 RP-S5e, RPS5	small subunit ribosomal protein S5e
LOC_Os11g29190.5	K02989 RP-S5e, RPS5	small subunit ribosomal protein S5e
LOC_Os04g28180.1	K02995 RP-S8e, RPS8	small subunit ribosomal protein S8e
LOC_Os03g05980.1	K02997 RP-S9e, RPS9	small subunit ribosomal protein S9e
LOC_Os03g05980.2	K02997 RP-S9e, RPS9	small subunit ribosomal protein S9e
LOC_Os11g38959.1	K02997 RP-S9e, RPS9	small subunit ribosomal protein S9e
LOC_Os07g10720.1	K02957 RP-S15Ae, RPS15A	small subunit ribosomal protein S15Ae
LOC_Os07g10720.2	K02957 RP-S15Ae, RPS15A	small subunit ribosomal protein S15Ae
LOC_Os11g03400.1	K02960 RP-S16e, RPS16	small subunit ribosomal protein S16e
LOC_Os12g03090.1	K02960 RP-S16e, RPS16	small subunit ribosomal protein S16e
LOC_Os03g58050.1	K02964 RP-S18e, RPS18	small subunit ribosomal protein S18e
LOC_Os03g22460.1	K02971 RP-S21e, RPS21	small subunit ribosomal protein S21e
LOC_Os03g22460.2	K02971 RP-S21e, RPS21	small subunit ribosomal protein S21e
LOC_Os03g60400.1	K02973 RP-S23e, RPS23	small subunit ribosomal protein S23e
LOC_Os02g13530.1	K02974 RP-S24e, RPS24	small subunit ribosomal protein S24e
LOC_Os06g36160.1	K02974 RP-S24e, RPS24	small subunit ribosomal protein S24e
LOC_Os08g44480.1	K02975 RP-S25e, RPS25	small subunit ribosomal protein S25e
LOC_Os08g44480.3	K02975 RP-S25e, RPS25	small subunit ribosomal protein S25e
LOC_Os05g39960.1	K02976 RP-S26e, RPS26	small subunit ribosomal protein S26e
LOC_Os05g39960.2	K02976 RP-S26e, RPS26	small subunit ribosomal protein S26e
LOC_Os05g39960.3	K02976 RP-S26e, RPS26	small subunit ribosomal protein S26e
LOC_Os01g22490.1	K02977 RP-S27Ae, RPS27A	small subunit ribosomal protein S27Ae
LOC_Os10g27174.1	K02979 RP-S28e, RPS28	small subunit ribosomal protein S28e
LOC_Os03g56241.1	K02980 RP-S29e, RPS29	small subunit ribosomal protein S29e
LOC_Os11g41610.1	K02980 RP-S29e, RPS29	small subunit ribosomal protein S29e
LOC_Os06g07580.1	K02983 RP-S30e, RPS30	small subunit ribosomal protein S30e
LOC_Os01g14830.1	K02906 RP-L3, rplC	large subunit ribosomal protein L3
LOC_Os03g15870.1	K02926 RP-L4, rplD	large subunit ribosomal protein L4
LOC_Os03g24020.1	K02933 RP-L6, rplF	large subunit ribosomal protein L6
LOC_Os03g54040.1	K02933 RP-L6, rplF	large subunit ribosomal protein L6
LOC_Os05g49320.1	K02935 RP-L7, rplL	large subunit ribosomal protein L7/L12
LOC_Os02g57670.1	K02939 RP-L9, rplI	large subunit ribosomal protein L9
LOC_Os03g17580.1	K02864 RP-L10, rplJ	large subunit ribosomal protein L10
LOC_Os03g03020.1	K02867 RP-L11, rplK	large subunit ribosomal protein L11
LOC_Os01g54540.1	K02871 RP-L13, rplM	large subunit ribosomal protein L13
LOC_Os01g54540.2	K02871 RP-L13, rplM	large subunit ribosomal protein L13
LOC_Os03g12020.1	K02876 RP-L15, rplO	large subunit ribosomal protein L15
LOC_Os03g60100.1	K02879 RP-L17, rplQ	large subunit ribosomal protein L17
LOC_Os05g38580.1	K02879 RP-L17, rplQ	large subunit ribosomal protein L17
LOC_Os05g38580.2	K02879 RP-L17, rplQ	large subunit ribosomal protein L17
LOC_Os03g61260.1	K02881 RP-L18, rplR	large subunit ribosomal protein L18
LOC_Os03g61260.3	K02881 RP-L18, rplR	large subunit ribosomal protein L18
LOC_Os03g61260.4	K02881 RP-L18, rplR	large subunit ribosomal protein L18
LOC_Os02g15900.1	K02888 RP-L21, rplU	large subunit ribosomal protein L21
LOC_Os06g46930.1	K02895 RP-L24, rplX	large subunit ribosomal protein L24
LOC_Os02g51790.1	K02904 RP-L29, rpmC	large subunit ribosomal protein L29
LOC_Os06g39718.1	K02913 RP-L33, rpmG	large subunit ribosomal protein L33
LOC_Os12g07010.1	K02925 RP-L3e, RPL3	large subunit ribosomal protein L3e
LOC_Os08g13690.1	K02937 RP-L7e, RPL7	large subunit ribosomal protein L7e
LOC_Os09g32976.1	K02936 RP-L7Ae, RPL7A	large subunit ribosomal protein L7Ae
LOC_Os09g32976.2	K02936 RP-L7Ae, RPL7A	large subunit ribosomal protein L7Ae
LOC_Os09g31180.1	K02940 RP-L9e, RPL9	large subunit ribosomal protein L9e
LOC_Os09g31180.2	K02940 RP-L9e, RPL9	large subunit ribosomal protein L9e
LOC_Os02g21660.1	K02865 RP-L10Ae, RPL10A	large subunit ribosomal protein L10Ae
LOC_Os02g21660.2	K02865 RP-L10Ae, RPL10A	large subunit ribosomal protein L10Ae
LOC_Os02g21660.3	K02865 RP-L10Ae, RPL10A	large subunit ribosomal protein L10Ae
LOC_Os06g35730.1	K02868 RP-L11e, RPL11	large subunit ribosomal protein L11e
LOC_Os05g11710.1	K02868 RP-L11e, RPL11	large subunit ribosomal protein L11e
LOC_Os02g47140.1	K02870 RP-L12e, RPL12	large subunit ribosomal protein L12e
LOC_Os02g47140.2	K02870 RP-L12e, RPL12	large subunit ribosomal protein L12e
LOC_Os04g50990.1	K02870 RP-L12e, RPL12	large subunit ribosomal protein L12e
LOC_Os11g23880.1	K02872 RP-L13Ae, RPL13A	large subunit ribosomal protein L13Ae
LOC_Os11g23880.2	K02872 RP-L13Ae, RPL13A	large subunit ribosomal protein L13Ae
LOC_Os11g23880.3	K02872 RP-L13Ae, RPL13A	large subunit ribosomal protein L13Ae
LOC_Os11g23880.4	K02872 RP-L13Ae, RPL13A	large subunit ribosomal protein L13Ae
LOC_Os03g54890.1	K02872 RP-L13Ae, RPL13A	large subunit ribosomal protein L13Ae
LOC_Os03g54890.2	K02872 RP-L13Ae, RPL13A	large subunit ribosomal protein L13Ae
LOC_Os03g54890.3	K02872 RP-L13Ae, RPL13A	large subunit ribosomal protein L13Ae
LOC_Os02g40880.1	K02875 RP-L14e, RPL14	large subunit ribosomal protein L14e
LOC_Os02g40880.2	K02875 RP-L14e, RPL14	large subunit ribosomal protein L14e
LOC_Os03g40180.1	K02877 RP-L15e, RPL15	large subunit ribosomal protein L15e
LOC_Os03g40180.2	K02877 RP-L15e, RPL15	large subunit ribosomal protein L15e
LOC_Os09g08430.1	K02880 RP-L17e, RPL17	large subunit ribosomal protein L17e
LOC_Os07g47780.1	K02883 RP-L18e, RPL18	large subunit ribosomal protein L18e
LOC_Os07g47780.2	K02883 RP-L18e, RPL18	large subunit ribosomal protein L18e
LOC_Os05g06310.1	K02883 RP-L18e, RPL18	large subunit ribosomal protein L18e
LOC_Os01g47660.1	K02882 RP-L18Ae, RPL18A	large subunit ribosomal protein L18Ae
LOC_Os02g56960.1	K02894 RP-L23e, RPL23	large subunit ribosomal protein L23e
LOC_Os10g32920.1	K02894 RP-L23e, RPL23	large subunit ribosomal protein L23e
LOC_Os01g24690.1	K02893 RP-L23Ae, RPL23A	large subunit ribosomal protein L23Ae
LOC_Os01g24690.2	K02893 RP-L23Ae, RPL23A	large subunit ribosomal protein L23Ae
LOC_Os01g24690.3	K02893 RP-L23Ae, RPL23A	large subunit ribosomal protein L23Ae
LOC_Os04g42270.1	K02893 RP-L23Ae, RPL23A	large subunit ribosomal protein L23Ae
LOC_Os04g42270.2	K02893 RP-L23Ae, RPL23A	large subunit ribosomal protein L23Ae
LOC_Os07g42170.1	K02900 RP-L27Ae, RPL27A	large subunit ribosomal protein L27Ae
LOC_Os02g57540.1	K02903 RP-L28e, RPL28	large subunit ribosomal protein L28e
LOC_Os05g46430.1	K02903 RP-L28e, RPL28	large subunit ribosomal protein L28e
LOC_Os05g46430.2	K02903 RP-L28e, RPL28	large subunit ribosomal protein L28e
LOC_Os05g28750.1	K02905 RP-L29e, RPL29	large subunit ribosomal protein L29e
LOC_Os01g19840.1	K02905 RP-L29e, RPL29	large subunit ribosomal protein L29e
LOC_Os01g16890.1	K02908 RP-L30e, RPL30	large subunit ribosomal protein L30e
LOC_Os01g16890.2	K02908 RP-L30e, RPL30	large subunit ribosomal protein L30e
LOC_Os01g16890.3	K02908 RP-L30e, RPL30	large subunit ribosomal protein L30e
LOC_Os02g48660.1	K02910 RP-L31e, RPL31	large subunit ribosomal protein L31e
LOC_Os08g41300.1	K02912 RP-L32e, RPL32	large subunit ribosomal protein L32e
LOC_Os09g32500.1	K02912 RP-L32e, RPL32	large subunit ribosomal protein L32e
LOC_Os09g32500.2	K02912 RP-L32e, RPL32	large subunit ribosomal protein L32e
LOC_Os08g06040.1	K02915 RP-L34e, RPL34	large subunit ribosomal protein L34e
LOC_Os09g24690.1	K02915 RP-L34e, RPL34	large subunit ribosomal protein L34e
LOC_Os02g30050.1	K02918 RP-L35e, RPL35	large subunit ribosomal protein L35e
LOC_Os05g48220.1	K02917 RP-L35Ae, RPL35A	large subunit ribosomal protein L35Ae
LOC_Os05g48220.2	K02917 RP-L35Ae, RPL35A	large subunit ribosomal protein L35Ae
LOC_Os05g48310.1	K02917 RP-L35Ae, RPL35A	large subunit ribosomal protein L35Ae
LOC_Os05g48310.2	K02917 RP-L35Ae, RPL35A	large subunit ribosomal protein L35Ae
LOC_Os05g38520.1	K02920 RP-L36e, RPL36	large subunit ribosomal protein L36e
LOC_Os05g38520.2	K02920 RP-L36e, RPL36	large subunit ribosomal protein L36e
LOC_Os05g38520.3	K02920 RP-L36e, RPL36	large subunit ribosomal protein L36e
LOC_Os05g38520.4	K02920 RP-L36e, RPL36	large subunit ribosomal protein L36e
LOC_Os08g03450.1	K02922 RP-L37e, RPL37	large subunit ribosomal protein L37e
LOC_Os01g48770.2	K02921 RP-L37Ae, RPL37A	large subunit ribosomal protein L37Ae
LOC_Os05g48320.1	K02921 RP-L37Ae, RPL37A	large subunit ribosomal protein L37Ae
LOC_Os05g48320.2	K02921 RP-L37Ae, RPL37A	large subunit ribosomal protein L37Ae
LOC_Os06g08320.1	K02924 RP-L39e, RPL39	large subunit ribosomal protein L39e
LOC_Os09g39500.1	K02927 RP-L40e, RPL40	large subunit ribosomal protein L40e
LOC_Os09g39500.2	K02927 RP-L40e, RPL40	large subunit ribosomal protein L40e
LOC_Os07g33860.1	K02929 RP-L44e, RPL44	large subunit ribosomal protein L44e
LOC_Os08g03640.1	K02941 RP-LP0, RPLP0	large subunit ribosomal protein LP0
LOC_Os08g02340.1	K02942 RP-LP1, RPLP1	large subunit ribosomal protein LP1
LOC_Os08g02340.2	K02942 RP-LP1, RPLP1	large subunit ribosomal protein LP1
LOC_Os01g09510.1	K02943 RP-LP2, RPLP2	large subunit ribosomal protein LP2
LOC_Os01g09510.4	K02943 RP-LP2, RPLP2	large subunit ribosomal protein LP2
00970 Aminoacyl-tRNA biosynthesis [PATH:ko00970]
LOC_Os02g02860.1	K01885 EARS, gltX	glutamyl-tRNA synthetase [EC:6.1.1.17]
LOC_Os11g34210.1	K02434 gatB	aspartyl-tRNA(Asn)/glutamyl-tRNA (Gln) amidotransferase subunit B [EC:6.3.5.6 6.3.5.7]
LOC_Os11g34210.2	K02434 gatB	aspartyl-tRNA(Asn)/glutamyl-tRNA (Gln) amidotransferase subunit B [EC:6.3.5.6 6.3.5.7]
LOC_Os03g44820.1	K02435 gatC	aspartyl-tRNA(Asn)/glutamyl-tRNA (Gln) amidotransferase subunit C [EC:6.3.5.6 6.3.5.7]
LOC_Os05g08990.1	K01886 QARS, glnS	glutaminyl-tRNA synthetase [EC:6.1.1.18]
LOC_Os08g42560.1	K01880 GARS, glyS1	glycyl-tRNA synthetase [EC:6.1.1.14]
LOC_Os06g01400.1	K14164 glyQS	glycyl-tRNA synthetase [EC:6.1.1.14]
LOC_Os09g38420.1	K01883 CARS, cysS	cysteinyl-tRNA synthetase [EC:6.1.1.16]
LOC_Os09g38420.2	K01883 CARS, cysS	cysteinyl-tRNA synthetase [EC:6.1.1.16]
LOC_Os03g11120.1	K01874 MARS, metG	methionyl-tRNA synthetase [EC:6.1.1.10]
LOC_Os03g11120.2	K01874 MARS, metG	methionyl-tRNA synthetase [EC:6.1.1.10]
LOC_Os07g06940.1	K01873 VARS, valS	valyl-tRNA synthetase [EC:6.1.1.9]
LOC_Os10g36210.1	K01873 VARS, valS	valyl-tRNA synthetase [EC:6.1.1.9]
LOC_Os01g06510.1	K01887 RARS, argS	arginyl-tRNA synthetase [EC:6.1.1.19]
03013 RNA transport [PATH:ko03013]
LOC_Os01g54240.1	K14304 NUP85	nuclear pore complex protein Nup85
LOC_Os01g54240.2	K14304 NUP85	nuclear pore complex protein Nup85
LOC_Os03g59550.1	K12876 RBM8A, Y14	RNA-binding protein 8A
LOC_Os05g01540.1	K14325 RNPS1	RNA-binding protein with serine-rich domain 1
LOC_Os05g01540.2	K14325 RNPS1	RNA-binding protein with serine-rich domain 1
03015 mRNA surveillance pathway [PATH:ko03015]
LOC_Os03g59550.1	K12876 RBM8A, Y14	RNA-binding protein 8A
LOC_Os05g01540.1	K14325 RNPS1	RNA-binding protein with serine-rich domain 1
LOC_Os05g01540.2	K14325 RNPS1	RNA-binding protein with serine-rich domain 1
03008 Ribosome biogenesis in eukaryotes [PATH:ko03008]
LOC_Os03g18840.1	K14546 UTP5, WDR43	U3 small nucleolar RNA-associated protein 5
LOC_Os07g41190.1	K14553 UTP18	U3 small nucleolar RNA-associated protein 18
LOC_Os05g44320.1	K14558 PWP2, UTP1	periodic tryptophan protein 2
LOC_Os05g44320.2	K14558 PWP2, UTP1	periodic tryptophan protein 2
LOC_Os05g44320.3	K14558 PWP2, UTP1	periodic tryptophan protein 2
LOC_Os02g57590.1	K14563 NOP1, FBL	rRNA 2'-O-methyltransferase fibrillarin [EC:2.1.1.-]
LOC_Os02g57590.2	K14563 NOP1, FBL	rRNA 2'-O-methyltransferase fibrillarin [EC:2.1.1.-]
LOC_Os03g22740.1	K14565 NOP58	nucleolar protein 58
LOC_Os11g34230.1	K14565 NOP58	nucleolar protein 58
LOC_Os11g34230.2	K14565 NOP58	nucleolar protein 58
LOC_Os11g34230.3	K14565 NOP58	nucleolar protein 58
LOC_Os11g34230.4	K14565 NOP58	nucleolar protein 58
LOC_Os11g34230.5	K14565 NOP58	nucleolar protein 58
LOC_Os11g34230.6	K14565 NOP58	nucleolar protein 58
LOC_Os07g44190.1	K11131 DKC1, NOLA4, CBF5	H/ACA ribonucleoprotein complex subunit 4 [EC:5.4.99.-]
LOC_Os03g25450.1	K11131 DKC1, NOLA4, CBF5	H/ACA ribonucleoprotein complex subunit 4 [EC:5.4.99.-]
LOC_Os06g16290.1	K11129 NHP2, NOLA2	H/ACA ribonucleoprotein complex subunit 2
LOC_Os11g37080.1	K11128 GAR1, NOLA1	H/ACA ribonucleoprotein complex subunit 1
LOC_Os02g25280.1	K12619 XRN2, RAT1	5'-3' exoribonuclease 2 [EC:3.1.13.-]
LOC_Os11g17390.1	K12619 XRN2, RAT1	5'-3' exoribonuclease 2 [EC:3.1.13.-]
LOC_Os12g31920.1	K12619 XRN2, RAT1	5'-3' exoribonuclease 2 [EC:3.1.13.-]
LOC_Os12g34770.1	K12619 XRN2, RAT1	5'-3' exoribonuclease 2 [EC:3.1.13.-]
LOC_Os10g31856.1	K14572 MDN1, REA1	midasin
LOC_Os03g44530.1	K14539 LSG1	large subunit GTPase 1 [EC:3.6.1.-]
LOC_Os03g44530.2	K14539 LSG1	large subunit GTPase 1 [EC:3.6.1.-]
LOC_Os07g06820.1	K07178 RIOK1	RIO kinase 1 [EC:2.7.11.1]
LOC_Os07g06820.2	K07178 RIOK1	RIO kinase 1 [EC:2.7.11.1]
Folding, sorting and degradation
03060 Protein export [PATH:ko03060]
LOC_Os11g05552.1	K03106 SRP54, ffh	signal recognition particle subunit SRP54
LOC_Os03g43430.1	K03116 tatA	sec-independent protein translocase protein TatA
LOC_Os02g16709.1	K03100 lepB	signal peptidase I [EC:3.4.21.89]
LOC_Os03g55640.1	K03100 lepB	signal peptidase I [EC:3.4.21.89]
LOC_Os03g55640.2	K03100 lepB	signal peptidase I [EC:3.4.21.89]
LOC_Os03g55640.3	K03100 lepB	signal peptidase I [EC:3.4.21.89]
LOC_Os03g55640.4	K03100 lepB	signal peptidase I [EC:3.4.21.89]
LOC_Os03g55640.5	K03100 lepB	signal peptidase I [EC:3.4.21.89]
04141 Protein processing in endoplasmic reticulum [PATH:ko04141]
LOC_Os04g57890.1	K07151 STT3	dolichyl-diphosphooligosaccharide--protein glycosyltransferase [EC:2.4.99.18]
LOC_Os05g44360.1	K07151 STT3	dolichyl-diphosphooligosaccharide--protein glycosyltransferase [EC:2.4.99.18]
LOC_Os05g44360.2	K07151 STT3	dolichyl-diphosphooligosaccharide--protein glycosyltransferase [EC:2.4.99.18]
LOC_Os03g58570.1	K14003 PREB, SEC12	prolactin regulatory element-binding protein
LOC_Os11g09280.1	K09580 PDIA1, P4HB	protein disulfide-isomerase A1 [EC:5.3.4.1]
LOC_Os11g09280.2	K09580 PDIA1, P4HB	protein disulfide-isomerase A1 [EC:5.3.4.1]
LOC_Os06g26270.1	K14009 BCAP31, BAP31	B-cell receptor-associated protein 31
LOC_Os01g62290.1	K03283 HSPA1_8	heat shock 70kDa protein 1/8
LOC_Os01g62290.2	K03283 HSPA1_8	heat shock 70kDa protein 1/8
LOC_Os03g16860.1	K03283 HSPA1_8	heat shock 70kDa protein 1/8
LOC_Os03g16860.2	K03283 HSPA1_8	heat shock 70kDa protein 1/8
LOC_Os05g38530.1	K03283 HSPA1_8	heat shock 70kDa protein 1/8
LOC_Os03g16460.1	K09562 HSPBP1	hsp70-interacting protein
LOC_Os01g04350.1	K13993 HSP20	HSP20 family protein
LOC_Os02g54140.1	K13993 HSP20	HSP20 family protein
LOC_Os03g16020.1	K13993 HSP20	HSP20 family protein
LOC_Os06g14240.1	K13993 HSP20	HSP20 family protein
LOC_Os06g15360.1	K10839 RAD23, HR23	UV excision repair protein RAD23
LOC_Os06g15360.2	K10839 RAD23, HR23	UV excision repair protein RAD23
LOC_Os06g15360.3	K10839 RAD23, HR23	UV excision repair protein RAD23
LOC_Os06g15360.4	K10839 RAD23, HR23	UV excision repair protein RAD23
LOC_Os01g46926.1	K06689 UBE2D_E, UBC4, UBC5	ubiquitin-conjugating enzyme E2 D/E [EC:6.3.2.19]
LOC_Os01g46926.2	K06689 UBE2D_E, UBC4, UBC5	ubiquitin-conjugating enzyme E2 D/E [EC:6.3.2.19]
LOC_Os02g02830.1	K06689 UBE2D_E, UBC4, UBC5	ubiquitin-conjugating enzyme E2 D/E [EC:6.3.2.19]
LOC_Os02g02830.2	K06689 UBE2D_E, UBC4, UBC5	ubiquitin-conjugating enzyme E2 D/E [EC:6.3.2.19]
04130 SNARE interactions in vesicular transport [PATH:ko04130]
LOC_Os06g07200.1	K08486 STX1B_2_3	syntaxin 1B/2/3
04120 Ubiquitin mediated proteolysis [PATH:ko04120]
LOC_Os01g46926.1	K06689 UBE2D_E, UBC4, UBC5	ubiquitin-conjugating enzyme E2 D/E [EC:6.3.2.19]
LOC_Os01g46926.2	K06689 UBE2D_E, UBC4, UBC5	ubiquitin-conjugating enzyme E2 D/E [EC:6.3.2.19]
LOC_Os02g02830.1	K06689 UBE2D_E, UBC4, UBC5	ubiquitin-conjugating enzyme E2 D/E [EC:6.3.2.19]
LOC_Os02g02830.2	K06689 UBE2D_E, UBC4, UBC5	ubiquitin-conjugating enzyme E2 D/E [EC:6.3.2.19]
LOC_Os03g05270.1	K10144 RCHY1, PIRH2	RING finger and CHY zinc finger domain-containing protein 1 [EC:6.3.2.19]
LOC_Os03g05270.2	K10144 RCHY1, PIRH2	RING finger and CHY zinc finger domain-containing protein 1 [EC:6.3.2.19]
LOC_Os03g05270.3	K10144 RCHY1, PIRH2	RING finger and CHY zinc finger domain-containing protein 1 [EC:6.3.2.19]
LOC_Os01g52110.1	K10144 RCHY1, PIRH2	RING finger and CHY zinc finger domain-containing protein 1 [EC:6.3.2.19]
LOC_Os01g52110.2	K10144 RCHY1, PIRH2	RING finger and CHY zinc finger domain-containing protein 1 [EC:6.3.2.19]
LOC_Os01g52110.3	K10144 RCHY1, PIRH2	RING finger and CHY zinc finger domain-containing protein 1 [EC:6.3.2.19]
LOC_Os01g52110.4	K10144 RCHY1, PIRH2	RING finger and CHY zinc finger domain-containing protein 1 [EC:6.3.2.19]
LOC_Os01g52110.5	K10144 RCHY1, PIRH2	RING finger and CHY zinc finger domain-containing protein 1 [EC:6.3.2.19]
LOC_Os01g52110.7	K10144 RCHY1, PIRH2	RING finger and CHY zinc finger domain-containing protein 1 [EC:6.3.2.19]
LOC_Os01g52110.8	K10144 RCHY1, PIRH2	RING finger and CHY zinc finger domain-containing protein 1 [EC:6.3.2.19]
LOC_Os01g52110.9	K10144 RCHY1, PIRH2	RING finger and CHY zinc finger domain-containing protein 1 [EC:6.3.2.19]
LOC_Os02g47180.1	K03363 CDC20	cell division cycle 20, cofactor of APC complex
LOC_Os02g47180.2	K03363 CDC20	cell division cycle 20, cofactor of APC complex
LOC_Os01g74146.1	K03364 CDH1	cell division cycle 20-like protein 1, cofactor of APC complex
04122 Sulfur relay system [PATH:ko04122]
LOC_Os02g07044.1	K01011 TST, MPST, sseA	thiosulfate/3-mercaptopyruvate sulfurtransferase [EC:2.8.1.1 2.8.1.2]
LOC_Os02g07044.2	K01011 TST, MPST, sseA	thiosulfate/3-mercaptopyruvate sulfurtransferase [EC:2.8.1.1 2.8.1.2]
LOC_Os02g52470.1	K14168 CTU1, NCS6	cytoplasmic tRNA 2-thiolation protein 1 [EC:2.7.7.-]
LOC_Os02g52470.2	K14168 CTU1, NCS6	cytoplasmic tRNA 2-thiolation protein 1 [EC:2.7.7.-]
LOC_Os01g41565.1	K14168 CTU1, NCS6	cytoplasmic tRNA 2-thiolation protein 1 [EC:2.7.7.-]
LOC_Os02g15870.1	K03639 MOCS1, moaA	molybdenum cofactor biosynthesis protein
LOC_Os02g15870.2	K03639 MOCS1, moaA	molybdenum cofactor biosynthesis protein
LOC_Os02g15870.3	K03639 MOCS1, moaA	molybdenum cofactor biosynthesis protein
LOC_Os02g15870.4	K03639 MOCS1, moaA	molybdenum cofactor biosynthesis protein
LOC_Os02g15870.5	K03639 MOCS1, moaA	molybdenum cofactor biosynthesis protein
03050 Proteasome [PATH:ko03050]
LOC_Os09g33986.1	K02736 PSMB4	20S proteasome subunit beta 7 [EC:3.4.25.1]
LOC_Os09g33986.2	K02736 PSMB4	20S proteasome subunit beta 7 [EC:3.4.25.1]
03018 RNA degradation [PATH:ko03018]
LOC_Os01g47256.1	K03681 RRP40, EXOSC3	exosome complex component RRP40
LOC_Os01g47256.2	K03681 RRP40, EXOSC3	exosome complex component RRP40
LOC_Os01g47256.3	K03681 RRP40, EXOSC3	exosome complex component RRP40
LOC_Os01g47256.4	K03681 RRP40, EXOSC3	exosome complex component RRP40
LOC_Os03g62720.1	K12587 MTR3, EXOSC6	exosome complex component MTR3
LOC_Os03g62720.2	K12587 MTR3, EXOSC6	exosome complex component MTR3
LOC_Os03g62720.3	K12587 MTR3, EXOSC6	exosome complex component MTR3
LOC_Os03g06190.1	K12591 RRP6, EXOSC10	exosome complex exonuclease RRP6 [EC:3.1.13.-]
LOC_Os01g11130.1	K10643 CNOT4, NOT4, MOT2	CCR4-NOT transcription complex subunit 4 [EC:6.3.2.19]
LOC_Os02g25280.1	K12619 XRN2, RAT1	5'-3' exoribonuclease 2 [EC:3.1.13.-]
LOC_Os11g17390.1	K12619 XRN2, RAT1	5'-3' exoribonuclease 2 [EC:3.1.13.-]
LOC_Os12g31920.1	K12619 XRN2, RAT1	5'-3' exoribonuclease 2 [EC:3.1.13.-]
LOC_Os12g34770.1	K12619 XRN2, RAT1	5'-3' exoribonuclease 2 [EC:3.1.13.-]
LOC_Os10g08550.1	K01689 ENO, eno	enolase [EC:4.2.1.11]
LOC_Os10g08550.3	K01689 ENO, eno	enolase [EC:4.2.1.11]
LOC_Os10g08550.5	K01689 ENO, eno	enolase [EC:4.2.1.11]
LOC_Os07g07310.1	K00962 pnp, PNPT1	polyribonucleotide nucleotidyltransferase [EC:2.7.7.8]
LOC_Os09g31486.1	K04043 dnaK	molecular chaperone DnaK
LOC_Os09g31486.2	K04043 dnaK	molecular chaperone DnaK
LOC_Os05g46290.1	K04077 groEL, HSPD1	chaperonin GroEL
Replication and repair
03030 DNA replication [PATH:ko03030]
LOC_Os08g07840.1	K02335 DPO1, polA	DNA polymerase I [EC:2.7.7.7]
LOC_Os01g55030.1	K07466 RFA1, RPA1, rpa	replication factor A1
LOC_Os04g48060.1	K10755 RFC2_4	replication factor C subunit 2/4
03410 Base excision repair [PATH:ko03410]
LOC_Os11g16580.1	K10773 NTH	endonuclease III [EC:4.2.99.18]
LOC_Os08g07840.1	K02335 DPO1, polA	DNA polymerase I [EC:2.7.7.7]
LOC_Os01g24940.1	K10798 PARP	poly [ADP-ribose] polymerase [EC:2.4.2.30]
03420 Nucleotide excision repair [PATH:ko03420]
LOC_Os08g07840.1	K02335 DPO1, polA	DNA polymerase I [EC:2.7.7.7]
LOC_Os06g15360.1	K10839 RAD23, HR23	UV excision repair protein RAD23
LOC_Os06g15360.2	K10839 RAD23, HR23	UV excision repair protein RAD23
LOC_Os06g15360.3	K10839 RAD23, HR23	UV excision repair protein RAD23
LOC_Os06g15360.4	K10839 RAD23, HR23	UV excision repair protein RAD23
LOC_Os01g55030.1	K07466 RFA1, RPA1, rpa	replication factor A1
LOC_Os04g48060.1	K10755 RFC2_4	replication factor C subunit 2/4
03430 Mismatch repair [PATH:ko03430]
LOC_Os04g58410.1	K07456 mutS2	DNA mismatch repair protein MutS2
LOC_Os04g58410.2	K07456 mutS2	DNA mismatch repair protein MutS2
LOC_Os04g58410.3	K07456 mutS2	DNA mismatch repair protein MutS2
LOC_Os04g48060.1	K10755 RFC2_4	replication factor C subunit 2/4
LOC_Os01g55030.1	K07466 RFA1, RPA1, rpa	replication factor A1
03440 Homologous recombination [PATH:ko03440]
LOC_Os01g67510.1	K03553 recA	recombination protein RecA
LOC_Os08g07840.1	K02335 DPO1, polA	DNA polymerase I [EC:2.7.7.7]
LOC_Os02g29464.1	K10866 RAD50	DNA repair protein RAD50 [EC:3.6.-.-]
LOC_Os01g55030.1	K07466 RFA1, RPA1, rpa	replication factor A1
LOC_Os03g06920.1	K10875 RAD54L, RAD54	DNA repair and recombination protein RAD54 and RAD54-like protein [EC:3.6.4.-]
LOC_Os05g32610.1	K10875 RAD54L, RAD54	DNA repair and recombination protein RAD54 and RAD54-like protein [EC:3.6.4.-]
03450 Non-homologous end-joining [PATH:ko03450]
LOC_Os02g29464.1	K10866 RAD50	DNA repair protein RAD50 [EC:3.6.-.-]
03460 Fanconi anemia pathway [PATH:ko03460]
LOC_Os02g38780.1	K11137 TELO2, TEL2	telomere length regulation protein
LOC_Os02g38780.2	K11137 TELO2, TEL2	telomere length regulation protein
LOC_Os02g38780.3	K11137 TELO2, TEL2	telomere length regulation protein
LOC_Os01g42040.1	K13960 UBE2T, HSPC150	ubiquitin-conjugating enzyme E2 T [EC:6.3.2.19]
LOC_Os01g55030.1	K07466 RFA1, RPA1, rpa	replication factor A1
03400 DNA repair and recombination proteins [BR:ko03400]
Environmental Information Processing
Membrane transport
02010 ABC transporters [PATH:ko02010]
LOC_Os01g35030.1	K05658 ABCB1	ATP-binding cassette, subfamily B (MDR/TAP), member 1
LOC_Os01g50100.1	K05658 ABCB1	ATP-binding cassette, subfamily B (MDR/TAP), member 1
03070 Bacterial secretion system [PATH:ko03070]
LOC_Os11g05552.1	K03106 SRP54, ffh	signal recognition particle subunit SRP54
LOC_Os03g43430.1	K03116 tatA	sec-independent protein translocase protein TatA
Signal transduction
02020 Two-component system [PATH:ko02020]
LOC_Os02g50240.1	K01915 glnA	glutamine synthetase [EC:6.3.1.2]
LOC_Os02g50240.2	K01915 glnA	glutamine synthetase [EC:6.3.1.2]
04010 MAPK signaling pathway [PATH:ko04010]
LOC_Os01g62290.1	K03283 HSPA1_8	heat shock 70kDa protein 1/8
LOC_Os01g62290.2	K03283 HSPA1_8	heat shock 70kDa protein 1/8
LOC_Os03g16860.1	K03283 HSPA1_8	heat shock 70kDa protein 1/8
LOC_Os03g16860.2	K03283 HSPA1_8	heat shock 70kDa protein 1/8
LOC_Os05g38530.1	K03283 HSPA1_8	heat shock 70kDa protein 1/8
04330 Notch signaling pathway [PATH:ko04330]
LOC_Os11g09370.1	K06067 HDAC1_2	histone deacetylase 1/2 [EC:3.5.1.98]
04390 Hippo signaling pathway [PATH:ko04390]
LOC_Os02g36974.1	K06630 YWHAE	14-3-3 protein epsilon
LOC_Os02g36974.2	K06630 YWHAE	14-3-3 protein epsilon
LOC_Os02g36974.3	K06630 YWHAE	14-3-3 protein epsilon
LOC_Os02g36974.4	K06630 YWHAE	14-3-3 protein epsilon
LOC_Os02g36974.5	K06630 YWHAE	14-3-3 protein epsilon
LOC_Os02g36974.6	K06630 YWHAE	14-3-3 protein epsilon
04391 Hippo signaling pathway -fly [PATH:ko04391]
LOC_Os02g36974.1	K06630 YWHAE	14-3-3 protein epsilon
LOC_Os02g36974.2	K06630 YWHAE	14-3-3 protein epsilon
LOC_Os02g36974.3	K06630 YWHAE	14-3-3 protein epsilon
LOC_Os02g36974.4	K06630 YWHAE	14-3-3 protein epsilon
LOC_Os02g36974.5	K06630 YWHAE	14-3-3 protein epsilon
LOC_Os02g36974.6	K06630 YWHAE	14-3-3 protein epsilon
04066 HIF-1 signaling pathway [PATH:ko04066]
LOC_Os05g09500.1	K00844 HK	hexokinase [EC:2.7.1.1]
LOC_Os10g08550.1	K01689 ENO, eno	enolase [EC:4.2.1.11]
LOC_Os10g08550.3	K01689 ENO, eno	enolase [EC:4.2.1.11]
LOC_Os10g08550.5	K01689 ENO, eno	enolase [EC:4.2.1.11]
LOC_Os04g02900.1	K00161 PDHA, pdhA	pyruvate dehydrogenase E1 component subunit alpha [EC:1.2.4.1]
LOC_Os04g02900.2	K00161 PDHA, pdhA	pyruvate dehydrogenase E1 component subunit alpha [EC:1.2.4.1]
04070 Phosphatidylinositol signaling system [PATH:ko04070]
LOC_Os03g12840.1	K00913 ITPK1	inositol-1,3,4-trisphosphate 5/6-kinase / inositol-tetrakisphosphate 1-kinase [EC:2.7.1.159 2.7.1.134]
LOC_Os03g12840.2	K00913 ITPK1	inositol-1,3,4-trisphosphate 5/6-kinase / inositol-tetrakisphosphate 1-kinase [EC:2.7.1.159 2.7.1.134]
LOC_Os03g12840.3	K00913 ITPK1	inositol-1,3,4-trisphosphate 5/6-kinase / inositol-tetrakisphosphate 1-kinase [EC:2.7.1.159 2.7.1.134]
LOC_Os02g32370.1	K00915 IPK2	1D-myo-Inositol-tetrakisphosphate 5-kinase / inositol-polyphosphate multikinase [EC:2.7.1.140 2.7.1.151]
LOC_Os04g56580.1	K10572 IPPK	inositol-pentakisphosphate 2-kinase [EC:2.7.1.158]
LOC_Os06g29650.1	K00999 CDIPT	CDP-diacylglycerol--inositol 3-phosphatidyltransferase [EC:2.7.8.11]
LOC_Os06g29650.2	K00999 CDIPT	CDP-diacylglycerol--inositol 3-phosphatidyltransferase [EC:2.7.8.11]
04151 PI3K-Akt signaling pathway [PATH:ko04151]
LOC_Os01g65230.1	K06276 PDPK1	3-phosphoinositide dependent protein kinase-1 [EC:2.7.11.1]
LOC_Os02g36974.1	K06630 YWHAE	14-3-3 protein epsilon
LOC_Os02g36974.2	K06630 YWHAE	14-3-3 protein epsilon
LOC_Os02g36974.3	K06630 YWHAE	14-3-3 protein epsilon
LOC_Os02g36974.4	K06630 YWHAE	14-3-3 protein epsilon
LOC_Os02g36974.5	K06630 YWHAE	14-3-3 protein epsilon
LOC_Os02g36974.6	K06630 YWHAE	14-3-3 protein epsilon
04150 mTOR signaling pathway [PATH:ko04150]
LOC_Os01g65230.1	K06276 PDPK1	3-phosphoinositide dependent protein kinase-1 [EC:2.7.11.1]
04075 Plant hormone signal transduction [PATH:ko04075]
LOC_Os01g48060.1	K14486 K14486, ARF	auxin response factor
LOC_Os01g48060.2	K14486 K14486, ARF	auxin response factor
LOC_Os01g48060.3	K14486 K14486, ARF	auxin response factor
LOC_Os01g12160.1	K14487 GH3	auxin responsive GH3 gene family
LOC_Os01g12160.2	K14487 GH3	auxin responsive GH3 gene family
LOC_Os07g40290.1	K14487 GH3	auxin responsive GH3 gene family
LOC_Os04g45370.1	K14488 SAUR	SAUR family protein
LOC_Os06g50040.1	K14488 SAUR	SAUR family protein
LOC_Os10g36703.1	K14488 SAUR	SAUR family protein
LOC_Os05g44570.1	K14490 AHP	histidine-containing phosphotransfer peotein
LOC_Os05g44570.2	K14490 AHP	histidine-containing phosphotransfer peotein
LOC_Os05g44570.3	K14490 AHP	histidine-containing phosphotransfer peotein
LOC_Os04g57720.1	K14492 ARR-A	two-component response regulator ARR-A family
LOC_Os12g04500.1	K14492 ARR-A	two-component response regulator ARR-A family
LOC_Os11g04720.1	K14492 ARR-A	two-component response regulator ARR-A family
LOC_Os11g04720.2	K14492 ARR-A	two-component response regulator ARR-A family
LOC_Os01g40094.1	K14497 PP2C	protein phosphatase 2C [EC:3.1.3.16]
LOC_Os09g15670.1	K14497 PP2C	protein phosphatase 2C [EC:3.1.3.16]
LOC_Os03g27280.1	K14498 SNRK2	serine/threonine-protein kinase SRK2 [EC:2.7.11.1]
LOC_Os03g41460.1	K14498 SNRK2	serine/threonine-protein kinase SRK2 [EC:2.7.11.1]
LOC_Os04g35240.1	K14498 SNRK2	serine/threonine-protein kinase SRK2 [EC:2.7.11.1]
LOC_Os04g59450.1	K14498 SNRK2	serine/threonine-protein kinase SRK2 [EC:2.7.11.1]
LOC_Os04g59450.2	K14498 SNRK2	serine/threonine-protein kinase SRK2 [EC:2.7.11.1]
LOC_Os04g59450.3	K14498 SNRK2	serine/threonine-protein kinase SRK2 [EC:2.7.11.1]
LOC_Os10g41490.1	K14498 SNRK2	serine/threonine-protein kinase SRK2 [EC:2.7.11.1]
LOC_Os10g41490.2	K14498 SNRK2	serine/threonine-protein kinase SRK2 [EC:2.7.11.1]
LOC_Os10g41490.3	K14498 SNRK2	serine/threonine-protein kinase SRK2 [EC:2.7.11.1]
LOC_Os09g28310.1	K14432 ABF	ABA responsive element binding factor
LOC_Os07g48660.1	K14432 ABF	ABA responsive element binding factor
LOC_Os04g08740.1	K14509 ETR, ERS	ethylene receptor [EC:2.7.13.-]
LOC_Os04g08740.2	K14509 ETR, ERS	ethylene receptor [EC:2.7.13.-]
LOC_Os04g08740.3	K14509 ETR, ERS	ethylene receptor [EC:2.7.13.-]
LOC_Os02g32610.2	K14510 CTR1	serine/threonine-protein kinase CTR1 [EC:2.7.11.1]
LOC_Os02g32610.3	K14510 CTR1	serine/threonine-protein kinase CTR1 [EC:2.7.11.1]
LOC_Os02g32610.4	K14510 CTR1	serine/threonine-protein kinase CTR1 [EC:2.7.11.1]
LOC_Os09g23660.1	K13464 JAZ	jasmonate ZIM domain-containing protein
LOC_Os09g23660.2	K13464 JAZ	jasmonate ZIM domain-containing protein
LOC_Os03g08310.1	K13464 JAZ	jasmonate ZIM domain-containing protein
LOC_Os03g08320.1	K13464 JAZ	jasmonate ZIM domain-containing protein
LOC_Os03g08330.1	K13464 JAZ	jasmonate ZIM domain-containing protein
LOC_Os04g32480.1	K13464 JAZ	jasmonate ZIM domain-containing protein
LOC_Os09g26780.1	K13464 JAZ	jasmonate ZIM domain-containing protein
LOC_Os10g25290.1	K13464 JAZ	jasmonate ZIM domain-containing protein
LOC_Os01g59350.1	K14431 TGA	transcription factor TGA
LOC_Os01g59350.2	K14431 TGA	transcription factor TGA
LOC_Os09g10840.1	K14431 TGA	transcription factor TGA
LOC_Os09g10840.2	K14431 TGA	transcription factor TGA
Cellular Processes
Transport and catabolism
04144 Endocytosis [PATH:ko04144]
LOC_Os05g07880.1	K01115 PLD1_2	phospholipase D1/2 [EC:3.1.4.4]
LOC_Os05g07880.2	K01115 PLD1_2	phospholipase D1/2 [EC:3.1.4.4]
LOC_Os01g62290.1	K03283 HSPA1_8	heat shock 70kDa protein 1/8
LOC_Os01g62290.2	K03283 HSPA1_8	heat shock 70kDa protein 1/8
LOC_Os03g16860.1	K03283 HSPA1_8	heat shock 70kDa protein 1/8
LOC_Os03g16860.2	K03283 HSPA1_8	heat shock 70kDa protein 1/8
LOC_Os05g38530.1	K03283 HSPA1_8	heat shock 70kDa protein 1/8
LOC_Os05g46000.1	K07897 RAB7A	Ras-related protein Rab-7A
LOC_Os01g01350.1	K12198 CHMP5, VPS60	charged multivesicular body protein 5
LOC_Os01g01350.2	K12198 CHMP5, VPS60	charged multivesicular body protein 5
LOC_Os03g62600.1	K07904 RAB11A	Ras-related protein Rab-11A
04145 Phagosome [PATH:ko04145]
LOC_Os04g51270.1	K02152 ATPeVG, ATP6G1	V-type H+-transporting ATPase subunit G [EC:3.6.3.14]
LOC_Os04g51270.2	K02152 ATPeVG, ATP6G1	V-type H+-transporting ATPase subunit G [EC:3.6.3.14]
LOC_Os05g46000.1	K07897 RAB7A	Ras-related protein Rab-7A
LOC_Os06g45990.1	K07375 TUBB	tubulin beta
LOC_Os06g45990.2	K07375 TUBB	tubulin beta
04142 Lysosome [PATH:ko04142]
LOC_Os05g51570.1	K01369 LGMN	legumain [EC:3.4.22.34]
LOC_Os12g18110.1	K12386 CTNS	cystinosin
LOC_Os12g18110.2	K12386 CTNS	cystinosin
LOC_Os12g18110.3	K12386 CTNS	cystinosin
04146 Peroxisome [PATH:ko04146]
LOC_Os03g38730.1	K13348 MPV17	protein Mpv17
LOC_Os03g38730.2	K13348 MPV17	protein Mpv17
LOC_Os03g38730.3	K13348 MPV17	protein Mpv17
LOC_Os09g14600.1	K13348 MPV17	protein Mpv17
LOC_Os01g06600.1	K00232 E1.3.3.6, ACOX1, ACOX3	acyl-CoA oxidase [EC:1.3.3.6]
LOC_Os01g06600.2	K00232 E1.3.3.6, ACOX1, ACOX3	acyl-CoA oxidase [EC:1.3.3.6]
LOC_Os06g23870.1	K00232 E1.3.3.6, ACOX1, ACOX3	acyl-CoA oxidase [EC:1.3.3.6]
LOC_Os06g23870.2	K00232 E1.3.3.6, ACOX1, ACOX3	acyl-CoA oxidase [EC:1.3.3.6]
LOC_Os12g04990.1	K01897 ACSL, fadD	long-chain acyl-CoA synthetase [EC:6.2.1.3]
LOC_Os12g04990.2	K01897 ACSL, fadD	long-chain acyl-CoA synthetase [EC:6.2.1.3]
LOC_Os12g04990.3	K01897 ACSL, fadD	long-chain acyl-CoA synthetase [EC:6.2.1.3]
LOC_Os12g04990.4	K01897 ACSL, fadD	long-chain acyl-CoA synthetase [EC:6.2.1.3]
LOC_Os12g04990.5	K01897 ACSL, fadD	long-chain acyl-CoA synthetase [EC:6.2.1.3]
LOC_Os05g04170.1	K01897 ACSL, fadD	long-chain acyl-CoA synthetase [EC:6.2.1.3]
LOC_Os05g04170.2	K01897 ACSL, fadD	long-chain acyl-CoA synthetase [EC:6.2.1.3]
LOC_Os05g04170.3	K01897 ACSL, fadD	long-chain acyl-CoA synthetase [EC:6.2.1.3]
LOC_Os05g04170.4	K01897 ACSL, fadD	long-chain acyl-CoA synthetase [EC:6.2.1.3]
LOC_Os06g06350.1	K01897 ACSL, fadD	long-chain acyl-CoA synthetase [EC:6.2.1.3]
LOC_Os06g06350.2	K01897 ACSL, fadD	long-chain acyl-CoA synthetase [EC:6.2.1.3]
LOC_Os07g30600.1	K13356 FAR	fatty acyl-CoA reductase [EC:1.2.1.-]
LOC_Os12g04020.1	K01640 E4.1.3.4, HMGCL, hmgL	hydroxymethylglutaryl-CoA lyase [EC:4.1.3.4]
LOC_Os12g04020.2	K01640 E4.1.3.4, HMGCL, hmgL	hydroxymethylglutaryl-CoA lyase [EC:4.1.3.4]
LOC_Os07g42440.1	K11517 HAO	(S)-2-hydroxy-acid oxidase [EC:1.1.3.15]
LOC_Os07g42440.2	K11517 HAO	(S)-2-hydroxy-acid oxidase [EC:1.1.3.15]
LOC_Os07g42440.3	K11517 HAO	(S)-2-hydroxy-acid oxidase [EC:1.1.3.15]
LOC_Os07g42440.4	K11517 HAO	(S)-2-hydroxy-acid oxidase [EC:1.1.3.15]
LOC_Os06g02500.1	K04564 SOD2	superoxide dismutase, Fe-Mn family [EC:1.15.1.1]
Cell motility
04810 Regulation of actin cytoskeleton [PATH:ko04810]
LOC_Os02g44470.1	K05765 CFL	cofilin
LOC_Os05g02250.1	K05765 CFL	cofilin
Cell growth and death
04110 Cell cycle [PATH:ko04110]
LOC_Os11g09370.1	K06067 HDAC1_2	histone deacetylase 1/2 [EC:3.5.1.98]
LOC_Os12g31810.1	K06627 CCNA	cyclin A
LOC_Os02g36974.1	K06630 YWHAE	14-3-3 protein epsilon
LOC_Os02g36974.2	K06630 YWHAE	14-3-3 protein epsilon
LOC_Os02g36974.3	K06630 YWHAE	14-3-3 protein epsilon
LOC_Os02g36974.4	K06630 YWHAE	14-3-3 protein epsilon
LOC_Os02g36974.5	K06630 YWHAE	14-3-3 protein epsilon
LOC_Os02g36974.6	K06630 YWHAE	14-3-3 protein epsilon
LOC_Os02g47180.1	K03363 CDC20	cell division cycle 20, cofactor of APC complex
LOC_Os02g47180.2	K03363 CDC20	cell division cycle 20, cofactor of APC complex
LOC_Os01g74146.1	K03364 CDH1	cell division cycle 20-like protein 1, cofactor of APC complex
LOC_Os07g43540.1	K02608 ORC6	origin recognition complex subunit 6
04111 Cell cycle - yeast [PATH:ko04111]
LOC_Os07g43540.1	K02608 ORC6	origin recognition complex subunit 6
LOC_Os02g47180.1	K03363 CDC20	cell division cycle 20, cofactor of APC complex
LOC_Os02g47180.2	K03363 CDC20	cell division cycle 20, cofactor of APC complex
LOC_Os01g74146.1	K03364 CDH1	cell division cycle 20-like protein 1, cofactor of APC complex
LOC_Os06g04190.1	K02830 HRAD1, RAD17	cell cycle checkpoint protein [EC:3.1.11.2]
LOC_Os06g04190.2	K02830 HRAD1, RAD17	cell cycle checkpoint protein [EC:3.1.11.2]
04112 Cell cycle - Caulobacter [PATH:ko04112]
LOC_Os04g56970.1	K03531 ftsZ	cell division protein FtsZ
LOC_Os04g56970.2	K03531 ftsZ	cell division protein FtsZ
LOC_Os01g32350.1	K01358 clpP, CLPP	ATP-dependent Clp protease, protease subunit [EC:3.4.21.92]
LOC_Os01g32350.2	K01358 clpP, CLPP	ATP-dependent Clp protease, protease subunit [EC:3.4.21.92]
LOC_Os01g32350.3	K01358 clpP, CLPP	ATP-dependent Clp protease, protease subunit [EC:3.4.21.92]
LOC_Os03g19510.1	K01358 clpP, CLPP	ATP-dependent Clp protease, protease subunit [EC:3.4.21.92]
LOC_Os03g29810.1	K01358 clpP, CLPP	ATP-dependent Clp protease, protease subunit [EC:3.4.21.92]
LOC_Os04g44400.1	K01358 clpP, CLPP	ATP-dependent Clp protease, protease subunit [EC:3.4.21.92]
04113 Meiosis - yeast [PATH:ko04113]
LOC_Os07g43540.1	K02608 ORC6	origin recognition complex subunit 6
LOC_Os06g04190.1	K02830 HRAD1, RAD17	cell cycle checkpoint protein [EC:3.1.11.2]
LOC_Os06g04190.2	K02830 HRAD1, RAD17	cell cycle checkpoint protein [EC:3.1.11.2]
LOC_Os02g47180.1	K03363 CDC20	cell division cycle 20, cofactor of APC complex
LOC_Os02g47180.2	K03363 CDC20	cell division cycle 20, cofactor of APC complex
04114 Oocyte meiosis [PATH:ko04114]
LOC_Os02g36974.1	K06630 YWHAE	14-3-3 protein epsilon
LOC_Os02g36974.2	K06630 YWHAE	14-3-3 protein epsilon
LOC_Os02g36974.3	K06630 YWHAE	14-3-3 protein epsilon
LOC_Os02g36974.4	K06630 YWHAE	14-3-3 protein epsilon
LOC_Os02g36974.5	K06630 YWHAE	14-3-3 protein epsilon
LOC_Os02g36974.6	K06630 YWHAE	14-3-3 protein epsilon
LOC_Os02g47180.1	K03363 CDC20	cell division cycle 20, cofactor of APC complex
LOC_Os02g47180.2	K03363 CDC20	cell division cycle 20, cofactor of APC complex
04115 p53 signaling pathway [PATH:ko04115]
LOC_Os06g14620.1	K10808 RRM2	ribonucleoside-diphosphate reductase subunit M2 [EC:1.17.4.1]
LOC_Os03g05270.1	K10144 RCHY1, PIRH2	RING finger and CHY zinc finger domain-containing protein 1 [EC:6.3.2.19]
LOC_Os03g05270.2	K10144 RCHY1, PIRH2	RING finger and CHY zinc finger domain-containing protein 1 [EC:6.3.2.19]
LOC_Os03g05270.3	K10144 RCHY1, PIRH2	RING finger and CHY zinc finger domain-containing protein 1 [EC:6.3.2.19]
LOC_Os01g52110.1	K10144 RCHY1, PIRH2	RING finger and CHY zinc finger domain-containing protein 1 [EC:6.3.2.19]
LOC_Os01g52110.2	K10144 RCHY1, PIRH2	RING finger and CHY zinc finger domain-containing protein 1 [EC:6.3.2.19]
LOC_Os01g52110.3	K10144 RCHY1, PIRH2	RING finger and CHY zinc finger domain-containing protein 1 [EC:6.3.2.19]
LOC_Os01g52110.4	K10144 RCHY1, PIRH2	RING finger and CHY zinc finger domain-containing protein 1 [EC:6.3.2.19]
LOC_Os01g52110.5	K10144 RCHY1, PIRH2	RING finger and CHY zinc finger domain-containing protein 1 [EC:6.3.2.19]
LOC_Os01g52110.7	K10144 RCHY1, PIRH2	RING finger and CHY zinc finger domain-containing protein 1 [EC:6.3.2.19]
LOC_Os01g52110.8	K10144 RCHY1, PIRH2	RING finger and CHY zinc finger domain-containing protein 1 [EC:6.3.2.19]
LOC_Os01g52110.9	K10144 RCHY1, PIRH2	RING finger and CHY zinc finger domain-containing protein 1 [EC:6.3.2.19]
Cell communication
04510 Focal adhesion [PATH:ko04510]
LOC_Os01g65230.1	K06276 PDPK1	3-phosphoinositide dependent protein kinase-1 [EC:2.7.11.1]
04540 Gap junction [PATH:ko04540]
LOC_Os06g45990.1	K07375 TUBB	tubulin beta
LOC_Os06g45990.2	K07375 TUBB	tubulin beta
Organismal Systems
Immune system
04623 Cytosolic DNA-sensing pathway [PATH:ko04623]
LOC_Os01g48720.1	K03023 RPC82, POLR3C	DNA-directed RNA polymerase III subunit RPC3
LOC_Os02g45120.1	K03019 RPC11, POLR3K	DNA-directed RNA polymerase III subunit RPC10
LOC_Os02g45120.2	K03019 RPC11, POLR3K	DNA-directed RNA polymerase III subunit RPC10
LOC_Os02g45120.3	K03019 RPC11, POLR3K	DNA-directed RNA polymerase III subunit RPC10
04612 Antigen processing and presentation [PATH:ko04612]
LOC_Os01g62290.1	K03283 HSPA1_8	heat shock 70kDa protein 1/8
LOC_Os01g62290.2	K03283 HSPA1_8	heat shock 70kDa protein 1/8
LOC_Os03g16860.1	K03283 HSPA1_8	heat shock 70kDa protein 1/8
LOC_Os03g16860.2	K03283 HSPA1_8	heat shock 70kDa protein 1/8
LOC_Os05g38530.1	K03283 HSPA1_8	heat shock 70kDa protein 1/8
LOC_Os05g51570.1	K01369 LGMN	legumain [EC:3.4.22.34]
04666 Fc gamma R-mediated phagocytosis [PATH:ko04666]
LOC_Os05g07880.1	K01115 PLD1_2	phospholipase D1/2 [EC:3.1.4.4]
LOC_Os05g07880.2	K01115 PLD1_2	phospholipase D1/2 [EC:3.1.4.4]
LOC_Os02g44470.1	K05765 CFL	cofilin
LOC_Os05g02250.1	K05765 CFL	cofilin
Endocrine system
04910 Insulin signaling pathway [PATH:ko04910]
LOC_Os01g65230.1	K06276 PDPK1	3-phosphoinositide dependent protein kinase-1 [EC:2.7.11.1]
LOC_Os05g09500.1	K00844 HK	hexokinase [EC:2.7.1.1]
LOC_Os05g41220.1	K07199 PRKAB	5'-AMP-activated protein kinase, regulatory beta subunit
LOC_Os05g41220.2	K07199 PRKAB	5'-AMP-activated protein kinase, regulatory beta subunit
04920 Adipocytokine signaling pathway [PATH:ko04920]
LOC_Os12g04990.1	K01897 ACSL, fadD	long-chain acyl-CoA synthetase [EC:6.2.1.3]
LOC_Os12g04990.2	K01897 ACSL, fadD	long-chain acyl-CoA synthetase [EC:6.2.1.3]
LOC_Os12g04990.3	K01897 ACSL, fadD	long-chain acyl-CoA synthetase [EC:6.2.1.3]
LOC_Os12g04990.4	K01897 ACSL, fadD	long-chain acyl-CoA synthetase [EC:6.2.1.3]
LOC_Os12g04990.5	K01897 ACSL, fadD	long-chain acyl-CoA synthetase [EC:6.2.1.3]
LOC_Os05g04170.1	K01897 ACSL, fadD	long-chain acyl-CoA synthetase [EC:6.2.1.3]
LOC_Os05g04170.2	K01897 ACSL, fadD	long-chain acyl-CoA synthetase [EC:6.2.1.3]
LOC_Os05g04170.3	K01897 ACSL, fadD	long-chain acyl-CoA synthetase [EC:6.2.1.3]
LOC_Os05g04170.4	K01897 ACSL, fadD	long-chain acyl-CoA synthetase [EC:6.2.1.3]
LOC_Os06g06350.1	K01897 ACSL, fadD	long-chain acyl-CoA synthetase [EC:6.2.1.3]
LOC_Os06g06350.2	K01897 ACSL, fadD	long-chain acyl-CoA synthetase [EC:6.2.1.3]
LOC_Os05g41220.1	K07199 PRKAB	5'-AMP-activated protein kinase, regulatory beta subunit
LOC_Os05g41220.2	K07199 PRKAB	5'-AMP-activated protein kinase, regulatory beta subunit
03320 PPAR signaling pathway [PATH:ko03320]
LOC_Os12g04990.1	K01897 ACSL, fadD	long-chain acyl-CoA synthetase [EC:6.2.1.3]
LOC_Os12g04990.2	K01897 ACSL, fadD	long-chain acyl-CoA synthetase [EC:6.2.1.3]
LOC_Os12g04990.3	K01897 ACSL, fadD	long-chain acyl-CoA synthetase [EC:6.2.1.3]
LOC_Os12g04990.4	K01897 ACSL, fadD	long-chain acyl-CoA synthetase [EC:6.2.1.3]
LOC_Os12g04990.5	K01897 ACSL, fadD	long-chain acyl-CoA synthetase [EC:6.2.1.3]
LOC_Os05g04170.1	K01897 ACSL, fadD	long-chain acyl-CoA synthetase [EC:6.2.1.3]
LOC_Os05g04170.2	K01897 ACSL, fadD	long-chain acyl-CoA synthetase [EC:6.2.1.3]
LOC_Os05g04170.3	K01897 ACSL, fadD	long-chain acyl-CoA synthetase [EC:6.2.1.3]
LOC_Os05g04170.4	K01897 ACSL, fadD	long-chain acyl-CoA synthetase [EC:6.2.1.3]
LOC_Os06g06350.1	K01897 ACSL, fadD	long-chain acyl-CoA synthetase [EC:6.2.1.3]
LOC_Os06g06350.2	K01897 ACSL, fadD	long-chain acyl-CoA synthetase [EC:6.2.1.3]
LOC_Os01g06600.1	K00232 E1.3.3.6, ACOX1, ACOX3	acyl-CoA oxidase [EC:1.3.3.6]
LOC_Os01g06600.2	K00232 E1.3.3.6, ACOX1, ACOX3	acyl-CoA oxidase [EC:1.3.3.6]
LOC_Os06g23870.1	K00232 E1.3.3.6, ACOX1, ACOX3	acyl-CoA oxidase [EC:1.3.3.6]
LOC_Os06g23870.2	K00232 E1.3.3.6, ACOX1, ACOX3	acyl-CoA oxidase [EC:1.3.3.6]
LOC_Os01g65230.1	K06276 PDPK1	3-phosphoinositide dependent protein kinase-1 [EC:2.7.11.1]
LOC_Os04g53620.1	K08770 UBC	ubiquitin C
LOC_Os04g53620.2	K08770 UBC	ubiquitin C
LOC_Os04g53620.4	K08770 UBC	ubiquitin C
04912 GnRH signaling pathway [PATH:ko04912]
LOC_Os05g07880.1	K01115 PLD1_2	phospholipase D1/2 [EC:3.1.4.4]
LOC_Os05g07880.2	K01115 PLD1_2	phospholipase D1/2 [EC:3.1.4.4]
04914 Progesterone-mediated oocyte maturation [PATH:ko04914]
LOC_Os12g31810.1	K06627 CCNA	cyclin A
LOC_Os01g74146.1	K03364 CDH1	cell division cycle 20-like protein 1, cofactor of APC complex
Digestive system
04972 Pancreatic secretion [PATH:ko04972]
LOC_Os03g62600.1	K07904 RAB11A	Ras-related protein Rab-11A
04976 Bile secretion [PATH:ko04976]
LOC_Os01g35030.1	K05658 ABCB1	ATP-binding cassette, subfamily B (MDR/TAP), member 1
LOC_Os01g50100.1	K05658 ABCB1	ATP-binding cassette, subfamily B (MDR/TAP), member 1
04973 Carbohydrate digestion and absorption [PATH:ko04973]
LOC_Os05g09500.1	K00844 HK	hexokinase [EC:2.7.1.1]
04974 Protein digestion and absorption [PATH:ko04974]
LOC_Os01g56150.1	K01285 PRCP	lysosomal Pro-X carboxypeptidase [EC:3.4.16.2]
LOC_Os06g43930.1	K01285 PRCP	lysosomal Pro-X carboxypeptidase [EC:3.4.16.2]
LOC_Os06g43930.2	K01285 PRCP	lysosomal Pro-X carboxypeptidase [EC:3.4.16.2]
04978 Mineral absorption [PATH:ko04978]
LOC_Os06g40080.1	K00510 HMOX, hmuO, ho	heme oxygenase [EC:1.14.99.3]
LOC_Os11g01530.1	K00522 FTH1	ferritin heavy chain [EC:1.16.3.1]
LOC_Os11g01530.2	K00522 FTH1	ferritin heavy chain [EC:1.16.3.1]
Excretory system
04962 Vasopressin-regulated water reabsorption [PATH:ko04962]
LOC_Os03g62600.1	K07904 RAB11A	Ras-related protein Rab-11A
04960 Aldosterone-regulated sodium reabsorption [PATH:ko04960]
LOC_Os01g65230.1	K06276 PDPK1	3-phosphoinositide dependent protein kinase-1 [EC:2.7.11.1]
04961 Endocrine and other factor-regulated calcium reabsorption [PATH:ko04961]
LOC_Os03g62600.1	K07904 RAB11A	Ras-related protein Rab-11A
04964 Proximal tubule bicarbonate reclamation [PATH:ko04964]
LOC_Os02g43470.1	K00261 E1.4.1.3	glutamate dehydrogenase (NAD(P)+) [EC:1.4.1.3]
LOC_Os04g45970.1	K00261 E1.4.1.3	glutamate dehydrogenase (NAD(P)+) [EC:1.4.1.3]
LOC_Os04g45970.2	K00261 E1.4.1.3	glutamate dehydrogenase (NAD(P)+) [EC:1.4.1.3]
04966 Collecting duct acid secretion [PATH:ko04966]
LOC_Os04g51270.1	K02152 ATPeVG, ATP6G1	V-type H+-transporting ATPase subunit G [EC:3.6.3.14]
LOC_Os04g51270.2	K02152 ATPeVG, ATP6G1	V-type H+-transporting ATPase subunit G [EC:3.6.3.14]
Nervous system
04724 Glutamatergic synapse [PATH:ko04724]
LOC_Os05g07880.1	K01115 PLD1_2	phospholipase D1/2 [EC:3.1.4.4]
LOC_Os05g07880.2	K01115 PLD1_2	phospholipase D1/2 [EC:3.1.4.4]
LOC_Os02g50240.1	K01915 glnA	glutamine synthetase [EC:6.3.1.2]
LOC_Os02g50240.2	K01915 glnA	glutamine synthetase [EC:6.3.1.2]
04727 GABAergic synapse [PATH:ko04727]
LOC_Os03g13300.1	K01580 E4.1.1.15, gadB, gadA, GAD	glutamate decarboxylase [EC:4.1.1.15]
LOC_Os03g51080.1	K01580 E4.1.1.15, gadB, gadA, GAD	glutamate decarboxylase [EC:4.1.1.15]
LOC_Os11g19240.1	K15015 SLC32A, VGAT	solute carrier family 32 (vesicular inhibitory amino acid transporter)
LOC_Os02g50240.1	K01915 glnA	glutamine synthetase [EC:6.3.1.2]
LOC_Os02g50240.2	K01915 glnA	glutamine synthetase [EC:6.3.1.2]
04723 Retrograde endocannabinoid signaling [PATH:ko04723]
LOC_Os11g19240.1	K15015 SLC32A, VGAT	solute carrier family 32 (vesicular inhibitory amino acid transporter)
04721 Synaptic vesicle cycle [PATH:ko04721]
LOC_Os11g19240.1	K15015 SLC32A, VGAT	solute carrier family 32 (vesicular inhibitory amino acid transporter)
LOC_Os06g07200.1	K08486 STX1B_2_3	syntaxin 1B/2/3
LOC_Os04g51270.1	K02152 ATPeVG, ATP6G1	V-type H+-transporting ATPase subunit G [EC:3.6.3.14]
LOC_Os04g51270.2	K02152 ATPeVG, ATP6G1	V-type H+-transporting ATPase subunit G [EC:3.6.3.14]
04722 Neurotrophin signaling pathway [PATH:ko04722]
LOC_Os02g36974.1	K06630 YWHAE	14-3-3 protein epsilon
LOC_Os02g36974.2	K06630 YWHAE	14-3-3 protein epsilon
LOC_Os02g36974.3	K06630 YWHAE	14-3-3 protein epsilon
LOC_Os02g36974.4	K06630 YWHAE	14-3-3 protein epsilon
LOC_Os02g36974.5	K06630 YWHAE	14-3-3 protein epsilon
LOC_Os02g36974.6	K06630 YWHAE	14-3-3 protein epsilon
Development
04360 Axon guidance [PATH:ko04360]
LOC_Os02g44470.1	K05765 CFL	cofilin
LOC_Os05g02250.1	K05765 CFL	cofilin
Environmental adaptation
04710 Circadian rhythm [PATH:ko04710]
LOC_Os02g10990.1	K02295 CRY	cryptochrome
LOC_Os05g41220.1	K07199 PRKAB	5'-AMP-activated protein kinase, regulatory beta subunit
LOC_Os05g41220.2	K07199 PRKAB	5'-AMP-activated protein kinase, regulatory beta subunit
04712 Circadian rhythm - plant [PATH:ko04712]
LOC_Os03g17570.1	K12129 PRR7	pseudo-response regulator 7
LOC_Os03g17570.2	K12129 PRR7	pseudo-response regulator 7
LOC_Os03g17570.3	K12129 PRR7	pseudo-response regulator 7
LOC_Os03g17570.4	K12129 PRR7	pseudo-response regulator 7
LOC_Os03g17570.5	K12129 PRR7	pseudo-response regulator 7
LOC_Os03g17570.6	K12129 PRR7	pseudo-response regulator 7
LOC_Os08g06110.2	K12133 LHY	LATE ELONGATED HYPOCOTYL
LOC_Os08g06110.3	K12133 LHY	LATE ELONGATED HYPOCOTYL
LOC_Os08g06110.4	K12133 LHY	LATE ELONGATED HYPOCOTYL
LOC_Os08g06110.5	K12133 LHY	LATE ELONGATED HYPOCOTYL
LOC_Os01g08700.1	K12124 GI	GIGANTEA
LOC_Os01g08700.2	K12124 GI	GIGANTEA
LOC_Os01g08700.3	K12124 GI	GIGANTEA
LOC_Os01g08700.4	K12124 GI	GIGANTEA
LOC_Os01g08700.5	K12124 GI	GIGANTEA
LOC_Os01g08700.6	K12124 GI	GIGANTEA
LOC_Os01g08700.8	K12124 GI	GIGANTEA
LOC_Os11g32650.1	K00660 CHS	chalcone synthase [EC:2.3.1.74]
LOC_Os11g34460.1	K12116 FKF1	flavin-binding kelch repeat F-box protein 1
LOC_Os11g34460.2	K12116 FKF1	flavin-binding kelch repeat F-box protein 1
LOC_Os11g34460.3	K12116 FKF1	flavin-binding kelch repeat F-box protein 1
LOC_Os02g10860.1	K16241 HY5	transcription factor HY5
04626 Plant-pathogen interaction [PATH:ko04626]
LOC_Os03g48270.1	K13412 CPK	calcium-dependent protein kinase [EC:2.7.11.1]
LOC_Os01g41990.1	K13448 CML	calcium-binding protein CML
LOC_Os01g72100.1	K13448 CML	calcium-binding protein CML
LOC_Os01g72530.1	K13448 CML	calcium-binding protein CML
LOC_Os03g21380.1	K13448 CML	calcium-binding protein CML
LOC_Os03g21380.2	K13448 CML	calcium-binding protein CML
LOC_Os05g13580.1	K13448 CML	calcium-binding protein CML
LOC_Os02g01440.1	K13427 NOA1	nitric-oxide synthase, plant [EC:1.14.13.39]
LOC_Os01g61080.1	K13424 WRKY33	WRKY transcription factor 33
LOC_Os05g39720.1	K13424 WRKY33	WRKY transcription factor 33
LOC_Os06g48520.1	K13457 RPM1, RPS3	disease resistance protein RPM1
LOC_Os04g43440.1	K13459 RPS2	disease resistance protein RPS2
LOC_Os04g43440.2	K13459 RPS2	disease resistance protein RPS2
LOC_Os09g23660.1	K13464 JAZ	jasmonate ZIM domain-containing protein
LOC_Os09g23660.2	K13464 JAZ	jasmonate ZIM domain-containing protein
LOC_Os03g08310.1	K13464 JAZ	jasmonate ZIM domain-containing protein
LOC_Os03g08320.1	K13464 JAZ	jasmonate ZIM domain-containing protein
LOC_Os03g08330.1	K13464 JAZ	jasmonate ZIM domain-containing protein
LOC_Os04g32480.1	K13464 JAZ	jasmonate ZIM domain-containing protein
LOC_Os09g26780.1	K13464 JAZ	jasmonate ZIM domain-containing protein
LOC_Os10g25290.1	K13464 JAZ	jasmonate ZIM domain-containing protein
LOC_Os03g04110.1	K13473 CEBIP	chitin elicitor-binding protein
LOC_Os03g04110.2	K13473 CEBIP	chitin elicitor-binding protein

## Sheet: Figure
KEGG Pathway analysis	Panicle initiation stage (DGHP)	Grain filling stage (DGHP)	PI %	GF %
Carbohydrate metabolism	16	194	10.3226	14.7979
Energy metabolism	25	100	16.129	7.62777
Lipid metabolism	14	77	9.03226	5.87338
Nucleotide metabolism	0	57	0	4.34783
Amino acid metabolism	18	140	11.6129	10.6789
Metabolism of other amino acids	9	42	5.80645	3.20366
Glycan biosynthesis and metabolism	0	19	0	1.44928
Metabolism of cofactors and vitamins	6	84	3.87097	6.40732
Metabolism of terpenoids and polyketides	3	52	1.93548	3.96644
Biosynthesis of other secondary metabolites	16	42	10.3226	3.20366
Xenobiotics biodegradation and metabolism	5	21	3.22581	1.60183
Transcription	1	42	0.645161	3.20366
Translation	21	177	13.5484	13.5011
Folding, sorting and degradation	5	80	3.22581	6.10221
Replication and repair	6	20	3.87097	1.52555
Membrane transport	1	4	0.645161	0.305111
Signal transduction	4	75	2.58065	5.72082
Transport and catabolism	2	46	1.29032	3.50877
Cell motility	1	2	0.645161	0.152555
Cell growth and death	1	34	0.645161	2.59344
Cell communication	1	3	0.645161	0.228833
	155	1311
