# Supplementary material for: Differential Expression of Genes at Panicle Initiation and Grain Filling Stages Implied in Heterosis of Rice Hybrids
Source: Int J Mol Sci. 2020 Feb 6;21(3):1080. doi: 10.3390/ijms21031080 (PMC7038112; doi:10.3390/ijms21031080)
Supplement: Supplementary file 1 [file ijms-21-01080-s001.zip › Additional file 4. 1.xls]

## Sheet: Yield related QTL in Panicle in
4.1.1 QTLs location and their yield related trait in panicle initation (S1) stage in Ajay at PI stage
Gene ID	Chromosome	Gene Start	Gene End	QTL Location	QTL Start	QTL End	QTL Accession ID	QTL Name	TO_Accession	Trait Category	Trait Name	Trait Symbol	Small Interval
LOC_Os01g01660.1	Chr1	327127	328451	Chr1	198822	1891260	AQGI132	AQGI132-BIOMYLD	TO:0000327	Yield	biomass yield	BIOMYLD	YES
LOC_Os01g01660.1	Chr1	327127	328451	Chr1	198822	1891260	AQGI161	AQGI161-BIOMYLD	TO:0000327	Yield	biomass yield	BIOMYLD	NO
LOC_Os01g01660.1	Chr1	327127	328451	Chr1	198822	1891260	AQGI197	AQGI197-TBIOMYLD	TO:0000457	Yield	total biomass yield	TBIOMYLD	NO
LOC_Os01g01660.1	Chr1	327127	328451	Chr1	198822	1891260	AQGI217	AQGI217-TBIOMYLD	TO:0000457	Yield	total biomass yield	TBIOMYLD	NO
LOC_Os01g01660.1	Chr1	327127	328451	Chr1	198822	1891260	AQCQ009	AQCQ009-GRNB	TO:0000445	Yield	grain number	GRNB	NO
LOC_Os01g01660.1	Chr1	327127	328451	Chr1	198822	1891260	AQCQ001	AQCQ001-GRYLDPPL	TO:0000449	Yield	grain yield per plant	GRYLDPPL	NO
LOC_Os01g01660.1	Chr1	327127	328451	Chr1	198822	1891260	AQCQ021	AQCQ021-GRYLDPPL	TO:0000449	Yield	grain yield per plant	GRYLDPPL	NO
LOC_Os01g01660.1	Chr1	327127	328451	Chr1	198822	1891260	AQCQ014	AQCQ014-TSDWT	TO:0000382	Yield	1000-seed weight	TSDWT	NO
LOC_Os01g01660.1	Chr1	327127	328451	Chr1	198822	1891260	AQCQ036	AQCQ036-TSDWT	TO:0000382	Yield	1000-seed weight	TSDWT	NO
LOC_Os01g01840.1	Chr1	455511	460716	Chr1	198822	1891260	AQGI132	AQGI132-BIOMYLD	TO:0000327	Yield	biomass yield	BIOMYLD	NO
LOC_Os01g01840.1	Chr1	455511	460716	Chr1	198822	1891260	AQGI161	AQGI161-BIOMYLD	TO:0000327	Yield	biomass yield	BIOMYLD	NO
LOC_Os01g01840.1	Chr1	455511	460716	Chr1	198822	1891260	AQGI197	AQGI197-TBIOMYLD	TO:0000457	Yield	total biomass yield	TBIOMYLD	NO
LOC_Os01g01840.1	Chr1	455511	460716	Chr1	198822	1891260	AQGI217	AQGI217-TBIOMYLD	TO:0000457	Yield	total biomass yield	TBIOMYLD	NO
LOC_Os01g01840.1	Chr1	455511	460716	Chr1	198822	1891260	AQCQ009	AQCQ009-GRNB	TO:0000445	Yield	grain number	GRNB	NO
LOC_Os01g01840.1	Chr1	455511	460716	Chr1	198822	1891260	AQCQ001	AQCQ001-GRYLDPPL	TO:0000449	Yield	grain yield per plant	GRYLDPPL	NO
LOC_Os01g01840.1	Chr1	455511	460716	Chr1	198822	1891260	AQCQ021	AQCQ021-GRYLDPPL	TO:0000449	Yield	grain yield per plant	GRYLDPPL	NO
LOC_Os01g01840.1	Chr1	455511	460716	Chr1	198822	1891260	AQCQ014	AQCQ014-TSDWT	TO:0000382	Yield	1000-seed weight	TSDWT	NO
LOC_Os01g01840.1	Chr1	455511	460716	Chr1	198822	1891260	AQCQ036	AQCQ036-TSDWT	TO:0000382	Yield	1000-seed weight	TSDWT	NO
LOC_Os01g02020.1	Chr1	549107	553287	Chr1	198822	1891260	AQGI132	AQGI132-BIOMYLD	TO:0000327	Yield	biomass yield	BIOMYLD	NO
LOC_Os01g02020.1	Chr1	549107	553287	Chr1	198822	1891260	AQGI161	AQGI161-BIOMYLD	TO:0000327	Yield	biomass yield	BIOMYLD	NO
LOC_Os01g02020.1	Chr1	549107	553287	Chr1	198822	1891260	AQGI197	AQGI197-TBIOMYLD	TO:0000457	Yield	total biomass yield	TBIOMYLD	NO
LOC_Os01g02020.1	Chr1	549107	553287	Chr1	198822	1891260	AQGI217	AQGI217-TBIOMYLD	TO:0000457	Yield	total biomass yield	TBIOMYLD	NO
LOC_Os01g02020.1	Chr1	549107	553287	Chr1	198822	1891260	AQCQ009	AQCQ009-GRNB	TO:0000445	Yield	grain number	GRNB	NO
LOC_Os01g02020.1	Chr1	549107	553287	Chr1	198822	1891260	AQCQ001	AQCQ001-GRYLDPPL	TO:0000449	Yield	grain yield per plant	GRYLDPPL	NO
LOC_Os01g02020.1	Chr1	549107	553287	Chr1	198822	1891260	AQCQ021	AQCQ021-GRYLDPPL	TO:0000449	Yield	grain yield per plant	GRYLDPPL	NO
LOC_Os01g02020.1	Chr1	549107	553287	Chr1	198822	1891260	AQCQ014	AQCQ014-TSDWT	TO:0000382	Yield	1000-seed weight	TSDWT	NO
LOC_Os01g02020.1	Chr1	549107	553287	Chr1	198822	1891260	AQCQ036	AQCQ036-TSDWT	TO:0000382	Yield	1000-seed weight	TSDWT	NO
LOC_Os01g02020.3	Chr1	549107	553287	Chr1	198822	1891260	AQGI132	AQGI132-BIOMYLD	TO:0000327	Yield	biomass yield	BIOMYLD	NO
LOC_Os01g02020.3	Chr1	549107	553287	Chr1	198822	1891260	AQGI161	AQGI161-BIOMYLD	TO:0000327	Yield	biomass yield	BIOMYLD	NO
LOC_Os01g02020.3	Chr1	549107	553287	Chr1	198822	1891260	AQGI197	AQGI197-TBIOMYLD	TO:0000457	Yield	total biomass yield	TBIOMYLD	NO
LOC_Os01g02020.3	Chr1	549107	553287	Chr1	198822	1891260	AQGI217	AQGI217-TBIOMYLD	TO:0000457	Yield	total biomass yield	TBIOMYLD	NO
LOC_Os01g02020.3	Chr1	549107	553287	Chr1	198822	1891260	AQCQ009	AQCQ009-GRNB	TO:0000445	Yield	grain number	GRNB	NO
LOC_Os01g02020.3	Chr1	549107	553287	Chr1	198822	1891260	AQCQ001	AQCQ001-GRYLDPPL	TO:0000449	Yield	grain yield per plant	GRYLDPPL	NO
LOC_Os01g02020.3	Chr1	549107	553287	Chr1	198822	1891260	AQCQ021	AQCQ021-GRYLDPPL	TO:0000449	Yield	grain yield per plant	GRYLDPPL	NO
LOC_Os01g02020.3	Chr1	549107	553287	Chr1	198822	1891260	AQCQ014	AQCQ014-TSDWT	TO:0000382	Yield	1000-seed weight	TSDWT	NO
LOC_Os01g02020.3	Chr1	549107	553287	Chr1	198822	1891260	AQCQ036	AQCQ036-TSDWT	TO:0000382	Yield	1000-seed weight	TSDWT	NO
LOC_Os01g02750.1	Chr1	954074	956817	Chr1	198822	1891260	AQGI132	AQGI132-BIOMYLD	TO:0000327	Yield	biomass yield	BIOMYLD	NO
LOC_Os01g02750.1	Chr1	954074	956817	Chr1	198822	1891260	AQGI161	AQGI161-BIOMYLD	TO:0000327	Yield	biomass yield	BIOMYLD	NO
LOC_Os01g02750.1	Chr1	954074	956817	Chr1	198822	1891260	AQGI197	AQGI197-TBIOMYLD	TO:0000457	Yield	total biomass yield	TBIOMYLD	NO
LOC_Os01g02750.1	Chr1	954074	956817	Chr1	198822	1891260	AQGI217	AQGI217-TBIOMYLD	TO:0000457	Yield	total biomass yield	TBIOMYLD	NO
LOC_Os01g02750.1	Chr1	954074	956817	Chr1	198822	1891260	AQCQ009	AQCQ009-GRNB	TO:0000445	Yield	grain number	GRNB	NO
LOC_Os01g02750.1	Chr1	954074	956817	Chr1	198822	1891260	AQCQ001	AQCQ001-GRYLDPPL	TO:0000449	Yield	grain yield per plant	GRYLDPPL	NO
LOC_Os01g02750.1	Chr1	954074	956817	Chr1	198822	1891260	AQCQ021	AQCQ021-GRYLDPPL	TO:0000449	Yield	grain yield per plant	GRYLDPPL	NO
LOC_Os01g02750.1	Chr1	954074	956817	Chr1	198822	1891260	AQCQ014	AQCQ014-TSDWT	TO:0000382	Yield	1000-seed weight	TSDWT	NO
LOC_Os01g02750.1	Chr1	954074	956817	Chr1	198822	1891260	AQCQ036	AQCQ036-TSDWT	TO:0000382	Yield	1000-seed weight	TSDWT	NO
LOC_Os01g02750.1	Chr1	954074	956817	Chr1	647235	9821253	CQW1	CQW1-SPKNB	TO:0000456	Yield	spikelet number	SPKNB	NO
LOC_Os01g02750.1	Chr1	954074	956817	Chr1	647235	15623428	CQN53	CQN53-SPKNB	TO:0000456	Yield	spikelet number	SPKNB	NO
LOC_Os01g02750.1	Chr1	954074	956817	Chr1	647235	15623428	CQN45	CQN45-PNWT	TO:0000014	Yield	panicle weight	PNWT	NO
LOC_Os01g02900.1	Chr1	1057136	1059856	Chr1	198822	1891260	AQGI132	AQGI132-BIOMYLD	TO:0000327	Yield	biomass yield	BIOMYLD	NO
LOC_Os01g02900.1	Chr1	1057136	1059856	Chr1	198822	1891260	AQGI161	AQGI161-BIOMYLD	TO:0000327	Yield	biomass yield	BIOMYLD	NO
LOC_Os01g02900.1	Chr1	1057136	1059856	Chr1	198822	1891260	AQGI197	AQGI197-TBIOMYLD	TO:0000457	Yield	total biomass yield	TBIOMYLD	NO
LOC_Os01g02900.1	Chr1	1057136	1059856	Chr1	198822	1891260	AQGI217	AQGI217-TBIOMYLD	TO:0000457	Yield	total biomass yield	TBIOMYLD	NO
LOC_Os01g02900.1	Chr1	1057136	1059856	Chr1	198822	1891260	AQCQ009	AQCQ009-GRNB	TO:0000445	Yield	grain number	GRNB	NO
LOC_Os01g02900.1	Chr1	1057136	1059856	Chr1	198822	1891260	AQCQ001	AQCQ001-GRYLDPPL	TO:0000449	Yield	grain yield per plant	GRYLDPPL	NO
LOC_Os01g02900.1	Chr1	1057136	1059856	Chr1	198822	1891260	AQCQ021	AQCQ021-GRYLDPPL	TO:0000449	Yield	grain yield per plant	GRYLDPPL	NO
LOC_Os01g02900.1	Chr1	1057136	1059856	Chr1	198822	1891260	AQCQ014	AQCQ014-TSDWT	TO:0000382	Yield	1000-seed weight	TSDWT	NO
LOC_Os01g02900.1	Chr1	1057136	1059856	Chr1	198822	1891260	AQCQ036	AQCQ036-TSDWT	TO:0000382	Yield	1000-seed weight	TSDWT	NO
LOC_Os01g02900.1	Chr1	1057136	1059856	Chr1	1039086	5558814	AQCF002	AQCF002-SPKNB	TO:0000456	Yield	spikelet number	SPKNB	NO
LOC_Os01g02900.1	Chr1	1057136	1059856	Chr1	1039086	5558814	AQCF016	AQCF016-SPKNB	TO:0000456	Yield	spikelet number	SPKNB	NO
LOC_Os01g02900.1	Chr1	1057136	1059856	Chr1	1039086	5558814	AQCF028	AQCF028-SPKNB	TO:0000456	Yield	spikelet number	SPKNB	NO
LOC_Os01g02900.1	Chr1	1057136	1059856	Chr1	1039086	5558814	AQCF001	AQCF001-FGRNB	TO:0000447	Yield	filled grain number	FGRNB	NO
LOC_Os01g02900.1	Chr1	1057136	1059856	Chr1	1039086	5558814	AQCF015	AQCF015-FGRNB	TO:0000447	Yield	filled grain number	FGRNB	NO
LOC_Os01g02900.1	Chr1	1057136	1059856	Chr1	1039086	5558814	AQCF027	AQCF027-FGRNB	TO:0000447	Yield	filled grain number	FGRNB	NO
LOC_Os01g02900.1	Chr1	1057136	1059856	Chr1	1039086	5558814	AQCF029	AQCF029-TSDWT	TO:0000382	Yield	1000-seed weight	TSDWT	NO
LOC_Os01g02900.1	Chr1	1057136	1059856	Chr1	647235	9821253	CQW1	CQW1-SPKNB	TO:0000456	Yield	spikelet number	SPKNB	NO
LOC_Os01g02900.1	Chr1	1057136	1059856	Chr1	647235	15623428	CQN53	CQN53-SPKNB	TO:0000456	Yield	spikelet number	SPKNB	NO
LOC_Os01g02900.1	Chr1	1057136	1059856	Chr1	647235	15623428	CQN45	CQN45-PNWT	TO:0000014	Yield	panicle weight	PNWT	NO
LOC_Os01g02900.2	Chr1	1057136	1059856	Chr1	198822	1891260	AQGI132	AQGI132-BIOMYLD	TO:0000327	Yield	biomass yield	BIOMYLD	NO
LOC_Os01g02900.2	Chr1	1057136	1059856	Chr1	198822	1891260	AQGI161	AQGI161-BIOMYLD	TO:0000327	Yield	biomass yield	BIOMYLD	NO
LOC_Os01g02900.2	Chr1	1057136	1059856	Chr1	198822	1891260	AQGI197	AQGI197-TBIOMYLD	TO:0000457	Yield	total biomass yield	TBIOMYLD	NO
LOC_Os01g02900.2	Chr1	1057136	1059856	Chr1	198822	1891260	AQGI217	AQGI217-TBIOMYLD	TO:0000457	Yield	total biomass yield	TBIOMYLD	NO
LOC_Os01g02900.2	Chr1	1057136	1059856	Chr1	198822	1891260	AQCQ009	AQCQ009-GRNB	TO:0000445	Yield	grain number	GRNB	NO
LOC_Os01g02900.2	Chr1	1057136	1059856	Chr1	198822	1891260	AQCQ001	AQCQ001-GRYLDPPL	TO:0000449	Yield	grain yield per plant	GRYLDPPL	NO
LOC_Os01g02900.2	Chr1	1057136	1059856	Chr1	198822	1891260	AQCQ021	AQCQ021-GRYLDPPL	TO:0000449	Yield	grain yield per plant	GRYLDPPL	NO
LOC_Os01g02900.2	Chr1	1057136	1059856	Chr1	198822	1891260	AQCQ014	AQCQ014-TSDWT	TO:0000382	Yield	1000-seed weight	TSDWT	NO
LOC_Os01g02900.2	Chr1	1057136	1059856	Chr1	198822	1891260	AQCQ036	AQCQ036-TSDWT	TO:0000382	Yield	1000-seed weight	TSDWT	NO
LOC_Os01g02900.2	Chr1	1057136	1059856	Chr1	1039086	5558814	AQCF002	AQCF002-SPKNB	TO:0000456	Yield	spikelet number	SPKNB	NO
LOC_Os01g02900.2	Chr1	1057136	1059856	Chr1	1039086	5558814	AQCF016	AQCF016-SPKNB	TO:0000456	Yield	spikelet number	SPKNB	NO
LOC_Os01g02900.2	Chr1	1057136	1059856	Chr1	1039086	5558814	AQCF028	AQCF028-SPKNB	TO:0000456	Yield	spikelet number	SPKNB	NO
LOC_Os01g02900.2	Chr1	1057136	1059856	Chr1	1039086	5558814	AQCF001	AQCF001-FGRNB	TO:0000447	Yield	filled grain number	FGRNB	NO
LOC_Os01g02900.2	Chr1	1057136	1059856	Chr1	1039086	5558814	AQCF015	AQCF015-FGRNB	TO:0000447	Yield	filled grain number	FGRNB	NO
LOC_Os01g02900.2	Chr1	1057136	1059856	Chr1	1039086	5558814	AQCF027	AQCF027-FGRNB	TO:0000447	Yield	filled grain number	FGRNB	NO
LOC_Os01g02900.2	Chr1	1057136	1059856	Chr1	1039086	5558814	AQCF029	AQCF029-TSDWT	TO:0000382	Yield	1000-seed weight	TSDWT	NO
LOC_Os01g02900.2	Chr1	1057136	1059856	Chr1	647235	9821253	CQW1	CQW1-SPKNB	TO:0000456	Yield	spikelet number	SPKNB	NO
LOC_Os01g02900.2	Chr1	1057136	1059856	Chr1	647235	15623428	CQN53	CQN53-SPKNB	TO:0000456	Yield	spikelet number	SPKNB	NO
LOC_Os01g02900.2	Chr1	1057136	1059856	Chr1	647235	15623428	CQN45	CQN45-PNWT	TO:0000014	Yield	panicle weight	PNWT	NO
LOC_Os01g02920.1	Chr1	1071961	1075030	Chr1	198822	1891260	AQGI132	AQGI132-BIOMYLD	TO:0000327	Yield	biomass yield	BIOMYLD	NO
LOC_Os01g02920.1	Chr1	1071961	1075030	Chr1	198822	1891260	AQGI161	AQGI161-BIOMYLD	TO:0000327	Yield	biomass yield	BIOMYLD	NO
LOC_Os01g02920.1	Chr1	1071961	1075030	Chr1	198822	1891260	AQGI197	AQGI197-TBIOMYLD	TO:0000457	Yield	total biomass yield	TBIOMYLD	NO
LOC_Os01g02920.1	Chr1	1071961	1075030	Chr1	198822	1891260	AQGI217	AQGI217-TBIOMYLD	TO:0000457	Yield	total biomass yield	TBIOMYLD	NO
LOC_Os01g02920.1	Chr1	1071961	1075030	Chr1	198822	1891260	AQCQ009	AQCQ009-GRNB	TO:0000445	Yield	grain number	GRNB	NO
LOC_Os01g02920.1	Chr1	1071961	1075030	Chr1	198822	1891260	AQCQ001	AQCQ001-GRYLDPPL	TO:0000449	Yield	grain yield per plant	GRYLDPPL	NO
LOC_Os01g02920.1	Chr1	1071961	1075030	Chr1	198822	1891260	AQCQ021	AQCQ021-GRYLDPPL	TO:0000449	Yield	grain yield per plant	GRYLDPPL	NO
LOC_Os01g02920.1	Chr1	1071961	1075030	Chr1	198822	1891260	AQCQ014	AQCQ014-TSDWT	TO:0000382	Yield	1000-seed weight	TSDWT	NO
LOC_Os01g02920.1	Chr1	1071961	1075030	Chr1	198822	1891260	AQCQ036	AQCQ036-TSDWT	TO:0000382	Yield	1000-seed weight	TSDWT	NO
LOC_Os01g02920.1	Chr1	1071961	1075030	Chr1	1039086	5558814	AQCF002	AQCF002-SPKNB	TO:0000456	Yield	spikelet number	SPKNB	NO
LOC_Os01g02920.1	Chr1	1071961	1075030	Chr1	1039086	5558814	AQCF016	AQCF016-SPKNB	TO:0000456	Yield	spikelet number	SPKNB	NO
LOC_Os01g02920.1	Chr1	1071961	1075030	Chr1	1039086	5558814	AQCF028	AQCF028-SPKNB	TO:0000456	Yield	spikelet number	SPKNB	NO
LOC_Os01g02920.1	Chr1	1071961	1075030	Chr1	1039086	5558814	AQCF001	AQCF001-FGRNB	TO:0000447	Yield	filled grain number	FGRNB	NO
LOC_Os01g02920.1	Chr1	1071961	1075030	Chr1	1039086	5558814	AQCF015	AQCF015-FGRNB	TO:0000447	Yield	filled grain number	FGRNB	NO
LOC_Os01g02920.1	Chr1	1071961	1075030	Chr1	1039086	5558814	AQCF027	AQCF027-FGRNB	TO:0000447	Yield	filled grain number	FGRNB	NO
LOC_Os01g02920.1	Chr1	1071961	1075030	Chr1	1039086	5558814	AQCF029	AQCF029-TSDWT	TO:0000382	Yield	1000-seed weight	TSDWT	NO
LOC_Os01g02920.1	Chr1	1071961	1075030	Chr1	647235	9821253	CQW1	CQW1-SPKNB	TO:0000456	Yield	spikelet number	SPKNB	NO
LOC_Os01g02920.1	Chr1	1071961	1075030	Chr1	647235	15623428	CQN53	CQN53-SPKNB	TO:0000456	Yield	spikelet number	SPKNB	NO
LOC_Os01g02920.1	Chr1	1071961	1075030	Chr1	647235	15623428	CQN45	CQN45-PNWT	TO:0000014	Yield	panicle weight	PNWT	NO
LOC_Os01g03320.1	Chr1	1341318	1342277	Chr1	198822	1891260	AQGI132	AQGI132-BIOMYLD	TO:0000327	Yield	biomass yield	BIOMYLD	NO
LOC_Os01g03320.1	Chr1	1341318	1342277	Chr1	198822	1891260	AQGI161	AQGI161-BIOMYLD	TO:0000327	Yield	biomass yield	BIOMYLD	NO
LOC_Os01g03320.1	Chr1	1341318	1342277	Chr1	198822	1891260	AQGI197	AQGI197-TBIOMYLD	TO:0000457	Yield	total biomass yield	TBIOMYLD	NO
LOC_Os01g03320.1	Chr1	1341318	1342277	Chr1	198822	1891260	AQGI217	AQGI217-TBIOMYLD	TO:0000457	Yield	total biomass yield	TBIOMYLD	NO
LOC_Os01g03320.1	Chr1	1341318	1342277	Chr1	198822	1891260	AQCQ009	AQCQ009-GRNB	TO:0000445	Yield	grain number	GRNB	NO
LOC_Os01g03320.1	Chr1	1341318	1342277	Chr1	198822	1891260	AQCQ001	AQCQ001-GRYLDPPL	TO:0000449	Yield	grain yield per plant	GRYLDPPL	NO
LOC_Os01g03320.1	Chr1	1341318	1342277	Chr1	198822	1891260	AQCQ021	AQCQ021-GRYLDPPL	TO:0000449	Yield	grain yield per plant	GRYLDPPL	NO
LOC_Os01g03320.1	Chr1	1341318	1342277	Chr1	198822	1891260	AQCQ014	AQCQ014-TSDWT	TO:0000382	Yield	1000-seed weight	TSDWT	NO
LOC_Os01g03320.1	Chr1	1341318	1342277	Chr1	198822	1891260	AQCQ036	AQCQ036-TSDWT	TO:0000382	Yield	1000-seed weight	TSDWT	NO
LOC_Os01g03320.1	Chr1	1341318	1342277	Chr1	1039086	5558814	AQCF002	AQCF002-SPKNB	TO:0000456	Yield	spikelet number	SPKNB	NO
LOC_Os01g03320.1	Chr1	1341318	1342277	Chr1	1039086	5558814	AQCF016	AQCF016-SPKNB	TO:0000456	Yield	spikelet number	SPKNB	NO
LOC_Os01g03320.1	Chr1	1341318	1342277	Chr1	1039086	5558814	AQCF028	AQCF028-SPKNB	TO:0000456	Yield	spikelet number	SPKNB	NO
LOC_Os01g03320.1	Chr1	1341318	1342277	Chr1	1039086	5558814	AQCF001	AQCF001-FGRNB	TO:0000447	Yield	filled grain number	FGRNB	NO
LOC_Os01g03320.1	Chr1	1341318	1342277	Chr1	1039086	5558814	AQCF015	AQCF015-FGRNB	TO:0000447	Yield	filled grain number	FGRNB	NO
LOC_Os01g03320.1	Chr1	1341318	1342277	Chr1	1039086	5558814	AQCF027	AQCF027-FGRNB	TO:0000447	Yield	filled grain number	FGRNB	NO
LOC_Os01g03320.1	Chr1	1341318	1342277	Chr1	1039086	5558814	AQCF029	AQCF029-TSDWT	TO:0000382	Yield	1000-seed weight	TSDWT	NO
LOC_Os01g03320.1	Chr1	1341318	1342277	Chr1	647235	9821253	CQW1	CQW1-SPKNB	TO:0000456	Yield	spikelet number	SPKNB	NO
LOC_Os01g03320.1	Chr1	1341318	1342277	Chr1	647235	15623428	CQN53	CQN53-SPKNB	TO:0000456	Yield	spikelet number	SPKNB	NO
LOC_Os01g03320.1	Chr1	1341318	1342277	Chr1	647235	15623428	CQN45	CQN45-PNWT	TO:0000014	Yield	panicle weight	PNWT	NO
LOC_Os01g03330.1	Chr1	1344556	1346419	Chr1	198822	1891260	AQGI132	AQGI132-BIOMYLD	TO:0000327	Yield	biomass yield	BIOMYLD	NO
LOC_Os01g03330.1	Chr1	1344556	1346419	Chr1	198822	1891260	AQGI161	AQGI161-BIOMYLD	TO:0000327	Yield	biomass yield	BIOMYLD	NO
LOC_Os01g03330.1	Chr1	1344556	1346419	Chr1	198822	1891260	AQGI197	AQGI197-TBIOMYLD	TO:0000457	Yield	total biomass yield	TBIOMYLD	NO
LOC_Os01g03330.1	Chr1	1344556	1346419	Chr1	198822	1891260	AQGI217	AQGI217-TBIOMYLD	TO:0000457	Yield	total biomass yield	TBIOMYLD	NO
LOC_Os01g03330.1	Chr1	1344556	1346419	Chr1	198822	1891260	AQCQ009	AQCQ009-GRNB	TO:0000445	Yield	grain number	GRNB	NO
LOC_Os01g03330.1	Chr1	1344556	1346419	Chr1	198822	1891260	AQCQ001	AQCQ001-GRYLDPPL	TO:0000449	Yield	grain yield per plant	GRYLDPPL	NO
LOC_Os01g03330.1	Chr1	1344556	1346419	Chr1	198822	1891260	AQCQ021	AQCQ021-GRYLDPPL	TO:0000449	Yield	grain yield per plant	GRYLDPPL	NO
LOC_Os01g03330.1	Chr1	1344556	1346419	Chr1	198822	1891260	AQCQ014	AQCQ014-TSDWT	TO:0000382	Yield	1000-seed weight	TSDWT	NO
LOC_Os01g03330.1	Chr1	1344556	1346419	Chr1	198822	1891260	AQCQ036	AQCQ036-TSDWT	TO:0000382	Yield	1000-seed weight	TSDWT	NO
LOC_Os01g03330.1	Chr1	1344556	1346419	Chr1	1039086	5558814	AQCF002	AQCF002-SPKNB	TO:0000456	Yield	spikelet number	SPKNB	NO
LOC_Os01g03330.1	Chr1	1344556	1346419	Chr1	1039086	5558814	AQCF016	AQCF016-SPKNB	TO:0000456	Yield	spikelet number	SPKNB	NO
LOC_Os01g03330.1	Chr1	1344556	1346419	Chr1	1039086	5558814	AQCF028	AQCF028-SPKNB	TO:0000456	Yield	spikelet number	SPKNB	NO
LOC_Os01g03330.1	Chr1	1344556	1346419	Chr1	1039086	5558814	AQCF001	AQCF001-FGRNB	TO:0000447	Yield	filled grain number	FGRNB	NO
LOC_Os01g03330.1	Chr1	1344556	1346419	Chr1	1039086	5558814	AQCF015	AQCF015-FGRNB	TO:0000447	Yield	filled grain number	FGRNB	NO
LOC_Os01g03330.1	Chr1	1344556	1346419	Chr1	1039086	5558814	AQCF027	AQCF027-FGRNB	TO:0000447	Yield	filled grain number	FGRNB	NO
LOC_Os01g03330.1	Chr1	1344556	1346419	Chr1	1039086	5558814	AQCF029	AQCF029-TSDWT	TO:0000382	Yield	1000-seed weight	TSDWT	NO
LOC_Os01g03330.1	Chr1	1344556	1346419	Chr1	647235	9821253	CQW1	CQW1-SPKNB	TO:0000456	Yield	spikelet number	SPKNB	NO
LOC_Os01g03330.1	Chr1	1344556	1346419	Chr1	647235	15623428	CQN53	CQN53-SPKNB	TO:0000456	Yield	spikelet number	SPKNB	NO
LOC_Os01g03330.1	Chr1	1344556	1346419	Chr1	647235	15623428	CQN45	CQN45-PNWT	TO:0000014	Yield	panicle weight	PNWT	NO
LOC_Os01g03390.1	Chr1	1365507	1366503	Chr1	198822	1891260	AQGI132	AQGI132-BIOMYLD	TO:0000327	Yield	biomass yield	BIOMYLD	NO
LOC_Os01g03390.1	Chr1	1365507	1366503	Chr1	198822	1891260	AQGI161	AQGI161-BIOMYLD	TO:0000327	Yield	biomass yield	BIOMYLD	NO
LOC_Os01g03390.1	Chr1	1365507	1366503	Chr1	198822	1891260	AQGI197	AQGI197-TBIOMYLD	TO:0000457	Yield	total biomass yield	TBIOMYLD	NO
LOC_Os01g03390.1	Chr1	1365507	1366503	Chr1	198822	1891260	AQGI217	AQGI217-TBIOMYLD	TO:0000457	Yield	total biomass yield	TBIOMYLD	NO
LOC_Os01g03390.1	Chr1	1365507	1366503	Chr1	198822	1891260	AQCQ009	AQCQ009-GRNB	TO:0000445	Yield	grain number	GRNB	NO
LOC_Os01g03390.1	Chr1	1365507	1366503	Chr1	198822	1891260	AQCQ001	AQCQ001-GRYLDPPL	TO:0000449	Yield	grain yield per plant	GRYLDPPL	NO
LOC_Os01g03390.1	Chr1	1365507	1366503	Chr1	198822	1891260	AQCQ021	AQCQ021-GRYLDPPL	TO:0000449	Yield	grain yield per plant	GRYLDPPL	NO
LOC_Os01g03390.1	Chr1	1365507	1366503	Chr1	198822	1891260	AQCQ014	AQCQ014-TSDWT	TO:0000382	Yield	1000-seed weight	TSDWT	NO
LOC_Os01g03390.1	Chr1	1365507	1366503	Chr1	198822	1891260	AQCQ036	AQCQ036-TSDWT	TO:0000382	Yield	1000-seed weight	TSDWT	NO
LOC_Os01g03390.1	Chr1	1365507	1366503	Chr1	1039086	5558814	AQCF002	AQCF002-SPKNB	TO:0000456	Yield	spikelet number	SPKNB	NO
LOC_Os01g03390.1	Chr1	1365507	1366503	Chr1	1039086	5558814	AQCF016	AQCF016-SPKNB	TO:0000456	Yield	spikelet number	SPKNB	NO
LOC_Os01g03390.1	Chr1	1365507	1366503	Chr1	1039086	5558814	AQCF028	AQCF028-SPKNB	TO:0000456	Yield	spikelet number	SPKNB	NO
LOC_Os01g03390.1	Chr1	1365507	1366503	Chr1	1039086	5558814	AQCF001	AQCF001-FGRNB	TO:0000447	Yield	filled grain number	FGRNB	NO
LOC_Os01g03390.1	Chr1	1365507	1366503	Chr1	1039086	5558814	AQCF015	AQCF015-FGRNB	TO:0000447	Yield	filled grain number	FGRNB	NO
LOC_Os01g03390.1	Chr1	1365507	1366503	Chr1	1039086	5558814	AQCF027	AQCF027-FGRNB	TO:0000447	Yield	filled grain number	FGRNB	NO
LOC_Os01g03390.1	Chr1	1365507	1366503	Chr1	1039086	5558814	AQCF029	AQCF029-TSDWT	TO:0000382	Yield	1000-seed weight	TSDWT	NO
LOC_Os01g03390.1	Chr1	1365507	1366503	Chr1	647235	9821253	CQW1	CQW1-SPKNB	TO:0000456	Yield	spikelet number	SPKNB	NO
LOC_Os01g03390.1	Chr1	1365507	1366503	Chr1	647235	15623428	CQN53	CQN53-SPKNB	TO:0000456	Yield	spikelet number	SPKNB	NO
LOC_Os01g03390.1	Chr1	1365507	1366503	Chr1	647235	15623428	CQN45	CQN45-PNWT	TO:0000014	Yield	panicle weight	PNWT	NO
LOC_Os01g03690.1	Chr1	1518244	1521644	Chr1	198822	1891260	AQGI132	AQGI132-BIOMYLD	TO:0000327	Yield	biomass yield	BIOMYLD	NO
LOC_Os01g03690.1	Chr1	1518244	1521644	Chr1	198822	1891260	AQGI161	AQGI161-BIOMYLD	TO:0000327	Yield	biomass yield	BIOMYLD	NO
LOC_Os01g03690.1	Chr1	1518244	1521644	Chr1	198822	1891260	AQGI197	AQGI197-TBIOMYLD	TO:0000457	Yield	total biomass yield	TBIOMYLD	NO
LOC_Os01g03690.1	Chr1	1518244	1521644	Chr1	198822	1891260	AQGI217	AQGI217-TBIOMYLD	TO:0000457	Yield	total biomass yield	TBIOMYLD	NO
LOC_Os01g03690.1	Chr1	1518244	1521644	Chr1	198822	1891260	AQCQ009	AQCQ009-GRNB	TO:0000445	Yield	grain number	GRNB	NO
LOC_Os01g03690.1	Chr1	1518244	1521644	Chr1	198822	1891260	AQCQ001	AQCQ001-GRYLDPPL	TO:0000449	Yield	grain yield per plant	GRYLDPPL	NO
LOC_Os01g03690.1	Chr1	1518244	1521644	Chr1	198822	1891260	AQCQ021	AQCQ021-GRYLDPPL	TO:0000449	Yield	grain yield per plant	GRYLDPPL	NO
LOC_Os01g03690.1	Chr1	1518244	1521644	Chr1	198822	1891260	AQCQ014	AQCQ014-TSDWT	TO:0000382	Yield	1000-seed weight	TSDWT	NO
LOC_Os01g03690.1	Chr1	1518244	1521644	Chr1	198822	1891260	AQCQ036	AQCQ036-TSDWT	TO:0000382	Yield	1000-seed weight	TSDWT	NO
LOC_Os01g03690.1	Chr1	1518244	1521644	Chr1	1039086	5558814	AQCF002	AQCF002-SPKNB	TO:0000456	Yield	spikelet number	SPKNB	NO
LOC_Os01g03690.1	Chr1	1518244	1521644	Chr1	1039086	5558814	AQCF016	AQCF016-SPKNB	TO:0000456	Yield	spikelet number	SPKNB	NO
LOC_Os01g03690.1	Chr1	1518244	1521644	Chr1	1039086	5558814	AQCF028	AQCF028-SPKNB	TO:0000456	Yield	spikelet number	SPKNB	NO
LOC_Os01g03690.1	Chr1	1518244	1521644	Chr1	1039086	5558814	AQCF001	AQCF001-FGRNB	TO:0000447	Yield	filled grain number	FGRNB	NO
LOC_Os01g03690.1	Chr1	1518244	1521644	Chr1	1039086	5558814	AQCF015	AQCF015-FGRNB	TO:0000447	Yield	filled grain number	FGRNB	NO
LOC_Os01g03690.1	Chr1	1518244	1521644	Chr1	1039086	5558814	AQCF027	AQCF027-FGRNB	TO:0000447	Yield	filled grain number	FGRNB	NO
LOC_Os01g03690.1	Chr1	1518244	1521644	Chr1	1039086	5558814	AQCF029	AQCF029-TSDWT	TO:0000382	Yield	1000-seed weight	TSDWT	NO
LOC_Os01g03690.1	Chr1	1518244	1521644	Chr1	1404695	10491821	AQDY003	AQDY003-PNNB	TO:0000152	Yield	panicle number	PNNB	NO
LOC_Os01g03690.1	Chr1	1518244	1521644	Chr1	1404695	10491821	AQDY005	AQDY005-PNNB	TO:0000152	Yield	panicle number	PNNB	NO
LOC_Os01g03690.1	Chr1	1518244	1521644	Chr1	1404695	10491821	AQDY008	AQDY008-PNNB	TO:0000152	Yield	panicle number	PNNB	NO
LOC_Os01g03690.1	Chr1	1518244	1521644	Chr1	1404695	10491821	AQDY009	AQDY009-PNNB	TO:0000152	Yield	panicle number	PNNB	NO
LOC_Os01g03690.1	Chr1	1518244	1521644	Chr1	647235	9821253	CQW1	CQW1-SPKNB	TO:0000456	Yield	spikelet number	SPKNB	NO
LOC_Os01g03690.1	Chr1	1518244	1521644	Chr1	647235	15623428	CQN53	CQN53-SPKNB	TO:0000456	Yield	spikelet number	SPKNB	NO
LOC_Os01g03690.1	Chr1	1518244	1521644	Chr1	647235	15623428	CQN45	CQN45-PNWT	TO:0000014	Yield	panicle weight	PNWT	NO
LOC_Os01g03730.1	Chr1	1562611	1569472	Chr1	198822	1891260	AQGI132	AQGI132-BIOMYLD	TO:0000327	Yield	biomass yield	BIOMYLD	NO
LOC_Os01g03730.1	Chr1	1562611	1569472	Chr1	198822	1891260	AQGI161	AQGI161-BIOMYLD	TO:0000327	Yield	biomass yield	BIOMYLD	NO
LOC_Os01g03730.1	Chr1	1562611	1569472	Chr1	198822	1891260	AQGI197	AQGI197-TBIOMYLD	TO:0000457	Yield	total biomass yield	TBIOMYLD	NO
LOC_Os01g03730.1	Chr1	1562611	1569472	Chr1	198822	1891260	AQGI217	AQGI217-TBIOMYLD	TO:0000457	Yield	total biomass yield	TBIOMYLD	NO
LOC_Os01g03730.1	Chr1	1562611	1569472	Chr1	198822	1891260	AQCQ009	AQCQ009-GRNB	TO:0000445	Yield	grain number	GRNB	NO
LOC_Os01g03730.1	Chr1	1562611	1569472	Chr1	198822	1891260	AQCQ001	AQCQ001-GRYLDPPL	TO:0000449	Yield	grain yield per plant	GRYLDPPL	NO
LOC_Os01g03730.1	Chr1	1562611	1569472	Chr1	198822	1891260	AQCQ021	AQCQ021-GRYLDPPL	TO:0000449	Yield	grain yield per plant	GRYLDPPL	NO
LOC_Os01g03730.1	Chr1	1562611	1569472	Chr1	198822	1891260	AQCQ014	AQCQ014-TSDWT	TO:0000382	Yield	1000-seed weight	TSDWT	NO
LOC_Os01g03730.1	Chr1	1562611	1569472	Chr1	198822	1891260	AQCQ036	AQCQ036-TSDWT	TO:0000382	Yield	1000-seed weight	TSDWT	NO
LOC_Os01g03730.1	Chr1	1562611	1569472	Chr1	1039086	5558814	AQCF002	AQCF002-SPKNB	TO:0000456	Yield	spikelet number	SPKNB	NO
LOC_Os01g03730.1	Chr1	1562611	1569472	Chr1	1039086	5558814	AQCF016	AQCF016-SPKNB	TO:0000456	Yield	spikelet number	SPKNB	NO
LOC_Os01g03730.1	Chr1	1562611	1569472	Chr1	1039086	5558814	AQCF028	AQCF028-SPKNB	TO:0000456	Yield	spikelet number	SPKNB	NO
LOC_Os01g03730.1	Chr1	1562611	1569472	Chr1	1039086	5558814	AQCF001	AQCF001-FGRNB	TO:0000447	Yield	filled grain number	FGRNB	NO
LOC_Os01g03730.1	Chr1	1562611	1569472	Chr1	1039086	5558814	AQCF015	AQCF015-FGRNB	TO:0000447	Yield	filled grain number	FGRNB	NO
LOC_Os01g03730.1	Chr1	1562611	1569472	Chr1	1039086	5558814	AQCF027	AQCF027-FGRNB	TO:0000447	Yield	filled grain number	FGRNB	NO
LOC_Os01g03730.1	Chr1	1562611	1569472	Chr1	1039086	5558814	AQCF029	AQCF029-TSDWT	TO:0000382	Yield	1000-seed weight	TSDWT	NO
LOC_Os01g03730.1	Chr1	1562611	1569472	Chr1	1404695	10491821	AQDY003	AQDY003-PNNB	TO:0000152	Yield	panicle number	PNNB	NO
LOC_Os01g03730.1	Chr1	1562611	1569472	Chr1	1404695	10491821	AQDY005	AQDY005-PNNB	TO:0000152	Yield	panicle number	PNNB	NO
LOC_Os01g03730.1	Chr1	1562611	1569472	Chr1	1404695	10491821	AQDY008	AQDY008-PNNB	TO:0000152	Yield	panicle number	PNNB	NO
LOC_Os01g03730.1	Chr1	1562611	1569472	Chr1	1404695	10491821	AQDY009	AQDY009-PNNB	TO:0000152	Yield	panicle number	PNNB	NO
LOC_Os01g03730.1	Chr1	1562611	1569472	Chr1	647235	9821253	CQW1	CQW1-SPKNB	TO:0000456	Yield	spikelet number	SPKNB	NO
LOC_Os01g03730.1	Chr1	1562611	1569472	Chr1	647235	15623428	CQN53	CQN53-SPKNB	TO:0000456	Yield	spikelet number	SPKNB	NO
LOC_Os01g03730.1	Chr1	1562611	1569472	Chr1	647235	15623428	CQN45	CQN45-PNWT	TO:0000014	Yield	panicle weight	PNWT	NO
LOC_Os01g03914.1	Chr1	1673009	1680632	Chr1	198822	1891260	AQGI132	AQGI132-BIOMYLD	TO:0000327	Yield	biomass yield	BIOMYLD	NO
LOC_Os01g03914.1	Chr1	1673009	1680632	Chr1	198822	1891260	AQGI161	AQGI161-BIOMYLD	TO:0000327	Yield	biomass yield	BIOMYLD	NO
LOC_Os01g03914.1	Chr1	1673009	1680632	Chr1	198822	1891260	AQGI197	AQGI197-TBIOMYLD	TO:0000457	Yield	total biomass yield	TBIOMYLD	NO
LOC_Os01g03914.1	Chr1	1673009	1680632	Chr1	198822	1891260	AQGI217	AQGI217-TBIOMYLD	TO:0000457	Yield	total biomass yield	TBIOMYLD	NO
LOC_Os01g03914.1	Chr1	1673009	1680632	Chr1	198822	1891260	AQCQ009	AQCQ009-GRNB	TO:0000445	Yield	grain number	GRNB	NO
LOC_Os01g03914.1	Chr1	1673009	1680632	Chr1	198822	1891260	AQCQ001	AQCQ001-GRYLDPPL	TO:0000449	Yield	grain yield per plant	GRYLDPPL	NO
LOC_Os01g03914.1	Chr1	1673009	1680632	Chr1	198822	1891260	AQCQ021	AQCQ021-GRYLDPPL	TO:0000449	Yield	grain yield per plant	GRYLDPPL	NO
LOC_Os01g03914.1	Chr1	1673009	1680632	Chr1	198822	1891260	AQCQ014	AQCQ014-TSDWT	TO:0000382	Yield	1000-seed weight	TSDWT	NO
LOC_Os01g03914.1	Chr1	1673009	1680632	Chr1	198822	1891260	AQCQ036	AQCQ036-TSDWT	TO:0000382	Yield	1000-seed weight	TSDWT	NO
LOC_Os01g03914.1	Chr1	1673009	1680632	Chr1	1039086	5558814	AQCF002	AQCF002-SPKNB	TO:0000456	Yield	spikelet number	SPKNB	NO
LOC_Os01g03914.1	Chr1	1673009	1680632	Chr1	1039086	5558814	AQCF016	AQCF016-SPKNB	TO:0000456	Yield	spikelet number	SPKNB	NO
LOC_Os01g03914.1	Chr1	1673009	1680632	Chr1	1039086	5558814	AQCF028	AQCF028-SPKNB	TO:0000456	Yield	spikelet number	SPKNB	NO
LOC_Os01g03914.1	Chr1	1673009	1680632	Chr1	1039086	5558814	AQCF001	AQCF001-FGRNB	TO:0000447	Yield	filled grain number	FGRNB	NO
LOC_Os01g03914.1	Chr1	1673009	1680632	Chr1	1039086	5558814	AQCF015	AQCF015-FGRNB	TO:0000447	Yield	filled grain number	FGRNB	NO
LOC_Os01g03914.1	Chr1	1673009	1680632	Chr1	1039086	5558814	AQCF027	AQCF027-FGRNB	TO:0000447	Yield	filled grain number	FGRNB	NO
LOC_Os01g03914.1	Chr1	1673009	1680632	Chr1	1039086	5558814	AQCF029	AQCF029-TSDWT	TO:0000382	Yield	1000-seed weight	TSDWT	NO
LOC_Os01g03914.1	Chr1	1673009	1680632	Chr1	1404695	10491821	AQDY003	AQDY003-PNNB	TO:0000152	Yield	panicle number	PNNB	NO
LOC_Os01g03914.1	Chr1	1673009	1680632	Chr1	1404695	10491821	AQDY005	AQDY005-PNNB	TO:0000152	Yield	panicle number	PNNB	NO
LOC_Os01g03914.1	Chr1	1673009	1680632	Chr1	1404695	10491821	AQDY008	AQDY008-PNNB	TO:0000152	Yield	panicle number	PNNB	NO
LOC_Os01g03914.1	Chr1	1673009	1680632	Chr1	1404695	10491821	AQDY009	AQDY009-PNNB	TO:0000152	Yield	panicle number	PNNB	NO
LOC_Os01g03914.1	Chr1	1673009	1680632	Chr1	647235	9821253	CQW1	CQW1-SPKNB	TO:0000456	Yield	spikelet number	SPKNB	NO
LOC_Os01g03914.1	Chr1	1673009	1680632	Chr1	647235	15623428	CQN53	CQN53-SPKNB	TO:0000456	Yield	spikelet number	SPKNB	NO
LOC_Os01g03914.1	Chr1	1673009	1680632	Chr1	647235	15623428	CQN45	CQN45-PNWT	TO:0000014	Yield	panicle weight	PNWT	NO
LOC_Os01g03914.2	Chr1	1673009	1680632	Chr1	198822	1891260	AQGI132	AQGI132-BIOMYLD	TO:0000327	Yield	biomass yield	BIOMYLD	NO
LOC_Os01g03914.2	Chr1	1673009	1680632	Chr1	198822	1891260	AQGI161	AQGI161-BIOMYLD	TO:0000327	Yield	biomass yield	BIOMYLD	NO
LOC_Os01g03914.2	Chr1	1673009	1680632	Chr1	198822	1891260	AQGI197	AQGI197-TBIOMYLD	TO:0000457	Yield	total biomass yield	TBIOMYLD	NO
LOC_Os01g03914.2	Chr1	1673009	1680632	Chr1	198822	1891260	AQGI217	AQGI217-TBIOMYLD	TO:0000457	Yield	total biomass yield	TBIOMYLD	NO
LOC_Os01g03914.2	Chr1	1673009	1680632	Chr1	198822	1891260	AQCQ009	AQCQ009-GRNB	TO:0000445	Yield	grain number	GRNB	NO
LOC_Os01g03914.2	Chr1	1673009	1680632	Chr1	198822	1891260	AQCQ001	AQCQ001-GRYLDPPL	TO:0000449	Yield	grain yield per plant	GRYLDPPL	NO
LOC_Os01g03914.2	Chr1	1673009	1680632	Chr1	198822	1891260	AQCQ021	AQCQ021-GRYLDPPL	TO:0000449	Yield	grain yield per plant	GRYLDPPL	NO
LOC_Os01g03914.2	Chr1	1673009	1680632	Chr1	198822	1891260	AQCQ014	AQCQ014-TSDWT	TO:0000382	Yield	1000-seed weight	TSDWT	NO
LOC_Os01g03914.2	Chr1	1673009	1680632	Chr1	198822	1891260	AQCQ036	AQCQ036-TSDWT	TO:0000382	Yield	1000-seed weight	TSDWT	NO
LOC_Os01g03914.2	Chr1	1673009	1680632	Chr1	1039086	5558814	AQCF002	AQCF002-SPKNB	TO:0000456	Yield	spikelet number	SPKNB	NO
LOC_Os01g03914.2	Chr1	1673009	1680632	Chr1	1039086	5558814	AQCF016	AQCF016-SPKNB	TO:0000456	Yield	spikelet number	SPKNB	NO
LOC_Os01g03914.2	Chr1	1673009	1680632	Chr1	1039086	5558814	AQCF028	AQCF028-SPKNB	TO:0000456	Yield	spikelet number	SPKNB	NO
LOC_Os01g03914.2	Chr1	1673009	1680632	Chr1	1039086	5558814	AQCF001	AQCF001-FGRNB	TO:0000447	Yield	filled grain number	FGRNB	NO
LOC_Os01g03914.2	Chr1	1673009	1680632	Chr1	1039086	5558814	AQCF015	AQCF015-FGRNB	TO:0000447	Yield	filled grain number	FGRNB	NO
LOC_Os01g03914.2	Chr1	1673009	1680632	Chr1	1039086	5558814	AQCF027	AQCF027-FGRNB	TO:0000447	Yield	filled grain number	FGRNB	NO
LOC_Os01g03914.2	Chr1	1673009	1680632	Chr1	1039086	5558814	AQCF029	AQCF029-TSDWT	TO:0000382	Yield	1000-seed weight	TSDWT	NO
LOC_Os01g03914.2	Chr1	1673009	1680632	Chr1	1404695	10491821	AQDY003	AQDY003-PNNB	TO:0000152	Yield	panicle number	PNNB	NO
LOC_Os01g03914.2	Chr1	1673009	1680632	Chr1	1404695	10491821	AQDY005	AQDY005-PNNB	TO:0000152	Yield	panicle number	PNNB	NO
LOC_Os01g03914.2	Chr1	1673009	1680632	Chr1	1404695	10491821	AQDY008	AQDY008-PNNB	TO:0000152	Yield	panicle number	PNNB	NO
LOC_Os01g03914.2	Chr1	1673009	1680632	Chr1	1404695	10491821	AQDY009	AQDY009-PNNB	TO:0000152	Yield	panicle number	PNNB	NO
LOC_Os01g03914.2	Chr1	1673009	1680632	Chr1	647235	9821253	CQW1	CQW1-SPKNB	TO:0000456	Yield	spikelet number	SPKNB	NO
LOC_Os01g03914.2	Chr1	1673009	1680632	Chr1	647235	15623428	CQN53	CQN53-SPKNB	TO:0000456	Yield	spikelet number	SPKNB	NO
LOC_Os01g03914.2	Chr1	1673009	1680632	Chr1	647235	15623428	CQN45	CQN45-PNWT	TO:0000014	Yield	panicle weight	PNWT	NO
LOC_Os01g03914.3	Chr1	1673009	1680632	Chr1	198822	1891260	AQGI132	AQGI132-BIOMYLD	TO:0000327	Yield	biomass yield	BIOMYLD	NO
LOC_Os01g03914.3	Chr1	1673009	1680632	Chr1	198822	1891260	AQGI161	AQGI161-BIOMYLD	TO:0000327	Yield	biomass yield	BIOMYLD	NO
LOC_Os01g03914.3	Chr1	1673009	1680632	Chr1	198822	1891260	AQGI197	AQGI197-TBIOMYLD	TO:0000457	Yield	total biomass yield	TBIOMYLD	NO
LOC_Os01g03914.3	Chr1	1673009	1680632	Chr1	198822	1891260	AQGI217	AQGI217-TBIOMYLD	TO:0000457	Yield	total biomass yield	TBIOMYLD	NO
LOC_Os01g03914.3	Chr1	1673009	1680632	Chr1	198822	1891260	AQCQ009	AQCQ009-GRNB	TO:0000445	Yield	grain number	GRNB	NO
LOC_Os01g03914.3	Chr1	1673009	1680632	Chr1	198822	1891260	AQCQ001	AQCQ001-GRYLDPPL	TO:0000449	Yield	grain yield per plant	GRYLDPPL	NO
LOC_Os01g03914.3	Chr1	1673009	1680632	Chr1	198822	1891260	AQCQ021	AQCQ021-GRYLDPPL	TO:0000449	Yield	grain yield per plant	GRYLDPPL	NO
LOC_Os01g03914.3	Chr1	1673009	1680632	Chr1	198822	1891260	AQCQ014	AQCQ014-TSDWT	TO:0000382	Yield	1000-seed weight	TSDWT	NO
LOC_Os01g03914.3	Chr1	1673009	1680632	Chr1	198822	1891260	AQCQ036	AQCQ036-TSDWT	TO:0000382	Yield	1000-seed weight	TSDWT	NO
LOC_Os01g03914.3	Chr1	1673009	1680632	Chr1	1039086	5558814	AQCF002	AQCF002-SPKNB	TO:0000456	Yield	spikelet number	SPKNB	NO
LOC_Os01g03914.3	Chr1	1673009	1680632	Chr1	1039086	5558814	AQCF016	AQCF016-SPKNB	TO:0000456	Yield	spikelet number	SPKNB	NO
LOC_Os01g03914.3	Chr1	1673009	1680632	Chr1	1039086	5558814	AQCF028	AQCF028-SPKNB	TO:0000456	Yield	spikelet number	SPKNB	NO
LOC_Os01g03914.3	Chr1	1673009	1680632	Chr1	1039086	5558814	AQCF001	AQCF001-FGRNB	TO:0000447	Yield	filled grain number	FGRNB	NO
LOC_Os01g03914.3	Chr1	1673009	1680632	Chr1	1039086	5558814	AQCF015	AQCF015-FGRNB	TO:0000447	Yield	filled grain number	FGRNB	NO
LOC_Os01g03914.3	Chr1	1673009	1680632	Chr1	1039086	5558814	AQCF027	AQCF027-FGRNB	TO:0000447	Yield	filled grain number	FGRNB	NO
LOC_Os01g03914.3	Chr1	1673009	1680632	Chr1	1039086	5558814	AQCF029	AQCF029-TSDWT	TO:0000382	Yield	1000-seed weight	TSDWT	NO
LOC_Os01g03914.3	Chr1	1673009	1680632	Chr1	1404695	10491821	AQDY003	AQDY003-PNNB	TO:0000152	Yield	panicle number	PNNB	NO
LOC_Os01g03914.3	Chr1	1673009	1680632	Chr1	1404695	10491821	AQDY005	AQDY005-PNNB	TO:0000152	Yield	panicle number	PNNB	NO
LOC_Os01g03914.3	Chr1	1673009	1680632	Chr1	1404695	10491821	AQDY008	AQDY008-PNNB	TO:0000152	Yield	panicle number	PNNB	NO
LOC_Os01g03914.3	Chr1	1673009	1680632	Chr1	1404695	10491821	AQDY009	AQDY009-PNNB	TO:0000152	Yield	panicle number	PNNB	NO
LOC_Os01g03914.3	Chr1	1673009	1680632	Chr1	647235	9821253	CQW1	CQW1-SPKNB	TO:0000456	Yield	spikelet number	SPKNB	NO
LOC_Os01g03914.3	Chr1	1673009	1680632	Chr1	647235	15623428	CQN53	CQN53-SPKNB	TO:0000456	Yield	spikelet number	SPKNB	NO
LOC_Os01g03914.3	Chr1	1673009	1680632	Chr1	647235	15623428	CQN45	CQN45-PNWT	TO:0000014	Yield	panicle weight	PNWT	NO
LOC_Os01g03940.1	Chr1	1684740	1685880	Chr1	198822	1891260	AQGI132	AQGI132-BIOMYLD	TO:0000327	Yield	biomass yield	BIOMYLD	NO
LOC_Os01g03940.1	Chr1	1684740	1685880	Chr1	198822	1891260	AQGI161	AQGI161-BIOMYLD	TO:0000327	Yield	biomass yield	BIOMYLD	NO
LOC_Os01g03940.1	Chr1	1684740	1685880	Chr1	198822	1891260	AQGI197	AQGI197-TBIOMYLD	TO:0000457	Yield	total biomass yield	TBIOMYLD	NO
LOC_Os01g03940.1	Chr1	1684740	1685880	Chr1	198822	1891260	AQGI217	AQGI217-TBIOMYLD	TO:0000457	Yield	total biomass yield	TBIOMYLD	NO
LOC_Os01g03940.1	Chr1	1684740	1685880	Chr1	198822	1891260	AQCQ009	AQCQ009-GRNB	TO:0000445	Yield	grain number	GRNB	NO
LOC_Os01g03940.1	Chr1	1684740	1685880	Chr1	198822	1891260	AQCQ001	AQCQ001-GRYLDPPL	TO:0000449	Yield	grain yield per plant	GRYLDPPL	NO
LOC_Os01g03940.1	Chr1	1684740	1685880	Chr1	198822	1891260	AQCQ021	AQCQ021-GRYLDPPL	TO:0000449	Yield	grain yield per plant	GRYLDPPL	NO
LOC_Os01g03940.1	Chr1	1684740	1685880	Chr1	198822	1891260	AQCQ014	AQCQ014-TSDWT	TO:0000382	Yield	1000-seed weight	TSDWT	NO
LOC_Os01g03940.1	Chr1	1684740	1685880	Chr1	198822	1891260	AQCQ036	AQCQ036-TSDWT	TO:0000382	Yield	1000-seed weight	TSDWT	NO
LOC_Os01g03940.1	Chr1	1684740	1685880	Chr1	1039086	5558814	AQCF002	AQCF002-SPKNB	TO:0000456	Yield	spikelet number	SPKNB	NO
LOC_Os01g03940.1	Chr1	1684740	1685880	Chr1	1039086	5558814	AQCF016	AQCF016-SPKNB	TO:0000456	Yield	spikelet number	SPKNB	NO
LOC_Os01g03940.1	Chr1	1684740	1685880	Chr1	1039086	5558814	AQCF028	AQCF028-SPKNB	TO:0000456	Yield	spikelet number	SPKNB	NO
LOC_Os01g03940.1	Chr1	1684740	1685880	Chr1	1039086	5558814	AQCF001	AQCF001-FGRNB	TO:0000447	Yield	filled grain number	FGRNB	NO
LOC_Os01g03940.1	Chr1	1684740	1685880	Chr1	1039086	5558814	AQCF015	AQCF015-FGRNB	TO:0000447	Yield	filled grain number	FGRNB	NO
LOC_Os01g03940.1	Chr1	1684740	1685880	Chr1	1039086	5558814	AQCF027	AQCF027-FGRNB	TO:0000447	Yield	filled grain number	FGRNB	NO
LOC_Os01g03940.1	Chr1	1684740	1685880	Chr1	1039086	5558814	AQCF029	AQCF029-TSDWT	TO:0000382	Yield	1000-seed weight	TSDWT	NO
LOC_Os01g03940.1	Chr1	1684740	1685880	Chr1	1404695	10491821	AQDY003	AQDY003-PNNB	TO:0000152	Yield	panicle number	PNNB	NO
LOC_Os01g03940.1	Chr1	1684740	1685880	Chr1	1404695	10491821	AQDY005	AQDY005-PNNB	TO:0000152	Yield	panicle number	PNNB	NO
LOC_Os01g03940.1	Chr1	1684740	1685880	Chr1	1404695	10491821	AQDY008	AQDY008-PNNB	TO:0000152	Yield	panicle number	PNNB	NO
LOC_Os01g03940.1	Chr1	1684740	1685880	Chr1	1404695	10491821	AQDY009	AQDY009-PNNB	TO:0000152	Yield	panicle number	PNNB	NO
LOC_Os01g03940.1	Chr1	1684740	1685880	Chr1	647235	9821253	CQW1	CQW1-SPKNB	TO:0000456	Yield	spikelet number	SPKNB	NO
LOC_Os01g03940.1	Chr1	1684740	1685880	Chr1	647235	15623428	CQN53	CQN53-SPKNB	TO:0000456	Yield	spikelet number	SPKNB	NO
LOC_Os01g03940.1	Chr1	1684740	1685880	Chr1	647235	15623428	CQN45	CQN45-PNWT	TO:0000014	Yield	panicle weight	PNWT	NO
LOC_Os01g04280.1	Chr1	1902735	1905247	Chr1	1890153	4754502	AQGI160	AQGI160-BIOMYLD	TO:0000327	Yield	biomass yield	BIOMYLD	NO
LOC_Os01g04280.1	Chr1	1902735	1905247	Chr1	1890153	4754502	AQGI162	AQGI162-BIOMYLD	TO:0000327	Yield	biomass yield	BIOMYLD	NO
LOC_Os01g04280.1	Chr1	1902735	1905247	Chr1	1890153	4635870	AQCQ029	AQCQ029-GRNB	TO:0000445	Yield	grain number	GRNB	NO
LOC_Os01g04280.1	Chr1	1902735	1905247	Chr1	1039086	5558814	AQCF002	AQCF002-SPKNB	TO:0000456	Yield	spikelet number	SPKNB	NO
LOC_Os01g04280.1	Chr1	1902735	1905247	Chr1	1039086	5558814	AQCF016	AQCF016-SPKNB	TO:0000456	Yield	spikelet number	SPKNB	NO
LOC_Os01g04280.1	Chr1	1902735	1905247	Chr1	1039086	5558814	AQCF028	AQCF028-SPKNB	TO:0000456	Yield	spikelet number	SPKNB	NO
LOC_Os01g04280.1	Chr1	1902735	1905247	Chr1	1039086	5558814	AQCF001	AQCF001-FGRNB	TO:0000447	Yield	filled grain number	FGRNB	NO
LOC_Os01g04280.1	Chr1	1902735	1905247	Chr1	1039086	5558814	AQCF015	AQCF015-FGRNB	TO:0000447	Yield	filled grain number	FGRNB	NO
LOC_Os01g04280.1	Chr1	1902735	1905247	Chr1	1039086	5558814	AQCF027	AQCF027-FGRNB	TO:0000447	Yield	filled grain number	FGRNB	NO
LOC_Os01g04280.1	Chr1	1902735	1905247	Chr1	1039086	5558814	AQCF029	AQCF029-TSDWT	TO:0000382	Yield	1000-seed weight	TSDWT	NO
LOC_Os01g04280.1	Chr1	1902735	1905247	Chr1	1404695	10491821	AQDY003	AQDY003-PNNB	TO:0000152	Yield	panicle number	PNNB	NO
LOC_Os01g04280.1	Chr1	1902735	1905247	Chr1	1404695	10491821	AQDY005	AQDY005-PNNB	TO:0000152	Yield	panicle number	PNNB	NO
LOC_Os01g04280.1	Chr1	1902735	1905247	Chr1	1404695	10491821	AQDY008	AQDY008-PNNB	TO:0000152	Yield	panicle number	PNNB	NO
LOC_Os01g04280.1	Chr1	1902735	1905247	Chr1	1404695	10491821	AQDY009	AQDY009-PNNB	TO:0000152	Yield	panicle number	PNNB	NO
LOC_Os01g04280.1	Chr1	1902735	1905247	Chr1	647235	9821253	CQW1	CQW1-SPKNB	TO:0000456	Yield	spikelet number	SPKNB	NO
LOC_Os01g04280.1	Chr1	1902735	1905247	Chr1	647235	15623428	CQN53	CQN53-SPKNB	TO:0000456	Yield	spikelet number	SPKNB	NO
LOC_Os01g04280.1	Chr1	1902735	1905247	Chr1	647235	15623428	CQN45	CQN45-PNWT	TO:0000014	Yield	panicle weight	PNWT	NO
LOC_Os01g04520.1	Chr1	2014820	2018057	Chr1	1890153	4754502	AQGI160	AQGI160-BIOMYLD	TO:0000327	Yield	biomass yield	BIOMYLD	NO
LOC_Os01g04520.1	Chr1	2014820	2018057	Chr1	1890153	4754502	AQGI162	AQGI162-BIOMYLD	TO:0000327	Yield	biomass yield	BIOMYLD	NO
LOC_Os01g04520.1	Chr1	2014820	2018057	Chr1	1890153	4635870	AQCQ029	AQCQ029-GRNB	TO:0000445	Yield	grain number	GRNB	NO
LOC_Os01g04520.1	Chr1	2014820	2018057	Chr1	1039086	5558814	AQCF002	AQCF002-SPKNB	TO:0000456	Yield	spikelet number	SPKNB	NO
LOC_Os01g04520.1	Chr1	2014820	2018057	Chr1	1039086	5558814	AQCF016	AQCF016-SPKNB	TO:0000456	Yield	spikelet number	SPKNB	NO
LOC_Os01g04520.1	Chr1	2014820	2018057	Chr1	1039086	5558814	AQCF028	AQCF028-SPKNB	TO:0000456	Yield	spikelet number	SPKNB	NO
LOC_Os01g04520.1	Chr1	2014820	2018057	Chr1	1039086	5558814	AQCF001	AQCF001-FGRNB	TO:0000447	Yield	filled grain number	FGRNB	NO
LOC_Os01g04520.1	Chr1	2014820	2018057	Chr1	1039086	5558814	AQCF015	AQCF015-FGRNB	TO:0000447	Yield	filled grain number	FGRNB	NO
LOC_Os01g04520.1	Chr1	2014820	2018057	Chr1	1039086	5558814	AQCF027	AQCF027-FGRNB	TO:0000447	Yield	filled grain number	FGRNB	NO
LOC_Os01g04520.1	Chr1	2014820	2018057	Chr1	1039086	5558814	AQCF029	AQCF029-TSDWT	TO:0000382	Yield	1000-seed weight	TSDWT	NO
LOC_Os01g04520.1	Chr1	2014820	2018057	Chr1	1404695	10491821	AQDY003	AQDY003-PNNB	TO:0000152	Yield	panicle number	PNNB	NO
LOC_Os01g04520.1	Chr1	2014820	2018057	Chr1	1404695	10491821	AQDY005	AQDY005-PNNB	TO:0000152	Yield	panicle number	PNNB	NO
LOC_Os01g04520.1	Chr1	2014820	2018057	Chr1	1404695	10491821	AQDY008	AQDY008-PNNB	TO:0000152	Yield	panicle number	PNNB	NO
LOC_Os01g04520.1	Chr1	2014820	2018057	Chr1	1404695	10491821	AQDY009	AQDY009-PNNB	TO:0000152	Yield	panicle number	PNNB	NO
LOC_Os01g04520.1	Chr1	2014820	2018057	Chr1	647235	9821253	CQW1	CQW1-SPKNB	TO:0000456	Yield	spikelet number	SPKNB	NO
LOC_Os01g04520.1	Chr1	2014820	2018057	Chr1	647235	15623428	CQN53	CQN53-SPKNB	TO:0000456	Yield	spikelet number	SPKNB	NO
LOC_Os01g04520.1	Chr1	2014820	2018057	Chr1	647235	15623428	CQN45	CQN45-PNWT	TO:0000014	Yield	panicle weight	PNWT	NO
LOC_Os01g04950.1	Chr1	2292110	2298407	Chr1	1890153	4754502	AQGI160	AQGI160-BIOMYLD	TO:0000327	Yield	biomass yield	BIOMYLD	NO
LOC_Os01g04950.1	Chr1	2292110	2298407	Chr1	1890153	4754502	AQGI162	AQGI162-BIOMYLD	TO:0000327	Yield	biomass yield	BIOMYLD	NO
LOC_Os01g04950.1	Chr1	2292110	2298407	Chr1	1890153	4635870	AQCQ029	AQCQ029-GRNB	TO:0000445	Yield	grain number	GRNB	NO
LOC_Os01g04950.1	Chr1	2292110	2298407	Chr1	1039086	5558814	AQCF002	AQCF002-SPKNB	TO:0000456	Yield	spikelet number	SPKNB	NO
LOC_Os01g04950.1	Chr1	2292110	2298407	Chr1	1039086	5558814	AQCF016	AQCF016-SPKNB	TO:0000456	Yield	spikelet number	SPKNB	NO
LOC_Os01g04950.1	Chr1	2292110	2298407	Chr1	1039086	5558814	AQCF028	AQCF028-SPKNB	TO:0000456	Yield	spikelet number	SPKNB	NO
LOC_Os01g04950.1	Chr1	2292110	2298407	Chr1	1039086	5558814	AQCF001	AQCF001-FGRNB	TO:0000447	Yield	filled grain number	FGRNB	NO
LOC_Os01g04950.1	Chr1	2292110	2298407	Chr1	1039086	5558814	AQCF015	AQCF015-FGRNB	TO:0000447	Yield	filled grain number	FGRNB	NO
LOC_Os01g04950.1	Chr1	2292110	2298407	Chr1	1039086	5558814	AQCF027	AQCF027-FGRNB	TO:0000447	Yield	filled grain number	FGRNB	NO
LOC_Os01g04950.1	Chr1	2292110	2298407	Chr1	1039086	5558814	AQCF029	AQCF029-TSDWT	TO:0000382	Yield	1000-seed weight	TSDWT	NO
LOC_Os01g04950.1	Chr1	2292110	2298407	Chr1	1404695	10491821	AQDY003	AQDY003-PNNB	TO:0000152	Yield	panicle number	PNNB	NO
LOC_Os01g04950.1	Chr1	2292110	2298407	Chr1	1404695	10491821	AQDY005	AQDY005-PNNB	TO:0000152	Yield	panicle number	PNNB	NO
LOC_Os01g04950.1	Chr1	2292110	2298407	Chr1	1404695	10491821	AQDY008	AQDY008-PNNB	TO:0000152	Yield	panicle number	PNNB	NO
LOC_Os01g04950.1	Chr1	2292110	2298407	Chr1	1404695	10491821	AQDY009	AQDY009-PNNB	TO:0000152	Yield	panicle number	PNNB	NO
LOC_Os01g04950.1	Chr1	2292110	2298407	Chr1	647235	9821253	CQW1	CQW1-SPKNB	TO:0000456	Yield	spikelet number	SPKNB	NO
LOC_Os01g04950.1	Chr1	2292110	2298407	Chr1	647235	15623428	CQN53	CQN53-SPKNB	TO:0000456	Yield	spikelet number	SPKNB	NO
LOC_Os01g04950.1	Chr1	2292110	2298407	Chr1	647235	15623428	CQN45	CQN45-PNWT	TO:0000014	Yield	panicle weight	PNWT	NO
LOC_Os01g04950.2	Chr1	2292110	2298407	Chr1	1890153	4754502	AQGI160	AQGI160-BIOMYLD	TO:0000327	Yield	biomass yield	BIOMYLD	NO
LOC_Os01g04950.2	Chr1	2292110	2298407	Chr1	1890153	4754502	AQGI162	AQGI162-BIOMYLD	TO:0000327	Yield	biomass yield	BIOMYLD	NO
LOC_Os01g04950.2	Chr1	2292110	2298407	Chr1	1890153	4635870	AQCQ029	AQCQ029-GRNB	TO:0000445	Yield	grain number	GRNB	NO
LOC_Os01g04950.2	Chr1	2292110	2298407	Chr1	1039086	5558814	AQCF002	AQCF002-SPKNB	TO:0000456	Yield	spikelet number	SPKNB	NO
LOC_Os01g04950.2	Chr1	2292110	2298407	Chr1	1039086	5558814	AQCF016	AQCF016-SPKNB	TO:0000456	Yield	spikelet number	SPKNB	NO
LOC_Os01g04950.2	Chr1	2292110	2298407	Chr1	1039086	5558814	AQCF028	AQCF028-SPKNB	TO:0000456	Yield	spikelet number	SPKNB	NO
LOC_Os01g04950.2	Chr1	2292110	2298407	Chr1	1039086	5558814	AQCF001	AQCF001-FGRNB	TO:0000447	Yield	filled grain number	FGRNB	NO
LOC_Os01g04950.2	Chr1	2292110	2298407	Chr1	1039086	5558814	AQCF015	AQCF015-FGRNB	TO:0000447	Yield	filled grain number	FGRNB	NO
LOC_Os01g04950.2	Chr1	2292110	2298407	Chr1	1039086	5558814	AQCF027	AQCF027-FGRNB	TO:0000447	Yield	filled grain number	FGRNB	NO
LOC_Os01g04950.2	Chr1	2292110	2298407	Chr1	1039086	5558814	AQCF029	AQCF029-TSDWT	TO:0000382	Yield	1000-seed weight	TSDWT	NO
LOC_Os01g04950.2	Chr1	2292110	2298407	Chr1	1404695	10491821	AQDY003	AQDY003-PNNB	TO:0000152	Yield	panicle number	PNNB	NO
LOC_Os01g04950.2	Chr1	2292110	2298407	Chr1	1404695	10491821	AQDY005	AQDY005-PNNB	TO:0000152	Yield	panicle number	PNNB	NO
LOC_Os01g04950.2	Chr1	2292110	2298407	Chr1	1404695	10491821	AQDY008	AQDY008-PNNB	TO:0000152	Yield	panicle number	PNNB	NO
LOC_Os01g04950.2	Chr1	2292110	2298407	Chr1	1404695	10491821	AQDY009	AQDY009-PNNB	TO:0000152	Yield	panicle number	PNNB	NO
LOC_Os01g04950.2	Chr1	2292110	2298407	Chr1	647235	9821253	CQW1	CQW1-SPKNB	TO:0000456	Yield	spikelet number	SPKNB	NO
LOC_Os01g04950.2	Chr1	2292110	2298407	Chr1	647235	15623428	CQN53	CQN53-SPKNB	TO:0000456	Yield	spikelet number	SPKNB	NO
LOC_Os01g04950.2	Chr1	2292110	2298407	Chr1	647235	15623428	CQN45	CQN45-PNWT	TO:0000014	Yield	panicle weight	PNWT	NO
LOC_Os01g04950.3	Chr1	2292110	2298407	Chr1	1890153	4754502	AQGI160	AQGI160-BIOMYLD	TO:0000327	Yield	biomass yield	BIOMYLD	NO
LOC_Os01g04950.3	Chr1	2292110	2298407	Chr1	1890153	4754502	AQGI162	AQGI162-BIOMYLD	TO:0000327	Yield	biomass yield	BIOMYLD	NO
LOC_Os01g04950.3	Chr1	2292110	2298407	Chr1	1890153	4635870	AQCQ029	AQCQ029-GRNB	TO:0000445	Yield	grain number	GRNB	NO
LOC_Os01g04950.3	Chr1	2292110	2298407	Chr1	1039086	5558814	AQCF002	AQCF002-SPKNB	TO:0000456	Yield	spikelet number	SPKNB	NO
LOC_Os01g04950.3	Chr1	2292110	2298407	Chr1	1039086	5558814	AQCF016	AQCF016-SPKNB	TO:0000456	Yield	spikelet number	SPKNB	NO
LOC_Os01g04950.3	Chr1	2292110	2298407	Chr1	1039086	5558814	AQCF028	AQCF028-SPKNB	TO:0000456	Yield	spikelet number	SPKNB	NO
LOC_Os01g04950.3	Chr1	2292110	2298407	Chr1	1039086	5558814	AQCF001	AQCF001-FGRNB	TO:0000447	Yield	filled grain number	FGRNB	NO
LOC_Os01g04950.3	Chr1	2292110	2298407	Chr1	1039086	5558814	AQCF015	AQCF015-FGRNB	TO:0000447	Yield	filled grain number	FGRNB	NO
LOC_Os01g04950.3	Chr1	2292110	2298407	Chr1	1039086	5558814	AQCF027	AQCF027-FGRNB	TO:0000447	Yield	filled grain number	FGRNB	NO
LOC_Os01g04950.3	Chr1	2292110	2298407	Chr1	1039086	5558814	AQCF029	AQCF029-TSDWT	TO:0000382	Yield	1000-seed weight	TSDWT	NO
LOC_Os01g04950.3	Chr1	2292110	2298407	Chr1	1404695	10491821	AQDY003	AQDY003-PNNB	TO:0000152	Yield	panicle number	PNNB	NO
LOC_Os01g04950.3	Chr1	2292110	2298407	Chr1	1404695	10491821	AQDY005	AQDY005-PNNB	TO:0000152	Yield	panicle number	PNNB	NO
LOC_Os01g04950.3	Chr1	2292110	2298407	Chr1	1404695	10491821	AQDY008	AQDY008-PNNB	TO:0000152	Yield	panicle number	PNNB	NO
LOC_Os01g04950.3	Chr1	2292110	2298407	Chr1	1404695	10491821	AQDY009	AQDY009-PNNB	TO:0000152	Yield	panicle number	PNNB	NO
LOC_Os01g04950.3	Chr1	2292110	2298407	Chr1	647235	9821253	CQW1	CQW1-SPKNB	TO:0000456	Yield	spikelet number	SPKNB	NO
LOC_Os01g04950.3	Chr1	2292110	2298407	Chr1	647235	15623428	CQN53	CQN53-SPKNB	TO:0000456	Yield	spikelet number	SPKNB	NO
LOC_Os01g04950.3	Chr1	2292110	2298407	Chr1	647235	15623428	CQN45	CQN45-PNWT	TO:0000014	Yield	panicle weight	PNWT	NO
LOC_Os01g04950.4	Chr1	2292110	2298407	Chr1	1890153	4754502	AQGI160	AQGI160-BIOMYLD	TO:0000327	Yield	biomass yield	BIOMYLD	NO
LOC_Os01g04950.4	Chr1	2292110	2298407	Chr1	1890153	4754502	AQGI162	AQGI162-BIOMYLD	TO:0000327	Yield	biomass yield	BIOMYLD	NO
LOC_Os01g04950.4	Chr1	2292110	2298407	Chr1	1890153	4635870	AQCQ029	AQCQ029-GRNB	TO:0000445	Yield	grain number	GRNB	NO
LOC_Os01g04950.4	Chr1	2292110	2298407	Chr1	1039086	5558814	AQCF002	AQCF002-SPKNB	TO:0000456	Yield	spikelet number	SPKNB	NO
LOC_Os01g04950.4	Chr1	2292110	2298407	Chr1	1039086	5558814	AQCF016	AQCF016-SPKNB	TO:0000456	Yield	spikelet number	SPKNB	NO
LOC_Os01g04950.4	Chr1	2292110	2298407	Chr1	1039086	5558814	AQCF028	AQCF028-SPKNB	TO:0000456	Yield	spikelet number	SPKNB	NO
LOC_Os01g04950.4	Chr1	2292110	2298407	Chr1	1039086	5558814	AQCF001	AQCF001-FGRNB	TO:0000447	Yield	filled grain number	FGRNB	NO
LOC_Os01g04950.4	Chr1	2292110	2298407	Chr1	1039086	5558814	AQCF015	AQCF015-FGRNB	TO:0000447	Yield	filled grain number	FGRNB	NO
LOC_Os01g04950.4	Chr1	2292110	2298407	Chr1	1039086	5558814	AQCF027	AQCF027-FGRNB	TO:0000447	Yield	filled grain number	FGRNB	NO
LOC_Os01g04950.4	Chr1	2292110	2298407	Chr1	1039086	5558814	AQCF029	AQCF029-TSDWT	TO:0000382	Yield	1000-seed weight	TSDWT	NO
LOC_Os01g04950.4	Chr1	2292110	2298407	Chr1	1404695	10491821	AQDY003	AQDY003-PNNB	TO:0000152	Yield	panicle number	PNNB	NO
LOC_Os01g04950.4	Chr1	2292110	2298407	Chr1	1404695	10491821	AQDY005	AQDY005-PNNB	TO:0000152	Yield	panicle number	PNNB	NO
LOC_Os01g04950.4	Chr1	2292110	2298407	Chr1	1404695	10491821	AQDY008	AQDY008-PNNB	TO:0000152	Yield	panicle number	PNNB	NO
LOC_Os01g04950.4	Chr1	2292110	2298407	Chr1	1404695	10491821	AQDY009	AQDY009-PNNB	TO:0000152	Yield	panicle number	PNNB	NO
LOC_Os01g04950.4	Chr1	2292110	2298407	Chr1	647235	9821253	CQW1	CQW1-SPKNB	TO:0000456	Yield	spikelet number	SPKNB	NO
LOC_Os01g04950.4	Chr1	2292110	2298407	Chr1	647235	15623428	CQN53	CQN53-SPKNB	TO:0000456	Yield	spikelet number	SPKNB	NO
LOC_Os01g04950.4	Chr1	2292110	2298407	Chr1	647235	15623428	CQN45	CQN45-PNWT	TO:0000014	Yield	panicle weight	PNWT	NO
LOC_Os01g05810.1	Chr1	2776972	2781775	Chr1	1890153	4754502	AQGI160	AQGI160-BIOMYLD	TO:0000327	Yield	biomass yield	BIOMYLD	NO
LOC_Os01g05810.1	Chr1	2776972	2781775	Chr1	1890153	4754502	AQGI162	AQGI162-BIOMYLD	TO:0000327	Yield	biomass yield	BIOMYLD	NO
LOC_Os01g05810.1	Chr1	2776972	2781775	Chr1	1890153	4635870	AQCQ029	AQCQ029-GRNB	TO:0000445	Yield	grain number	GRNB	NO
LOC_Os01g05810.1	Chr1	2776972	2781775	Chr1	1039086	5558814	AQCF002	AQCF002-SPKNB	TO:0000456	Yield	spikelet number	SPKNB	NO
LOC_Os01g05810.1	Chr1	2776972	2781775	Chr1	1039086	5558814	AQCF016	AQCF016-SPKNB	TO:0000456	Yield	spikelet number	SPKNB	NO
LOC_Os01g05810.1	Chr1	2776972	2781775	Chr1	1039086	5558814	AQCF028	AQCF028-SPKNB	TO:0000456	Yield	spikelet number	SPKNB	NO
LOC_Os01g05810.1	Chr1	2776972	2781775	Chr1	1039086	5558814	AQCF001	AQCF001-FGRNB	TO:0000447	Yield	filled grain number	FGRNB	NO
LOC_Os01g05810.1	Chr1	2776972	2781775	Chr1	1039086	5558814	AQCF015	AQCF015-FGRNB	TO:0000447	Yield	filled grain number	FGRNB	NO
LOC_Os01g05810.1	Chr1	2776972	2781775	Chr1	1039086	5558814	AQCF027	AQCF027-FGRNB	TO:0000447	Yield	filled grain number	FGRNB	NO
LOC_Os01g05810.1	Chr1	2776972	2781775	Chr1	1039086	5558814	AQCF029	AQCF029-TSDWT	TO:0000382	Yield	1000-seed weight	TSDWT	NO
LOC_Os01g05810.1	Chr1	2776972	2781775	Chr1	1404695	10491821	AQDY003	AQDY003-PNNB	TO:0000152	Yield	panicle number	PNNB	NO
LOC_Os01g05810.1	Chr1	2776972	2781775	Chr1	1404695	10491821	AQDY005	AQDY005-PNNB	TO:0000152	Yield	panicle number	PNNB	NO
LOC_Os01g05810.1	Chr1	2776972	2781775	Chr1	1404695	10491821	AQDY008	AQDY008-PNNB	TO:0000152	Yield	panicle number	PNNB	NO
LOC_Os01g05810.1	Chr1	2776972	2781775	Chr1	1404695	10491821	AQDY009	AQDY009-PNNB	TO:0000152	Yield	panicle number	PNNB	NO
LOC_Os01g05810.1	Chr1	2776972	2781775	Chr1	647235	9821253	CQW1	CQW1-SPKNB	TO:0000456	Yield	spikelet number	SPKNB	NO
LOC_Os01g05810.1	Chr1	2776972	2781775	Chr1	647235	15623428	CQN53	CQN53-SPKNB	TO:0000456	Yield	spikelet number	SPKNB	NO
LOC_Os01g05810.1	Chr1	2776972	2781775	Chr1	647235	15623428	CQN45	CQN45-PNWT	TO:0000014	Yield	panicle weight	PNWT	NO
LOC_Os01g05870.1	Chr1	2810312	2815017	Chr1	1890153	4754502	AQGI160	AQGI160-BIOMYLD	TO:0000327	Yield	biomass yield	BIOMYLD	NO
LOC_Os01g05870.1	Chr1	2810312	2815017	Chr1	1890153	4754502	AQGI162	AQGI162-BIOMYLD	TO:0000327	Yield	biomass yield	BIOMYLD	NO
LOC_Os01g05870.1	Chr1	2810312	2815017	Chr1	1890153	4635870	AQCQ029	AQCQ029-GRNB	TO:0000445	Yield	grain number	GRNB	NO
LOC_Os01g05870.1	Chr1	2810312	2815017	Chr1	1039086	5558814	AQCF002	AQCF002-SPKNB	TO:0000456	Yield	spikelet number	SPKNB	NO
LOC_Os01g05870.1	Chr1	2810312	2815017	Chr1	1039086	5558814	AQCF016	AQCF016-SPKNB	TO:0000456	Yield	spikelet number	SPKNB	NO
LOC_Os01g05870.1	Chr1	2810312	2815017	Chr1	1039086	5558814	AQCF028	AQCF028-SPKNB	TO:0000456	Yield	spikelet number	SPKNB	NO
LOC_Os01g05870.1	Chr1	2810312	2815017	Chr1	1039086	5558814	AQCF001	AQCF001-FGRNB	TO:0000447	Yield	filled grain number	FGRNB	NO
LOC_Os01g05870.1	Chr1	2810312	2815017	Chr1	1039086	5558814	AQCF015	AQCF015-FGRNB	TO:0000447	Yield	filled grain number	FGRNB	NO
LOC_Os01g05870.1	Chr1	2810312	2815017	Chr1	1039086	5558814	AQCF027	AQCF027-FGRNB	TO:0000447	Yield	filled grain number	FGRNB	NO
LOC_Os01g05870.1	Chr1	2810312	2815017	Chr1	1039086	5558814	AQCF029	AQCF029-TSDWT	TO:0000382	Yield	1000-seed weight	TSDWT	NO
LOC_Os01g05870.1	Chr1	2810312	2815017	Chr1	1404695	10491821	AQDY003	AQDY003-PNNB	TO:0000152	Yield	panicle number	PNNB	NO
LOC_Os01g05870.1	Chr1	2810312	2815017	Chr1	1404695	10491821	AQDY005	AQDY005-PNNB	TO:0000152	Yield	panicle number	PNNB	NO
LOC_Os01g05870.1	Chr1	2810312	2815017	Chr1	1404695	10491821	AQDY008	AQDY008-PNNB	TO:0000152	Yield	panicle number	PNNB	NO
LOC_Os01g05870.1	Chr1	2810312	2815017	Chr1	1404695	10491821	AQDY009	AQDY009-PNNB	TO:0000152	Yield	panicle number	PNNB	NO
LOC_Os01g05870.1	Chr1	2810312	2815017	Chr1	647235	9821253	CQW1	CQW1-SPKNB	TO:0000456	Yield	spikelet number	SPKNB	NO
LOC_Os01g05870.1	Chr1	2810312	2815017	Chr1	647235	15623428	CQN53	CQN53-SPKNB	TO:0000456	Yield	spikelet number	SPKNB	NO
LOC_Os01g05870.1	Chr1	2810312	2815017	Chr1	647235	15623428	CQN45	CQN45-PNWT	TO:0000014	Yield	panicle weight	PNWT	NO
LOC_Os01g06310.1	Chr1	2999575	3001204	Chr1	1890153	4754502	AQGI160	AQGI160-BIOMYLD	TO:0000327	Yield	biomass yield	BIOMYLD	NO
LOC_Os01g06310.1	Chr1	2999575	3001204	Chr1	1890153	4754502	AQGI162	AQGI162-BIOMYLD	TO:0000327	Yield	biomass yield	BIOMYLD	NO
LOC_Os01g06310.1	Chr1	2999575	3001204	Chr1	1890153	4635870	AQCQ029	AQCQ029-GRNB	TO:0000445	Yield	grain number	GRNB	NO
LOC_Os01g06310.1	Chr1	2999575	3001204	Chr1	1039086	5558814	AQCF002	AQCF002-SPKNB	TO:0000456	Yield	spikelet number	SPKNB	NO
LOC_Os01g06310.1	Chr1	2999575	3001204	Chr1	1039086	5558814	AQCF016	AQCF016-SPKNB	TO:0000456	Yield	spikelet number	SPKNB	NO
LOC_Os01g06310.1	Chr1	2999575	3001204	Chr1	1039086	5558814	AQCF028	AQCF028-SPKNB	TO:0000456	Yield	spikelet number	SPKNB	NO
LOC_Os01g06310.1	Chr1	2999575	3001204	Chr1	1039086	5558814	AQCF001	AQCF001-FGRNB	TO:0000447	Yield	filled grain number	FGRNB	NO
LOC_Os01g06310.1	Chr1	2999575	3001204	Chr1	1039086	5558814	AQCF015	AQCF015-FGRNB	TO:0000447	Yield	filled grain number	FGRNB	NO
LOC_Os01g06310.1	Chr1	2999575	3001204	Chr1	1039086	5558814	AQCF027	AQCF027-FGRNB	TO:0000447	Yield	filled grain number	FGRNB	NO
LOC_Os01g06310.1	Chr1	2999575	3001204	Chr1	1039086	5558814	AQCF029	AQCF029-TSDWT	TO:0000382	Yield	1000-seed weight	TSDWT	NO
LOC_Os01g06310.1	Chr1	2999575	3001204	Chr1	1404695	10491821	AQDY003	AQDY003-PNNB	TO:0000152	Yield	panicle number	PNNB	NO
LOC_Os01g06310.1	Chr1	2999575	3001204	Chr1	1404695	10491821	AQDY005	AQDY005-PNNB	TO:0000152	Yield	panicle number	PNNB	NO
LOC_Os01g06310.1	Chr1	2999575	3001204	Chr1	1404695	10491821	AQDY008	AQDY008-PNNB	TO:0000152	Yield	panicle number	PNNB	NO
LOC_Os01g06310.1	Chr1	2999575	3001204	Chr1	1404695	10491821	AQDY009	AQDY009-PNNB	TO:0000152	Yield	panicle number	PNNB	NO
LOC_Os01g06310.1	Chr1	2999575	3001204	Chr1	647235	9821253	CQW1	CQW1-SPKNB	TO:0000456	Yield	spikelet number	SPKNB	NO
LOC_Os01g06310.1	Chr1	2999575	3001204	Chr1	2819089	42413852	CQN49	CQN49-SPKNB	TO:0000456	Yield	spikelet number	SPKNB	NO
LOC_Os01g06310.1	Chr1	2999575	3001204	Chr1	647235	15623428	CQN53	CQN53-SPKNB	TO:0000456	Yield	spikelet number	SPKNB	NO
LOC_Os01g06310.1	Chr1	2999575	3001204	Chr1	647235	15623428	CQN45	CQN45-PNWT	TO:0000014	Yield	panicle weight	PNWT	NO
LOC_Os01g06660.1	Chr1	3136103	3140217	Chr1	1890153	4754502	AQGI160	AQGI160-BIOMYLD	TO:0000327	Yield	biomass yield	BIOMYLD	NO
LOC_Os01g06660.1	Chr1	3136103	3140217	Chr1	1890153	4754502	AQGI162	AQGI162-BIOMYLD	TO:0000327	Yield	biomass yield	BIOMYLD	NO
LOC_Os01g06660.1	Chr1	3136103	3140217	Chr1	1890153	4635870	AQCQ029	AQCQ029-GRNB	TO:0000445	Yield	grain number	GRNB	NO
LOC_Os01g06660.1	Chr1	3136103	3140217	Chr1	1039086	5558814	AQCF002	AQCF002-SPKNB	TO:0000456	Yield	spikelet number	SPKNB	NO
LOC_Os01g06660.1	Chr1	3136103	3140217	Chr1	1039086	5558814	AQCF016	AQCF016-SPKNB	TO:0000456	Yield	spikelet number	SPKNB	NO
LOC_Os01g06660.1	Chr1	3136103	3140217	Chr1	1039086	5558814	AQCF028	AQCF028-SPKNB	TO:0000456	Yield	spikelet number	SPKNB	NO
LOC_Os01g06660.1	Chr1	3136103	3140217	Chr1	1039086	5558814	AQCF001	AQCF001-FGRNB	TO:0000447	Yield	filled grain number	FGRNB	NO
LOC_Os01g06660.1	Chr1	3136103	3140217	Chr1	1039086	5558814	AQCF015	AQCF015-FGRNB	TO:0000447	Yield	filled grain number	FGRNB	NO
LOC_Os01g06660.1	Chr1	3136103	3140217	Chr1	1039086	5558814	AQCF027	AQCF027-FGRNB	TO:0000447	Yield	filled grain number	FGRNB	NO
LOC_Os01g06660.1	Chr1	3136103	3140217	Chr1	1039086	5558814	AQCF029	AQCF029-TSDWT	TO:0000382	Yield	1000-seed weight	TSDWT	NO
LOC_Os01g06660.1	Chr1	3136103	3140217	Chr1	1404695	10491821	AQDY003	AQDY003-PNNB	TO:0000152	Yield	panicle number	PNNB	NO
LOC_Os01g06660.1	Chr1	3136103	3140217	Chr1	1404695	10491821	AQDY005	AQDY005-PNNB	TO:0000152	Yield	panicle number	PNNB	NO
LOC_Os01g06660.1	Chr1	3136103	3140217	Chr1	1404695	10491821	AQDY008	AQDY008-PNNB	TO:0000152	Yield	panicle number	PNNB	NO
LOC_Os01g06660.1	Chr1	3136103	3140217	Chr1	1404695	10491821	AQDY009	AQDY009-PNNB	TO:0000152	Yield	panicle number	PNNB	NO
LOC_Os01g06660.1	Chr1	3136103	3140217	Chr1	647235	9821253	CQW1	CQW1-SPKNB	TO:0000456	Yield	spikelet number	SPKNB	NO
LOC_Os01g06660.1	Chr1	3136103	3140217	Chr1	3050029	10491821	AQBK030	AQBK030-SPKNB	TO:0000456	Yield	spikelet number	SPKNB	NO
LOC_Os01g06660.1	Chr1	3136103	3140217	Chr1	2819089	42413852	CQN49	CQN49-SPKNB	TO:0000456	Yield	spikelet number	SPKNB	NO
LOC_Os01g06660.1	Chr1	3136103	3140217	Chr1	647235	15623428	CQN53	CQN53-SPKNB	TO:0000456	Yield	spikelet number	SPKNB	NO
LOC_Os01g06660.1	Chr1	3136103	3140217	Chr1	647235	15623428	CQN45	CQN45-PNWT	TO:0000014	Yield	panicle weight	PNWT	NO
LOC_Os01g06790.1	Chr1	3222302	3226257	Chr1	1890153	4754502	AQGI160	AQGI160-BIOMYLD	TO:0000327	Yield	biomass yield	BIOMYLD	NO
LOC_Os01g06790.1	Chr1	3222302	3226257	Chr1	1890153	4754502	AQGI162	AQGI162-BIOMYLD	TO:0000327	Yield	biomass yield	BIOMYLD	NO
LOC_Os01g06790.1	Chr1	3222302	3226257	Chr1	1890153	4635870	AQCQ029	AQCQ029-GRNB	TO:0000445	Yield	grain number	GRNB	NO
LOC_Os01g06790.1	Chr1	3222302	3226257	Chr1	1039086	5558814	AQCF002	AQCF002-SPKNB	TO:0000456	Yield	spikelet number	SPKNB	NO
LOC_Os01g06790.1	Chr1	3222302	3226257	Chr1	1039086	5558814	AQCF016	AQCF016-SPKNB	TO:0000456	Yield	spikelet number	SPKNB	NO
LOC_Os01g06790.1	Chr1	3222302	3226257	Chr1	1039086	5558814	AQCF028	AQCF028-SPKNB	TO:0000456	Yield	spikelet number	SPKNB	NO
LOC_Os01g06790.1	Chr1	3222302	3226257	Chr1	1039086	5558814	AQCF001	AQCF001-FGRNB	TO:0000447	Yield	filled grain number	FGRNB	NO
LOC_Os01g06790.1	Chr1	3222302	3226257	Chr1	1039086	5558814	AQCF015	AQCF015-FGRNB	TO:0000447	Yield	filled grain number	FGRNB	NO
LOC_Os01g06790.1	Chr1	3222302	3226257	Chr1	1039086	5558814	AQCF027	AQCF027-FGRNB	TO:0000447	Yield	filled grain number	FGRNB	NO
LOC_Os01g06790.1	Chr1	3222302	3226257	Chr1	1039086	5558814	AQCF029	AQCF029-TSDWT	TO:0000382	Yield	1000-seed weight	TSDWT	NO
LOC_Os01g06790.1	Chr1	3222302	3226257	Chr1	1404695	10491821	AQDY003	AQDY003-PNNB	TO:0000152	Yield	panicle number	PNNB	NO
LOC_Os01g06790.1	Chr1	3222302	3226257	Chr1	1404695	10491821	AQDY005	AQDY005-PNNB	TO:0000152	Yield	panicle number	PNNB	NO
LOC_Os01g06790.1	Chr1	3222302	3226257	Chr1	1404695	10491821	AQDY008	AQDY008-PNNB	TO:0000152	Yield	panicle number	PNNB	NO
LOC_Os01g06790.1	Chr1	3222302	3226257	Chr1	1404695	10491821	AQDY009	AQDY009-PNNB	TO:0000152	Yield	panicle number	PNNB	NO
LOC_Os01g06790.1	Chr1	3222302	3226257	Chr1	647235	9821253	CQW1	CQW1-SPKNB	TO:0000456	Yield	spikelet number	SPKNB	NO
LOC_Os01g06790.1	Chr1	3222302	3226257	Chr1	3050029	10491821	AQBK030	AQBK030-SPKNB	TO:0000456	Yield	spikelet number	SPKNB	NO
LOC_Os01g06790.1	Chr1	3222302	3226257	Chr1	2819089	42413852	CQN49	CQN49-SPKNB	TO:0000456	Yield	spikelet number	SPKNB	NO
LOC_Os01g06790.1	Chr1	3222302	3226257	Chr1	647235	15623428	CQN53	CQN53-SPKNB	TO:0000456	Yield	spikelet number	SPKNB	NO
LOC_Os01g06790.1	Chr1	3222302	3226257	Chr1	647235	15623428	CQN45	CQN45-PNWT	TO:0000014	Yield	panicle weight	PNWT	NO
LOC_Os01g07310.1	Chr1	3446935	3450222	Chr1	1890153	4754502	AQGI160	AQGI160-BIOMYLD	TO:0000327	Yield	biomass yield	BIOMYLD	NO
LOC_Os01g07310.1	Chr1	3446935	3450222	Chr1	1890153	4754502	AQGI162	AQGI162-BIOMYLD	TO:0000327	Yield	biomass yield	BIOMYLD	NO
LOC_Os01g07310.1	Chr1	3446935	3450222	Chr1	1890153	4635870	AQCQ029	AQCQ029-GRNB	TO:0000445	Yield	grain number	GRNB	NO
LOC_Os01g07310.1	Chr1	3446935	3450222	Chr1	3445940	7862478	AQF084	AQF084-PNTIRO	TO:0000453	Yield	panicle tiller ratio	PNTIRO	NO
LOC_Os01g07310.1	Chr1	3446935	3450222	Chr1	1039086	5558814	AQCF002	AQCF002-SPKNB	TO:0000456	Yield	spikelet number	SPKNB	NO
LOC_Os01g07310.1	Chr1	3446935	3450222	Chr1	1039086	5558814	AQCF016	AQCF016-SPKNB	TO:0000456	Yield	spikelet number	SPKNB	NO
LOC_Os01g07310.1	Chr1	3446935	3450222	Chr1	1039086	5558814	AQCF028	AQCF028-SPKNB	TO:0000456	Yield	spikelet number	SPKNB	NO
LOC_Os01g07310.1	Chr1	3446935	3450222	Chr1	1039086	5558814	AQCF001	AQCF001-FGRNB	TO:0000447	Yield	filled grain number	FGRNB	NO
LOC_Os01g07310.1	Chr1	3446935	3450222	Chr1	1039086	5558814	AQCF015	AQCF015-FGRNB	TO:0000447	Yield	filled grain number	FGRNB	NO
LOC_Os01g07310.1	Chr1	3446935	3450222	Chr1	1039086	5558814	AQCF027	AQCF027-FGRNB	TO:0000447	Yield	filled grain number	FGRNB	NO
LOC_Os01g07310.1	Chr1	3446935	3450222	Chr1	1039086	5558814	AQCF029	AQCF029-TSDWT	TO:0000382	Yield	1000-seed weight	TSDWT	NO
LOC_Os01g07310.1	Chr1	3446935	3450222	Chr1	1404695	10491821	AQDY003	AQDY003-PNNB	TO:0000152	Yield	panicle number	PNNB	NO
LOC_Os01g07310.1	Chr1	3446935	3450222	Chr1	1404695	10491821	AQDY005	AQDY005-PNNB	TO:0000152	Yield	panicle number	PNNB	NO
LOC_Os01g07310.1	Chr1	3446935	3450222	Chr1	1404695	10491821	AQDY008	AQDY008-PNNB	TO:0000152	Yield	panicle number	PNNB	NO
LOC_Os01g07310.1	Chr1	3446935	3450222	Chr1	1404695	10491821	AQDY009	AQDY009-PNNB	TO:0000152	Yield	panicle number	PNNB	NO
LOC_Os01g07310.1	Chr1	3446935	3450222	Chr1	647235	9821253	CQW1	CQW1-SPKNB	TO:0000456	Yield	spikelet number	SPKNB	NO
LOC_Os01g07310.1	Chr1	3446935	3450222	Chr1	3050029	10491821	AQBK030	AQBK030-SPKNB	TO:0000456	Yield	spikelet number	SPKNB	NO
LOC_Os01g07310.1	Chr1	3446935	3450222	Chr1	3445940	15623428	AQAW023	AQAW023-SPKNB	TO:0000456	Yield	spikelet number	SPKNB	NO
LOC_Os01g07310.1	Chr1	3446935	3450222	Chr1	3445940	15623428	AQAW024	AQAW024-SPKNB	TO:0000456	Yield	spikelet number	SPKNB	NO
LOC_Os01g07310.1	Chr1	3446935	3450222	Chr1	3445940	15623428	AQAW029	AQAW029-SPKNB	TO:0000456	Yield	spikelet number	SPKNB	NO
LOC_Os01g07310.1	Chr1	3446935	3450222	Chr1	3445940	15623428	AQAW030	AQAW030-SPKNB	TO:0000456	Yield	spikelet number	SPKNB	NO
LOC_Os01g07310.1	Chr1	3446935	3450222	Chr1	3445940	15623428	AQAW032	AQAW032-FGRPCENT	TO:0000448	Yield	filled grain percentage	FGRPCENT	NO
LOC_Os01g07310.1	Chr1	3446935	3450222	Chr1	3445940	15623428	AQAW039	AQAW039-FGRPCENT	TO:0000448	Yield	filled grain percentage	FGRPCENT	NO
LOC_Os01g07310.1	Chr1	3446935	3450222	Chr1	2819089	42413852	CQN49	CQN49-SPKNB	TO:0000456	Yield	spikelet number	SPKNB	NO
LOC_Os01g07310.1	Chr1	3446935	3450222	Chr1	647235	15623428	CQN53	CQN53-SPKNB	TO:0000456	Yield	spikelet number	SPKNB	NO
LOC_Os01g07310.1	Chr1	3446935	3450222	Chr1	647235	15623428	CQN45	CQN45-PNWT	TO:0000014	Yield	panicle weight	PNWT	NO
LOC_Os01g07310.2	Chr1	3446935	3450222	Chr1	1890153	4754502	AQGI160	AQGI160-BIOMYLD	TO:0000327	Yield	biomass yield	BIOMYLD	NO
LOC_Os01g07310.2	Chr1	3446935	3450222	Chr1	1890153	4754502	AQGI162	AQGI162-BIOMYLD	TO:0000327	Yield	biomass yield	BIOMYLD	NO
LOC_Os01g07310.2	Chr1	3446935	3450222	Chr1	1890153	4635870	AQCQ029	AQCQ029-GRNB	TO:0000445	Yield	grain number	GRNB	NO
LOC_Os01g07310.2	Chr1	3446935	3450222	Chr1	3445940	7862478	AQF084	AQF084-PNTIRO	TO:0000453	Yield	panicle tiller ratio	PNTIRO	NO
LOC_Os01g07310.2	Chr1	3446935	3450222	Chr1	1039086	5558814	AQCF002	AQCF002-SPKNB	TO:0000456	Yield	spikelet number	SPKNB	NO
LOC_Os01g07310.2	Chr1	3446935	3450222	Chr1	1039086	5558814	AQCF016	AQCF016-SPKNB	TO:0000456	Yield	spikelet number	SPKNB	NO
LOC_Os01g07310.2	Chr1	3446935	3450222	Chr1	1039086	5558814	AQCF028	AQCF028-SPKNB	TO:0000456	Yield	spikelet number	SPKNB	NO
LOC_Os01g07310.2	Chr1	3446935	3450222	Chr1	1039086	5558814	AQCF001	AQCF001-FGRNB	TO:0000447	Yield	filled grain number	FGRNB	NO
LOC_Os01g07310.2	Chr1	3446935	3450222	Chr1	1039086	5558814	AQCF015	AQCF015-FGRNB	TO:0000447	Yield	filled grain number	FGRNB	NO
LOC_Os01g07310.2	Chr1	3446935	3450222	Chr1	1039086	5558814	AQCF027	AQCF027-FGRNB	TO:0000447	Yield	filled grain number	FGRNB	NO
LOC_Os01g07310.2	Chr1	3446935	3450222	Chr1	1039086	5558814	AQCF029	AQCF029-TSDWT	TO:0000382	Yield	1000-seed weight	TSDWT	NO
LOC_Os01g07310.2	Chr1	3446935	3450222	Chr1	1404695	10491821	AQDY003	AQDY003-PNNB	TO:0000152	Yield	panicle number	PNNB	NO
LOC_Os01g07310.2	Chr1	3446935	3450222	Chr1	1404695	10491821	AQDY005	AQDY005-PNNB	TO:0000152	Yield	panicle number	PNNB	NO
LOC_Os01g07310.2	Chr1	3446935	3450222	Chr1	1404695	10491821	AQDY008	AQDY008-PNNB	TO:0000152	Yield	panicle number	PNNB	NO
LOC_Os01g07310.2	Chr1	3446935	3450222	Chr1	1404695	10491821	AQDY009	AQDY009-PNNB	TO:0000152	Yield	panicle number	PNNB	NO
LOC_Os01g07310.2	Chr1	3446935	3450222	Chr1	647235	9821253	CQW1	CQW1-SPKNB	TO:0000456	Yield	spikelet number	SPKNB	NO
LOC_Os01g07310.2	Chr1	3446935	3450222	Chr1	3050029	10491821	AQBK030	AQBK030-SPKNB	TO:0000456	Yield	spikelet number	SPKNB	NO
LOC_Os01g07310.2	Chr1	3446935	3450222	Chr1	3445940	15623428	AQAW023	AQAW023-SPKNB	TO:0000456	Yield	spikelet number	SPKNB	NO
LOC_Os01g07310.2	Chr1	3446935	3450222	Chr1	3445940	15623428	AQAW024	AQAW024-SPKNB	TO:0000456	Yield	spikelet number	SPKNB	NO
LOC_Os01g07310.2	Chr1	3446935	3450222	Chr1	3445940	15623428	AQAW029	AQAW029-SPKNB	TO:0000456	Yield	spikelet number	SPKNB	NO
LOC_Os01g07310.2	Chr1	3446935	3450222	Chr1	3445940	15623428	AQAW030	AQAW030-SPKNB	TO:0000456	Yield	spikelet number	SPKNB	NO
LOC_Os01g07310.2	Chr1	3446935	3450222	Chr1	3445940	15623428	AQAW032	AQAW032-FGRPCENT	TO:0000448	Yield	filled grain percentage	FGRPCENT	NO
LOC_Os01g07310.2	Chr1	3446935	3450222	Chr1	3445940	15623428	AQAW039	AQAW039-FGRPCENT	TO:0000448	Yield	filled grain percentage	FGRPCENT	NO
LOC_Os01g07310.2	Chr1	3446935	3450222	Chr1	2819089	42413852	CQN49	CQN49-SPKNB	TO:0000456	Yield	spikelet number	SPKNB	NO
LOC_Os01g07310.2	Chr1	3446935	3450222	Chr1	647235	15623428	CQN53	CQN53-SPKNB	TO:0000456	Yield	spikelet number	SPKNB	NO
LOC_Os01g07310.2	Chr1	3446935	3450222	Chr1	647235	15623428	CQN45	CQN45-PNWT	TO:0000014	Yield	panicle weight	PNWT	NO
LOC_Os01g07310.3	Chr1	3446935	3450222	Chr1	1890153	4754502	AQGI160	AQGI160-BIOMYLD	TO:0000327	Yield	biomass yield	BIOMYLD	NO
LOC_Os01g07310.3	Chr1	3446935	3450222	Chr1	1890153	4754502	AQGI162	AQGI162-BIOMYLD	TO:0000327	Yield	biomass yield	BIOMYLD	NO
LOC_Os01g07310.3	Chr1	3446935	3450222	Chr1	1890153	4635870	AQCQ029	AQCQ029-GRNB	TO:0000445	Yield	grain number	GRNB	NO
LOC_Os01g07310.3	Chr1	3446935	3450222	Chr1	3445940	7862478	AQF084	AQF084-PNTIRO	TO:0000453	Yield	panicle tiller ratio	PNTIRO	NO
LOC_Os01g07310.3	Chr1	3446935	3450222	Chr1	1039086	5558814	AQCF002	AQCF002-SPKNB	TO:0000456	Yield	spikelet number	SPKNB	NO
LOC_Os01g07310.3	Chr1	3446935	3450222	Chr1	1039086	5558814	AQCF016	AQCF016-SPKNB	TO:0000456	Yield	spikelet number	SPKNB	NO
LOC_Os01g07310.3	Chr1	3446935	3450222	Chr1	1039086	5558814	AQCF028	AQCF028-SPKNB	TO:0000456	Yield	spikelet number	SPKNB	NO
LOC_Os01g07310.3	Chr1	3446935	3450222	Chr1	1039086	5558814	AQCF001	AQCF001-FGRNB	TO:0000447	Yield	filled grain number	FGRNB	NO
LOC_Os01g07310.3	Chr1	3446935	3450222	Chr1	1039086	5558814	AQCF015	AQCF015-FGRNB	TO:0000447	Yield	filled grain number	FGRNB	NO
LOC_Os01g07310.3	Chr1	3446935	3450222	Chr1	1039086	5558814	AQCF027	AQCF027-FGRNB	TO:0000447	Yield	filled grain number	FGRNB	NO
LOC_Os01g07310.3	Chr1	3446935	3450222	Chr1	1039086	5558814	AQCF029	AQCF029-TSDWT	TO:0000382	Yield	1000-seed weight	TSDWT	NO
LOC_Os01g07310.3	Chr1	3446935	3450222	Chr1	1404695	10491821	AQDY003	AQDY003-PNNB	TO:0000152	Yield	panicle number	PNNB	NO
LOC_Os01g07310.3	Chr1	3446935	3450222	Chr1	1404695	10491821	AQDY005	AQDY005-PNNB	TO:0000152	Yield	panicle number	PNNB	NO
LOC_Os01g07310.3	Chr1	3446935	3450222	Chr1	1404695	10491821	AQDY008	AQDY008-PNNB	TO:0000152	Yield	panicle number	PNNB	NO
LOC_Os01g07310.3	Chr1	3446935	3450222	Chr1	1404695	10491821	AQDY009	AQDY009-PNNB	TO:0000152	Yield	panicle number	PNNB	NO
LOC_Os01g07310.3	Chr1	3446935	3450222	Chr1	647235	9821253	CQW1	CQW1-SPKNB	TO:0000456	Yield	spikelet number	SPKNB	NO
LOC_Os01g07310.3	Chr1	3446935	3450222	Chr1	3050029	10491821	AQBK030	AQBK030-SPKNB	TO:0000456	Yield	spikelet number	SPKNB	NO
LOC_Os01g07310.3	Chr1	3446935	3450222	Chr1	3445940	15623428	AQAW023	AQAW023-SPKNB	TO:0000456	Yield	spikelet number	SPKNB	NO
LOC_Os01g07310.3	Chr1	3446935	3450222	Chr1	3445940	15623428	AQAW024	AQAW024-SPKNB	TO:0000456	Yield	spikelet number	SPKNB	NO
LOC_Os01g07310.3	Chr1	3446935	3450222	Chr1	3445940	15623428	AQAW029	AQAW029-SPKNB	TO:0000456	Yield	spikelet number	SPKNB	NO
LOC_Os01g07310.3	Chr1	3446935	3450222	Chr1	3445940	15623428	AQAW030	AQAW030-SPKNB	TO:0000456	Yield	spikelet number	SPKNB	NO
LOC_Os01g07310.3	Chr1	3446935	3450222	Chr1	3445940	15623428	AQAW032	AQAW032-FGRPCENT	TO:0000448	Yield	filled grain percentage	FGRPCENT	NO
LOC_Os01g07310.3	Chr1	3446935	3450222	Chr1	3445940	15623428	AQAW039	AQAW039-FGRPCENT	TO:0000448	Yield	filled grain percentage	FGRPCENT	NO
LOC_Os01g07310.3	Chr1	3446935	3450222	Chr1	2819089	42413852	CQN49	CQN49-SPKNB	TO:0000456	Yield	spikelet number	SPKNB	NO
LOC_Os01g07310.3	Chr1	3446935	3450222	Chr1	647235	15623428	CQN53	CQN53-SPKNB	TO:0000456	Yield	spikelet number	SPKNB	NO
LOC_Os01g07310.3	Chr1	3446935	3450222	Chr1	647235	15623428	CQN45	CQN45-PNWT	TO:0000014	Yield	panicle weight	PNWT	NO
LOC_Os01g07310.4	Chr1	3446935	3450222	Chr1	1890153	4754502	AQGI160	AQGI160-BIOMYLD	TO:0000327	Yield	biomass yield	BIOMYLD	NO
LOC_Os01g07310.4	Chr1	3446935	3450222	Chr1	1890153	4754502	AQGI162	AQGI162-BIOMYLD	TO:0000327	Yield	biomass yield	BIOMYLD	NO
LOC_Os01g07310.4	Chr1	3446935	3450222	Chr1	1890153	4635870	AQCQ029	AQCQ029-GRNB	TO:0000445	Yield	grain number	GRNB	NO
LOC_Os01g07310.4	Chr1	3446935	3450222	Chr1	3445940	7862478	AQF084	AQF084-PNTIRO	TO:0000453	Yield	panicle tiller ratio	PNTIRO	NO
LOC_Os01g07310.4	Chr1	3446935	3450222	Chr1	1039086	5558814	AQCF002	AQCF002-SPKNB	TO:0000456	Yield	spikelet number	SPKNB	NO
LOC_Os01g07310.4	Chr1	3446935	3450222	Chr1	1039086	5558814	AQCF016	AQCF016-SPKNB	TO:0000456	Yield	spikelet number	SPKNB	NO
LOC_Os01g07310.4	Chr1	3446935	3450222	Chr1	1039086	5558814	AQCF028	AQCF028-SPKNB	TO:0000456	Yield	spikelet number	SPKNB	NO
LOC_Os01g07310.4	Chr1	3446935	3450222	Chr1	1039086	5558814	AQCF001	AQCF001-FGRNB	TO:0000447	Yield	filled grain number	FGRNB	NO
LOC_Os01g07310.4	Chr1	3446935	3450222	Chr1	1039086	5558814	AQCF015	AQCF015-FGRNB	TO:0000447	Yield	filled grain number	FGRNB	NO
LOC_Os01g07310.4	Chr1	3446935	3450222	Chr1	1039086	5558814	AQCF027	AQCF027-FGRNB	TO:0000447	Yield	filled grain number	FGRNB	NO
LOC_Os01g07310.4	Chr1	3446935	3450222	Chr1	1039086	5558814	AQCF029	AQCF029-TSDWT	TO:0000382	Yield	1000-seed weight	TSDWT	NO
LOC_Os01g07310.4	Chr1	3446935	3450222	Chr1	1404695	10491821	AQDY003	AQDY003-PNNB	TO:0000152	Yield	panicle number	PNNB	NO
LOC_Os01g07310.4	Chr1	3446935	3450222	Chr1	1404695	10491821	AQDY005	AQDY005-PNNB	TO:0000152	Yield	panicle number	PNNB	NO
LOC_Os01g07310.4	Chr1	3446935	3450222	Chr1	1404695	10491821	AQDY008	AQDY008-PNNB	TO:0000152	Yield	panicle number	PNNB	NO
LOC_Os01g07310.4	Chr1	3446935	3450222	Chr1	1404695	10491821	AQDY009	AQDY009-PNNB	TO:0000152	Yield	panicle number	PNNB	NO
LOC_Os01g07310.4	Chr1	3446935	3450222	Chr1	647235	9821253	CQW1	CQW1-SPKNB	TO:0000456	Yield	spikelet number	SPKNB	NO
LOC_Os01g07310.4	Chr1	3446935	3450222	Chr1	3050029	10491821	AQBK030	AQBK030-SPKNB	TO:0000456	Yield	spikelet number	SPKNB	NO
LOC_Os01g07310.4	Chr1	3446935	3450222	Chr1	3445940	15623428	AQAW023	AQAW023-SPKNB	TO:0000456	Yield	spikelet number	SPKNB	NO
LOC_Os01g07310.4	Chr1	3446935	3450222	Chr1	3445940	15623428	AQAW024	AQAW024-SPKNB	TO:0000456	Yield	spikelet number	SPKNB	NO
LOC_Os01g07310.4	Chr1	3446935	3450222	Chr1	3445940	15623428	AQAW029	AQAW029-SPKNB	TO:0000456	Yield	spikelet number	SPKNB	NO
LOC_Os01g07310.4	Chr1	3446935	3450222	Chr1	3445940	15623428	AQAW030	AQAW030-SPKNB	TO:0000456	Yield	spikelet number	SPKNB	NO
LOC_Os01g07310.4	Chr1	3446935	3450222	Chr1	3445940	15623428	AQAW032	AQAW032-FGRPCENT	TO:0000448	Yield	filled grain percentage	FGRPCENT	NO
LOC_Os01g07310.4	Chr1	3446935	3450222	Chr1	3445940	15623428	AQAW039	AQAW039-FGRPCENT	TO:0000448	Yield	filled grain percentage	FGRPCENT	NO
LOC_Os01g07310.4	Chr1	3446935	3450222	Chr1	2819089	42413852	CQN49	CQN49-SPKNB	TO:0000456	Yield	spikelet number	SPKNB	NO
LOC_Os01g07310.4	Chr1	3446935	3450222	Chr1	647235	15623428	CQN53	CQN53-SPKNB	TO:0000456	Yield	spikelet number	SPKNB	NO
LOC_Os01g07310.4	Chr1	3446935	3450222	Chr1	647235	15623428	CQN45	CQN45-PNWT	TO:0000014	Yield	panicle weight	PNWT	NO
LOC_Os01g07376.1	Chr1	3489309	3491991	Chr1	1890153	4754502	AQGI160	AQGI160-BIOMYLD	TO:0000327	Yield	biomass yield	BIOMYLD	NO
LOC_Os01g07376.1	Chr1	3489309	3491991	Chr1	1890153	4754502	AQGI162	AQGI162-BIOMYLD	TO:0000327	Yield	biomass yield	BIOMYLD	NO
LOC_Os01g07376.1	Chr1	3489309	3491991	Chr1	1890153	4635870	AQCQ029	AQCQ029-GRNB	TO:0000445	Yield	grain number	GRNB	NO
LOC_Os01g07376.1	Chr1	3489309	3491991	Chr1	3445940	7862478	AQF084	AQF084-PNTIRO	TO:0000453	Yield	panicle tiller ratio	PNTIRO	NO
LOC_Os01g07376.1	Chr1	3489309	3491991	Chr1	1039086	5558814	AQCF002	AQCF002-SPKNB	TO:0000456	Yield	spikelet number	SPKNB	NO
LOC_Os01g07376.1	Chr1	3489309	3491991	Chr1	1039086	5558814	AQCF016	AQCF016-SPKNB	TO:0000456	Yield	spikelet number	SPKNB	NO
LOC_Os01g07376.1	Chr1	3489309	3491991	Chr1	1039086	5558814	AQCF028	AQCF028-SPKNB	TO:0000456	Yield	spikelet number	SPKNB	NO
LOC_Os01g07376.1	Chr1	3489309	3491991	Chr1	1039086	5558814	AQCF001	AQCF001-FGRNB	TO:0000447	Yield	filled grain number	FGRNB	NO
LOC_Os01g07376.1	Chr1	3489309	3491991	Chr1	1039086	5558814	AQCF015	AQCF015-FGRNB	TO:0000447	Yield	filled grain number	FGRNB	NO
LOC_Os01g07376.1	Chr1	3489309	3491991	Chr1	1039086	5558814	AQCF027	AQCF027-FGRNB	TO:0000447	Yield	filled grain number	FGRNB	NO
LOC_Os01g07376.1	Chr1	3489309	3491991	Chr1	1039086	5558814	AQCF029	AQCF029-TSDWT	TO:0000382	Yield	1000-seed weight	TSDWT	NO
LOC_Os01g07376.1	Chr1	3489309	3491991	Chr1	1404695	10491821	AQDY003	AQDY003-PNNB	TO:0000152	Yield	panicle number	PNNB	NO
LOC_Os01g07376.1	Chr1	3489309	3491991	Chr1	1404695	10491821	AQDY005	AQDY005-PNNB	TO:0000152	Yield	panicle number	PNNB	NO
LOC_Os01g07376.1	Chr1	3489309	3491991	Chr1	1404695	10491821	AQDY008	AQDY008-PNNB	TO:0000152	Yield	panicle number	PNNB	NO
LOC_Os01g07376.1	Chr1	3489309	3491991	Chr1	1404695	10491821	AQDY009	AQDY009-PNNB	TO:0000152	Yield	panicle number	PNNB	NO
LOC_Os01g07376.1	Chr1	3489309	3491991	Chr1	647235	9821253	CQW1	CQW1-SPKNB	TO:0000456	Yield	spikelet number	SPKNB	NO
LOC_Os01g07376.1	Chr1	3489309	3491991	Chr1	3050029	10491821	AQBK030	AQBK030-SPKNB	TO:0000456	Yield	spikelet number	SPKNB	NO
LOC_Os01g07376.1	Chr1	3489309	3491991	Chr1	3445940	15623428	AQAW023	AQAW023-SPKNB	TO:0000456	Yield	spikelet number	SPKNB	NO
LOC_Os01g07376.1	Chr1	3489309	3491991	Chr1	3445940	15623428	AQAW024	AQAW024-SPKNB	TO:0000456	Yield	spikelet number	SPKNB	NO
LOC_Os01g07376.1	Chr1	3489309	3491991	Chr1	3445940	15623428	AQAW029	AQAW029-SPKNB	TO:0000456	Yield	spikelet number	SPKNB	NO
LOC_Os01g07376.1	Chr1	3489309	3491991	Chr1	3445940	15623428	AQAW030	AQAW030-SPKNB	TO:0000456	Yield	spikelet number	SPKNB	NO
LOC_Os01g07376.1	Chr1	3489309	3491991	Chr1	3445940	15623428	AQAW032	AQAW032-FGRPCENT	TO:0000448	Yield	filled grain percentage	FGRPCENT	NO
LOC_Os01g07376.1	Chr1	3489309	3491991	Chr1	3445940	15623428	AQAW039	AQAW039-FGRPCENT	TO:0000448	Yield	filled grain percentage	FGRPCENT	NO
LOC_Os01g07376.1	Chr1	3489309	3491991	Chr1	2819089	42413852	CQN49	CQN49-SPKNB	TO:0000456	Yield	spikelet number	SPKNB	NO
LOC_Os01g07376.1	Chr1	3489309	3491991	Chr1	647235	15623428	CQN53	CQN53-SPKNB	TO:0000456	Yield	spikelet number	SPKNB	NO
LOC_Os01g07376.1	Chr1	3489309	3491991	Chr1	647235	15623428	CQN45	CQN45-PNWT	TO:0000014	Yield	panicle weight	PNWT	NO
LOC_Os01g07870.1	Chr1	3804527	3811030	Chr1	1890153	4754502	AQGI160	AQGI160-BIOMYLD	TO:0000327	Yield	biomass yield	BIOMYLD	NO
LOC_Os01g07870.1	Chr1	3804527	3811030	Chr1	1890153	4754502	AQGI162	AQGI162-BIOMYLD	TO:0000327	Yield	biomass yield	BIOMYLD	NO
LOC_Os01g07870.1	Chr1	3804527	3811030	Chr1	1890153	4635870	AQCQ029	AQCQ029-GRNB	TO:0000445	Yield	grain number	GRNB	NO
LOC_Os01g07870.1	Chr1	3804527	3811030	Chr1	3445940	7862478	AQF084	AQF084-PNTIRO	TO:0000453	Yield	panicle tiller ratio	PNTIRO	NO
LOC_Os01g07870.1	Chr1	3804527	3811030	Chr1	1039086	5558814	AQCF002	AQCF002-SPKNB	TO:0000456	Yield	spikelet number	SPKNB	NO
LOC_Os01g07870.1	Chr1	3804527	3811030	Chr1	1039086	5558814	AQCF016	AQCF016-SPKNB	TO:0000456	Yield	spikelet number	SPKNB	NO
LOC_Os01g07870.1	Chr1	3804527	3811030	Chr1	1039086	5558814	AQCF028	AQCF028-SPKNB	TO:0000456	Yield	spikelet number	SPKNB	NO
LOC_Os01g07870.1	Chr1	3804527	3811030	Chr1	1039086	5558814	AQCF001	AQCF001-FGRNB	TO:0000447	Yield	filled grain number	FGRNB	NO
LOC_Os01g07870.1	Chr1	3804527	3811030	Chr1	1039086	5558814	AQCF015	AQCF015-FGRNB	TO:0000447	Yield	filled grain number	FGRNB	NO
LOC_Os01g07870.1	Chr1	3804527	3811030	Chr1	1039086	5558814	AQCF027	AQCF027-FGRNB	TO:0000447	Yield	filled grain number	FGRNB	NO
LOC_Os01g07870.1	Chr1	3804527	3811030	Chr1	1039086	5558814	AQCF029	AQCF029-TSDWT	TO:0000382	Yield	1000-seed weight	TSDWT	NO
LOC_Os01g07870.1	Chr1	3804527	3811030	Chr1	1404695	10491821	AQDY003	AQDY003-PNNB	TO:0000152	Yield	panicle number	PNNB	NO
LOC_Os01g07870.1	Chr1	3804527	3811030	Chr1	1404695	10491821	AQDY005	AQDY005-PNNB	TO:0000152	Yield	panicle number	PNNB	NO
LOC_Os01g07870.1	Chr1	3804527	3811030	Chr1	1404695	10491821	AQDY008	AQDY008-PNNB	TO:0000152	Yield	panicle number	PNNB	NO
LOC_Os01g07870.1	Chr1	3804527	3811030	Chr1	1404695	10491821	AQDY009	AQDY009-PNNB	TO:0000152	Yield	panicle number	PNNB	NO
LOC_Os01g07870.1	Chr1	3804527	3811030	Chr1	647235	9821253	CQW1	CQW1-SPKNB	TO:0000456	Yield	spikelet number	SPKNB	NO
LOC_Os01g07870.1	Chr1	3804527	3811030	Chr1	3050029	10491821	AQBK030	AQBK030-SPKNB	TO:0000456	Yield	spikelet number	SPKNB	NO
LOC_Os01g07870.1	Chr1	3804527	3811030	Chr1	3445940	15623428	AQAW023	AQAW023-SPKNB	TO:0000456	Yield	spikelet number	SPKNB	NO
LOC_Os01g07870.1	Chr1	3804527	3811030	Chr1	3445940	15623428	AQAW024	AQAW024-SPKNB	TO:0000456	Yield	spikelet number	SPKNB	NO
LOC_Os01g07870.1	Chr1	3804527	3811030	Chr1	3445940	15623428	AQAW029	AQAW029-SPKNB	TO:0000456	Yield	spikelet number	SPKNB	NO
LOC_Os01g07870.1	Chr1	3804527	3811030	Chr1	3445940	15623428	AQAW030	AQAW030-SPKNB	TO:0000456	Yield	spikelet number	SPKNB	NO
LOC_Os01g07870.1	Chr1	3804527	3811030	Chr1	3445940	15623428	AQAW032	AQAW032-FGRPCENT	TO:0000448	Yield	filled grain percentage	FGRPCENT	NO
LOC_Os01g07870.1	Chr1	3804527	3811030	Chr1	3445940	15623428	AQAW039	AQAW039-FGRPCENT	TO:0000448	Yield	filled grain percentage	FGRPCENT	NO
LOC_Os01g07870.1	Chr1	3804527	3811030	Chr1	2819089	42413852	CQN49	CQN49-SPKNB	TO:0000456	Yield	spikelet number	SPKNB	NO
LOC_Os01g07870.1	Chr1	3804527	3811030	Chr1	647235	15623428	CQN53	CQN53-SPKNB	TO:0000456	Yield	spikelet number	SPKNB	NO
LOC_Os01g07870.1	Chr1	3804527	3811030	Chr1	647235	15623428	CQN45	CQN45-PNWT	TO:0000014	Yield	panicle weight	PNWT	NO
LOC_Os01g08020.1	Chr1	3875760	3900085	Chr1	1890153	4754502	AQGI160	AQGI160-BIOMYLD	TO:0000327	Yield	biomass yield	BIOMYLD	NO
LOC_Os01g08020.1	Chr1	3875760	3900085	Chr1	1890153	4754502	AQGI162	AQGI162-BIOMYLD	TO:0000327	Yield	biomass yield	BIOMYLD	NO
LOC_Os01g08020.1	Chr1	3875760	3900085	Chr1	1890153	4635870	AQCQ029	AQCQ029-GRNB	TO:0000445	Yield	grain number	GRNB	NO
LOC_Os01g08020.1	Chr1	3875760	3900085	Chr1	3445940	7862478	AQF084	AQF084-PNTIRO	TO:0000453	Yield	panicle tiller ratio	PNTIRO	NO
LOC_Os01g08020.1	Chr1	3875760	3900085	Chr1	1039086	5558814	AQCF002	AQCF002-SPKNB	TO:0000456	Yield	spikelet number	SPKNB	NO
LOC_Os01g08020.1	Chr1	3875760	3900085	Chr1	1039086	5558814	AQCF016	AQCF016-SPKNB	TO:0000456	Yield	spikelet number	SPKNB	NO
LOC_Os01g08020.1	Chr1	3875760	3900085	Chr1	1039086	5558814	AQCF028	AQCF028-SPKNB	TO:0000456	Yield	spikelet number	SPKNB	NO
LOC_Os01g08020.1	Chr1	3875760	3900085	Chr1	1039086	5558814	AQCF001	AQCF001-FGRNB	TO:0000447	Yield	filled grain number	FGRNB	NO
LOC_Os01g08020.1	Chr1	3875760	3900085	Chr1	1039086	5558814	AQCF015	AQCF015-FGRNB	TO:0000447	Yield	filled grain number	FGRNB	NO
LOC_Os01g08020.1	Chr1	3875760	3900085	Chr1	1039086	5558814	AQCF027	AQCF027-FGRNB	TO:0000447	Yield	filled grain number	FGRNB	NO
LOC_Os01g08020.1	Chr1	3875760	3900085	Chr1	1039086	5558814	AQCF029	AQCF029-TSDWT	TO:0000382	Yield	1000-seed weight	TSDWT	NO
LOC_Os01g08020.1	Chr1	3875760	3900085	Chr1	1404695	10491821	AQDY003	AQDY003-PNNB	TO:0000152	Yield	panicle number	PNNB	NO
LOC_Os01g08020.1	Chr1	3875760	3900085	Chr1	1404695	10491821	AQDY005	AQDY005-PNNB	TO:0000152	Yield	panicle number	PNNB	NO
LOC_Os01g08020.1	Chr1	3875760	3900085	Chr1	1404695	10491821	AQDY008	AQDY008-PNNB	TO:0000152	Yield	panicle number	PNNB	NO
LOC_Os01g08020.1	Chr1	3875760	3900085	Chr1	1404695	10491821	AQDY009	AQDY009-PNNB	TO:0000152	Yield	panicle number	PNNB	NO
LOC_Os01g08020.1	Chr1	3875760	3900085	Chr1	647235	9821253	CQW1	CQW1-SPKNB	TO:0000456	Yield	spikelet number	SPKNB	NO
LOC_Os01g08020.1	Chr1	3875760	3900085	Chr1	3050029	10491821	AQBK030	AQBK030-SPKNB	TO:0000456	Yield	spikelet number	SPKNB	NO
LOC_Os01g08020.1	Chr1	3875760	3900085	Chr1	3445940	15623428	AQAW023	AQAW023-SPKNB	TO:0000456	Yield	spikelet number	SPKNB	NO
LOC_Os01g08020.1	Chr1	3875760	3900085	Chr1	3445940	15623428	AQAW024	AQAW024-SPKNB	TO:0000456	Yield	spikelet number	SPKNB	NO
LOC_Os01g08020.1	Chr1	3875760	3900085	Chr1	3445940	15623428	AQAW029	AQAW029-SPKNB	TO:0000456	Yield	spikelet number	SPKNB	NO
LOC_Os01g08020.1	Chr1	3875760	3900085	Chr1	3445940	15623428	AQAW030	AQAW030-SPKNB	TO:0000456	Yield	spikelet number	SPKNB	NO
LOC_Os01g08020.1	Chr1	3875760	3900085	Chr1	3445940	15623428	AQAW032	AQAW032-FGRPCENT	TO:0000448	Yield	filled grain percentage	FGRPCENT	NO
LOC_Os01g08020.1	Chr1	3875760	3900085	Chr1	3445940	15623428	AQAW039	AQAW039-FGRPCENT	TO:0000448	Yield	filled grain percentage	FGRPCENT	NO
LOC_Os01g08020.1	Chr1	3875760	3900085	Chr1	2819089	42413852	CQN49	CQN49-SPKNB	TO:0000456	Yield	spikelet number	SPKNB	NO
LOC_Os01g08020.1	Chr1	3875760	3900085	Chr1	647235	15623428	CQN53	CQN53-SPKNB	TO:0000456	Yield	spikelet number	SPKNB	NO
LOC_Os01g08020.1	Chr1	3875760	3900085	Chr1	647235	15623428	CQN45	CQN45-PNWT	TO:0000014	Yield	panicle weight	PNWT	NO
LOC_Os01g08090.1	Chr1	3917917	3920458	Chr1	1890153	4754502	AQGI160	AQGI160-BIOMYLD	TO:0000327	Yield	biomass yield	BIOMYLD	NO
LOC_Os01g08090.1	Chr1	3917917	3920458	Chr1	1890153	4754502	AQGI162	AQGI162-BIOMYLD	TO:0000327	Yield	biomass yield	BIOMYLD	NO
LOC_Os01g08090.1	Chr1	3917917	3920458	Chr1	1890153	4635870	AQCQ029	AQCQ029-GRNB	TO:0000445	Yield	grain number	GRNB	NO
LOC_Os01g08090.1	Chr1	3917917	3920458	Chr1	3445940	7862478	AQF084	AQF084-PNTIRO	TO:0000453	Yield	panicle tiller ratio	PNTIRO	NO
LOC_Os01g08090.1	Chr1	3917917	3920458	Chr1	1039086	5558814	AQCF002	AQCF002-SPKNB	TO:0000456	Yield	spikelet number	SPKNB	NO
LOC_Os01g08090.1	Chr1	3917917	3920458	Chr1	1039086	5558814	AQCF016	AQCF016-SPKNB	TO:0000456	Yield	spikelet number	SPKNB	NO
LOC_Os01g08090.1	Chr1	3917917	3920458	Chr1	1039086	5558814	AQCF028	AQCF028-SPKNB	TO:0000456	Yield	spikelet number	SPKNB	NO
LOC_Os01g08090.1	Chr1	3917917	3920458	Chr1	1039086	5558814	AQCF001	AQCF001-FGRNB	TO:0000447	Yield	filled grain number	FGRNB	NO
LOC_Os01g08090.1	Chr1	3917917	3920458	Chr1	1039086	5558814	AQCF015	AQCF015-FGRNB	TO:0000447	Yield	filled grain number	FGRNB	NO
LOC_Os01g08090.1	Chr1	3917917	3920458	Chr1	1039086	5558814	AQCF027	AQCF027-FGRNB	TO:0000447	Yield	filled grain number	FGRNB	NO
LOC_Os01g08090.1	Chr1	3917917	3920458	Chr1	1039086	5558814	AQCF029	AQCF029-TSDWT	TO:0000382	Yield	1000-seed weight	TSDWT	NO
LOC_Os01g08090.1	Chr1	3917917	3920458	Chr1	1404695	10491821	AQDY003	AQDY003-PNNB	TO:0000152	Yield	panicle number	PNNB	NO
LOC_Os01g08090.1	Chr1	3917917	3920458	Chr1	1404695	10491821	AQDY005	AQDY005-PNNB	TO:0000152	Yield	panicle number	PNNB	NO
LOC_Os01g08090.1	Chr1	3917917	3920458	Chr1	1404695	10491821	AQDY008	AQDY008-PNNB	TO:0000152	Yield	panicle number	PNNB	NO
LOC_Os01g08090.1	Chr1	3917917	3920458	Chr1	1404695	10491821	AQDY009	AQDY009-PNNB	TO:0000152	Yield	panicle number	PNNB	NO
LOC_Os01g08090.1	Chr1	3917917	3920458	Chr1	647235	9821253	CQW1	CQW1-SPKNB	TO:0000456	Yield	spikelet number	SPKNB	NO
LOC_Os01g08090.1	Chr1	3917917	3920458	Chr1	3050029	10491821	AQBK030	AQBK030-SPKNB	TO:0000456	Yield	spikelet number	SPKNB	NO
LOC_Os01g08090.1	Chr1	3917917	3920458	Chr1	3445940	15623428	AQAW023	AQAW023-SPKNB	TO:0000456	Yield	spikelet number	SPKNB	NO
LOC_Os01g08090.1	Chr1	3917917	3920458	Chr1	3445940	15623428	AQAW024	AQAW024-SPKNB	TO:0000456	Yield	spikelet number	SPKNB	NO
LOC_Os01g08090.1	Chr1	3917917	3920458	Chr1	3445940	15623428	AQAW029	AQAW029-SPKNB	TO:0000456	Yield	spikelet number	SPKNB	NO
LOC_Os01g08090.1	Chr1	3917917	3920458	Chr1	3445940	15623428	AQAW030	AQAW030-SPKNB	TO:0000456	Yield	spikelet number	SPKNB	NO
LOC_Os01g08090.1	Chr1	3917917	3920458	Chr1	3445940	15623428	AQAW032	AQAW032-FGRPCENT	TO:0000448	Yield	filled grain percentage	FGRPCENT	NO
LOC_Os01g08090.1	Chr1	3917917	3920458	Chr1	3445940	15623428	AQAW039	AQAW039-FGRPCENT	TO:0000448	Yield	filled grain percentage	FGRPCENT	NO
LOC_Os01g08090.1	Chr1	3917917	3920458	Chr1	2819089	42413852	CQN49	CQN49-SPKNB	TO:0000456	Yield	spikelet number	SPKNB	NO
LOC_Os01g08090.1	Chr1	3917917	3920458	Chr1	647235	15623428	CQN53	CQN53-SPKNB	TO:0000456	Yield	spikelet number	SPKNB	NO
LOC_Os01g08090.1	Chr1	3917917	3920458	Chr1	647235	15623428	CQN45	CQN45-PNWT	TO:0000014	Yield	panicle weight	PNWT	NO
LOC_Os01g08320.1	Chr1	4073675	4076438	Chr1	1890153	4754502	AQGI160	AQGI160-BIOMYLD	TO:0000327	Yield	biomass yield	BIOMYLD	NO
LOC_Os01g08320.1	Chr1	4073675	4076438	Chr1	1890153	4754502	AQGI162	AQGI162-BIOMYLD	TO:0000327	Yield	biomass yield	BIOMYLD	NO
LOC_Os01g08320.1	Chr1	4073675	4076438	Chr1	1890153	4635870	AQCQ029	AQCQ029-GRNB	TO:0000445	Yield	grain number	GRNB	NO
LOC_Os01g08320.1	Chr1	4073675	4076438	Chr1	3445940	7862478	AQF084	AQF084-PNTIRO	TO:0000453	Yield	panicle tiller ratio	PNTIRO	NO
LOC_Os01g08320.1	Chr1	4073675	4076438	Chr1	1039086	5558814	AQCF002	AQCF002-SPKNB	TO:0000456	Yield	spikelet number	SPKNB	NO
LOC_Os01g08320.1	Chr1	4073675	4076438	Chr1	1039086	5558814	AQCF016	AQCF016-SPKNB	TO:0000456	Yield	spikelet number	SPKNB	NO
LOC_Os01g08320.1	Chr1	4073675	4076438	Chr1	1039086	5558814	AQCF028	AQCF028-SPKNB	TO:0000456	Yield	spikelet number	SPKNB	NO
LOC_Os01g08320.1	Chr1	4073675	4076438	Chr1	1039086	5558814	AQCF001	AQCF001-FGRNB	TO:0000447	Yield	filled grain number	FGRNB	NO
LOC_Os01g08320.1	Chr1	4073675	4076438	Chr1	1039086	5558814	AQCF015	AQCF015-FGRNB	TO:0000447	Yield	filled grain number	FGRNB	NO
LOC_Os01g08320.1	Chr1	4073675	4076438	Chr1	1039086	5558814	AQCF027	AQCF027-FGRNB	TO:0000447	Yield	filled grain number	FGRNB	NO
LOC_Os01g08320.1	Chr1	4073675	4076438	Chr1	1039086	5558814	AQCF029	AQCF029-TSDWT	TO:0000382	Yield	1000-seed weight	TSDWT	NO
LOC_Os01g08320.1	Chr1	4073675	4076438	Chr1	1404695	10491821	AQDY003	AQDY003-PNNB	TO:0000152	Yield	panicle number	PNNB	NO
LOC_Os01g08320.1	Chr1	4073675	4076438	Chr1	1404695	10491821	AQDY005	AQDY005-PNNB	TO:0000152	Yield	panicle number	PNNB	NO
LOC_Os01g08320.1	Chr1	4073675	4076438	Chr1	1404695	10491821	AQDY008	AQDY008-PNNB	TO:0000152	Yield	panicle number	PNNB	NO
LOC_Os01g08320.1	Chr1	4073675	4076438	Chr1	1404695	10491821	AQDY009	AQDY009-PNNB	TO:0000152	Yield	panicle number	PNNB	NO
LOC_Os01g08320.1	Chr1	4073675	4076438	Chr1	647235	9821253	CQW1	CQW1-SPKNB	TO:0000456	Yield	spikelet number	SPKNB	NO
LOC_Os01g08320.1	Chr1	4073675	4076438	Chr1	3050029	10491821	AQBK030	AQBK030-SPKNB	TO:0000456	Yield	spikelet number	SPKNB	NO
LOC_Os01g08320.1	Chr1	4073675	4076438	Chr1	3445940	15623428	AQAW023	AQAW023-SPKNB	TO:0000456	Yield	spikelet number	SPKNB	NO
LOC_Os01g08320.1	Chr1	4073675	4076438	Chr1	3445940	15623428	AQAW024	AQAW024-SPKNB	TO:0000456	Yield	spikelet number	SPKNB	NO
LOC_Os01g08320.1	Chr1	4073675	4076438	Chr1	3445940	15623428	AQAW029	AQAW029-SPKNB	TO:0000456	Yield	spikelet number	SPKNB	NO
LOC_Os01g08320.1	Chr1	4073675	4076438	Chr1	3445940	15623428	AQAW030	AQAW030-SPKNB	TO:0000456	Yield	spikelet number	SPKNB	NO
LOC_Os01g08320.1	Chr1	4073675	4076438	Chr1	3445940	15623428	AQAW032	AQAW032-FGRPCENT	TO:0000448	Yield	filled grain percentage	FGRPCENT	NO
LOC_Os01g08320.1	Chr1	4073675	4076438	Chr1	3445940	15623428	AQAW039	AQAW039-FGRPCENT	TO:0000448	Yield	filled grain percentage	FGRPCENT	NO
LOC_Os01g08320.1	Chr1	4073675	4076438	Chr1	2819089	42413852	CQN49	CQN49-SPKNB	TO:0000456	Yield	spikelet number	SPKNB	NO
LOC_Os01g08320.1	Chr1	4073675	4076438	Chr1	647235	15623428	CQN53	CQN53-SPKNB	TO:0000456	Yield	spikelet number	SPKNB	NO
LOC_Os01g08320.1	Chr1	4073675	4076438	Chr1	647235	15623428	CQN45	CQN45-PNWT	TO:0000014	Yield	panicle weight	PNWT	NO
LOC_Os01g08440.1	Chr1	4152863	4154680	Chr1	1890153	4754502	AQGI160	AQGI160-BIOMYLD	TO:0000327	Yield	biomass yield	BIOMYLD	NO
LOC_Os01g08440.1	Chr1	4152863	4154680	Chr1	1890153	4754502	AQGI162	AQGI162-BIOMYLD	TO:0000327	Yield	biomass yield	BIOMYLD	NO
LOC_Os01g08440.1	Chr1	4152863	4154680	Chr1	1890153	4635870	AQCQ029	AQCQ029-GRNB	TO:0000445	Yield	grain number	GRNB	NO
LOC_Os01g08440.1	Chr1	4152863	4154680	Chr1	3445940	7862478	AQF084	AQF084-PNTIRO	TO:0000453	Yield	panicle tiller ratio	PNTIRO	NO
LOC_Os01g08440.1	Chr1	4152863	4154680	Chr1	1039086	5558814	AQCF002	AQCF002-SPKNB	TO:0000456	Yield	spikelet number	SPKNB	NO
LOC_Os01g08440.1	Chr1	4152863	4154680	Chr1	1039086	5558814	AQCF016	AQCF016-SPKNB	TO:0000456	Yield	spikelet number	SPKNB	NO
LOC_Os01g08440.1	Chr1	4152863	4154680	Chr1	1039086	5558814	AQCF028	AQCF028-SPKNB	TO:0000456	Yield	spikelet number	SPKNB	NO
LOC_Os01g08440.1	Chr1	4152863	4154680	Chr1	1039086	5558814	AQCF001	AQCF001-FGRNB	TO:0000447	Yield	filled grain number	FGRNB	NO
LOC_Os01g08440.1	Chr1	4152863	4154680	Chr1	1039086	5558814	AQCF015	AQCF015-FGRNB	TO:0000447	Yield	filled grain number	FGRNB	NO
LOC_Os01g08440.1	Chr1	4152863	4154680	Chr1	1039086	5558814	AQCF027	AQCF027-FGRNB	TO:0000447	Yield	filled grain number	FGRNB	NO
LOC_Os01g08440.1	Chr1	4152863	4154680	Chr1	1039086	5558814	AQCF029	AQCF029-TSDWT	TO:0000382	Yield	1000-seed weight	TSDWT	NO
LOC_Os01g08440.1	Chr1	4152863	4154680	Chr1	1404695	10491821	AQDY003	AQDY003-PNNB	TO:0000152	Yield	panicle number	PNNB	NO
LOC_Os01g08440.1	Chr1	4152863	4154680	Chr1	1404695	10491821	AQDY005	AQDY005-PNNB	TO:0000152	Yield	panicle number	PNNB	NO
LOC_Os01g08440.1	Chr1	4152863	4154680	Chr1	1404695	10491821	AQDY008	AQDY008-PNNB	TO:0000152	Yield	panicle number	PNNB	NO
LOC_Os01g08440.1	Chr1	4152863	4154680	Chr1	1404695	10491821	AQDY009	AQDY009-PNNB	TO:0000152	Yield	panicle number	PNNB	NO
LOC_Os01g08440.1	Chr1	4152863	4154680	Chr1	647235	9821253	CQW1	CQW1-SPKNB	TO:0000456	Yield	spikelet number	SPKNB	NO
LOC_Os01g08440.1	Chr1	4152863	4154680	Chr1	3050029	10491821	AQBK030	AQBK030-SPKNB	TO:0000456	Yield	spikelet number	SPKNB	NO
LOC_Os01g08440.1	Chr1	4152863	4154680	Chr1	3445940	15623428	AQAW023	AQAW023-SPKNB	TO:0000456	Yield	spikelet number	SPKNB	NO
LOC_Os01g08440.1	Chr1	4152863	4154680	Chr1	3445940	15623428	AQAW024	AQAW024-SPKNB	TO:0000456	Yield	spikelet number	SPKNB	NO
LOC_Os01g08440.1	Chr1	4152863	4154680	Chr1	3445940	15623428	AQAW029	AQAW029-SPKNB	TO:0000456	Yield	spikelet number	SPKNB	NO
LOC_Os01g08440.1	Chr1	4152863	4154680	Chr1	3445940	15623428	AQAW030	AQAW030-SPKNB	TO:0000456	Yield	spikelet number	SPKNB	NO
LOC_Os01g08440.1	Chr1	4152863	4154680	Chr1	3445940	15623428	AQAW032	AQAW032-FGRPCENT	TO:0000448	Yield	filled grain percentage	FGRPCENT	NO
LOC_Os01g08440.1	Chr1	4152863	4154680	Chr1	3445940	15623428	AQAW039	AQAW039-FGRPCENT	TO:0000448	Yield	filled grain percentage	FGRPCENT	NO
LOC_Os01g08440.1	Chr1	4152863	4154680	Chr1	2819089	42413852	CQN49	CQN49-SPKNB	TO:0000456	Yield	spikelet number	SPKNB	NO
LOC_Os01g08440.1	Chr1	4152863	4154680	Chr1	647235	15623428	CQN53	CQN53-SPKNB	TO:0000456	Yield	spikelet number	SPKNB	NO
LOC_Os01g08440.1	Chr1	4152863	4154680	Chr1	647235	15623428	CQN45	CQN45-PNWT	TO:0000014	Yield	panicle weight	PNWT	NO
LOC_Os01g09010.1	Chr1	4527985	4532893	Chr1	4424392	4635870	AQED038	AQED038-GRNB	TO:0000445	Yield	grain number	GRNB	YES
LOC_Os01g09010.1	Chr1	4527985	4532893	Chr1	4424392	4635870	AQED047	AQED047-GRYLDPPL	TO:0000449	Yield	grain yield per plant	GRYLDPPL	YES
LOC_Os01g09010.1	Chr1	4527985	4532893	Chr1	4424392	4635870	AQE035	AQE035-GRYLDPPN	TO:0000450	Yield	grain yield per panicle	GRYLDPPN	YES
LOC_Os01g09010.1	Chr1	4527985	4532893	Chr1	1890153	4754502	AQGI160	AQGI160-BIOMYLD	TO:0000327	Yield	biomass yield	BIOMYLD	NO
LOC_Os01g09010.1	Chr1	4527985	4532893	Chr1	1890153	4754502	AQGI162	AQGI162-BIOMYLD	TO:0000327	Yield	biomass yield	BIOMYLD	NO
LOC_Os01g09010.1	Chr1	4527985	4532893	Chr1	1890153	4635870	AQCQ029	AQCQ029-GRNB	TO:0000445	Yield	grain number	GRNB	NO
LOC_Os01g09010.1	Chr1	4527985	4532893	Chr1	3445940	7862478	AQF084	AQF084-PNTIRO	TO:0000453	Yield	panicle tiller ratio	PNTIRO	NO
LOC_Os01g09010.1	Chr1	4527985	4532893	Chr1	1039086	5558814	AQCF002	AQCF002-SPKNB	TO:0000456	Yield	spikelet number	SPKNB	NO
LOC_Os01g09010.1	Chr1	4527985	4532893	Chr1	1039086	5558814	AQCF016	AQCF016-SPKNB	TO:0000456	Yield	spikelet number	SPKNB	NO
LOC_Os01g09010.1	Chr1	4527985	4532893	Chr1	1039086	5558814	AQCF028	AQCF028-SPKNB	TO:0000456	Yield	spikelet number	SPKNB	NO
LOC_Os01g09010.1	Chr1	4527985	4532893	Chr1	1039086	5558814	AQCF001	AQCF001-FGRNB	TO:0000447	Yield	filled grain number	FGRNB	NO
LOC_Os01g09010.1	Chr1	4527985	4532893	Chr1	1039086	5558814	AQCF015	AQCF015-FGRNB	TO:0000447	Yield	filled grain number	FGRNB	NO
LOC_Os01g09010.1	Chr1	4527985	4532893	Chr1	1039086	5558814	AQCF027	AQCF027-FGRNB	TO:0000447	Yield	filled grain number	FGRNB	NO
LOC_Os01g09010.1	Chr1	4527985	4532893	Chr1	1039086	5558814	AQCF029	AQCF029-TSDWT	TO:0000382	Yield	1000-seed weight	TSDWT	NO
LOC_Os01g09010.1	Chr1	4527985	4532893	Chr1	4424392	7445919	AQE008	AQE008-FGRNB	TO:0000447	Yield	filled grain number	FGRNB	NO
LOC_Os01g09010.1	Chr1	4527985	4532893	Chr1	1404695	10491821	AQDY003	AQDY003-PNNB	TO:0000152	Yield	panicle number	PNNB	NO
LOC_Os01g09010.1	Chr1	4527985	4532893	Chr1	1404695	10491821	AQDY005	AQDY005-PNNB	TO:0000152	Yield	panicle number	PNNB	NO
LOC_Os01g09010.1	Chr1	4527985	4532893	Chr1	1404695	10491821	AQDY008	AQDY008-PNNB	TO:0000152	Yield	panicle number	PNNB	NO
LOC_Os01g09010.1	Chr1	4527985	4532893	Chr1	1404695	10491821	AQDY009	AQDY009-PNNB	TO:0000152	Yield	panicle number	PNNB	NO
LOC_Os01g09010.1	Chr1	4527985	4532893	Chr1	647235	9821253	CQW1	CQW1-SPKNB	TO:0000456	Yield	spikelet number	SPKNB	NO
LOC_Os01g09010.1	Chr1	4527985	4532893	Chr1	3050029	10491821	AQBK030	AQBK030-SPKNB	TO:0000456	Yield	spikelet number	SPKNB	NO
LOC_Os01g09010.1	Chr1	4527985	4532893	Chr1	3445940	15623428	AQAW023	AQAW023-SPKNB	TO:0000456	Yield	spikelet number	SPKNB	NO
LOC_Os01g09010.1	Chr1	4527985	4532893	Chr1	3445940	15623428	AQAW024	AQAW024-SPKNB	TO:0000456	Yield	spikelet number	SPKNB	NO
LOC_Os01g09010.1	Chr1	4527985	4532893	Chr1	3445940	15623428	AQAW029	AQAW029-SPKNB	TO:0000456	Yield	spikelet number	SPKNB	NO
LOC_Os01g09010.1	Chr1	4527985	4532893	Chr1	3445940	15623428	AQAW030	AQAW030-SPKNB	TO:0000456	Yield	spikelet number	SPKNB	NO
LOC_Os01g09010.1	Chr1	4527985	4532893	Chr1	3445940	15623428	AQAW032	AQAW032-FGRPCENT	TO:0000448	Yield	filled grain percentage	FGRPCENT	NO
LOC_Os01g09010.1	Chr1	4527985	4532893	Chr1	3445940	15623428	AQAW039	AQAW039-FGRPCENT	TO:0000448	Yield	filled grain percentage	FGRPCENT	NO
LOC_Os01g09010.1	Chr1	4527985	4532893	Chr1	2819089	42413852	CQN49	CQN49-SPKNB	TO:0000456	Yield	spikelet number	SPKNB	NO
LOC_Os01g09010.1	Chr1	4527985	4532893	Chr1	647235	15623428	CQN53	CQN53-SPKNB	TO:0000456	Yield	spikelet number	SPKNB	NO
LOC_Os01g09010.1	Chr1	4527985	4532893	Chr1	647235	15623428	CQN45	CQN45-PNWT	TO:0000014	Yield	panicle weight	PNWT	NO
LOC_Os01g09190.1	Chr1	4614881	4615827	Chr1	4424392	4635870	AQED038	AQED038-GRNB	TO:0000445	Yield	grain number	GRNB	YES
LOC_Os01g09190.1	Chr1	4614881	4615827	Chr1	4424392	4635870	AQED047	AQED047-GRYLDPPL	TO:0000449	Yield	grain yield per plant	GRYLDPPL	YES
LOC_Os01g09190.1	Chr1	4614881	4615827	Chr1	4424392	4635870	AQE035	AQE035-GRYLDPPN	TO:0000450	Yield	grain yield per panicle	GRYLDPPN	YES
LOC_Os01g09190.1	Chr1	4614881	4615827	Chr1	1890153	4754502	AQGI160	AQGI160-BIOMYLD	TO:0000327	Yield	biomass yield	BIOMYLD	NO
LOC_Os01g09190.1	Chr1	4614881	4615827	Chr1	1890153	4754502	AQGI162	AQGI162-BIOMYLD	TO:0000327	Yield	biomass yield	BIOMYLD	NO
LOC_Os01g09190.1	Chr1	4614881	4615827	Chr1	1890153	4635870	AQCQ029	AQCQ029-GRNB	TO:0000445	Yield	grain number	GRNB	NO
LOC_Os01g09190.1	Chr1	4614881	4615827	Chr1	3445940	7862478	AQF084	AQF084-PNTIRO	TO:0000453	Yield	panicle tiller ratio	PNTIRO	NO
LOC_Os01g09190.1	Chr1	4614881	4615827	Chr1	1039086	5558814	AQCF002	AQCF002-SPKNB	TO:0000456	Yield	spikelet number	SPKNB	NO
LOC_Os01g09190.1	Chr1	4614881	4615827	Chr1	1039086	5558814	AQCF016	AQCF016-SPKNB	TO:0000456	Yield	spikelet number	SPKNB	NO
LOC_Os01g09190.1	Chr1	4614881	4615827	Chr1	1039086	5558814	AQCF028	AQCF028-SPKNB	TO:0000456	Yield	spikelet number	SPKNB	NO
LOC_Os01g09190.1	Chr1	4614881	4615827	Chr1	1039086	5558814	AQCF001	AQCF001-FGRNB	TO:0000447	Yield	filled grain number	FGRNB	NO
LOC_Os01g09190.1	Chr1	4614881	4615827	Chr1	1039086	5558814	AQCF015	AQCF015-FGRNB	TO:0000447	Yield	filled grain number	FGRNB	NO
LOC_Os01g09190.1	Chr1	4614881	4615827	Chr1	1039086	5558814	AQCF027	AQCF027-FGRNB	TO:0000447	Yield	filled grain number	FGRNB	NO
LOC_Os01g09190.1	Chr1	4614881	4615827	Chr1	1039086	5558814	AQCF029	AQCF029-TSDWT	TO:0000382	Yield	1000-seed weight	TSDWT	NO
LOC_Os01g09190.1	Chr1	4614881	4615827	Chr1	4424392	7445919	AQE008	AQE008-FGRNB	TO:0000447	Yield	filled grain number	FGRNB	NO
LOC_Os01g09190.1	Chr1	4614881	4615827	Chr1	1404695	10491821	AQDY003	AQDY003-PNNB	TO:0000152	Yield	panicle number	PNNB	NO
LOC_Os01g09190.1	Chr1	4614881	4615827	Chr1	1404695	10491821	AQDY005	AQDY005-PNNB	TO:0000152	Yield	panicle number	PNNB	NO
LOC_Os01g09190.1	Chr1	4614881	4615827	Chr1	1404695	10491821	AQDY008	AQDY008-PNNB	TO:0000152	Yield	panicle number	PNNB	NO
LOC_Os01g09190.1	Chr1	4614881	4615827	Chr1	1404695	10491821	AQDY009	AQDY009-PNNB	TO:0000152	Yield	panicle number	PNNB	NO
LOC_Os01g09190.1	Chr1	4614881	4615827	Chr1	647235	9821253	CQW1	CQW1-SPKNB	TO:0000456	Yield	spikelet number	SPKNB	NO
LOC_Os01g09190.1	Chr1	4614881	4615827	Chr1	3050029	10491821	AQBK030	AQBK030-SPKNB	TO:0000456	Yield	spikelet number	SPKNB	NO
LOC_Os01g09190.1	Chr1	4614881	4615827	Chr1	3445940	15623428	AQAW023	AQAW023-SPKNB	TO:0000456	Yield	spikelet number	SPKNB	NO
LOC_Os01g09190.1	Chr1	4614881	4615827	Chr1	3445940	15623428	AQAW024	AQAW024-SPKNB	TO:0000456	Yield	spikelet number	SPKNB	NO
LOC_Os01g09190.1	Chr1	4614881	4615827	Chr1	3445940	15623428	AQAW029	AQAW029-SPKNB	TO:0000456	Yield	spikelet number	SPKNB	NO
LOC_Os01g09190.1	Chr1	4614881	4615827	Chr1	3445940	15623428	AQAW030	AQAW030-SPKNB	TO:0000456	Yield	spikelet number	SPKNB	NO
LOC_Os01g09190.1	Chr1	4614881	4615827	Chr1	3445940	15623428	AQAW032	AQAW032-FGRPCENT	TO:0000448	Yield	filled grain percentage	FGRPCENT	NO
LOC_Os01g09190.1	Chr1	4614881	4615827	Chr1	3445940	15623428	AQAW039	AQAW039-FGRPCENT	TO:0000448	Yield	filled grain percentage	FGRPCENT	NO
LOC_Os01g09190.1	Chr1	4614881	4615827	Chr1	2819089	42413852	CQN49	CQN49-SPKNB	TO:0000456	Yield	spikelet number	SPKNB	NO
LOC_Os01g09190.1	Chr1	4614881	4615827	Chr1	647235	15623428	CQN53	CQN53-SPKNB	TO:0000456	Yield	spikelet number	SPKNB	NO
LOC_Os01g09190.1	Chr1	4614881	4615827	Chr1	647235	15623428	CQN45	CQN45-PNWT	TO:0000014	Yield	panicle weight	PNWT	NO
LOC_Os01g09800.1	Chr1	5060415	5065236	Chr1	4753787	7478961	AQDY007	AQDY007-PNNB	TO:0000152	Yield	panicle number	PNNB	NO
LOC_Os01g09800.1	Chr1	5060415	5065236	Chr1	3445940	7862478	AQF084	AQF084-PNTIRO	TO:0000453	Yield	panicle tiller ratio	PNTIRO	NO
LOC_Os01g09800.1	Chr1	5060415	5065236	Chr1	4635793	5558814	AQAK016	AQAK016-SPKNB	TO:0000456	Yield	spikelet number	SPKNB	NO
LOC_Os01g09800.1	Chr1	5060415	5065236	Chr1	1039086	5558814	AQCF002	AQCF002-SPKNB	TO:0000456	Yield	spikelet number	SPKNB	NO
LOC_Os01g09800.1	Chr1	5060415	5065236	Chr1	1039086	5558814	AQCF016	AQCF016-SPKNB	TO:0000456	Yield	spikelet number	SPKNB	NO
LOC_Os01g09800.1	Chr1	5060415	5065236	Chr1	1039086	5558814	AQCF028	AQCF028-SPKNB	TO:0000456	Yield	spikelet number	SPKNB	NO
LOC_Os01g09800.1	Chr1	5060415	5065236	Chr1	4635793	5558814	AQAK008	AQAK008-FGRNB	TO:0000447	Yield	filled grain number	FGRNB	NO
LOC_Os01g09800.1	Chr1	5060415	5065236	Chr1	1039086	5558814	AQCF001	AQCF001-FGRNB	TO:0000447	Yield	filled grain number	FGRNB	NO
LOC_Os01g09800.1	Chr1	5060415	5065236	Chr1	1039086	5558814	AQCF015	AQCF015-FGRNB	TO:0000447	Yield	filled grain number	FGRNB	NO
LOC_Os01g09800.1	Chr1	5060415	5065236	Chr1	1039086	5558814	AQCF027	AQCF027-FGRNB	TO:0000447	Yield	filled grain number	FGRNB	NO
LOC_Os01g09800.1	Chr1	5060415	5065236	Chr1	1039086	5558814	AQCF029	AQCF029-TSDWT	TO:0000382	Yield	1000-seed weight	TSDWT	NO
LOC_Os01g09800.1	Chr1	5060415	5065236	Chr1	4885844	7445919	AQFJ007	AQFJ007-PNNB	TO:0000152	Yield	panicle number	PNNB	NO
LOC_Os01g09800.1	Chr1	5060415	5065236	Chr1	4424392	7445919	AQE008	AQE008-FGRNB	TO:0000447	Yield	filled grain number	FGRNB	NO
LOC_Os01g09800.1	Chr1	5060415	5065236	Chr1	4885844	7445919	AQFE023	AQFE023-GRNB	TO:0000445	Yield	grain number	GRNB	NO
LOC_Os01g09800.1	Chr1	5060415	5065236	Chr1	4885844	7445919	AQFE038	AQFE038-SPKNB	TO:0000456	Yield	spikelet number	SPKNB	NO
LOC_Os01g09800.1	Chr1	5060415	5065236	Chr1	4753787	13902866	CQAJ19	CQAJ19-GRNB	TO:0000445	Yield	grain number	GRNB	NO
LOC_Os01g09800.1	Chr1	5060415	5065236	Chr1	4753787	13902866	AQCQ010	AQCQ010-GRNB	TO:0000445	Yield	grain number	GRNB	NO
LOC_Os01g09800.1	Chr1	5060415	5065236	Chr1	4753787	13902866	AQCQ030	AQCQ030-GRNB	TO:0000445	Yield	grain number	GRNB	NO
LOC_Os01g09800.1	Chr1	5060415	5065236	Chr1	4753787	10491821	AQAW001	AQAW001-PNNB	TO:0000152	Yield	panicle number	PNNB	NO
LOC_Os01g09800.1	Chr1	5060415	5065236	Chr1	1404695	10491821	AQDY003	AQDY003-PNNB	TO:0000152	Yield	panicle number	PNNB	NO
LOC_Os01g09800.1	Chr1	5060415	5065236	Chr1	4753787	10491821	AQDY004	AQDY004-PNNB	TO:0000152	Yield	panicle number	PNNB	NO
LOC_Os01g09800.1	Chr1	5060415	5065236	Chr1	1404695	10491821	AQDY005	AQDY005-PNNB	TO:0000152	Yield	panicle number	PNNB	NO
LOC_Os01g09800.1	Chr1	5060415	5065236	Chr1	4753787	10491821	AQDY006	AQDY006-PNNB	TO:0000152	Yield	panicle number	PNNB	NO
LOC_Os01g09800.1	Chr1	5060415	5065236	Chr1	1404695	10491821	AQDY008	AQDY008-PNNB	TO:0000152	Yield	panicle number	PNNB	NO
LOC_Os01g09800.1	Chr1	5060415	5065236	Chr1	1404695	10491821	AQDY009	AQDY009-PNNB	TO:0000152	Yield	panicle number	PNNB	NO
LOC_Os01g09800.1	Chr1	5060415	5065236	Chr1	4753787	10491821	AQAW003	AQAW003-SPKNB	TO:0000456	Yield	spikelet number	SPKNB	NO
LOC_Os01g09800.1	Chr1	5060415	5065236	Chr1	4753787	10491821	AQAW004	AQAW004-SPKNB	TO:0000456	Yield	spikelet number	SPKNB	NO
LOC_Os01g09800.1	Chr1	5060415	5065236	Chr1	4753787	10491821	AQAW007	AQAW007-SPKNB	TO:0000456	Yield	spikelet number	SPKNB	NO
LOC_Os01g09800.1	Chr1	5060415	5065236	Chr1	4753787	10491821	AQAW008	AQAW008-SPKNB	TO:0000456	Yield	spikelet number	SPKNB	NO
LOC_Os01g09800.1	Chr1	5060415	5065236	Chr1	4753787	10491821	AQAW010	AQAW010-FGRPCENT	TO:0000448	Yield	filled grain percentage	FGRPCENT	NO
LOC_Os01g09800.1	Chr1	5060415	5065236	Chr1	4753787	10491821	AQAW011	AQAW011-FGRPCENT	TO:0000448	Yield	filled grain percentage	FGRPCENT	NO
LOC_Os01g09800.1	Chr1	5060415	5065236	Chr1	4753787	10491821	AQAW018	AQAW018-FGRPCENT	TO:0000448	Yield	filled grain percentage	FGRPCENT	NO
LOC_Os01g09800.1	Chr1	5060415	5065236	Chr1	647235	9821253	CQW1	CQW1-SPKNB	TO:0000456	Yield	spikelet number	SPKNB	NO
LOC_Os01g09800.1	Chr1	5060415	5065236	Chr1	3050029	10491821	AQBK030	AQBK030-SPKNB	TO:0000456	Yield	spikelet number	SPKNB	NO
LOC_Os01g09800.1	Chr1	5060415	5065236	Chr1	3445940	15623428	AQAW023	AQAW023-SPKNB	TO:0000456	Yield	spikelet number	SPKNB	NO
LOC_Os01g09800.1	Chr1	5060415	5065236	Chr1	3445940	15623428	AQAW024	AQAW024-SPKNB	TO:0000456	Yield	spikelet number	SPKNB	NO
LOC_Os01g09800.1	Chr1	5060415	5065236	Chr1	3445940	15623428	AQAW029	AQAW029-SPKNB	TO:0000456	Yield	spikelet number	SPKNB	NO
LOC_Os01g09800.1	Chr1	5060415	5065236	Chr1	3445940	15623428	AQAW030	AQAW030-SPKNB	TO:0000456	Yield	spikelet number	SPKNB	NO
LOC_Os01g09800.1	Chr1	5060415	5065236	Chr1	3445940	15623428	AQAW032	AQAW032-FGRPCENT	TO:0000448	Yield	filled grain percentage	FGRPCENT	NO
LOC_Os01g09800.1	Chr1	5060415	5065236	Chr1	3445940	15623428	AQAW039	AQAW039-FGRPCENT	TO:0000448	Yield	filled grain percentage	FGRPCENT	NO
LOC_Os01g09800.1	Chr1	5060415	5065236	Chr1	2819089	42413852	CQN49	CQN49-SPKNB	TO:0000456	Yield	spikelet number	SPKNB	NO
LOC_Os01g09800.1	Chr1	5060415	5065236	Chr1	647235	15623428	CQN53	CQN53-SPKNB	TO:0000456	Yield	spikelet number	SPKNB	NO
LOC_Os01g09800.1	Chr1	5060415	5065236	Chr1	647235	15623428	CQN45	CQN45-PNWT	TO:0000014	Yield	panicle weight	PNWT	NO
LOC_Os01g10440.1	Chr1	5507001	5509548	Chr1	4753787	7478961	AQDY007	AQDY007-PNNB	TO:0000152	Yield	panicle number	PNNB	NO
LOC_Os01g10440.1	Chr1	5507001	5509548	Chr1	3445940	7862478	AQF084	AQF084-PNTIRO	TO:0000453	Yield	panicle tiller ratio	PNTIRO	NO
LOC_Os01g10440.1	Chr1	5507001	5509548	Chr1	4635793	5558814	AQAK016	AQAK016-SPKNB	TO:0000456	Yield	spikelet number	SPKNB	NO
LOC_Os01g10440.1	Chr1	5507001	5509548	Chr1	1039086	5558814	AQCF002	AQCF002-SPKNB	TO:0000456	Yield	spikelet number	SPKNB	NO
LOC_Os01g10440.1	Chr1	5507001	5509548	Chr1	1039086	5558814	AQCF016	AQCF016-SPKNB	TO:0000456	Yield	spikelet number	SPKNB	NO
LOC_Os01g10440.1	Chr1	5507001	5509548	Chr1	1039086	5558814	AQCF028	AQCF028-SPKNB	TO:0000456	Yield	spikelet number	SPKNB	NO
LOC_Os01g10440.1	Chr1	5507001	5509548	Chr1	4635793	5558814	AQAK008	AQAK008-FGRNB	TO:0000447	Yield	filled grain number	FGRNB	NO
LOC_Os01g10440.1	Chr1	5507001	5509548	Chr1	1039086	5558814	AQCF001	AQCF001-FGRNB	TO:0000447	Yield	filled grain number	FGRNB	NO
LOC_Os01g10440.1	Chr1	5507001	5509548	Chr1	1039086	5558814	AQCF015	AQCF015-FGRNB	TO:0000447	Yield	filled grain number	FGRNB	NO
LOC_Os01g10440.1	Chr1	5507001	5509548	Chr1	1039086	5558814	AQCF027	AQCF027-FGRNB	TO:0000447	Yield	filled grain number	FGRNB	NO
LOC_Os01g10440.1	Chr1	5507001	5509548	Chr1	1039086	5558814	AQCF029	AQCF029-TSDWT	TO:0000382	Yield	1000-seed weight	TSDWT	NO
LOC_Os01g10440.1	Chr1	5507001	5509548	Chr1	4885844	7445919	AQFJ007	AQFJ007-PNNB	TO:0000152	Yield	panicle number	PNNB	NO
LOC_Os01g10440.1	Chr1	5507001	5509548	Chr1	4424392	7445919	AQE008	AQE008-FGRNB	TO:0000447	Yield	filled grain number	FGRNB	NO
LOC_Os01g10440.1	Chr1	5507001	5509548	Chr1	4885844	7445919	AQFE023	AQFE023-GRNB	TO:0000445	Yield	grain number	GRNB	NO
LOC_Os01g10440.1	Chr1	5507001	5509548	Chr1	4885844	7445919	AQFE038	AQFE038-SPKNB	TO:0000456	Yield	spikelet number	SPKNB	NO
LOC_Os01g10440.1	Chr1	5507001	5509548	Chr1	5109092	5513259	AQGK001	AQGK001-GRYLD	TO:0000396	Yield	grain yield	GRYLD	YES
LOC_Os01g10440.1	Chr1	5507001	5509548	Chr1	4753787	13902866	CQAJ19	CQAJ19-GRNB	TO:0000445	Yield	grain number	GRNB	NO
LOC_Os01g10440.1	Chr1	5507001	5509548	Chr1	4753787	13902866	AQCQ010	AQCQ010-GRNB	TO:0000445	Yield	grain number	GRNB	NO
LOC_Os01g10440.1	Chr1	5507001	5509548	Chr1	4753787	13902866	AQCQ030	AQCQ030-GRNB	TO:0000445	Yield	grain number	GRNB	NO
LOC_Os01g10440.1	Chr1	5507001	5509548	Chr1	4753787	10491821	AQAW001	AQAW001-PNNB	TO:0000152	Yield	panicle number	PNNB	NO
LOC_Os01g10440.1	Chr1	5507001	5509548	Chr1	1404695	10491821	AQDY003	AQDY003-PNNB	TO:0000152	Yield	panicle number	PNNB	NO
LOC_Os01g10440.1	Chr1	5507001	5509548	Chr1	4753787	10491821	AQDY004	AQDY004-PNNB	TO:0000152	Yield	panicle number	PNNB	NO
LOC_Os01g10440.1	Chr1	5507001	5509548	Chr1	1404695	10491821	AQDY005	AQDY005-PNNB	TO:0000152	Yield	panicle number	PNNB	NO
LOC_Os01g10440.1	Chr1	5507001	5509548	Chr1	4753787	10491821	AQDY006	AQDY006-PNNB	TO:0000152	Yield	panicle number	PNNB	NO
LOC_Os01g10440.1	Chr1	5507001	5509548	Chr1	1404695	10491821	AQDY008	AQDY008-PNNB	TO:0000152	Yield	panicle number	PNNB	NO
LOC_Os01g10440.1	Chr1	5507001	5509548	Chr1	1404695	10491821	AQDY009	AQDY009-PNNB	TO:0000152	Yield	panicle number	PNNB	NO
LOC_Os01g10440.1	Chr1	5507001	5509548	Chr1	4753787	10491821	AQAW003	AQAW003-SPKNB	TO:0000456	Yield	spikelet number	SPKNB	NO
LOC_Os01g10440.1	Chr1	5507001	5509548	Chr1	4753787	10491821	AQAW004	AQAW004-SPKNB	TO:0000456	Yield	spikelet number	SPKNB	NO
LOC_Os01g10440.1	Chr1	5507001	5509548	Chr1	4753787	10491821	AQAW007	AQAW007-SPKNB	TO:0000456	Yield	spikelet number	SPKNB	NO
LOC_Os01g10440.1	Chr1	5507001	5509548	Chr1	4753787	10491821	AQAW008	AQAW008-SPKNB	TO:0000456	Yield	spikelet number	SPKNB	NO
LOC_Os01g10440.1	Chr1	5507001	5509548	Chr1	4753787	10491821	AQAW010	AQAW010-FGRPCENT	TO:0000448	Yield	filled grain percentage	FGRPCENT	NO
LOC_Os01g10440.1	Chr1	5507001	5509548	Chr1	4753787	10491821	AQAW011	AQAW011-FGRPCENT	TO:0000448	Yield	filled grain percentage	FGRPCENT	NO
LOC_Os01g10440.1	Chr1	5507001	5509548	Chr1	4753787	10491821	AQAW018	AQAW018-FGRPCENT	TO:0000448	Yield	filled grain percentage	FGRPCENT	NO
LOC_Os01g10440.1	Chr1	5507001	5509548	Chr1	5094276	27119848	CQAO10	CQAO10-TSDWT	TO:0000382	Yield	1000-seed weight	TSDWT	NO
LOC_Os01g10440.1	Chr1	5507001	5509548	Chr1	647235	9821253	CQW1	CQW1-SPKNB	TO:0000456	Yield	spikelet number	SPKNB	NO
LOC_Os01g10440.1	Chr1	5507001	5509548	Chr1	3050029	10491821	AQBK030	AQBK030-SPKNB	TO:0000456	Yield	spikelet number	SPKNB	NO
LOC_Os01g10440.1	Chr1	5507001	5509548	Chr1	3445940	15623428	AQAW023	AQAW023-SPKNB	TO:0000456	Yield	spikelet number	SPKNB	NO
LOC_Os01g10440.1	Chr1	5507001	5509548	Chr1	3445940	15623428	AQAW024	AQAW024-SPKNB	TO:0000456	Yield	spikelet number	SPKNB	NO
LOC_Os01g10440.1	Chr1	5507001	5509548	Chr1	3445940	15623428	AQAW029	AQAW029-SPKNB	TO:0000456	Yield	spikelet number	SPKNB	NO
LOC_Os01g10440.1	Chr1	5507001	5509548	Chr1	3445940	15623428	AQAW030	AQAW030-SPKNB	TO:0000456	Yield	spikelet number	SPKNB	NO
LOC_Os01g10440.1	Chr1	5507001	5509548	Chr1	3445940	15623428	AQAW032	AQAW032-FGRPCENT	TO:0000448	Yield	filled grain percentage	FGRPCENT	NO
LOC_Os01g10440.1	Chr1	5507001	5509548	Chr1	3445940	15623428	AQAW039	AQAW039-FGRPCENT	TO:0000448	Yield	filled grain percentage	FGRPCENT	NO
LOC_Os01g10440.1	Chr1	5507001	5509548	Chr1	2819089	42413852	CQN49	CQN49-SPKNB	TO:0000456	Yield	spikelet number	SPKNB	NO
LOC_Os01g10440.1	Chr1	5507001	5509548	Chr1	647235	15623428	CQN53	CQN53-SPKNB	TO:0000456	Yield	spikelet number	SPKNB	NO
LOC_Os01g10440.1	Chr1	5507001	5509548	Chr1	647235	15623428	CQN45	CQN45-PNWT	TO:0000014	Yield	panicle weight	PNWT	NO
LOC_Os01g10450.1	Chr1	5510515	5514480	Chr1	4753787	7478961	AQDY007	AQDY007-PNNB	TO:0000152	Yield	panicle number	PNNB	NO
LOC_Os01g10450.1	Chr1	5510515	5514480	Chr1	3445940	7862478	AQF084	AQF084-PNTIRO	TO:0000453	Yield	panicle tiller ratio	PNTIRO	NO
LOC_Os01g10450.1	Chr1	5510515	5514480	Chr1	4635793	5558814	AQAK016	AQAK016-SPKNB	TO:0000456	Yield	spikelet number	SPKNB	NO
LOC_Os01g10450.1	Chr1	5510515	5514480	Chr1	1039086	5558814	AQCF002	AQCF002-SPKNB	TO:0000456	Yield	spikelet number	SPKNB	NO
LOC_Os01g10450.1	Chr1	5510515	5514480	Chr1	1039086	5558814	AQCF016	AQCF016-SPKNB	TO:0000456	Yield	spikelet number	SPKNB	NO
LOC_Os01g10450.1	Chr1	5510515	5514480	Chr1	1039086	5558814	AQCF028	AQCF028-SPKNB	TO:0000456	Yield	spikelet number	SPKNB	NO
LOC_Os01g10450.1	Chr1	5510515	5514480	Chr1	4635793	5558814	AQAK008	AQAK008-FGRNB	TO:0000447	Yield	filled grain number	FGRNB	NO
LOC_Os01g10450.1	Chr1	5510515	5514480	Chr1	1039086	5558814	AQCF001	AQCF001-FGRNB	TO:0000447	Yield	filled grain number	FGRNB	NO
LOC_Os01g10450.1	Chr1	5510515	5514480	Chr1	1039086	5558814	AQCF015	AQCF015-FGRNB	TO:0000447	Yield	filled grain number	FGRNB	NO
LOC_Os01g10450.1	Chr1	5510515	5514480	Chr1	1039086	5558814	AQCF027	AQCF027-FGRNB	TO:0000447	Yield	filled grain number	FGRNB	NO
LOC_Os01g10450.1	Chr1	5510515	5514480	Chr1	1039086	5558814	AQCF029	AQCF029-TSDWT	TO:0000382	Yield	1000-seed weight	TSDWT	NO
LOC_Os01g10450.1	Chr1	5510515	5514480	Chr1	4885844	7445919	AQFJ007	AQFJ007-PNNB	TO:0000152	Yield	panicle number	PNNB	NO
LOC_Os01g10450.1	Chr1	5510515	5514480	Chr1	4424392	7445919	AQE008	AQE008-FGRNB	TO:0000447	Yield	filled grain number	FGRNB	NO
LOC_Os01g10450.1	Chr1	5510515	5514480	Chr1	4885844	7445919	AQFE023	AQFE023-GRNB	TO:0000445	Yield	grain number	GRNB	NO
LOC_Os01g10450.1	Chr1	5510515	5514480	Chr1	4885844	7445919	AQFE038	AQFE038-SPKNB	TO:0000456	Yield	spikelet number	SPKNB	NO
LOC_Os01g10450.1	Chr1	5510515	5514480	Chr1	5109092	5513259	AQGK001	AQGK001-GRYLD	TO:0000396	Yield	grain yield	GRYLD	YES
LOC_Os01g10450.1	Chr1	5510515	5514480	Chr1	4753787	13902866	CQAJ19	CQAJ19-GRNB	TO:0000445	Yield	grain number	GRNB	NO
LOC_Os01g10450.1	Chr1	5510515	5514480	Chr1	4753787	13902866	AQCQ010	AQCQ010-GRNB	TO:0000445	Yield	grain number	GRNB	NO
LOC_Os01g10450.1	Chr1	5510515	5514480	Chr1	4753787	13902866	AQCQ030	AQCQ030-GRNB	TO:0000445	Yield	grain number	GRNB	NO
LOC_Os01g10450.1	Chr1	5510515	5514480	Chr1	4753787	10491821	AQAW001	AQAW001-PNNB	TO:0000152	Yield	panicle number	PNNB	NO
LOC_Os01g10450.1	Chr1	5510515	5514480	Chr1	1404695	10491821	AQDY003	AQDY003-PNNB	TO:0000152	Yield	panicle number	PNNB	NO
LOC_Os01g10450.1	Chr1	5510515	5514480	Chr1	4753787	10491821	AQDY004	AQDY004-PNNB	TO:0000152	Yield	panicle number	PNNB	NO
LOC_Os01g10450.1	Chr1	5510515	5514480	Chr1	1404695	10491821	AQDY005	AQDY005-PNNB	TO:0000152	Yield	panicle number	PNNB	NO
LOC_Os01g10450.1	Chr1	5510515	5514480	Chr1	4753787	10491821	AQDY006	AQDY006-PNNB	TO:0000152	Yield	panicle number	PNNB	NO
LOC_Os01g10450.1	Chr1	5510515	5514480	Chr1	1404695	10491821	AQDY008	AQDY008-PNNB	TO:0000152	Yield	panicle number	PNNB	NO
LOC_Os01g10450.1	Chr1	5510515	5514480	Chr1	1404695	10491821	AQDY009	AQDY009-PNNB	TO:0000152	Yield	panicle number	PNNB	NO
LOC_Os01g10450.1	Chr1	5510515	5514480	Chr1	4753787	10491821	AQAW003	AQAW003-SPKNB	TO:0000456	Yield	spikelet number	SPKNB	NO
LOC_Os01g10450.1	Chr1	5510515	5514480	Chr1	4753787	10491821	AQAW004	AQAW004-SPKNB	TO:0000456	Yield	spikelet number	SPKNB	NO
LOC_Os01g10450.1	Chr1	5510515	5514480	Chr1	4753787	10491821	AQAW007	AQAW007-SPKNB	TO:0000456	Yield	spikelet number	SPKNB	NO
LOC_Os01g10450.1	Chr1	5510515	5514480	Chr1	4753787	10491821	AQAW008	AQAW008-SPKNB	TO:0000456	Yield	spikelet number	SPKNB	NO
LOC_Os01g10450.1	Chr1	5510515	5514480	Chr1	4753787	10491821	AQAW010	AQAW010-FGRPCENT	TO:0000448	Yield	filled grain percentage	FGRPCENT	NO
LOC_Os01g10450.1	Chr1	5510515	5514480	Chr1	4753787	10491821	AQAW011	AQAW011-FGRPCENT	TO:0000448	Yield	filled grain percentage	FGRPCENT	NO
LOC_Os01g10450.1	Chr1	5510515	5514480	Chr1	4753787	10491821	AQAW018	AQAW018-FGRPCENT	TO:0000448	Yield	filled grain percentage	FGRPCENT	NO
LOC_Os01g10450.1	Chr1	5510515	5514480	Chr1	5094276	27119848	CQAO10	CQAO10-TSDWT	TO:0000382	Yield	1000-seed weight	TSDWT	NO
LOC_Os01g10450.1	Chr1	5510515	5514480	Chr1	647235	9821253	CQW1	CQW1-SPKNB	TO:0000456	Yield	spikelet number	SPKNB	NO
LOC_Os01g10450.1	Chr1	5510515	5514480	Chr1	3050029	10491821	AQBK030	AQBK030-SPKNB	TO:0000456	Yield	spikelet number	SPKNB	NO
LOC_Os01g10450.1	Chr1	5510515	5514480	Chr1	3445940	15623428	AQAW023	AQAW023-SPKNB	TO:0000456	Yield	spikelet number	SPKNB	NO
LOC_Os01g10450.1	Chr1	5510515	5514480	Chr1	3445940	15623428	AQAW024	AQAW024-SPKNB	TO:0000456	Yield	spikelet number	SPKNB	NO
LOC_Os01g10450.1	Chr1	5510515	5514480	Chr1	3445940	15623428	AQAW029	AQAW029-SPKNB	TO:0000456	Yield	spikelet number	SPKNB	NO
LOC_Os01g10450.1	Chr1	5510515	5514480	Chr1	3445940	15623428	AQAW030	AQAW030-SPKNB	TO:0000456	Yield	spikelet number	SPKNB	NO
LOC_Os01g10450.1	Chr1	5510515	5514480	Chr1	3445940	15623428	AQAW032	AQAW032-FGRPCENT	TO:0000448	Yield	filled grain percentage	FGRPCENT	NO
LOC_Os01g10450.1	Chr1	5510515	5514480	Chr1	3445940	15623428	AQAW039	AQAW039-FGRPCENT	TO:0000448	Yield	filled grain percentage	FGRPCENT	NO
LOC_Os01g10450.1	Chr1	5510515	5514480	Chr1	2819089	42413852	CQN49	CQN49-SPKNB	TO:0000456	Yield	spikelet number	SPKNB	NO
LOC_Os01g10450.1	Chr1	5510515	5514480	Chr1	647235	15623428	CQN53	CQN53-SPKNB	TO:0000456	Yield	spikelet number	SPKNB	NO
LOC_Os01g10450.1	Chr1	5510515	5514480	Chr1	647235	15623428	CQN45	CQN45-PNWT	TO:0000014	Yield	panicle weight	PNWT	NO
LOC_Os01g10450.2	Chr1	5510515	5514480	Chr1	4753787	7478961	AQDY007	AQDY007-PNNB	TO:0000152	Yield	panicle number	PNNB	NO
LOC_Os01g10450.2	Chr1	5510515	5514480	Chr1	3445940	7862478	AQF084	AQF084-PNTIRO	TO:0000453	Yield	panicle tiller ratio	PNTIRO	NO
LOC_Os01g10450.2	Chr1	5510515	5514480	Chr1	4635793	5558814	AQAK016	AQAK016-SPKNB	TO:0000456	Yield	spikelet number	SPKNB	NO
LOC_Os01g10450.2	Chr1	5510515	5514480	Chr1	1039086	5558814	AQCF002	AQCF002-SPKNB	TO:0000456	Yield	spikelet number	SPKNB	NO
LOC_Os01g10450.2	Chr1	5510515	5514480	Chr1	1039086	5558814	AQCF016	AQCF016-SPKNB	TO:0000456	Yield	spikelet number	SPKNB	NO
LOC_Os01g10450.2	Chr1	5510515	5514480	Chr1	1039086	5558814	AQCF028	AQCF028-SPKNB	TO:0000456	Yield	spikelet number	SPKNB	NO
LOC_Os01g10450.2	Chr1	5510515	5514480	Chr1	4635793	5558814	AQAK008	AQAK008-FGRNB	TO:0000447	Yield	filled grain number	FGRNB	NO
LOC_Os01g10450.2	Chr1	5510515	5514480	Chr1	1039086	5558814	AQCF001	AQCF001-FGRNB	TO:0000447	Yield	filled grain number	FGRNB	NO
LOC_Os01g10450.2	Chr1	5510515	5514480	Chr1	1039086	5558814	AQCF015	AQCF015-FGRNB	TO:0000447	Yield	filled grain number	FGRNB	NO
LOC_Os01g10450.2	Chr1	5510515	5514480	Chr1	1039086	5558814	AQCF027	AQCF027-FGRNB	TO:0000447	Yield	filled grain number	FGRNB	NO
LOC_Os01g10450.2	Chr1	5510515	5514480	Chr1	1039086	5558814	AQCF029	AQCF029-TSDWT	TO:0000382	Yield	1000-seed weight	TSDWT	NO
LOC_Os01g10450.2	Chr1	5510515	5514480	Chr1	4885844	7445919	AQFJ007	AQFJ007-PNNB	TO:0000152	Yield	panicle number	PNNB	NO
LOC_Os01g10450.2	Chr1	5510515	5514480	Chr1	4424392	7445919	AQE008	AQE008-FGRNB	TO:0000447	Yield	filled grain number	FGRNB	NO
LOC_Os01g10450.2	Chr1	5510515	5514480	Chr1	4885844	7445919	AQFE023	AQFE023-GRNB	TO:0000445	Yield	grain number	GRNB	NO
LOC_Os01g10450.2	Chr1	5510515	5514480	Chr1	4885844	7445919	AQFE038	AQFE038-SPKNB	TO:0000456	Yield	spikelet number	SPKNB	NO
LOC_Os01g10450.2	Chr1	5510515	5514480	Chr1	5109092	5513259	AQGK001	AQGK001-GRYLD	TO:0000396	Yield	grain yield	GRYLD	YES
LOC_Os01g10450.2	Chr1	5510515	5514480	Chr1	4753787	13902866	CQAJ19	CQAJ19-GRNB	TO:0000445	Yield	grain number	GRNB	NO
LOC_Os01g10450.2	Chr1	5510515	5514480	Chr1	4753787	13902866	AQCQ010	AQCQ010-GRNB	TO:0000445	Yield	grain number	GRNB	NO
LOC_Os01g10450.2	Chr1	5510515	5514480	Chr1	4753787	13902866	AQCQ030	AQCQ030-GRNB	TO:0000445	Yield	grain number	GRNB	NO
LOC_Os01g10450.2	Chr1	5510515	5514480	Chr1	4753787	10491821	AQAW001	AQAW001-PNNB	TO:0000152	Yield	panicle number	PNNB	NO
LOC_Os01g10450.2	Chr1	5510515	5514480	Chr1	1404695	10491821	AQDY003	AQDY003-PNNB	TO:0000152	Yield	panicle number	PNNB	NO
LOC_Os01g10450.2	Chr1	5510515	5514480	Chr1	4753787	10491821	AQDY004	AQDY004-PNNB	TO:0000152	Yield	panicle number	PNNB	NO
LOC_Os01g10450.2	Chr1	5510515	5514480	Chr1	1404695	10491821	AQDY005	AQDY005-PNNB	TO:0000152	Yield	panicle number	PNNB	NO
LOC_Os01g10450.2	Chr1	5510515	5514480	Chr1	4753787	10491821	AQDY006	AQDY006-PNNB	TO:0000152	Yield	panicle number	PNNB	NO
LOC_Os01g10450.2	Chr1	5510515	5514480	Chr1	1404695	10491821	AQDY008	AQDY008-PNNB	TO:0000152	Yield	panicle number	PNNB	NO
LOC_Os01g10450.2	Chr1	5510515	5514480	Chr1	1404695	10491821	AQDY009	AQDY009-PNNB	TO:0000152	Yield	panicle number	PNNB	NO
LOC_Os01g10450.2	Chr1	5510515	5514480	Chr1	4753787	10491821	AQAW003	AQAW003-SPKNB	TO:0000456	Yield	spikelet number	SPKNB	NO
LOC_Os01g10450.2	Chr1	5510515	5514480	Chr1	4753787	10491821	AQAW004	AQAW004-SPKNB	TO:0000456	Yield	spikelet number	SPKNB	NO
LOC_Os01g10450.2	Chr1	5510515	5514480	Chr1	4753787	10491821	AQAW007	AQAW007-SPKNB	TO:0000456	Yield	spikelet number	SPKNB	NO
LOC_Os01g10450.2	Chr1	5510515	5514480	Chr1	4753787	10491821	AQAW008	AQAW008-SPKNB	TO:0000456	Yield	spikelet number	SPKNB	NO
LOC_Os01g10450.2	Chr1	5510515	5514480	Chr1	4753787	10491821	AQAW010	AQAW010-FGRPCENT	TO:0000448	Yield	filled grain percentage	FGRPCENT	NO
LOC_Os01g10450.2	Chr1	5510515	5514480	Chr1	4753787	10491821	AQAW011	AQAW011-FGRPCENT	TO:0000448	Yield	filled grain percentage	FGRPCENT	NO
LOC_Os01g10450.2	Chr1	5510515	5514480	Chr1	4753787	10491821	AQAW018	AQAW018-FGRPCENT	TO:0000448	Yield	filled grain percentage	FGRPCENT	NO
LOC_Os01g10450.2	Chr1	5510515	5514480	Chr1	5094276	27119848	CQAO10	CQAO10-TSDWT	TO:0000382	Yield	1000-seed weight	TSDWT	NO
LOC_Os01g10450.2	Chr1	5510515	5514480	Chr1	647235	9821253	CQW1	CQW1-SPKNB	TO:0000456	Yield	spikelet number	SPKNB	NO
LOC_Os01g10450.2	Chr1	5510515	5514480	Chr1	3050029	10491821	AQBK030	AQBK030-SPKNB	TO:0000456	Yield	spikelet number	SPKNB	NO
LOC_Os01g10450.2	Chr1	5510515	5514480	Chr1	3445940	15623428	AQAW023	AQAW023-SPKNB	TO:0000456	Yield	spikelet number	SPKNB	NO
LOC_Os01g10450.2	Chr1	5510515	5514480	Chr1	3445940	15623428	AQAW024	AQAW024-SPKNB	TO:0000456	Yield	spikelet number	SPKNB	NO
LOC_Os01g10450.2	Chr1	5510515	5514480	Chr1	3445940	15623428	AQAW029	AQAW029-SPKNB	TO:0000456	Yield	spikelet number	SPKNB	NO
LOC_Os01g10450.2	Chr1	5510515	5514480	Chr1	3445940	15623428	AQAW030	AQAW030-SPKNB	TO:0000456	Yield	spikelet number	SPKNB	NO
LOC_Os01g10450.2	Chr1	5510515	5514480	Chr1	3445940	15623428	AQAW032	AQAW032-FGRPCENT	TO:0000448	Yield	filled grain percentage	FGRPCENT	NO
LOC_Os01g10450.2	Chr1	5510515	5514480	Chr1	3445940	15623428	AQAW039	AQAW039-FGRPCENT	TO:0000448	Yield	filled grain percentage	FGRPCENT	NO
LOC_Os01g10450.2	Chr1	5510515	5514480	Chr1	2819089	42413852	CQN49	CQN49-SPKNB	TO:0000456	Yield	spikelet number	SPKNB	NO
LOC_Os01g10450.2	Chr1	5510515	5514480	Chr1	647235	15623428	CQN53	CQN53-SPKNB	TO:0000456	Yield	spikelet number	SPKNB	NO
LOC_Os01g10450.2	Chr1	5510515	5514480	Chr1	647235	15623428	CQN45	CQN45-PNWT	TO:0000014	Yield	panicle weight	PNWT	NO
LOC_Os01g10890.1	Chr1	5809556	5811617	Chr1	4753787	7478961	AQDY007	AQDY007-PNNB	TO:0000152	Yield	panicle number	PNNB	NO
LOC_Os01g10890.1	Chr1	5809556	5811617	Chr1	3445940	7862478	AQF084	AQF084-PNTIRO	TO:0000453	Yield	panicle tiller ratio	PNTIRO	NO
LOC_Os01g10890.1	Chr1	5809556	5811617	Chr1	4885844	7445919	AQFJ007	AQFJ007-PNNB	TO:0000152	Yield	panicle number	PNNB	NO
LOC_Os01g10890.1	Chr1	5809556	5811617	Chr1	4424392	7445919	AQE008	AQE008-FGRNB	TO:0000447	Yield	filled grain number	FGRNB	NO
LOC_Os01g10890.1	Chr1	5809556	5811617	Chr1	4885844	7445919	AQFE023	AQFE023-GRNB	TO:0000445	Yield	grain number	GRNB	NO
LOC_Os01g10890.1	Chr1	5809556	5811617	Chr1	4885844	7445919	AQFE038	AQFE038-SPKNB	TO:0000456	Yield	spikelet number	SPKNB	NO
LOC_Os01g10890.1	Chr1	5809556	5811617	Chr1	5773292	7478961	CQN52	CQN52-SPKNB	TO:0000456	Yield	spikelet number	SPKNB	NO
LOC_Os01g10890.1	Chr1	5809556	5811617	Chr1	5773292	7478961	CQN44	CQN44-PNWT	TO:0000014	Yield	panicle weight	PNWT	NO
LOC_Os01g10890.1	Chr1	5809556	5811617	Chr1	4753787	13902866	CQAJ19	CQAJ19-GRNB	TO:0000445	Yield	grain number	GRNB	NO
LOC_Os01g10890.1	Chr1	5809556	5811617	Chr1	4753787	13902866	AQCQ010	AQCQ010-GRNB	TO:0000445	Yield	grain number	GRNB	NO
LOC_Os01g10890.1	Chr1	5809556	5811617	Chr1	4753787	13902866	AQCQ030	AQCQ030-GRNB	TO:0000445	Yield	grain number	GRNB	NO
LOC_Os01g10890.1	Chr1	5809556	5811617	Chr1	4753787	10491821	AQAW001	AQAW001-PNNB	TO:0000152	Yield	panicle number	PNNB	NO
LOC_Os01g10890.1	Chr1	5809556	5811617	Chr1	1404695	10491821	AQDY003	AQDY003-PNNB	TO:0000152	Yield	panicle number	PNNB	NO
LOC_Os01g10890.1	Chr1	5809556	5811617	Chr1	4753787	10491821	AQDY004	AQDY004-PNNB	TO:0000152	Yield	panicle number	PNNB	NO
LOC_Os01g10890.1	Chr1	5809556	5811617	Chr1	1404695	10491821	AQDY005	AQDY005-PNNB	TO:0000152	Yield	panicle number	PNNB	NO
LOC_Os01g10890.1	Chr1	5809556	5811617	Chr1	4753787	10491821	AQDY006	AQDY006-PNNB	TO:0000152	Yield	panicle number	PNNB	NO
LOC_Os01g10890.1	Chr1	5809556	5811617	Chr1	1404695	10491821	AQDY008	AQDY008-PNNB	TO:0000152	Yield	panicle number	PNNB	NO
LOC_Os01g10890.1	Chr1	5809556	5811617	Chr1	1404695	10491821	AQDY009	AQDY009-PNNB	TO:0000152	Yield	panicle number	PNNB	NO
LOC_Os01g10890.1	Chr1	5809556	5811617	Chr1	4753787	10491821	AQAW003	AQAW003-SPKNB	TO:0000456	Yield	spikelet number	SPKNB	NO
LOC_Os01g10890.1	Chr1	5809556	5811617	Chr1	4753787	10491821	AQAW004	AQAW004-SPKNB	TO:0000456	Yield	spikelet number	SPKNB	NO
LOC_Os01g10890.1	Chr1	5809556	5811617	Chr1	4753787	10491821	AQAW007	AQAW007-SPKNB	TO:0000456	Yield	spikelet number	SPKNB	NO
LOC_Os01g10890.1	Chr1	5809556	5811617	Chr1	4753787	10491821	AQAW008	AQAW008-SPKNB	TO:0000456	Yield	spikelet number	SPKNB	NO
LOC_Os01g10890.1	Chr1	5809556	5811617	Chr1	4753787	10491821	AQAW010	AQAW010-FGRPCENT	TO:0000448	Yield	filled grain percentage	FGRPCENT	NO
LOC_Os01g10890.1	Chr1	5809556	5811617	Chr1	4753787	10491821	AQAW011	AQAW011-FGRPCENT	TO:0000448	Yield	filled grain percentage	FGRPCENT	NO
LOC_Os01g10890.1	Chr1	5809556	5811617	Chr1	4753787	10491821	AQAW018	AQAW018-FGRPCENT	TO:0000448	Yield	filled grain percentage	FGRPCENT	NO
LOC_Os01g10890.1	Chr1	5809556	5811617	Chr1	5094276	27119848	CQAO10	CQAO10-TSDWT	TO:0000382	Yield	1000-seed weight	TSDWT	NO
LOC_Os01g10890.1	Chr1	5809556	5811617	Chr1	647235	9821253	CQW1	CQW1-SPKNB	TO:0000456	Yield	spikelet number	SPKNB	NO
LOC_Os01g10890.1	Chr1	5809556	5811617	Chr1	3050029	10491821	AQBK030	AQBK030-SPKNB	TO:0000456	Yield	spikelet number	SPKNB	NO
LOC_Os01g10890.1	Chr1	5809556	5811617	Chr1	3445940	15623428	AQAW023	AQAW023-SPKNB	TO:0000456	Yield	spikelet number	SPKNB	NO
LOC_Os01g10890.1	Chr1	5809556	5811617	Chr1	3445940	15623428	AQAW024	AQAW024-SPKNB	TO:0000456	Yield	spikelet number	SPKNB	NO
LOC_Os01g10890.1	Chr1	5809556	5811617	Chr1	3445940	15623428	AQAW029	AQAW029-SPKNB	TO:0000456	Yield	spikelet number	SPKNB	NO
LOC_Os01g10890.1	Chr1	5809556	5811617	Chr1	3445940	15623428	AQAW030	AQAW030-SPKNB	TO:0000456	Yield	spikelet number	SPKNB	NO
LOC_Os01g10890.1	Chr1	5809556	5811617	Chr1	3445940	15623428	AQAW032	AQAW032-FGRPCENT	TO:0000448	Yield	filled grain percentage	FGRPCENT	NO
LOC_Os01g10890.1	Chr1	5809556	5811617	Chr1	3445940	15623428	AQAW039	AQAW039-FGRPCENT	TO:0000448	Yield	filled grain percentage	FGRPCENT	NO
LOC_Os01g10890.1	Chr1	5809556	5811617	Chr1	2819089	42413852	CQN49	CQN49-SPKNB	TO:0000456	Yield	spikelet number	SPKNB	NO
LOC_Os01g10890.1	Chr1	5809556	5811617	Chr1	647235	15623428	CQN53	CQN53-SPKNB	TO:0000456	Yield	spikelet number	SPKNB	NO
LOC_Os01g10890.1	Chr1	5809556	5811617	Chr1	647235	15623428	CQN45	CQN45-PNWT	TO:0000014	Yield	panicle weight	PNWT	NO
LOC_Os01g11160.1	Chr1	5983580	5985875	Chr1	4753787	7478961	AQDY007	AQDY007-PNNB	TO:0000152	Yield	panicle number	PNNB	NO
LOC_Os01g11160.1	Chr1	5983580	5985875	Chr1	3445940	7862478	AQF084	AQF084-PNTIRO	TO:0000453	Yield	panicle tiller ratio	PNTIRO	NO
LOC_Os01g11160.1	Chr1	5983580	5985875	Chr1	4885844	7445919	AQFJ007	AQFJ007-PNNB	TO:0000152	Yield	panicle number	PNNB	NO
LOC_Os01g11160.1	Chr1	5983580	5985875	Chr1	4424392	7445919	AQE008	AQE008-FGRNB	TO:0000447	Yield	filled grain number	FGRNB	NO
LOC_Os01g11160.1	Chr1	5983580	5985875	Chr1	4885844	7445919	AQFE023	AQFE023-GRNB	TO:0000445	Yield	grain number	GRNB	NO
LOC_Os01g11160.1	Chr1	5983580	5985875	Chr1	4885844	7445919	AQFE038	AQFE038-SPKNB	TO:0000456	Yield	spikelet number	SPKNB	NO
LOC_Os01g11160.1	Chr1	5983580	5985875	Chr1	5773292	7478961	CQN52	CQN52-SPKNB	TO:0000456	Yield	spikelet number	SPKNB	NO
LOC_Os01g11160.1	Chr1	5983580	5985875	Chr1	5773292	7478961	CQN44	CQN44-PNWT	TO:0000014	Yield	panicle weight	PNWT	NO
LOC_Os01g11160.1	Chr1	5983580	5985875	Chr1	4753787	13902866	CQAJ19	CQAJ19-GRNB	TO:0000445	Yield	grain number	GRNB	NO
LOC_Os01g11160.1	Chr1	5983580	5985875	Chr1	4753787	13902866	AQCQ010	AQCQ010-GRNB	TO:0000445	Yield	grain number	GRNB	NO
LOC_Os01g11160.1	Chr1	5983580	5985875	Chr1	4753787	13902866	AQCQ030	AQCQ030-GRNB	TO:0000445	Yield	grain number	GRNB	NO
LOC_Os01g11160.1	Chr1	5983580	5985875	Chr1	4753787	10491821	AQAW001	AQAW001-PNNB	TO:0000152	Yield	panicle number	PNNB	NO
LOC_Os01g11160.1	Chr1	5983580	5985875	Chr1	1404695	10491821	AQDY003	AQDY003-PNNB	TO:0000152	Yield	panicle number	PNNB	NO
LOC_Os01g11160.1	Chr1	5983580	5985875	Chr1	4753787	10491821	AQDY004	AQDY004-PNNB	TO:0000152	Yield	panicle number	PNNB	NO
LOC_Os01g11160.1	Chr1	5983580	5985875	Chr1	1404695	10491821	AQDY005	AQDY005-PNNB	TO:0000152	Yield	panicle number	PNNB	NO
LOC_Os01g11160.1	Chr1	5983580	5985875	Chr1	4753787	10491821	AQDY006	AQDY006-PNNB	TO:0000152	Yield	panicle number	PNNB	NO
LOC_Os01g11160.1	Chr1	5983580	5985875	Chr1	1404695	10491821	AQDY008	AQDY008-PNNB	TO:0000152	Yield	panicle number	PNNB	NO
LOC_Os01g11160.1	Chr1	5983580	5985875	Chr1	1404695	10491821	AQDY009	AQDY009-PNNB	TO:0000152	Yield	panicle number	PNNB	NO
LOC_Os01g11160.1	Chr1	5983580	5985875	Chr1	4753787	10491821	AQAW003	AQAW003-SPKNB	TO:0000456	Yield	spikelet number	SPKNB	NO
LOC_Os01g11160.1	Chr1	5983580	5985875	Chr1	4753787	10491821	AQAW004	AQAW004-SPKNB	TO:0000456	Yield	spikelet number	SPKNB	NO
LOC_Os01g11160.1	Chr1	5983580	5985875	Chr1	4753787	10491821	AQAW007	AQAW007-SPKNB	TO:0000456	Yield	spikelet number	SPKNB	NO
LOC_Os01g11160.1	Chr1	5983580	5985875	Chr1	4753787	10491821	AQAW008	AQAW008-SPKNB	TO:0000456	Yield	spikelet number	SPKNB	NO
LOC_Os01g11160.1	Chr1	5983580	5985875	Chr1	4753787	10491821	AQAW010	AQAW010-FGRPCENT	TO:0000448	Yield	filled grain percentage	FGRPCENT	NO
LOC_Os01g11160.1	Chr1	5983580	5985875	Chr1	4753787	10491821	AQAW011	AQAW011-FGRPCENT	TO:0000448	Yield	filled grain percentage	FGRPCENT	NO
LOC_Os01g11160.1	Chr1	5983580	5985875	Chr1	4753787	10491821	AQAW018	AQAW018-FGRPCENT	TO:0000448	Yield	filled grain percentage	FGRPCENT	NO
LOC_Os01g11160.1	Chr1	5983580	5985875	Chr1	5094276	27119848	CQAO10	CQAO10-TSDWT	TO:0000382	Yield	1000-seed weight	TSDWT	NO
LOC_Os01g11160.1	Chr1	5983580	5985875	Chr1	647235	9821253	CQW1	CQW1-SPKNB	TO:0000456	Yield	spikelet number	SPKNB	NO
LOC_Os01g11160.1	Chr1	5983580	5985875	Chr1	3050029	10491821	AQBK030	AQBK030-SPKNB	TO:0000456	Yield	spikelet number	SPKNB	NO
LOC_Os01g11160.1	Chr1	5983580	5985875	Chr1	3445940	15623428	AQAW023	AQAW023-SPKNB	TO:0000456	Yield	spikelet number	SPKNB	NO
LOC_Os01g11160.1	Chr1	5983580	5985875	Chr1	3445940	15623428	AQAW024	AQAW024-SPKNB	TO:0000456	Yield	spikelet number	SPKNB	NO
LOC_Os01g11160.1	Chr1	5983580	5985875	Chr1	3445940	15623428	AQAW029	AQAW029-SPKNB	TO:0000456	Yield	spikelet number	SPKNB	NO
LOC_Os01g11160.1	Chr1	5983580	5985875	Chr1	3445940	15623428	AQAW030	AQAW030-SPKNB	TO:0000456	Yield	spikelet number	SPKNB	NO
LOC_Os01g11160.1	Chr1	5983580	5985875	Chr1	3445940	15623428	AQAW032	AQAW032-FGRPCENT	TO:0000448	Yield	filled grain percentage	FGRPCENT	NO
LOC_Os01g11160.1	Chr1	5983580	5985875	Chr1	3445940	15623428	AQAW039	AQAW039-FGRPCENT	TO:0000448	Yield	filled grain percentage	FGRPCENT	NO
LOC_Os01g11160.1	Chr1	5983580	5985875	Chr1	2819089	42413852	CQN49	CQN49-SPKNB	TO:0000456	Yield	spikelet number	SPKNB	NO
LOC_Os01g11160.1	Chr1	5983580	5985875	Chr1	647235	15623428	CQN53	CQN53-SPKNB	TO:0000456	Yield	spikelet number	SPKNB	NO
LOC_Os01g11160.1	Chr1	5983580	5985875	Chr1	647235	15623428	CQN45	CQN45-PNWT	TO:0000014	Yield	panicle weight	PNWT	NO
LOC_Os01g11520.1	Chr1	6199157	6200399	Chr1	4753787	7478961	AQDY007	AQDY007-PNNB	TO:0000152	Yield	panicle number	PNNB	NO
LOC_Os01g11520.1	Chr1	6199157	6200399	Chr1	3445940	7862478	AQF084	AQF084-PNTIRO	TO:0000453	Yield	panicle tiller ratio	PNTIRO	NO
LOC_Os01g11520.1	Chr1	6199157	6200399	Chr1	4885844	7445919	AQFJ007	AQFJ007-PNNB	TO:0000152	Yield	panicle number	PNNB	NO
LOC_Os01g11520.1	Chr1	6199157	6200399	Chr1	4424392	7445919	AQE008	AQE008-FGRNB	TO:0000447	Yield	filled grain number	FGRNB	NO
LOC_Os01g11520.1	Chr1	6199157	6200399	Chr1	4885844	7445919	AQFE023	AQFE023-GRNB	TO:0000445	Yield	grain number	GRNB	NO
LOC_Os01g11520.1	Chr1	6199157	6200399	Chr1	4885844	7445919	AQFE038	AQFE038-SPKNB	TO:0000456	Yield	spikelet number	SPKNB	NO
LOC_Os01g11520.1	Chr1	6199157	6200399	Chr1	5773292	7478961	CQN52	CQN52-SPKNB	TO:0000456	Yield	spikelet number	SPKNB	NO
LOC_Os01g11520.1	Chr1	6199157	6200399	Chr1	5773292	7478961	CQN44	CQN44-PNWT	TO:0000014	Yield	panicle weight	PNWT	NO
LOC_Os01g11520.1	Chr1	6199157	6200399	Chr1	4753787	13902866	CQAJ19	CQAJ19-GRNB	TO:0000445	Yield	grain number	GRNB	NO
LOC_Os01g11520.1	Chr1	6199157	6200399	Chr1	4753787	13902866	AQCQ010	AQCQ010-GRNB	TO:0000445	Yield	grain number	GRNB	NO
LOC_Os01g11520.1	Chr1	6199157	6200399	Chr1	4753787	13902866	AQCQ030	AQCQ030-GRNB	TO:0000445	Yield	grain number	GRNB	NO
LOC_Os01g11520.1	Chr1	6199157	6200399	Chr1	4753787	10491821	AQAW001	AQAW001-PNNB	TO:0000152	Yield	panicle number	PNNB	NO
LOC_Os01g11520.1	Chr1	6199157	6200399	Chr1	1404695	10491821	AQDY003	AQDY003-PNNB	TO:0000152	Yield	panicle number	PNNB	NO
LOC_Os01g11520.1	Chr1	6199157	6200399	Chr1	4753787	10491821	AQDY004	AQDY004-PNNB	TO:0000152	Yield	panicle number	PNNB	NO
LOC_Os01g11520.1	Chr1	6199157	6200399	Chr1	1404695	10491821	AQDY005	AQDY005-PNNB	TO:0000152	Yield	panicle number	PNNB	NO
LOC_Os01g11520.1	Chr1	6199157	6200399	Chr1	4753787	10491821	AQDY006	AQDY006-PNNB	TO:0000152	Yield	panicle number	PNNB	NO
LOC_Os01g11520.1	Chr1	6199157	6200399	Chr1	1404695	10491821	AQDY008	AQDY008-PNNB	TO:0000152	Yield	panicle number	PNNB	NO
LOC_Os01g11520.1	Chr1	6199157	6200399	Chr1	1404695	10491821	AQDY009	AQDY009-PNNB	TO:0000152	Yield	panicle number	PNNB	NO
LOC_Os01g11520.1	Chr1	6199157	6200399	Chr1	4753787	10491821	AQAW003	AQAW003-SPKNB	TO:0000456	Yield	spikelet number	SPKNB	NO
LOC_Os01g11520.1	Chr1	6199157	6200399	Chr1	4753787	10491821	AQAW004	AQAW004-SPKNB	TO:0000456	Yield	spikelet number	SPKNB	NO
LOC_Os01g11520.1	Chr1	6199157	6200399	Chr1	4753787	10491821	AQAW007	AQAW007-SPKNB	TO:0000456	Yield	spikelet number	SPKNB	NO
LOC_Os01g11520.1	Chr1	6199157	6200399	Chr1	4753787	10491821	AQAW008	AQAW008-SPKNB	TO:0000456	Yield	spikelet number	SPKNB	NO
LOC_Os01g11520.1	Chr1	6199157	6200399	Chr1	4753787	10491821	AQAW010	AQAW010-FGRPCENT	TO:0000448	Yield	filled grain percentage	FGRPCENT	NO
LOC_Os01g11520.1	Chr1	6199157	6200399	Chr1	4753787	10491821	AQAW011	AQAW011-FGRPCENT	TO:0000448	Yield	filled grain percentage	FGRPCENT	NO
LOC_Os01g11520.1	Chr1	6199157	6200399	Chr1	4753787	10491821	AQAW018	AQAW018-FGRPCENT	TO:0000448	Yield	filled grain percentage	FGRPCENT	NO
LOC_Os01g11520.1	Chr1	6199157	6200399	Chr1	5094276	27119848	CQAO10	CQAO10-TSDWT	TO:0000382	Yield	1000-seed weight	TSDWT	NO
LOC_Os01g11520.1	Chr1	6199157	6200399	Chr1	647235	9821253	CQW1	CQW1-SPKNB	TO:0000456	Yield	spikelet number	SPKNB	NO
LOC_Os01g11520.1	Chr1	6199157	6200399	Chr1	3050029	10491821	AQBK030	AQBK030-SPKNB	TO:0000456	Yield	spikelet number	SPKNB	NO
LOC_Os01g11520.1	Chr1	6199157	6200399	Chr1	3445940	15623428	AQAW023	AQAW023-SPKNB	TO:0000456	Yield	spikelet number	SPKNB	NO
LOC_Os01g11520.1	Chr1	6199157	6200399	Chr1	3445940	15623428	AQAW024	AQAW024-SPKNB	TO:0000456	Yield	spikelet number	SPKNB	NO
LOC_Os01g11520.1	Chr1	6199157	6200399	Chr1	3445940	15623428	AQAW029	AQAW029-SPKNB	TO:0000456	Yield	spikelet number	SPKNB	NO
LOC_Os01g11520.1	Chr1	6199157	6200399	Chr1	3445940	15623428	AQAW030	AQAW030-SPKNB	TO:0000456	Yield	spikelet number	SPKNB	NO
LOC_Os01g11520.1	Chr1	6199157	6200399	Chr1	3445940	15623428	AQAW032	AQAW032-FGRPCENT	TO:0000448	Yield	filled grain percentage	FGRPCENT	NO
LOC_Os01g11520.1	Chr1	6199157	6200399	Chr1	3445940	15623428	AQAW039	AQAW039-FGRPCENT	TO:0000448	Yield	filled grain percentage	FGRPCENT	NO
LOC_Os01g11520.1	Chr1	6199157	6200399	Chr1	2819089	42413852	CQN49	CQN49-SPKNB	TO:0000456	Yield	spikelet number	SPKNB	NO
LOC_Os01g11520.1	Chr1	6199157	6200399	Chr1	647235	15623428	CQN53	CQN53-SPKNB	TO:0000456	Yield	spikelet number	SPKNB	NO
LOC_Os01g11520.1	Chr1	6199157	6200399	Chr1	647235	15623428	CQN45	CQN45-PNWT	TO:0000014	Yield	panicle weight	PNWT	NO
LOC_Os01g11570.1	Chr1	6242494	6244969	Chr1	4753787	7478961	AQDY007	AQDY007-PNNB	TO:0000152	Yield	panicle number	PNNB	NO
LOC_Os01g11570.1	Chr1	6242494	6244969	Chr1	3445940	7862478	AQF084	AQF084-PNTIRO	TO:0000453	Yield	panicle tiller ratio	PNTIRO	NO
LOC_Os01g11570.1	Chr1	6242494	6244969	Chr1	4885844	7445919	AQFJ007	AQFJ007-PNNB	TO:0000152	Yield	panicle number	PNNB	NO
LOC_Os01g11570.1	Chr1	6242494	6244969	Chr1	4424392	7445919	AQE008	AQE008-FGRNB	TO:0000447	Yield	filled grain number	FGRNB	NO
LOC_Os01g11570.1	Chr1	6242494	6244969	Chr1	4885844	7445919	AQFE023	AQFE023-GRNB	TO:0000445	Yield	grain number	GRNB	NO
LOC_Os01g11570.1	Chr1	6242494	6244969	Chr1	4885844	7445919	AQFE038	AQFE038-SPKNB	TO:0000456	Yield	spikelet number	SPKNB	NO
LOC_Os01g11570.1	Chr1	6242494	6244969	Chr1	5773292	7478961	CQN52	CQN52-SPKNB	TO:0000456	Yield	spikelet number	SPKNB	NO
LOC_Os01g11570.1	Chr1	6242494	6244969	Chr1	5773292	7478961	CQN44	CQN44-PNWT	TO:0000014	Yield	panicle weight	PNWT	NO
LOC_Os01g11570.1	Chr1	6242494	6244969	Chr1	4753787	13902866	CQAJ19	CQAJ19-GRNB	TO:0000445	Yield	grain number	GRNB	NO
LOC_Os01g11570.1	Chr1	6242494	6244969	Chr1	4753787	13902866	AQCQ010	AQCQ010-GRNB	TO:0000445	Yield	grain number	GRNB	NO
LOC_Os01g11570.1	Chr1	6242494	6244969	Chr1	4753787	13902866	AQCQ030	AQCQ030-GRNB	TO:0000445	Yield	grain number	GRNB	NO
LOC_Os01g11570.1	Chr1	6242494	6244969	Chr1	4753787	10491821	AQAW001	AQAW001-PNNB	TO:0000152	Yield	panicle number	PNNB	NO
LOC_Os01g11570.1	Chr1	6242494	6244969	Chr1	1404695	10491821	AQDY003	AQDY003-PNNB	TO:0000152	Yield	panicle number	PNNB	NO
LOC_Os01g11570.1	Chr1	6242494	6244969	Chr1	4753787	10491821	AQDY004	AQDY004-PNNB	TO:0000152	Yield	panicle number	PNNB	NO
LOC_Os01g11570.1	Chr1	6242494	6244969	Chr1	1404695	10491821	AQDY005	AQDY005-PNNB	TO:0000152	Yield	panicle number	PNNB	NO
LOC_Os01g11570.1	Chr1	6242494	6244969	Chr1	4753787	10491821	AQDY006	AQDY006-PNNB	TO:0000152	Yield	panicle number	PNNB	NO
LOC_Os01g11570.1	Chr1	6242494	6244969	Chr1	1404695	10491821	AQDY008	AQDY008-PNNB	TO:0000152	Yield	panicle number	PNNB	NO
LOC_Os01g11570.1	Chr1	6242494	6244969	Chr1	1404695	10491821	AQDY009	AQDY009-PNNB	TO:0000152	Yield	panicle number	PNNB	NO
LOC_Os01g11570.1	Chr1	6242494	6244969	Chr1	4753787	10491821	AQAW003	AQAW003-SPKNB	TO:0000456	Yield	spikelet number	SPKNB	NO
LOC_Os01g11570.1	Chr1	6242494	6244969	Chr1	4753787	10491821	AQAW004	AQAW004-SPKNB	TO:0000456	Yield	spikelet number	SPKNB	NO
LOC_Os01g11570.1	Chr1	6242494	6244969	Chr1	4753787	10491821	AQAW007	AQAW007-SPKNB	TO:0000456	Yield	spikelet number	SPKNB	NO
LOC_Os01g11570.1	Chr1	6242494	6244969	Chr1	4753787	10491821	AQAW008	AQAW008-SPKNB	TO:0000456	Yield	spikelet number	SPKNB	NO
LOC_Os01g11570.1	Chr1	6242494	6244969	Chr1	4753787	10491821	AQAW010	AQAW010-FGRPCENT	TO:0000448	Yield	filled grain percentage	FGRPCENT	NO
LOC_Os01g11570.1	Chr1	6242494	6244969	Chr1	4753787	10491821	AQAW011	AQAW011-FGRPCENT	TO:0000448	Yield	filled grain percentage	FGRPCENT	NO
LOC_Os01g11570.1	Chr1	6242494	6244969	Chr1	4753787	10491821	AQAW018	AQAW018-FGRPCENT	TO:0000448	Yield	filled grain percentage	FGRPCENT	NO
LOC_Os01g11570.1	Chr1	6242494	6244969	Chr1	5094276	27119848	CQAO10	CQAO10-TSDWT	TO:0000382	Yield	1000-seed weight	TSDWT	NO
LOC_Os01g11570.1	Chr1	6242494	6244969	Chr1	647235	9821253	CQW1	CQW1-SPKNB	TO:0000456	Yield	spikelet number	SPKNB	NO
LOC_Os01g11570.1	Chr1	6242494	6244969	Chr1	3050029	10491821	AQBK030	AQBK030-SPKNB	TO:0000456	Yield	spikelet number	SPKNB	NO
LOC_Os01g11570.1	Chr1	6242494	6244969	Chr1	3445940	15623428	AQAW023	AQAW023-SPKNB	TO:0000456	Yield	spikelet number	SPKNB	NO
LOC_Os01g11570.1	Chr1	6242494	6244969	Chr1	3445940	15623428	AQAW024	AQAW024-SPKNB	TO:0000456	Yield	spikelet number	SPKNB	NO
LOC_Os01g11570.1	Chr1	6242494	6244969	Chr1	3445940	15623428	AQAW029	AQAW029-SPKNB	TO:0000456	Yield	spikelet number	SPKNB	NO
LOC_Os01g11570.1	Chr1	6242494	6244969	Chr1	3445940	15623428	AQAW030	AQAW030-SPKNB	TO:0000456	Yield	spikelet number	SPKNB	NO
LOC_Os01g11570.1	Chr1	6242494	6244969	Chr1	3445940	15623428	AQAW032	AQAW032-FGRPCENT	TO:0000448	Yield	filled grain percentage	FGRPCENT	NO
LOC_Os01g11570.1	Chr1	6242494	6244969	Chr1	3445940	15623428	AQAW039	AQAW039-FGRPCENT	TO:0000448	Yield	filled grain percentage	FGRPCENT	NO
LOC_Os01g11570.1	Chr1	6242494	6244969	Chr1	2819089	42413852	CQN49	CQN49-SPKNB	TO:0000456	Yield	spikelet number	SPKNB	NO
LOC_Os01g11570.1	Chr1	6242494	6244969	Chr1	647235	15623428	CQN53	CQN53-SPKNB	TO:0000456	Yield	spikelet number	SPKNB	NO
LOC_Os01g11570.1	Chr1	6242494	6244969	Chr1	647235	15623428	CQN45	CQN45-PNWT	TO:0000014	Yield	panicle weight	PNWT	NO
LOC_Os01g11650.1	Chr1	6278492	6283652	Chr1	4753787	7478961	AQDY007	AQDY007-PNNB	TO:0000152	Yield	panicle number	PNNB	NO
LOC_Os01g11650.1	Chr1	6278492	6283652	Chr1	3445940	7862478	AQF084	AQF084-PNTIRO	TO:0000453	Yield	panicle tiller ratio	PNTIRO	NO
LOC_Os01g11650.1	Chr1	6278492	6283652	Chr1	4885844	7445919	AQFJ007	AQFJ007-PNNB	TO:0000152	Yield	panicle number	PNNB	NO
LOC_Os01g11650.1	Chr1	6278492	6283652	Chr1	4424392	7445919	AQE008	AQE008-FGRNB	TO:0000447	Yield	filled grain number	FGRNB	NO
LOC_Os01g11650.1	Chr1	6278492	6283652	Chr1	4885844	7445919	AQFE023	AQFE023-GRNB	TO:0000445	Yield	grain number	GRNB	NO
LOC_Os01g11650.1	Chr1	6278492	6283652	Chr1	4885844	7445919	AQFE038	AQFE038-SPKNB	TO:0000456	Yield	spikelet number	SPKNB	NO
LOC_Os01g11650.1	Chr1	6278492	6283652	Chr1	5773292	7478961	CQN52	CQN52-SPKNB	TO:0000456	Yield	spikelet number	SPKNB	NO
LOC_Os01g11650.1	Chr1	6278492	6283652	Chr1	5773292	7478961	CQN44	CQN44-PNWT	TO:0000014	Yield	panicle weight	PNWT	NO
LOC_Os01g11650.1	Chr1	6278492	6283652	Chr1	4753787	13902866	CQAJ19	CQAJ19-GRNB	TO:0000445	Yield	grain number	GRNB	NO
LOC_Os01g11650.1	Chr1	6278492	6283652	Chr1	4753787	13902866	AQCQ010	AQCQ010-GRNB	TO:0000445	Yield	grain number	GRNB	NO
LOC_Os01g11650.1	Chr1	6278492	6283652	Chr1	4753787	13902866	AQCQ030	AQCQ030-GRNB	TO:0000445	Yield	grain number	GRNB	NO
LOC_Os01g11650.1	Chr1	6278492	6283652	Chr1	4753787	10491821	AQAW001	AQAW001-PNNB	TO:0000152	Yield	panicle number	PNNB	NO
LOC_Os01g11650.1	Chr1	6278492	6283652	Chr1	1404695	10491821	AQDY003	AQDY003-PNNB	TO:0000152	Yield	panicle number	PNNB	NO
LOC_Os01g11650.1	Chr1	6278492	6283652	Chr1	4753787	10491821	AQDY004	AQDY004-PNNB	TO:0000152	Yield	panicle number	PNNB	NO
LOC_Os01g11650.1	Chr1	6278492	6283652	Chr1	1404695	10491821	AQDY005	AQDY005-PNNB	TO:0000152	Yield	panicle number	PNNB	NO
LOC_Os01g11650.1	Chr1	6278492	6283652	Chr1	4753787	10491821	AQDY006	AQDY006-PNNB	TO:0000152	Yield	panicle number	PNNB	NO
LOC_Os01g11650.1	Chr1	6278492	6283652	Chr1	1404695	10491821	AQDY008	AQDY008-PNNB	TO:0000152	Yield	panicle number	PNNB	NO
LOC_Os01g11650.1	Chr1	6278492	6283652	Chr1	1404695	10491821	AQDY009	AQDY009-PNNB	TO:0000152	Yield	panicle number	PNNB	NO
LOC_Os01g11650.1	Chr1	6278492	6283652	Chr1	4753787	10491821	AQAW003	AQAW003-SPKNB	TO:0000456	Yield	spikelet number	SPKNB	NO
LOC_Os01g11650.1	Chr1	6278492	6283652	Chr1	4753787	10491821	AQAW004	AQAW004-SPKNB	TO:0000456	Yield	spikelet number	SPKNB	NO
LOC_Os01g11650.1	Chr1	6278492	6283652	Chr1	4753787	10491821	AQAW007	AQAW007-SPKNB	TO:0000456	Yield	spikelet number	SPKNB	NO
LOC_Os01g11650.1	Chr1	6278492	6283652	Chr1	4753787	10491821	AQAW008	AQAW008-SPKNB	TO:0000456	Yield	spikelet number	SPKNB	NO
LOC_Os01g11650.1	Chr1	6278492	6283652	Chr1	4753787	10491821	AQAW010	AQAW010-FGRPCENT	TO:0000448	Yield	filled grain percentage	FGRPCENT	NO
LOC_Os01g11650.1	Chr1	6278492	6283652	Chr1	4753787	10491821	AQAW011	AQAW011-FGRPCENT	TO:0000448	Yield	filled grain percentage	FGRPCENT	NO
LOC_Os01g11650.1	Chr1	6278492	6283652	Chr1	4753787	10491821	AQAW018	AQAW018-FGRPCENT	TO:0000448	Yield	filled grain percentage	FGRPCENT	NO
LOC_Os01g11650.1	Chr1	6278492	6283652	Chr1	5094276	27119848	CQAO10	CQAO10-TSDWT	TO:0000382	Yield	1000-seed weight	TSDWT	NO
LOC_Os01g11650.1	Chr1	6278492	6283652	Chr1	647235	9821253	CQW1	CQW1-SPKNB	TO:0000456	Yield	spikelet number	SPKNB	NO
LOC_Os01g11650.1	Chr1	6278492	6283652	Chr1	3050029	10491821	AQBK030	AQBK030-SPKNB	TO:0000456	Yield	spikelet number	SPKNB	NO
LOC_Os01g11650.1	Chr1	6278492	6283652	Chr1	3445940	15623428	AQAW023	AQAW023-SPKNB	TO:0000456	Yield	spikelet number	SPKNB	NO
LOC_Os01g11650.1	Chr1	6278492	6283652	Chr1	3445940	15623428	AQAW024	AQAW024-SPKNB	TO:0000456	Yield	spikelet number	SPKNB	NO
LOC_Os01g11650.1	Chr1	6278492	6283652	Chr1	6266459	8948637	AQAW025	AQAW025-SPKNB	TO:0000456	Yield	spikelet number	SPKNB	NO
LOC_Os01g11650.1	Chr1	6278492	6283652	Chr1	6266459	8948637	AQAW026	AQAW026-SPKNB	TO:0000456	Yield	spikelet number	SPKNB	NO
LOC_Os01g11650.1	Chr1	6278492	6283652	Chr1	3445940	15623428	AQAW029	AQAW029-SPKNB	TO:0000456	Yield	spikelet number	SPKNB	NO
LOC_Os01g11650.1	Chr1	6278492	6283652	Chr1	3445940	15623428	AQAW030	AQAW030-SPKNB	TO:0000456	Yield	spikelet number	SPKNB	NO
LOC_Os01g11650.1	Chr1	6278492	6283652	Chr1	3445940	15623428	AQAW032	AQAW032-FGRPCENT	TO:0000448	Yield	filled grain percentage	FGRPCENT	NO
LOC_Os01g11650.1	Chr1	6278492	6283652	Chr1	3445940	15623428	AQAW039	AQAW039-FGRPCENT	TO:0000448	Yield	filled grain percentage	FGRPCENT	NO
LOC_Os01g11650.1	Chr1	6278492	6283652	Chr1	2819089	42413852	CQN49	CQN49-SPKNB	TO:0000456	Yield	spikelet number	SPKNB	NO
LOC_Os01g11650.1	Chr1	6278492	6283652	Chr1	647235	15623428	CQN53	CQN53-SPKNB	TO:0000456	Yield	spikelet number	SPKNB	NO
LOC_Os01g11650.1	Chr1	6278492	6283652	Chr1	647235	15623428	CQN45	CQN45-PNWT	TO:0000014	Yield	panicle weight	PNWT	NO
LOC_Os01g11650.2	Chr1	6278492	6283652	Chr1	4753787	7478961	AQDY007	AQDY007-PNNB	TO:0000152	Yield	panicle number	PNNB	NO
LOC_Os01g11650.2	Chr1	6278492	6283652	Chr1	3445940	7862478	AQF084	AQF084-PNTIRO	TO:0000453	Yield	panicle tiller ratio	PNTIRO	NO
LOC_Os01g11650.2	Chr1	6278492	6283652	Chr1	4885844	7445919	AQFJ007	AQFJ007-PNNB	TO:0000152	Yield	panicle number	PNNB	NO
LOC_Os01g11650.2	Chr1	6278492	6283652	Chr1	4424392	7445919	AQE008	AQE008-FGRNB	TO:0000447	Yield	filled grain number	FGRNB	NO
LOC_Os01g11650.2	Chr1	6278492	6283652	Chr1	4885844	7445919	AQFE023	AQFE023-GRNB	TO:0000445	Yield	grain number	GRNB	NO
LOC_Os01g11650.2	Chr1	6278492	6283652	Chr1	4885844	7445919	AQFE038	AQFE038-SPKNB	TO:0000456	Yield	spikelet number	SPKNB	NO
LOC_Os01g11650.2	Chr1	6278492	6283652	Chr1	5773292	7478961	CQN52	CQN52-SPKNB	TO:0000456	Yield	spikelet number	SPKNB	NO
LOC_Os01g11650.2	Chr1	6278492	6283652	Chr1	5773292	7478961	CQN44	CQN44-PNWT	TO:0000014	Yield	panicle weight	PNWT	NO
LOC_Os01g11650.2	Chr1	6278492	6283652	Chr1	4753787	13902866	CQAJ19	CQAJ19-GRNB	TO:0000445	Yield	grain number	GRNB	NO
LOC_Os01g11650.2	Chr1	6278492	6283652	Chr1	4753787	13902866	AQCQ010	AQCQ010-GRNB	TO:0000445	Yield	grain number	GRNB	NO
LOC_Os01g11650.2	Chr1	6278492	6283652	Chr1	4753787	13902866	AQCQ030	AQCQ030-GRNB	TO:0000445	Yield	grain number	GRNB	NO
LOC_Os01g11650.2	Chr1	6278492	6283652	Chr1	4753787	10491821	AQAW001	AQAW001-PNNB	TO:0000152	Yield	panicle number	PNNB	NO
LOC_Os01g11650.2	Chr1	6278492	6283652	Chr1	1404695	10491821	AQDY003	AQDY003-PNNB	TO:0000152	Yield	panicle number	PNNB	NO
LOC_Os01g11650.2	Chr1	6278492	6283652	Chr1	4753787	10491821	AQDY004	AQDY004-PNNB	TO:0000152	Yield	panicle number	PNNB	NO
LOC_Os01g11650.2	Chr1	6278492	6283652	Chr1	1404695	10491821	AQDY005	AQDY005-PNNB	TO:0000152	Yield	panicle number	PNNB	NO
LOC_Os01g11650.2	Chr1	6278492	6283652	Chr1	4753787	10491821	AQDY006	AQDY006-PNNB	TO:0000152	Yield	panicle number	PNNB	NO
LOC_Os01g11650.2	Chr1	6278492	6283652	Chr1	1404695	10491821	AQDY008	AQDY008-PNNB	TO:0000152	Yield	panicle number	PNNB	NO
LOC_Os01g11650.2	Chr1	6278492	6283652	Chr1	1404695	10491821	AQDY009	AQDY009-PNNB	TO:0000152	Yield	panicle number	PNNB	NO
LOC_Os01g11650.2	Chr1	6278492	6283652	Chr1	4753787	10491821	AQAW003	AQAW003-SPKNB	TO:0000456	Yield	spikelet number	SPKNB	NO
LOC_Os01g11650.2	Chr1	6278492	6283652	Chr1	4753787	10491821	AQAW004	AQAW004-SPKNB	TO:0000456	Yield	spikelet number	SPKNB	NO
LOC_Os01g11650.2	Chr1	6278492	6283652	Chr1	4753787	10491821	AQAW007	AQAW007-SPKNB	TO:0000456	Yield	spikelet number	SPKNB	NO
LOC_Os01g11650.2	Chr1	6278492	6283652	Chr1	4753787	10491821	AQAW008	AQAW008-SPKNB	TO:0000456	Yield	spikelet number	SPKNB	NO
LOC_Os01g11650.2	Chr1	6278492	6283652	Chr1	4753787	10491821	AQAW010	AQAW010-FGRPCENT	TO:0000448	Yield	filled grain percentage	FGRPCENT	NO
LOC_Os01g11650.2	Chr1	6278492	6283652	Chr1	4753787	10491821	AQAW011	AQAW011-FGRPCENT	TO:0000448	Yield	filled grain percentage	FGRPCENT	NO
LOC_Os01g11650.2	Chr1	6278492	6283652	Chr1	4753787	10491821	AQAW018	AQAW018-FGRPCENT	TO:0000448	Yield	filled grain percentage	FGRPCENT	NO
LOC_Os01g11650.2	Chr1	6278492	6283652	Chr1	5094276	27119848	CQAO10	CQAO10-TSDWT	TO:0000382	Yield	1000-seed weight	TSDWT	NO
LOC_Os01g11650.2	Chr1	6278492	6283652	Chr1	647235	9821253	CQW1	CQW1-SPKNB	TO:0000456	Yield	spikelet number	SPKNB	NO
LOC_Os01g11650.2	Chr1	6278492	6283652	Chr1	3050029	10491821	AQBK030	AQBK030-SPKNB	TO:0000456	Yield	spikelet number	SPKNB	NO
LOC_Os01g11650.2	Chr1	6278492	6283652	Chr1	3445940	15623428	AQAW023	AQAW023-SPKNB	TO:0000456	Yield	spikelet number	SPKNB	NO
LOC_Os01g11650.2	Chr1	6278492	6283652	Chr1	3445940	15623428	AQAW024	AQAW024-SPKNB	TO:0000456	Yield	spikelet number	SPKNB	NO
LOC_Os01g11650.2	Chr1	6278492	6283652	Chr1	6266459	8948637	AQAW025	AQAW025-SPKNB	TO:0000456	Yield	spikelet number	SPKNB	NO
LOC_Os01g11650.2	Chr1	6278492	6283652	Chr1	6266459	8948637	AQAW026	AQAW026-SPKNB	TO:0000456	Yield	spikelet number	SPKNB	NO
LOC_Os01g11650.2	Chr1	6278492	6283652	Chr1	3445940	15623428	AQAW029	AQAW029-SPKNB	TO:0000456	Yield	spikelet number	SPKNB	NO
LOC_Os01g11650.2	Chr1	6278492	6283652	Chr1	3445940	15623428	AQAW030	AQAW030-SPKNB	TO:0000456	Yield	spikelet number	SPKNB	NO
LOC_Os01g11650.2	Chr1	6278492	6283652	Chr1	3445940	15623428	AQAW032	AQAW032-FGRPCENT	TO:0000448	Yield	filled grain percentage	FGRPCENT	NO
LOC_Os01g11650.2	Chr1	6278492	6283652	Chr1	3445940	15623428	AQAW039	AQAW039-FGRPCENT	TO:0000448	Yield	filled grain percentage	FGRPCENT	NO
LOC_Os01g11650.2	Chr1	6278492	6283652	Chr1	2819089	42413852	CQN49	CQN49-SPKNB	TO:0000456	Yield	spikelet number	SPKNB	NO
LOC_Os01g11650.2	Chr1	6278492	6283652	Chr1	647235	15623428	CQN53	CQN53-SPKNB	TO:0000456	Yield	spikelet number	SPKNB	NO
LOC_Os01g11650.2	Chr1	6278492	6283652	Chr1	647235	15623428	CQN45	CQN45-PNWT	TO:0000014	Yield	panicle weight	PNWT	NO
LOC_Os01g11860.1	Chr1	6412785	6419895	Chr1	4753787	7478961	AQDY007	AQDY007-PNNB	TO:0000152	Yield	panicle number	PNNB	NO
LOC_Os01g11860.1	Chr1	6412785	6419895	Chr1	3445940	7862478	AQF084	AQF084-PNTIRO	TO:0000453	Yield	panicle tiller ratio	PNTIRO	NO
LOC_Os01g11860.1	Chr1	6412785	6419895	Chr1	4885844	7445919	AQFJ007	AQFJ007-PNNB	TO:0000152	Yield	panicle number	PNNB	NO
LOC_Os01g11860.1	Chr1	6412785	6419895	Chr1	4424392	7445919	AQE008	AQE008-FGRNB	TO:0000447	Yield	filled grain number	FGRNB	NO
LOC_Os01g11860.1	Chr1	6412785	6419895	Chr1	4885844	7445919	AQFE023	AQFE023-GRNB	TO:0000445	Yield	grain number	GRNB	NO
LOC_Os01g11860.1	Chr1	6412785	6419895	Chr1	4885844	7445919	AQFE038	AQFE038-SPKNB	TO:0000456	Yield	spikelet number	SPKNB	NO
LOC_Os01g11860.1	Chr1	6412785	6419895	Chr1	5773292	7478961	CQN52	CQN52-SPKNB	TO:0000456	Yield	spikelet number	SPKNB	NO
LOC_Os01g11860.1	Chr1	6412785	6419895	Chr1	5773292	7478961	CQN44	CQN44-PNWT	TO:0000014	Yield	panicle weight	PNWT	NO
LOC_Os01g11860.1	Chr1	6412785	6419895	Chr1	4753787	13902866	CQAJ19	CQAJ19-GRNB	TO:0000445	Yield	grain number	GRNB	NO
LOC_Os01g11860.1	Chr1	6412785	6419895	Chr1	4753787	13902866	AQCQ010	AQCQ010-GRNB	TO:0000445	Yield	grain number	GRNB	NO
LOC_Os01g11860.1	Chr1	6412785	6419895	Chr1	4753787	13902866	AQCQ030	AQCQ030-GRNB	TO:0000445	Yield	grain number	GRNB	NO
LOC_Os01g11860.1	Chr1	6412785	6419895	Chr1	4753787	10491821	AQAW001	AQAW001-PNNB	TO:0000152	Yield	panicle number	PNNB	NO
LOC_Os01g11860.1	Chr1	6412785	6419895	Chr1	1404695	10491821	AQDY003	AQDY003-PNNB	TO:0000152	Yield	panicle number	PNNB	NO
LOC_Os01g11860.1	Chr1	6412785	6419895	Chr1	4753787	10491821	AQDY004	AQDY004-PNNB	TO:0000152	Yield	panicle number	PNNB	NO
LOC_Os01g11860.1	Chr1	6412785	6419895	Chr1	1404695	10491821	AQDY005	AQDY005-PNNB	TO:0000152	Yield	panicle number	PNNB	NO
LOC_Os01g11860.1	Chr1	6412785	6419895	Chr1	4753787	10491821	AQDY006	AQDY006-PNNB	TO:0000152	Yield	panicle number	PNNB	NO
LOC_Os01g11860.1	Chr1	6412785	6419895	Chr1	1404695	10491821	AQDY008	AQDY008-PNNB	TO:0000152	Yield	panicle number	PNNB	NO
LOC_Os01g11860.1	Chr1	6412785	6419895	Chr1	1404695	10491821	AQDY009	AQDY009-PNNB	TO:0000152	Yield	panicle number	PNNB	NO
LOC_Os01g11860.1	Chr1	6412785	6419895	Chr1	4753787	10491821	AQAW003	AQAW003-SPKNB	TO:0000456	Yield	spikelet number	SPKNB	NO
LOC_Os01g11860.1	Chr1	6412785	6419895	Chr1	4753787	10491821	AQAW004	AQAW004-SPKNB	TO:0000456	Yield	spikelet number	SPKNB	NO
LOC_Os01g11860.1	Chr1	6412785	6419895	Chr1	4753787	10491821	AQAW007	AQAW007-SPKNB	TO:0000456	Yield	spikelet number	SPKNB	NO
LOC_Os01g11860.1	Chr1	6412785	6419895	Chr1	4753787	10491821	AQAW008	AQAW008-SPKNB	TO:0000456	Yield	spikelet number	SPKNB	NO
LOC_Os01g11860.1	Chr1	6412785	6419895	Chr1	4753787	10491821	AQAW010	AQAW010-FGRPCENT	TO:0000448	Yield	filled grain percentage	FGRPCENT	NO
LOC_Os01g11860.1	Chr1	6412785	6419895	Chr1	4753787	10491821	AQAW011	AQAW011-FGRPCENT	TO:0000448	Yield	filled grain percentage	FGRPCENT	NO
LOC_Os01g11860.1	Chr1	6412785	6419895	Chr1	4753787	10491821	AQAW018	AQAW018-FGRPCENT	TO:0000448	Yield	filled grain percentage	FGRPCENT	NO
LOC_Os01g11860.1	Chr1	6412785	6419895	Chr1	5094276	27119848	CQAO10	CQAO10-TSDWT	TO:0000382	Yield	1000-seed weight	TSDWT	NO
LOC_Os01g11860.1	Chr1	6412785	6419895	Chr1	647235	9821253	CQW1	CQW1-SPKNB	TO:0000456	Yield	spikelet number	SPKNB	NO
LOC_Os01g11860.1	Chr1	6412785	6419895	Chr1	3050029	10491821	AQBK030	AQBK030-SPKNB	TO:0000456	Yield	spikelet number	SPKNB	NO
LOC_Os01g11860.1	Chr1	6412785	6419895	Chr1	3445940	15623428	AQAW023	AQAW023-SPKNB	TO:0000456	Yield	spikelet number	SPKNB	NO
LOC_Os01g11860.1	Chr1	6412785	6419895	Chr1	3445940	15623428	AQAW024	AQAW024-SPKNB	TO:0000456	Yield	spikelet number	SPKNB	NO
LOC_Os01g11860.1	Chr1	6412785	6419895	Chr1	6266459	8948637	AQAW025	AQAW025-SPKNB	TO:0000456	Yield	spikelet number	SPKNB	NO
LOC_Os01g11860.1	Chr1	6412785	6419895	Chr1	6266459	8948637	AQAW026	AQAW026-SPKNB	TO:0000456	Yield	spikelet number	SPKNB	NO
LOC_Os01g11860.1	Chr1	6412785	6419895	Chr1	3445940	15623428	AQAW029	AQAW029-SPKNB	TO:0000456	Yield	spikelet number	SPKNB	NO
LOC_Os01g11860.1	Chr1	6412785	6419895	Chr1	3445940	15623428	AQAW030	AQAW030-SPKNB	TO:0000456	Yield	spikelet number	SPKNB	NO
LOC_Os01g11860.1	Chr1	6412785	6419895	Chr1	3445940	15623428	AQAW032	AQAW032-FGRPCENT	TO:0000448	Yield	filled grain percentage	FGRPCENT	NO
LOC_Os01g11860.1	Chr1	6412785	6419895	Chr1	3445940	15623428	AQAW039	AQAW039-FGRPCENT	TO:0000448	Yield	filled grain percentage	FGRPCENT	NO
LOC_Os01g11860.1	Chr1	6412785	6419895	Chr1	2819089	42413852	CQN49	CQN49-SPKNB	TO:0000456	Yield	spikelet number	SPKNB	NO
LOC_Os01g11860.1	Chr1	6412785	6419895	Chr1	647235	15623428	CQN53	CQN53-SPKNB	TO:0000456	Yield	spikelet number	SPKNB	NO
LOC_Os01g11860.1	Chr1	6412785	6419895	Chr1	647235	15623428	CQN45	CQN45-PNWT	TO:0000014	Yield	panicle weight	PNWT	NO
LOC_Os01g11940.1	Chr1	6494515	6499769	Chr1	4753787	7478961	AQDY007	AQDY007-PNNB	TO:0000152	Yield	panicle number	PNNB	NO
LOC_Os01g11940.1	Chr1	6494515	6499769	Chr1	3445940	7862478	AQF084	AQF084-PNTIRO	TO:0000453	Yield	panicle tiller ratio	PNTIRO	NO
LOC_Os01g11940.1	Chr1	6494515	6499769	Chr1	4885844	7445919	AQFJ007	AQFJ007-PNNB	TO:0000152	Yield	panicle number	PNNB	NO
LOC_Os01g11940.1	Chr1	6494515	6499769	Chr1	4424392	7445919	AQE008	AQE008-FGRNB	TO:0000447	Yield	filled grain number	FGRNB	NO
LOC_Os01g11940.1	Chr1	6494515	6499769	Chr1	4885844	7445919	AQFE023	AQFE023-GRNB	TO:0000445	Yield	grain number	GRNB	NO
LOC_Os01g11940.1	Chr1	6494515	6499769	Chr1	4885844	7445919	AQFE038	AQFE038-SPKNB	TO:0000456	Yield	spikelet number	SPKNB	NO
LOC_Os01g11940.1	Chr1	6494515	6499769	Chr1	5773292	7478961	CQN52	CQN52-SPKNB	TO:0000456	Yield	spikelet number	SPKNB	NO
LOC_Os01g11940.1	Chr1	6494515	6499769	Chr1	5773292	7478961	CQN44	CQN44-PNWT	TO:0000014	Yield	panicle weight	PNWT	NO
LOC_Os01g11940.1	Chr1	6494515	6499769	Chr1	4753787	13902866	CQAJ19	CQAJ19-GRNB	TO:0000445	Yield	grain number	GRNB	NO
LOC_Os01g11940.1	Chr1	6494515	6499769	Chr1	4753787	13902866	AQCQ010	AQCQ010-GRNB	TO:0000445	Yield	grain number	GRNB	NO
LOC_Os01g11940.1	Chr1	6494515	6499769	Chr1	4753787	13902866	AQCQ030	AQCQ030-GRNB	TO:0000445	Yield	grain number	GRNB	NO
LOC_Os01g11940.1	Chr1	6494515	6499769	Chr1	4753787	10491821	AQAW001	AQAW001-PNNB	TO:0000152	Yield	panicle number	PNNB	NO
LOC_Os01g11940.1	Chr1	6494515	6499769	Chr1	1404695	10491821	AQDY003	AQDY003-PNNB	TO:0000152	Yield	panicle number	PNNB	NO
LOC_Os01g11940.1	Chr1	6494515	6499769	Chr1	4753787	10491821	AQDY004	AQDY004-PNNB	TO:0000152	Yield	panicle number	PNNB	NO
LOC_Os01g11940.1	Chr1	6494515	6499769	Chr1	1404695	10491821	AQDY005	AQDY005-PNNB	TO:0000152	Yield	panicle number	PNNB	NO
LOC_Os01g11940.1	Chr1	6494515	6499769	Chr1	4753787	10491821	AQDY006	AQDY006-PNNB	TO:0000152	Yield	panicle number	PNNB	NO
LOC_Os01g11940.1	Chr1	6494515	6499769	Chr1	1404695	10491821	AQDY008	AQDY008-PNNB	TO:0000152	Yield	panicle number	PNNB	NO
LOC_Os01g11940.1	Chr1	6494515	6499769	Chr1	1404695	10491821	AQDY009	AQDY009-PNNB	TO:0000152	Yield	panicle number	PNNB	NO
LOC_Os01g11940.1	Chr1	6494515	6499769	Chr1	4753787	10491821	AQAW003	AQAW003-SPKNB	TO:0000456	Yield	spikelet number	SPKNB	NO
LOC_Os01g11940.1	Chr1	6494515	6499769	Chr1	4753787	10491821	AQAW004	AQAW004-SPKNB	TO:0000456	Yield	spikelet number	SPKNB	NO
LOC_Os01g11940.1	Chr1	6494515	6499769	Chr1	4753787	10491821	AQAW007	AQAW007-SPKNB	TO:0000456	Yield	spikelet number	SPKNB	NO
LOC_Os01g11940.1	Chr1	6494515	6499769	Chr1	4753787	10491821	AQAW008	AQAW008-SPKNB	TO:0000456	Yield	spikelet number	SPKNB	NO
LOC_Os01g11940.1	Chr1	6494515	6499769	Chr1	4753787	10491821	AQAW010	AQAW010-FGRPCENT	TO:0000448	Yield	filled grain percentage	FGRPCENT	NO
LOC_Os01g11940.1	Chr1	6494515	6499769	Chr1	4753787	10491821	AQAW011	AQAW011-FGRPCENT	TO:0000448	Yield	filled grain percentage	FGRPCENT	NO
LOC_Os01g11940.1	Chr1	6494515	6499769	Chr1	4753787	10491821	AQAW018	AQAW018-FGRPCENT	TO:0000448	Yield	filled grain percentage	FGRPCENT	NO
LOC_Os01g11940.1	Chr1	6494515	6499769	Chr1	5094276	27119848	CQAO10	CQAO10-TSDWT	TO:0000382	Yield	1000-seed weight	TSDWT	NO
LOC_Os01g11940.1	Chr1	6494515	6499769	Chr1	647235	9821253	CQW1	CQW1-SPKNB	TO:0000456	Yield	spikelet number	SPKNB	NO
LOC_Os01g11940.1	Chr1	6494515	6499769	Chr1	3050029	10491821	AQBK030	AQBK030-SPKNB	TO:0000456	Yield	spikelet number	SPKNB	NO
LOC_Os01g11940.1	Chr1	6494515	6499769	Chr1	3445940	15623428	AQAW023	AQAW023-SPKNB	TO:0000456	Yield	spikelet number	SPKNB	NO
LOC_Os01g11940.1	Chr1	6494515	6499769	Chr1	3445940	15623428	AQAW024	AQAW024-SPKNB	TO:0000456	Yield	spikelet number	SPKNB	NO
LOC_Os01g11940.1	Chr1	6494515	6499769	Chr1	6266459	8948637	AQAW025	AQAW025-SPKNB	TO:0000456	Yield	spikelet number	SPKNB	NO
LOC_Os01g11940.1	Chr1	6494515	6499769	Chr1	6266459	8948637	AQAW026	AQAW026-SPKNB	TO:0000456	Yield	spikelet number	SPKNB	NO
LOC_Os01g11940.1	Chr1	6494515	6499769	Chr1	3445940	15623428	AQAW029	AQAW029-SPKNB	TO:0000456	Yield	spikelet number	SPKNB	NO
LOC_Os01g11940.1	Chr1	6494515	6499769	Chr1	3445940	15623428	AQAW030	AQAW030-SPKNB	TO:0000456	Yield	spikelet number	SPKNB	NO
LOC_Os01g11940.1	Chr1	6494515	6499769	Chr1	3445940	15623428	AQAW032	AQAW032-FGRPCENT	TO:0000448	Yield	filled grain percentage	FGRPCENT	NO
LOC_Os01g11940.1	Chr1	6494515	6499769	Chr1	3445940	15623428	AQAW039	AQAW039-FGRPCENT	TO:0000448	Yield	filled grain percentage	FGRPCENT	NO
LOC_Os01g11940.1	Chr1	6494515	6499769	Chr1	2819089	42413852	CQN49	CQN49-SPKNB	TO:0000456	Yield	spikelet number	SPKNB	NO
LOC_Os01g11940.1	Chr1	6494515	6499769	Chr1	647235	15623428	CQN53	CQN53-SPKNB	TO:0000456	Yield	spikelet number	SPKNB	NO
LOC_Os01g11940.1	Chr1	6494515	6499769	Chr1	647235	15623428	CQN45	CQN45-PNWT	TO:0000014	Yield	panicle weight	PNWT	NO
LOC_Os01g12100.1	Chr1	6587145	6587940	Chr1	4753787	7478961	AQDY007	AQDY007-PNNB	TO:0000152	Yield	panicle number	PNNB	NO
LOC_Os01g12100.1	Chr1	6587145	6587940	Chr1	3445940	7862478	AQF084	AQF084-PNTIRO	TO:0000453	Yield	panicle tiller ratio	PNTIRO	NO
LOC_Os01g12100.1	Chr1	6587145	6587940	Chr1	4885844	7445919	AQFJ007	AQFJ007-PNNB	TO:0000152	Yield	panicle number	PNNB	NO
LOC_Os01g12100.1	Chr1	6587145	6587940	Chr1	4424392	7445919	AQE008	AQE008-FGRNB	TO:0000447	Yield	filled grain number	FGRNB	NO
LOC_Os01g12100.1	Chr1	6587145	6587940	Chr1	4885844	7445919	AQFE023	AQFE023-GRNB	TO:0000445	Yield	grain number	GRNB	NO
LOC_Os01g12100.1	Chr1	6587145	6587940	Chr1	4885844	7445919	AQFE038	AQFE038-SPKNB	TO:0000456	Yield	spikelet number	SPKNB	NO
LOC_Os01g12100.1	Chr1	6587145	6587940	Chr1	5773292	7478961	CQN52	CQN52-SPKNB	TO:0000456	Yield	spikelet number	SPKNB	NO
LOC_Os01g12100.1	Chr1	6587145	6587940	Chr1	5773292	7478961	CQN44	CQN44-PNWT	TO:0000014	Yield	panicle weight	PNWT	NO
LOC_Os01g12100.1	Chr1	6587145	6587940	Chr1	4753787	13902866	CQAJ19	CQAJ19-GRNB	TO:0000445	Yield	grain number	GRNB	NO
LOC_Os01g12100.1	Chr1	6587145	6587940	Chr1	4753787	13902866	AQCQ010	AQCQ010-GRNB	TO:0000445	Yield	grain number	GRNB	NO
LOC_Os01g12100.1	Chr1	6587145	6587940	Chr1	4753787	13902866	AQCQ030	AQCQ030-GRNB	TO:0000445	Yield	grain number	GRNB	NO
LOC_Os01g12100.1	Chr1	6587145	6587940	Chr1	4753787	10491821	AQAW001	AQAW001-PNNB	TO:0000152	Yield	panicle number	PNNB	NO
LOC_Os01g12100.1	Chr1	6587145	6587940	Chr1	1404695	10491821	AQDY003	AQDY003-PNNB	TO:0000152	Yield	panicle number	PNNB	NO
LOC_Os01g12100.1	Chr1	6587145	6587940	Chr1	4753787	10491821	AQDY004	AQDY004-PNNB	TO:0000152	Yield	panicle number	PNNB	NO
LOC_Os01g12100.1	Chr1	6587145	6587940	Chr1	1404695	10491821	AQDY005	AQDY005-PNNB	TO:0000152	Yield	panicle number	PNNB	NO
LOC_Os01g12100.1	Chr1	6587145	6587940	Chr1	4753787	10491821	AQDY006	AQDY006-PNNB	TO:0000152	Yield	panicle number	PNNB	NO
LOC_Os01g12100.1	Chr1	6587145	6587940	Chr1	1404695	10491821	AQDY008	AQDY008-PNNB	TO:0000152	Yield	panicle number	PNNB	NO
LOC_Os01g12100.1	Chr1	6587145	6587940	Chr1	1404695	10491821	AQDY009	AQDY009-PNNB	TO:0000152	Yield	panicle number	PNNB	NO
LOC_Os01g12100.1	Chr1	6587145	6587940	Chr1	4753787	10491821	AQAW003	AQAW003-SPKNB	TO:0000456	Yield	spikelet number	SPKNB	NO
LOC_Os01g12100.1	Chr1	6587145	6587940	Chr1	4753787	10491821	AQAW004	AQAW004-SPKNB	TO:0000456	Yield	spikelet number	SPKNB	NO
LOC_Os01g12100.1	Chr1	6587145	6587940	Chr1	4753787	10491821	AQAW007	AQAW007-SPKNB	TO:0000456	Yield	spikelet number	SPKNB	NO
LOC_Os01g12100.1	Chr1	6587145	6587940	Chr1	4753787	10491821	AQAW008	AQAW008-SPKNB	TO:0000456	Yield	spikelet number	SPKNB	NO
LOC_Os01g12100.1	Chr1	6587145	6587940	Chr1	4753787	10491821	AQAW010	AQAW010-FGRPCENT	TO:0000448	Yield	filled grain percentage	FGRPCENT	NO
LOC_Os01g12100.1	Chr1	6587145	6587940	Chr1	4753787	10491821	AQAW011	AQAW011-FGRPCENT	TO:0000448	Yield	filled grain percentage	FGRPCENT	NO
LOC_Os01g12100.1	Chr1	6587145	6587940	Chr1	4753787	10491821	AQAW018	AQAW018-FGRPCENT	TO:0000448	Yield	filled grain percentage	FGRPCENT	NO
LOC_Os01g12100.1	Chr1	6587145	6587940	Chr1	5094276	27119848	CQAO10	CQAO10-TSDWT	TO:0000382	Yield	1000-seed weight	TSDWT	NO
LOC_Os01g12100.1	Chr1	6587145	6587940	Chr1	647235	9821253	CQW1	CQW1-SPKNB	TO:0000456	Yield	spikelet number	SPKNB	NO
LOC_Os01g12100.1	Chr1	6587145	6587940	Chr1	3050029	10491821	AQBK030	AQBK030-SPKNB	TO:0000456	Yield	spikelet number	SPKNB	NO
LOC_Os01g12100.1	Chr1	6587145	6587940	Chr1	3445940	15623428	AQAW023	AQAW023-SPKNB	TO:0000456	Yield	spikelet number	SPKNB	NO
LOC_Os01g12100.1	Chr1	6587145	6587940	Chr1	3445940	15623428	AQAW024	AQAW024-SPKNB	TO:0000456	Yield	spikelet number	SPKNB	NO
LOC_Os01g12100.1	Chr1	6587145	6587940	Chr1	6266459	8948637	AQAW025	AQAW025-SPKNB	TO:0000456	Yield	spikelet number	SPKNB	NO
LOC_Os01g12100.1	Chr1	6587145	6587940	Chr1	6266459	8948637	AQAW026	AQAW026-SPKNB	TO:0000456	Yield	spikelet number	SPKNB	NO
LOC_Os01g12100.1	Chr1	6587145	6587940	Chr1	3445940	15623428	AQAW029	AQAW029-SPKNB	TO:0000456	Yield	spikelet number	SPKNB	NO
LOC_Os01g12100.1	Chr1	6587145	6587940	Chr1	3445940	15623428	AQAW030	AQAW030-SPKNB	TO:0000456	Yield	spikelet number	SPKNB	NO
LOC_Os01g12100.1	Chr1	6587145	6587940	Chr1	3445940	15623428	AQAW032	AQAW032-FGRPCENT	TO:0000448	Yield	filled grain percentage	FGRPCENT	NO
LOC_Os01g12100.1	Chr1	6587145	6587940	Chr1	3445940	15623428	AQAW039	AQAW039-FGRPCENT	TO:0000448	Yield	filled grain percentage	FGRPCENT	NO
LOC_Os01g12100.1	Chr1	6587145	6587940	Chr1	2819089	42413852	CQN49	CQN49-SPKNB	TO:0000456	Yield	spikelet number	SPKNB	NO
LOC_Os01g12100.1	Chr1	6587145	6587940	Chr1	647235	15623428	CQN53	CQN53-SPKNB	TO:0000456	Yield	spikelet number	SPKNB	NO
LOC_Os01g12100.1	Chr1	6587145	6587940	Chr1	647235	15623428	CQN45	CQN45-PNWT	TO:0000014	Yield	panicle weight	PNWT	NO
LOC_Os01g12210.1	Chr1	6659148	6662582	Chr1	4753787	7478961	AQDY007	AQDY007-PNNB	TO:0000152	Yield	panicle number	PNNB	NO
LOC_Os01g12210.1	Chr1	6659148	6662582	Chr1	3445940	7862478	AQF084	AQF084-PNTIRO	TO:0000453	Yield	panicle tiller ratio	PNTIRO	NO
LOC_Os01g12210.1	Chr1	6659148	6662582	Chr1	4885844	7445919	AQFJ007	AQFJ007-PNNB	TO:0000152	Yield	panicle number	PNNB	NO
LOC_Os01g12210.1	Chr1	6659148	6662582	Chr1	4424392	7445919	AQE008	AQE008-FGRNB	TO:0000447	Yield	filled grain number	FGRNB	NO
LOC_Os01g12210.1	Chr1	6659148	6662582	Chr1	4885844	7445919	AQFE023	AQFE023-GRNB	TO:0000445	Yield	grain number	GRNB	NO
LOC_Os01g12210.1	Chr1	6659148	6662582	Chr1	4885844	7445919	AQFE038	AQFE038-SPKNB	TO:0000456	Yield	spikelet number	SPKNB	NO
LOC_Os01g12210.1	Chr1	6659148	6662582	Chr1	5773292	7478961	CQN52	CQN52-SPKNB	TO:0000456	Yield	spikelet number	SPKNB	NO
LOC_Os01g12210.1	Chr1	6659148	6662582	Chr1	5773292	7478961	CQN44	CQN44-PNWT	TO:0000014	Yield	panicle weight	PNWT	NO
LOC_Os01g12210.1	Chr1	6659148	6662582	Chr1	4753787	13902866	CQAJ19	CQAJ19-GRNB	TO:0000445	Yield	grain number	GRNB	NO
LOC_Os01g12210.1	Chr1	6659148	6662582	Chr1	4753787	13902866	AQCQ010	AQCQ010-GRNB	TO:0000445	Yield	grain number	GRNB	NO
LOC_Os01g12210.1	Chr1	6659148	6662582	Chr1	4753787	13902866	AQCQ030	AQCQ030-GRNB	TO:0000445	Yield	grain number	GRNB	NO
LOC_Os01g12210.1	Chr1	6659148	6662582	Chr1	4753787	10491821	AQAW001	AQAW001-PNNB	TO:0000152	Yield	panicle number	PNNB	NO
LOC_Os01g12210.1	Chr1	6659148	6662582	Chr1	1404695	10491821	AQDY003	AQDY003-PNNB	TO:0000152	Yield	panicle number	PNNB	NO
LOC_Os01g12210.1	Chr1	6659148	6662582	Chr1	4753787	10491821	AQDY004	AQDY004-PNNB	TO:0000152	Yield	panicle number	PNNB	NO
LOC_Os01g12210.1	Chr1	6659148	6662582	Chr1	1404695	10491821	AQDY005	AQDY005-PNNB	TO:0000152	Yield	panicle number	PNNB	NO
LOC_Os01g12210.1	Chr1	6659148	6662582	Chr1	4753787	10491821	AQDY006	AQDY006-PNNB	TO:0000152	Yield	panicle number	PNNB	NO
LOC_Os01g12210.1	Chr1	6659148	6662582	Chr1	1404695	10491821	AQDY008	AQDY008-PNNB	TO:0000152	Yield	panicle number	PNNB	NO
LOC_Os01g12210.1	Chr1	6659148	6662582	Chr1	1404695	10491821	AQDY009	AQDY009-PNNB	TO:0000152	Yield	panicle number	PNNB	NO
LOC_Os01g12210.1	Chr1	6659148	6662582	Chr1	4753787	10491821	AQAW003	AQAW003-SPKNB	TO:0000456	Yield	spikelet number	SPKNB	NO
LOC_Os01g12210.1	Chr1	6659148	6662582	Chr1	4753787	10491821	AQAW004	AQAW004-SPKNB	TO:0000456	Yield	spikelet number	SPKNB	NO
LOC_Os01g12210.1	Chr1	6659148	6662582	Chr1	4753787	10491821	AQAW007	AQAW007-SPKNB	TO:0000456	Yield	spikelet number	SPKNB	NO
LOC_Os01g12210.1	Chr1	6659148	6662582	Chr1	4753787	10491821	AQAW008	AQAW008-SPKNB	TO:0000456	Yield	spikelet number	SPKNB	NO
LOC_Os01g12210.1	Chr1	6659148	6662582	Chr1	4753787	10491821	AQAW010	AQAW010-FGRPCENT	TO:0000448	Yield	filled grain percentage	FGRPCENT	NO
LOC_Os01g12210.1	Chr1	6659148	6662582	Chr1	4753787	10491821	AQAW011	AQAW011-FGRPCENT	TO:0000448	Yield	filled grain percentage	FGRPCENT	NO
LOC_Os01g12210.1	Chr1	6659148	6662582	Chr1	4753787	10491821	AQAW018	AQAW018-FGRPCENT	TO:0000448	Yield	filled grain percentage	FGRPCENT	NO
LOC_Os01g12210.1	Chr1	6659148	6662582	Chr1	5094276	27119848	CQAO10	CQAO10-TSDWT	TO:0000382	Yield	1000-seed weight	TSDWT	NO
LOC_Os01g12210.1	Chr1	6659148	6662582	Chr1	647235	9821253	CQW1	CQW1-SPKNB	TO:0000456	Yield	spikelet number	SPKNB	NO
LOC_Os01g12210.1	Chr1	6659148	6662582	Chr1	3050029	10491821	AQBK030	AQBK030-SPKNB	TO:0000456	Yield	spikelet number	SPKNB	NO
LOC_Os01g12210.1	Chr1	6659148	6662582	Chr1	3445940	15623428	AQAW023	AQAW023-SPKNB	TO:0000456	Yield	spikelet number	SPKNB	NO
LOC_Os01g12210.1	Chr1	6659148	6662582	Chr1	3445940	15623428	AQAW024	AQAW024-SPKNB	TO:0000456	Yield	spikelet number	SPKNB	NO
LOC_Os01g12210.1	Chr1	6659148	6662582	Chr1	6266459	8948637	AQAW025	AQAW025-SPKNB	TO:0000456	Yield	spikelet number	SPKNB	NO
LOC_Os01g12210.1	Chr1	6659148	6662582	Chr1	6266459	8948637	AQAW026	AQAW026-SPKNB	TO:0000456	Yield	spikelet number	SPKNB	NO
LOC_Os01g12210.1	Chr1	6659148	6662582	Chr1	3445940	15623428	AQAW029	AQAW029-SPKNB	TO:0000456	Yield	spikelet number	SPKNB	NO
LOC_Os01g12210.1	Chr1	6659148	6662582	Chr1	3445940	15623428	AQAW030	AQAW030-SPKNB	TO:0000456	Yield	spikelet number	SPKNB	NO
LOC_Os01g12210.1	Chr1	6659148	6662582	Chr1	3445940	15623428	AQAW032	AQAW032-FGRPCENT	TO:0000448	Yield	filled grain percentage	FGRPCENT	NO
LOC_Os01g12210.1	Chr1	6659148	6662582	Chr1	3445940	15623428	AQAW039	AQAW039-FGRPCENT	TO:0000448	Yield	filled grain percentage	FGRPCENT	NO
LOC_Os01g12210.1	Chr1	6659148	6662582	Chr1	2819089	42413852	CQN49	CQN49-SPKNB	TO:0000456	Yield	spikelet number	SPKNB	NO
LOC_Os01g12210.1	Chr1	6659148	6662582	Chr1	647235	15623428	CQN53	CQN53-SPKNB	TO:0000456	Yield	spikelet number	SPKNB	NO
LOC_Os01g12210.1	Chr1	6659148	6662582	Chr1	647235	15623428	CQN45	CQN45-PNWT	TO:0000014	Yield	panicle weight	PNWT	NO
LOC_Os01g12750.1	Chr1	7053099	7056375	Chr1	4753787	7478961	AQDY007	AQDY007-PNNB	TO:0000152	Yield	panicle number	PNNB	NO
LOC_Os01g12750.1	Chr1	7053099	7056375	Chr1	3445940	7862478	AQF084	AQF084-PNTIRO	TO:0000453	Yield	panicle tiller ratio	PNTIRO	NO
LOC_Os01g12750.1	Chr1	7053099	7056375	Chr1	4885844	7445919	AQFJ007	AQFJ007-PNNB	TO:0000152	Yield	panicle number	PNNB	NO
LOC_Os01g12750.1	Chr1	7053099	7056375	Chr1	4424392	7445919	AQE008	AQE008-FGRNB	TO:0000447	Yield	filled grain number	FGRNB	NO
LOC_Os01g12750.1	Chr1	7053099	7056375	Chr1	4885844	7445919	AQFE023	AQFE023-GRNB	TO:0000445	Yield	grain number	GRNB	NO
LOC_Os01g12750.1	Chr1	7053099	7056375	Chr1	4885844	7445919	AQFE038	AQFE038-SPKNB	TO:0000456	Yield	spikelet number	SPKNB	NO
LOC_Os01g12750.1	Chr1	7053099	7056375	Chr1	5773292	7478961	CQN52	CQN52-SPKNB	TO:0000456	Yield	spikelet number	SPKNB	NO
LOC_Os01g12750.1	Chr1	7053099	7056375	Chr1	5773292	7478961	CQN44	CQN44-PNWT	TO:0000014	Yield	panicle weight	PNWT	NO
LOC_Os01g12750.1	Chr1	7053099	7056375	Chr1	4753787	13902866	CQAJ19	CQAJ19-GRNB	TO:0000445	Yield	grain number	GRNB	NO
LOC_Os01g12750.1	Chr1	7053099	7056375	Chr1	4753787	13902866	AQCQ010	AQCQ010-GRNB	TO:0000445	Yield	grain number	GRNB	NO
LOC_Os01g12750.1	Chr1	7053099	7056375	Chr1	4753787	13902866	AQCQ030	AQCQ030-GRNB	TO:0000445	Yield	grain number	GRNB	NO
LOC_Os01g12750.1	Chr1	7053099	7056375	Chr1	4753787	10491821	AQAW001	AQAW001-PNNB	TO:0000152	Yield	panicle number	PNNB	NO
LOC_Os01g12750.1	Chr1	7053099	7056375	Chr1	1404695	10491821	AQDY003	AQDY003-PNNB	TO:0000152	Yield	panicle number	PNNB	NO
LOC_Os01g12750.1	Chr1	7053099	7056375	Chr1	4753787	10491821	AQDY004	AQDY004-PNNB	TO:0000152	Yield	panicle number	PNNB	NO
LOC_Os01g12750.1	Chr1	7053099	7056375	Chr1	1404695	10491821	AQDY005	AQDY005-PNNB	TO:0000152	Yield	panicle number	PNNB	NO
LOC_Os01g12750.1	Chr1	7053099	7056375	Chr1	4753787	10491821	AQDY006	AQDY006-PNNB	TO:0000152	Yield	panicle number	PNNB	NO
LOC_Os01g12750.1	Chr1	7053099	7056375	Chr1	1404695	10491821	AQDY008	AQDY008-PNNB	TO:0000152	Yield	panicle number	PNNB	NO
LOC_Os01g12750.1	Chr1	7053099	7056375	Chr1	1404695	10491821	AQDY009	AQDY009-PNNB	TO:0000152	Yield	panicle number	PNNB	NO
LOC_Os01g12750.1	Chr1	7053099	7056375	Chr1	4753787	10491821	AQAW003	AQAW003-SPKNB	TO:0000456	Yield	spikelet number	SPKNB	NO
LOC_Os01g12750.1	Chr1	7053099	7056375	Chr1	4753787	10491821	AQAW004	AQAW004-SPKNB	TO:0000456	Yield	spikelet number	SPKNB	NO
LOC_Os01g12750.1	Chr1	7053099	7056375	Chr1	4753787	10491821	AQAW007	AQAW007-SPKNB	TO:0000456	Yield	spikelet number	SPKNB	NO
LOC_Os01g12750.1	Chr1	7053099	7056375	Chr1	4753787	10491821	AQAW008	AQAW008-SPKNB	TO:0000456	Yield	spikelet number	SPKNB	NO
LOC_Os01g12750.1	Chr1	7053099	7056375	Chr1	4753787	10491821	AQAW010	AQAW010-FGRPCENT	TO:0000448	Yield	filled grain percentage	FGRPCENT	NO
LOC_Os01g12750.1	Chr1	7053099	7056375	Chr1	4753787	10491821	AQAW011	AQAW011-FGRPCENT	TO:0000448	Yield	filled grain percentage	FGRPCENT	NO
LOC_Os01g12750.1	Chr1	7053099	7056375	Chr1	4753787	10491821	AQAW018	AQAW018-FGRPCENT	TO:0000448	Yield	filled grain percentage	FGRPCENT	NO
LOC_Os01g12750.1	Chr1	7053099	7056375	Chr1	5094276	27119848	CQAO10	CQAO10-TSDWT	TO:0000382	Yield	1000-seed weight	TSDWT	NO
LOC_Os01g12750.1	Chr1	7053099	7056375	Chr1	647235	9821253	CQW1	CQW1-SPKNB	TO:0000456	Yield	spikelet number	SPKNB	NO
LOC_Os01g12750.1	Chr1	7053099	7056375	Chr1	3050029	10491821	AQBK030	AQBK030-SPKNB	TO:0000456	Yield	spikelet number	SPKNB	NO
LOC_Os01g12750.1	Chr1	7053099	7056375	Chr1	3445940	15623428	AQAW023	AQAW023-SPKNB	TO:0000456	Yield	spikelet number	SPKNB	NO
LOC_Os01g12750.1	Chr1	7053099	7056375	Chr1	3445940	15623428	AQAW024	AQAW024-SPKNB	TO:0000456	Yield	spikelet number	SPKNB	NO
LOC_Os01g12750.1	Chr1	7053099	7056375	Chr1	6266459	8948637	AQAW025	AQAW025-SPKNB	TO:0000456	Yield	spikelet number	SPKNB	NO
LOC_Os01g12750.1	Chr1	7053099	7056375	Chr1	6266459	8948637	AQAW026	AQAW026-SPKNB	TO:0000456	Yield	spikelet number	SPKNB	NO
LOC_Os01g12750.1	Chr1	7053099	7056375	Chr1	3445940	15623428	AQAW029	AQAW029-SPKNB	TO:0000456	Yield	spikelet number	SPKNB	NO
LOC_Os01g12750.1	Chr1	7053099	7056375	Chr1	3445940	15623428	AQAW030	AQAW030-SPKNB	TO:0000456	Yield	spikelet number	SPKNB	NO
LOC_Os01g12750.1	Chr1	7053099	7056375	Chr1	3445940	15623428	AQAW032	AQAW032-FGRPCENT	TO:0000448	Yield	filled grain percentage	FGRPCENT	NO
LOC_Os01g12750.1	Chr1	7053099	7056375	Chr1	3445940	15623428	AQAW039	AQAW039-FGRPCENT	TO:0000448	Yield	filled grain percentage	FGRPCENT	NO
LOC_Os01g12750.1	Chr1	7053099	7056375	Chr1	2819089	42413852	CQN49	CQN49-SPKNB	TO:0000456	Yield	spikelet number	SPKNB	NO
LOC_Os01g12750.1	Chr1	7053099	7056375	Chr1	6736882	39129065	CQN51	CQN51-SPKNB	TO:0000456	Yield	spikelet number	SPKNB	NO
LOC_Os01g12750.1	Chr1	7053099	7056375	Chr1	647235	15623428	CQN53	CQN53-SPKNB	TO:0000456	Yield	spikelet number	SPKNB	NO
LOC_Os01g12750.1	Chr1	7053099	7056375	Chr1	6736882	39129065	CQN43	CQN43-PNWT	TO:0000014	Yield	panicle weight	PNWT	NO
LOC_Os01g12750.1	Chr1	7053099	7056375	Chr1	647235	15623428	CQN45	CQN45-PNWT	TO:0000014	Yield	panicle weight	PNWT	NO
LOC_Os01g13390.1	Chr1	7457834	7459959	Chr1	7445627	7970839	AQAB075	AQAB075-SPKNB	TO:0000456	Yield	spikelet number	SPKNB	YES
LOC_Os01g13390.1	Chr1	7457834	7459959	Chr1	4753787	7478961	AQDY007	AQDY007-PNNB	TO:0000152	Yield	panicle number	PNNB	NO
LOC_Os01g13390.1	Chr1	7457834	7459959	Chr1	3445940	7862478	AQF084	AQF084-PNTIRO	TO:0000453	Yield	panicle tiller ratio	PNTIRO	NO
LOC_Os01g13390.1	Chr1	7457834	7459959	Chr1	5773292	7478961	CQN52	CQN52-SPKNB	TO:0000456	Yield	spikelet number	SPKNB	NO
LOC_Os01g13390.1	Chr1	7457834	7459959	Chr1	5773292	7478961	CQN44	CQN44-PNWT	TO:0000014	Yield	panicle weight	PNWT	NO
LOC_Os01g13390.1	Chr1	7457834	7459959	Chr1	4753787	13902866	CQAJ19	CQAJ19-GRNB	TO:0000445	Yield	grain number	GRNB	NO
LOC_Os01g13390.1	Chr1	7457834	7459959	Chr1	4753787	13902866	AQCQ010	AQCQ010-GRNB	TO:0000445	Yield	grain number	GRNB	NO
LOC_Os01g13390.1	Chr1	7457834	7459959	Chr1	4753787	13902866	AQCQ030	AQCQ030-GRNB	TO:0000445	Yield	grain number	GRNB	NO
LOC_Os01g13390.1	Chr1	7457834	7459959	Chr1	4753787	10491821	AQAW001	AQAW001-PNNB	TO:0000152	Yield	panicle number	PNNB	NO
LOC_Os01g13390.1	Chr1	7457834	7459959	Chr1	1404695	10491821	AQDY003	AQDY003-PNNB	TO:0000152	Yield	panicle number	PNNB	NO
LOC_Os01g13390.1	Chr1	7457834	7459959	Chr1	4753787	10491821	AQDY004	AQDY004-PNNB	TO:0000152	Yield	panicle number	PNNB	NO
LOC_Os01g13390.1	Chr1	7457834	7459959	Chr1	1404695	10491821	AQDY005	AQDY005-PNNB	TO:0000152	Yield	panicle number	PNNB	NO
LOC_Os01g13390.1	Chr1	7457834	7459959	Chr1	4753787	10491821	AQDY006	AQDY006-PNNB	TO:0000152	Yield	panicle number	PNNB	NO
LOC_Os01g13390.1	Chr1	7457834	7459959	Chr1	1404695	10491821	AQDY008	AQDY008-PNNB	TO:0000152	Yield	panicle number	PNNB	NO
LOC_Os01g13390.1	Chr1	7457834	7459959	Chr1	1404695	10491821	AQDY009	AQDY009-PNNB	TO:0000152	Yield	panicle number	PNNB	NO
LOC_Os01g13390.1	Chr1	7457834	7459959	Chr1	4753787	10491821	AQAW003	AQAW003-SPKNB	TO:0000456	Yield	spikelet number	SPKNB	NO
LOC_Os01g13390.1	Chr1	7457834	7459959	Chr1	4753787	10491821	AQAW004	AQAW004-SPKNB	TO:0000456	Yield	spikelet number	SPKNB	NO
LOC_Os01g13390.1	Chr1	7457834	7459959	Chr1	4753787	10491821	AQAW007	AQAW007-SPKNB	TO:0000456	Yield	spikelet number	SPKNB	NO
LOC_Os01g13390.1	Chr1	7457834	7459959	Chr1	4753787	10491821	AQAW008	AQAW008-SPKNB	TO:0000456	Yield	spikelet number	SPKNB	NO
LOC_Os01g13390.1	Chr1	7457834	7459959	Chr1	4753787	10491821	AQAW010	AQAW010-FGRPCENT	TO:0000448	Yield	filled grain percentage	FGRPCENT	NO
LOC_Os01g13390.1	Chr1	7457834	7459959	Chr1	4753787	10491821	AQAW011	AQAW011-FGRPCENT	TO:0000448	Yield	filled grain percentage	FGRPCENT	NO
LOC_Os01g13390.1	Chr1	7457834	7459959	Chr1	4753787	10491821	AQAW018	AQAW018-FGRPCENT	TO:0000448	Yield	filled grain percentage	FGRPCENT	NO
LOC_Os01g13390.1	Chr1	7457834	7459959	Chr1	5094276	27119848	CQAO10	CQAO10-TSDWT	TO:0000382	Yield	1000-seed weight	TSDWT	NO
LOC_Os01g13390.1	Chr1	7457834	7459959	Chr1	647235	9821253	CQW1	CQW1-SPKNB	TO:0000456	Yield	spikelet number	SPKNB	NO
LOC_Os01g13390.1	Chr1	7457834	7459959	Chr1	3050029	10491821	AQBK030	AQBK030-SPKNB	TO:0000456	Yield	spikelet number	SPKNB	NO
LOC_Os01g13390.1	Chr1	7457834	7459959	Chr1	3445940	15623428	AQAW023	AQAW023-SPKNB	TO:0000456	Yield	spikelet number	SPKNB	NO
LOC_Os01g13390.1	Chr1	7457834	7459959	Chr1	3445940	15623428	AQAW024	AQAW024-SPKNB	TO:0000456	Yield	spikelet number	SPKNB	NO
LOC_Os01g13390.1	Chr1	7457834	7459959	Chr1	6266459	8948637	AQAW025	AQAW025-SPKNB	TO:0000456	Yield	spikelet number	SPKNB	NO
LOC_Os01g13390.1	Chr1	7457834	7459959	Chr1	6266459	8948637	AQAW026	AQAW026-SPKNB	TO:0000456	Yield	spikelet number	SPKNB	NO
LOC_Os01g13390.1	Chr1	7457834	7459959	Chr1	3445940	15623428	AQAW029	AQAW029-SPKNB	TO:0000456	Yield	spikelet number	SPKNB	NO
LOC_Os01g13390.1	Chr1	7457834	7459959	Chr1	3445940	15623428	AQAW030	AQAW030-SPKNB	TO:0000456	Yield	spikelet number	SPKNB	NO
LOC_Os01g13390.1	Chr1	7457834	7459959	Chr1	3445940	15623428	AQAW032	AQAW032-FGRPCENT	TO:0000448	Yield	filled grain percentage	FGRPCENT	NO
LOC_Os01g13390.1	Chr1	7457834	7459959	Chr1	3445940	15623428	AQAW039	AQAW039-FGRPCENT	TO:0000448	Yield	filled grain percentage	FGRPCENT	NO
LOC_Os01g13390.1	Chr1	7457834	7459959	Chr1	2819089	42413852	CQN49	CQN49-SPKNB	TO:0000456	Yield	spikelet number	SPKNB	NO
LOC_Os01g13390.1	Chr1	7457834	7459959	Chr1	6736882	39129065	CQN51	CQN51-SPKNB	TO:0000456	Yield	spikelet number	SPKNB	NO
LOC_Os01g13390.1	Chr1	7457834	7459959	Chr1	647235	15623428	CQN53	CQN53-SPKNB	TO:0000456	Yield	spikelet number	SPKNB	NO
LOC_Os01g13390.1	Chr1	7457834	7459959	Chr1	6736882	39129065	CQN43	CQN43-PNWT	TO:0000014	Yield	panicle weight	PNWT	NO
LOC_Os01g13390.1	Chr1	7457834	7459959	Chr1	647235	15623428	CQN45	CQN45-PNWT	TO:0000014	Yield	panicle weight	PNWT	NO
LOC_Os01g13390.1	Chr1	7457834	7459959	Chr1	7445627	9707307	AQFW169	AQFW169-SPKNB	TO:0000456	Yield	spikelet number	SPKNB	NO
LOC_Os01g14050.1	Chr1	7862000	7867812	Chr1	7445627	7970839	AQAB075	AQAB075-SPKNB	TO:0000456	Yield	spikelet number	SPKNB	YES
LOC_Os01g14050.1	Chr1	7862000	7867812	Chr1	3445940	7862478	AQF084	AQF084-PNTIRO	TO:0000453	Yield	panicle tiller ratio	PNTIRO	NO
LOC_Os01g14050.1	Chr1	7862000	7867812	Chr1	4753787	13902866	CQAJ19	CQAJ19-GRNB	TO:0000445	Yield	grain number	GRNB	NO
LOC_Os01g14050.1	Chr1	7862000	7867812	Chr1	4753787	13902866	AQCQ010	AQCQ010-GRNB	TO:0000445	Yield	grain number	GRNB	NO
LOC_Os01g14050.1	Chr1	7862000	7867812	Chr1	4753787	13902866	AQCQ030	AQCQ030-GRNB	TO:0000445	Yield	grain number	GRNB	NO
LOC_Os01g14050.1	Chr1	7862000	7867812	Chr1	4753787	10491821	AQAW001	AQAW001-PNNB	TO:0000152	Yield	panicle number	PNNB	NO
LOC_Os01g14050.1	Chr1	7862000	7867812	Chr1	1404695	10491821	AQDY003	AQDY003-PNNB	TO:0000152	Yield	panicle number	PNNB	NO
LOC_Os01g14050.1	Chr1	7862000	7867812	Chr1	4753787	10491821	AQDY004	AQDY004-PNNB	TO:0000152	Yield	panicle number	PNNB	NO
LOC_Os01g14050.1	Chr1	7862000	7867812	Chr1	1404695	10491821	AQDY005	AQDY005-PNNB	TO:0000152	Yield	panicle number	PNNB	NO
LOC_Os01g14050.1	Chr1	7862000	7867812	Chr1	4753787	10491821	AQDY006	AQDY006-PNNB	TO:0000152	Yield	panicle number	PNNB	NO
LOC_Os01g14050.1	Chr1	7862000	7867812	Chr1	1404695	10491821	AQDY008	AQDY008-PNNB	TO:0000152	Yield	panicle number	PNNB	NO
LOC_Os01g14050.1	Chr1	7862000	7867812	Chr1	1404695	10491821	AQDY009	AQDY009-PNNB	TO:0000152	Yield	panicle number	PNNB	NO
LOC_Os01g14050.1	Chr1	7862000	7867812	Chr1	7476678	10491821	AQDY020	AQDY020-PNNB	TO:0000152	Yield	panicle number	PNNB	NO
LOC_Os01g14050.1	Chr1	7862000	7867812	Chr1	4753787	10491821	AQAW003	AQAW003-SPKNB	TO:0000456	Yield	spikelet number	SPKNB	NO
LOC_Os01g14050.1	Chr1	7862000	7867812	Chr1	4753787	10491821	AQAW004	AQAW004-SPKNB	TO:0000456	Yield	spikelet number	SPKNB	NO
LOC_Os01g14050.1	Chr1	7862000	7867812	Chr1	4753787	10491821	AQAW007	AQAW007-SPKNB	TO:0000456	Yield	spikelet number	SPKNB	NO
LOC_Os01g14050.1	Chr1	7862000	7867812	Chr1	4753787	10491821	AQAW008	AQAW008-SPKNB	TO:0000456	Yield	spikelet number	SPKNB	NO
LOC_Os01g14050.1	Chr1	7862000	7867812	Chr1	4753787	10491821	AQAW010	AQAW010-FGRPCENT	TO:0000448	Yield	filled grain percentage	FGRPCENT	NO
LOC_Os01g14050.1	Chr1	7862000	7867812	Chr1	4753787	10491821	AQAW011	AQAW011-FGRPCENT	TO:0000448	Yield	filled grain percentage	FGRPCENT	NO
LOC_Os01g14050.1	Chr1	7862000	7867812	Chr1	4753787	10491821	AQAW018	AQAW018-FGRPCENT	TO:0000448	Yield	filled grain percentage	FGRPCENT	NO
LOC_Os01g14050.1	Chr1	7862000	7867812	Chr1	5094276	27119848	CQAO10	CQAO10-TSDWT	TO:0000382	Yield	1000-seed weight	TSDWT	NO
LOC_Os01g14050.1	Chr1	7862000	7867812	Chr1	647235	9821253	CQW1	CQW1-SPKNB	TO:0000456	Yield	spikelet number	SPKNB	NO
LOC_Os01g14050.1	Chr1	7862000	7867812	Chr1	3050029	10491821	AQBK030	AQBK030-SPKNB	TO:0000456	Yield	spikelet number	SPKNB	NO
LOC_Os01g14050.1	Chr1	7862000	7867812	Chr1	3445940	15623428	AQAW023	AQAW023-SPKNB	TO:0000456	Yield	spikelet number	SPKNB	NO
LOC_Os01g14050.1	Chr1	7862000	7867812	Chr1	3445940	15623428	AQAW024	AQAW024-SPKNB	TO:0000456	Yield	spikelet number	SPKNB	NO
LOC_Os01g14050.1	Chr1	7862000	7867812	Chr1	6266459	8948637	AQAW025	AQAW025-SPKNB	TO:0000456	Yield	spikelet number	SPKNB	NO
LOC_Os01g14050.1	Chr1	7862000	7867812	Chr1	6266459	8948637	AQAW026	AQAW026-SPKNB	TO:0000456	Yield	spikelet number	SPKNB	NO
LOC_Os01g14050.1	Chr1	7862000	7867812	Chr1	3445940	15623428	AQAW029	AQAW029-SPKNB	TO:0000456	Yield	spikelet number	SPKNB	NO
LOC_Os01g14050.1	Chr1	7862000	7867812	Chr1	3445940	15623428	AQAW030	AQAW030-SPKNB	TO:0000456	Yield	spikelet number	SPKNB	NO
LOC_Os01g14050.1	Chr1	7862000	7867812	Chr1	7476678	8948637	AQAW031	AQAW031-SPKNB	TO:0000456	Yield	spikelet number	SPKNB	NO
LOC_Os01g14050.1	Chr1	7862000	7867812	Chr1	3445940	15623428	AQAW032	AQAW032-FGRPCENT	TO:0000448	Yield	filled grain percentage	FGRPCENT	NO
LOC_Os01g14050.1	Chr1	7862000	7867812	Chr1	3445940	15623428	AQAW039	AQAW039-FGRPCENT	TO:0000448	Yield	filled grain percentage	FGRPCENT	NO
LOC_Os01g14050.1	Chr1	7862000	7867812	Chr1	2819089	42413852	CQN49	CQN49-SPKNB	TO:0000456	Yield	spikelet number	SPKNB	NO
LOC_Os01g14050.1	Chr1	7862000	7867812	Chr1	6736882	39129065	CQN51	CQN51-SPKNB	TO:0000456	Yield	spikelet number	SPKNB	NO
LOC_Os01g14050.1	Chr1	7862000	7867812	Chr1	647235	15623428	CQN53	CQN53-SPKNB	TO:0000456	Yield	spikelet number	SPKNB	NO
LOC_Os01g14050.1	Chr1	7862000	7867812	Chr1	6736882	39129065	CQN43	CQN43-PNWT	TO:0000014	Yield	panicle weight	PNWT	NO
LOC_Os01g14050.1	Chr1	7862000	7867812	Chr1	647235	15623428	CQN45	CQN45-PNWT	TO:0000014	Yield	panicle weight	PNWT	NO
LOC_Os01g14050.1	Chr1	7862000	7867812	Chr1	7445627	9707307	AQFW169	AQFW169-SPKNB	TO:0000456	Yield	spikelet number	SPKNB	NO
LOC_Os01g14050.2	Chr1	7862000	7867812	Chr1	7445627	7970839	AQAB075	AQAB075-SPKNB	TO:0000456	Yield	spikelet number	SPKNB	YES
LOC_Os01g14050.2	Chr1	7862000	7867812	Chr1	3445940	7862478	AQF084	AQF084-PNTIRO	TO:0000453	Yield	panicle tiller ratio	PNTIRO	NO
LOC_Os01g14050.2	Chr1	7862000	7867812	Chr1	4753787	13902866	CQAJ19	CQAJ19-GRNB	TO:0000445	Yield	grain number	GRNB	NO
LOC_Os01g14050.2	Chr1	7862000	7867812	Chr1	4753787	13902866	AQCQ010	AQCQ010-GRNB	TO:0000445	Yield	grain number	GRNB	NO
LOC_Os01g14050.2	Chr1	7862000	7867812	Chr1	4753787	13902866	AQCQ030	AQCQ030-GRNB	TO:0000445	Yield	grain number	GRNB	NO
LOC_Os01g14050.2	Chr1	7862000	7867812	Chr1	4753787	10491821	AQAW001	AQAW001-PNNB	TO:0000152	Yield	panicle number	PNNB	NO
LOC_Os01g14050.2	Chr1	7862000	7867812	Chr1	1404695	10491821	AQDY003	AQDY003-PNNB	TO:0000152	Yield	panicle number	PNNB	NO
LOC_Os01g14050.2	Chr1	7862000	7867812	Chr1	4753787	10491821	AQDY004	AQDY004-PNNB	TO:0000152	Yield	panicle number	PNNB	NO
LOC_Os01g14050.2	Chr1	7862000	7867812	Chr1	1404695	10491821	AQDY005	AQDY005-PNNB	TO:0000152	Yield	panicle number	PNNB	NO
LOC_Os01g14050.2	Chr1	7862000	7867812	Chr1	4753787	10491821	AQDY006	AQDY006-PNNB	TO:0000152	Yield	panicle number	PNNB	NO
LOC_Os01g14050.2	Chr1	7862000	7867812	Chr1	1404695	10491821	AQDY008	AQDY008-PNNB	TO:0000152	Yield	panicle number	PNNB	NO
LOC_Os01g14050.2	Chr1	7862000	7867812	Chr1	1404695	10491821	AQDY009	AQDY009-PNNB	TO:0000152	Yield	panicle number	PNNB	NO
LOC_Os01g14050.2	Chr1	7862000	7867812	Chr1	7476678	10491821	AQDY020	AQDY020-PNNB	TO:0000152	Yield	panicle number	PNNB	NO
LOC_Os01g14050.2	Chr1	7862000	7867812	Chr1	4753787	10491821	AQAW003	AQAW003-SPKNB	TO:0000456	Yield	spikelet number	SPKNB	NO
LOC_Os01g14050.2	Chr1	7862000	7867812	Chr1	4753787	10491821	AQAW004	AQAW004-SPKNB	TO:0000456	Yield	spikelet number	SPKNB	NO
LOC_Os01g14050.2	Chr1	7862000	7867812	Chr1	4753787	10491821	AQAW007	AQAW007-SPKNB	TO:0000456	Yield	spikelet number	SPKNB	NO
LOC_Os01g14050.2	Chr1	7862000	7867812	Chr1	4753787	10491821	AQAW008	AQAW008-SPKNB	TO:0000456	Yield	spikelet number	SPKNB	NO
LOC_Os01g14050.2	Chr1	7862000	7867812	Chr1	4753787	10491821	AQAW010	AQAW010-FGRPCENT	TO:0000448	Yield	filled grain percentage	FGRPCENT	NO
LOC_Os01g14050.2	Chr1	7862000	7867812	Chr1	4753787	10491821	AQAW011	AQAW011-FGRPCENT	TO:0000448	Yield	filled grain percentage	FGRPCENT	NO
LOC_Os01g14050.2	Chr1	7862000	7867812	Chr1	4753787	10491821	AQAW018	AQAW018-FGRPCENT	TO:0000448	Yield	filled grain percentage	FGRPCENT	NO
LOC_Os01g14050.2	Chr1	7862000	7867812	Chr1	5094276	27119848	CQAO10	CQAO10-TSDWT	TO:0000382	Yield	1000-seed weight	TSDWT	NO
LOC_Os01g14050.2	Chr1	7862000	7867812	Chr1	647235	9821253	CQW1	CQW1-SPKNB	TO:0000456	Yield	spikelet number	SPKNB	NO
LOC_Os01g14050.2	Chr1	7862000	7867812	Chr1	3050029	10491821	AQBK030	AQBK030-SPKNB	TO:0000456	Yield	spikelet number	SPKNB	NO
LOC_Os01g14050.2	Chr1	7862000	7867812	Chr1	3445940	15623428	AQAW023	AQAW023-SPKNB	TO:0000456	Yield	spikelet number	SPKNB	NO
LOC_Os01g14050.2	Chr1	7862000	7867812	Chr1	3445940	15623428	AQAW024	AQAW024-SPKNB	TO:0000456	Yield	spikelet number	SPKNB	NO
LOC_Os01g14050.2	Chr1	7862000	7867812	Chr1	6266459	8948637	AQAW025	AQAW025-SPKNB	TO:0000456	Yield	spikelet number	SPKNB	NO
LOC_Os01g14050.2	Chr1	7862000	7867812	Chr1	6266459	8948637	AQAW026	AQAW026-SPKNB	TO:0000456	Yield	spikelet number	SPKNB	NO
LOC_Os01g14050.2	Chr1	7862000	7867812	Chr1	3445940	15623428	AQAW029	AQAW029-SPKNB	TO:0000456	Yield	spikelet number	SPKNB	NO
LOC_Os01g14050.2	Chr1	7862000	7867812	Chr1	3445940	15623428	AQAW030	AQAW030-SPKNB	TO:0000456	Yield	spikelet number	SPKNB	NO
LOC_Os01g14050.2	Chr1	7862000	7867812	Chr1	7476678	8948637	AQAW031	AQAW031-SPKNB	TO:0000456	Yield	spikelet number	SPKNB	NO
LOC_Os01g14050.2	Chr1	7862000	7867812	Chr1	3445940	15623428	AQAW032	AQAW032-FGRPCENT	TO:0000448	Yield	filled grain percentage	FGRPCENT	NO
LOC_Os01g14050.2	Chr1	7862000	7867812	Chr1	3445940	15623428	AQAW039	AQAW039-FGRPCENT	TO:0000448	Yield	filled grain percentage	FGRPCENT	NO
LOC_Os01g14050.2	Chr1	7862000	7867812	Chr1	2819089	42413852	CQN49	CQN49-SPKNB	TO:0000456	Yield	spikelet number	SPKNB	NO
LOC_Os01g14050.2	Chr1	7862000	7867812	Chr1	6736882	39129065	CQN51	CQN51-SPKNB	TO:0000456	Yield	spikelet number	SPKNB	NO
LOC_Os01g14050.2	Chr1	7862000	7867812	Chr1	647235	15623428	CQN53	CQN53-SPKNB	TO:0000456	Yield	spikelet number	SPKNB	NO
LOC_Os01g14050.2	Chr1	7862000	7867812	Chr1	6736882	39129065	CQN43	CQN43-PNWT	TO:0000014	Yield	panicle weight	PNWT	NO
LOC_Os01g14050.2	Chr1	7862000	7867812	Chr1	647235	15623428	CQN45	CQN45-PNWT	TO:0000014	Yield	panicle weight	PNWT	NO
LOC_Os01g14050.2	Chr1	7862000	7867812	Chr1	7445627	9707307	AQFW169	AQFW169-SPKNB	TO:0000456	Yield	spikelet number	SPKNB	NO
LOC_Os01g14410.1	Chr1	8061857	8062908	Chr1	4753787	13902866	CQAJ19	CQAJ19-GRNB	TO:0000445	Yield	grain number	GRNB	NO
LOC_Os01g14410.1	Chr1	8061857	8062908	Chr1	4753787	13902866	AQCQ010	AQCQ010-GRNB	TO:0000445	Yield	grain number	GRNB	NO
LOC_Os01g14410.1	Chr1	8061857	8062908	Chr1	4753787	13902866	AQCQ030	AQCQ030-GRNB	TO:0000445	Yield	grain number	GRNB	NO
LOC_Os01g14410.1	Chr1	8061857	8062908	Chr1	4753787	10491821	AQAW001	AQAW001-PNNB	TO:0000152	Yield	panicle number	PNNB	NO
LOC_Os01g14410.1	Chr1	8061857	8062908	Chr1	1404695	10491821	AQDY003	AQDY003-PNNB	TO:0000152	Yield	panicle number	PNNB	NO
LOC_Os01g14410.1	Chr1	8061857	8062908	Chr1	4753787	10491821	AQDY004	AQDY004-PNNB	TO:0000152	Yield	panicle number	PNNB	NO
LOC_Os01g14410.1	Chr1	8061857	8062908	Chr1	1404695	10491821	AQDY005	AQDY005-PNNB	TO:0000152	Yield	panicle number	PNNB	NO
LOC_Os01g14410.1	Chr1	8061857	8062908	Chr1	4753787	10491821	AQDY006	AQDY006-PNNB	TO:0000152	Yield	panicle number	PNNB	NO
LOC_Os01g14410.1	Chr1	8061857	8062908	Chr1	1404695	10491821	AQDY008	AQDY008-PNNB	TO:0000152	Yield	panicle number	PNNB	NO
LOC_Os01g14410.1	Chr1	8061857	8062908	Chr1	1404695	10491821	AQDY009	AQDY009-PNNB	TO:0000152	Yield	panicle number	PNNB	NO
LOC_Os01g14410.1	Chr1	8061857	8062908	Chr1	7476678	10491821	AQDY020	AQDY020-PNNB	TO:0000152	Yield	panicle number	PNNB	NO
LOC_Os01g14410.1	Chr1	8061857	8062908	Chr1	4753787	10491821	AQAW003	AQAW003-SPKNB	TO:0000456	Yield	spikelet number	SPKNB	NO
LOC_Os01g14410.1	Chr1	8061857	8062908	Chr1	4753787	10491821	AQAW004	AQAW004-SPKNB	TO:0000456	Yield	spikelet number	SPKNB	NO
LOC_Os01g14410.1	Chr1	8061857	8062908	Chr1	4753787	10491821	AQAW007	AQAW007-SPKNB	TO:0000456	Yield	spikelet number	SPKNB	NO
LOC_Os01g14410.1	Chr1	8061857	8062908	Chr1	4753787	10491821	AQAW008	AQAW008-SPKNB	TO:0000456	Yield	spikelet number	SPKNB	NO
LOC_Os01g14410.1	Chr1	8061857	8062908	Chr1	4753787	10491821	AQAW010	AQAW010-FGRPCENT	TO:0000448	Yield	filled grain percentage	FGRPCENT	NO
LOC_Os01g14410.1	Chr1	8061857	8062908	Chr1	4753787	10491821	AQAW011	AQAW011-FGRPCENT	TO:0000448	Yield	filled grain percentage	FGRPCENT	NO
LOC_Os01g14410.1	Chr1	8061857	8062908	Chr1	4753787	10491821	AQAW018	AQAW018-FGRPCENT	TO:0000448	Yield	filled grain percentage	FGRPCENT	NO
LOC_Os01g14410.1	Chr1	8061857	8062908	Chr1	5094276	27119848	CQAO10	CQAO10-TSDWT	TO:0000382	Yield	1000-seed weight	TSDWT	NO
LOC_Os01g14410.1	Chr1	8061857	8062908	Chr1	647235	9821253	CQW1	CQW1-SPKNB	TO:0000456	Yield	spikelet number	SPKNB	NO
LOC_Os01g14410.1	Chr1	8061857	8062908	Chr1	3050029	10491821	AQBK030	AQBK030-SPKNB	TO:0000456	Yield	spikelet number	SPKNB	NO
LOC_Os01g14410.1	Chr1	8061857	8062908	Chr1	3445940	15623428	AQAW023	AQAW023-SPKNB	TO:0000456	Yield	spikelet number	SPKNB	NO
LOC_Os01g14410.1	Chr1	8061857	8062908	Chr1	3445940	15623428	AQAW024	AQAW024-SPKNB	TO:0000456	Yield	spikelet number	SPKNB	NO
LOC_Os01g14410.1	Chr1	8061857	8062908	Chr1	6266459	8948637	AQAW025	AQAW025-SPKNB	TO:0000456	Yield	spikelet number	SPKNB	NO
LOC_Os01g14410.1	Chr1	8061857	8062908	Chr1	6266459	8948637	AQAW026	AQAW026-SPKNB	TO:0000456	Yield	spikelet number	SPKNB	NO
LOC_Os01g14410.1	Chr1	8061857	8062908	Chr1	3445940	15623428	AQAW029	AQAW029-SPKNB	TO:0000456	Yield	spikelet number	SPKNB	NO
LOC_Os01g14410.1	Chr1	8061857	8062908	Chr1	3445940	15623428	AQAW030	AQAW030-SPKNB	TO:0000456	Yield	spikelet number	SPKNB	NO
LOC_Os01g14410.1	Chr1	8061857	8062908	Chr1	7476678	8948637	AQAW031	AQAW031-SPKNB	TO:0000456	Yield	spikelet number	SPKNB	NO
LOC_Os01g14410.1	Chr1	8061857	8062908	Chr1	3445940	15623428	AQAW032	AQAW032-FGRPCENT	TO:0000448	Yield	filled grain percentage	FGRPCENT	NO
LOC_Os01g14410.1	Chr1	8061857	8062908	Chr1	3445940	15623428	AQAW039	AQAW039-FGRPCENT	TO:0000448	Yield	filled grain percentage	FGRPCENT	NO
LOC_Os01g14410.1	Chr1	8061857	8062908	Chr1	2819089	42413852	CQN49	CQN49-SPKNB	TO:0000456	Yield	spikelet number	SPKNB	NO
LOC_Os01g14410.1	Chr1	8061857	8062908	Chr1	6736882	39129065	CQN51	CQN51-SPKNB	TO:0000456	Yield	spikelet number	SPKNB	NO
LOC_Os01g14410.1	Chr1	8061857	8062908	Chr1	647235	15623428	CQN53	CQN53-SPKNB	TO:0000456	Yield	spikelet number	SPKNB	NO
LOC_Os01g14410.1	Chr1	8061857	8062908	Chr1	6736882	39129065	CQN43	CQN43-PNWT	TO:0000014	Yield	panicle weight	PNWT	NO
LOC_Os01g14410.1	Chr1	8061857	8062908	Chr1	647235	15623428	CQN45	CQN45-PNWT	TO:0000014	Yield	panicle weight	PNWT	NO
LOC_Os01g14410.1	Chr1	8061857	8062908	Chr1	7445627	9707307	AQFW169	AQFW169-SPKNB	TO:0000456	Yield	spikelet number	SPKNB	NO
LOC_Os01g14590.1	Chr1	8170308	8177889	Chr1	4753787	13902866	CQAJ19	CQAJ19-GRNB	TO:0000445	Yield	grain number	GRNB	NO
LOC_Os01g14590.1	Chr1	8170308	8177889	Chr1	4753787	13902866	AQCQ010	AQCQ010-GRNB	TO:0000445	Yield	grain number	GRNB	NO
LOC_Os01g14590.1	Chr1	8170308	8177889	Chr1	4753787	13902866	AQCQ030	AQCQ030-GRNB	TO:0000445	Yield	grain number	GRNB	NO
LOC_Os01g14590.1	Chr1	8170308	8177889	Chr1	4753787	10491821	AQAW001	AQAW001-PNNB	TO:0000152	Yield	panicle number	PNNB	NO
LOC_Os01g14590.1	Chr1	8170308	8177889	Chr1	1404695	10491821	AQDY003	AQDY003-PNNB	TO:0000152	Yield	panicle number	PNNB	NO
LOC_Os01g14590.1	Chr1	8170308	8177889	Chr1	4753787	10491821	AQDY004	AQDY004-PNNB	TO:0000152	Yield	panicle number	PNNB	NO
LOC_Os01g14590.1	Chr1	8170308	8177889	Chr1	1404695	10491821	AQDY005	AQDY005-PNNB	TO:0000152	Yield	panicle number	PNNB	NO
LOC_Os01g14590.1	Chr1	8170308	8177889	Chr1	4753787	10491821	AQDY006	AQDY006-PNNB	TO:0000152	Yield	panicle number	PNNB	NO
LOC_Os01g14590.1	Chr1	8170308	8177889	Chr1	1404695	10491821	AQDY008	AQDY008-PNNB	TO:0000152	Yield	panicle number	PNNB	NO
LOC_Os01g14590.1	Chr1	8170308	8177889	Chr1	1404695	10491821	AQDY009	AQDY009-PNNB	TO:0000152	Yield	panicle number	PNNB	NO
LOC_Os01g14590.1	Chr1	8170308	8177889	Chr1	7476678	10491821	AQDY020	AQDY020-PNNB	TO:0000152	Yield	panicle number	PNNB	NO
LOC_Os01g14590.1	Chr1	8170308	8177889	Chr1	4753787	10491821	AQAW003	AQAW003-SPKNB	TO:0000456	Yield	spikelet number	SPKNB	NO
LOC_Os01g14590.1	Chr1	8170308	8177889	Chr1	4753787	10491821	AQAW004	AQAW004-SPKNB	TO:0000456	Yield	spikelet number	SPKNB	NO
LOC_Os01g14590.1	Chr1	8170308	8177889	Chr1	4753787	10491821	AQAW007	AQAW007-SPKNB	TO:0000456	Yield	spikelet number	SPKNB	NO
LOC_Os01g14590.1	Chr1	8170308	8177889	Chr1	4753787	10491821	AQAW008	AQAW008-SPKNB	TO:0000456	Yield	spikelet number	SPKNB	NO
LOC_Os01g14590.1	Chr1	8170308	8177889	Chr1	4753787	10491821	AQAW010	AQAW010-FGRPCENT	TO:0000448	Yield	filled grain percentage	FGRPCENT	NO
LOC_Os01g14590.1	Chr1	8170308	8177889	Chr1	4753787	10491821	AQAW011	AQAW011-FGRPCENT	TO:0000448	Yield	filled grain percentage	FGRPCENT	NO
LOC_Os01g14590.1	Chr1	8170308	8177889	Chr1	4753787	10491821	AQAW018	AQAW018-FGRPCENT	TO:0000448	Yield	filled grain percentage	FGRPCENT	NO
LOC_Os01g14590.1	Chr1	8170308	8177889	Chr1	5094276	27119848	CQAO10	CQAO10-TSDWT	TO:0000382	Yield	1000-seed weight	TSDWT	NO
LOC_Os01g14590.1	Chr1	8170308	8177889	Chr1	647235	9821253	CQW1	CQW1-SPKNB	TO:0000456	Yield	spikelet number	SPKNB	NO
LOC_Os01g14590.1	Chr1	8170308	8177889	Chr1	3050029	10491821	AQBK030	AQBK030-SPKNB	TO:0000456	Yield	spikelet number	SPKNB	NO
LOC_Os01g14590.1	Chr1	8170308	8177889	Chr1	3445940	15623428	AQAW023	AQAW023-SPKNB	TO:0000456	Yield	spikelet number	SPKNB	NO
LOC_Os01g14590.1	Chr1	8170308	8177889	Chr1	3445940	15623428	AQAW024	AQAW024-SPKNB	TO:0000456	Yield	spikelet number	SPKNB	NO
LOC_Os01g14590.1	Chr1	8170308	8177889	Chr1	6266459	8948637	AQAW025	AQAW025-SPKNB	TO:0000456	Yield	spikelet number	SPKNB	NO
LOC_Os01g14590.1	Chr1	8170308	8177889	Chr1	6266459	8948637	AQAW026	AQAW026-SPKNB	TO:0000456	Yield	spikelet number	SPKNB	NO
LOC_Os01g14590.1	Chr1	8170308	8177889	Chr1	3445940	15623428	AQAW029	AQAW029-SPKNB	TO:0000456	Yield	spikelet number	SPKNB	NO
LOC_Os01g14590.1	Chr1	8170308	8177889	Chr1	3445940	15623428	AQAW030	AQAW030-SPKNB	TO:0000456	Yield	spikelet number	SPKNB	NO
LOC_Os01g14590.1	Chr1	8170308	8177889	Chr1	7476678	8948637	AQAW031	AQAW031-SPKNB	TO:0000456	Yield	spikelet number	SPKNB	NO
LOC_Os01g14590.1	Chr1	8170308	8177889	Chr1	3445940	15623428	AQAW032	AQAW032-FGRPCENT	TO:0000448	Yield	filled grain percentage	FGRPCENT	NO
LOC_Os01g14590.1	Chr1	8170308	8177889	Chr1	3445940	15623428	AQAW039	AQAW039-FGRPCENT	TO:0000448	Yield	filled grain percentage	FGRPCENT	NO
LOC_Os01g14590.1	Chr1	8170308	8177889	Chr1	2819089	42413852	CQN49	CQN49-SPKNB	TO:0000456	Yield	spikelet number	SPKNB	NO
LOC_Os01g14590.1	Chr1	8170308	8177889	Chr1	6736882	39129065	CQN51	CQN51-SPKNB	TO:0000456	Yield	spikelet number	SPKNB	NO
LOC_Os01g14590.1	Chr1	8170308	8177889	Chr1	647235	15623428	CQN53	CQN53-SPKNB	TO:0000456	Yield	spikelet number	SPKNB	NO
LOC_Os01g14590.1	Chr1	8170308	8177889	Chr1	6736882	39129065	CQN43	CQN43-PNWT	TO:0000014	Yield	panicle weight	PNWT	NO
LOC_Os01g14590.1	Chr1	8170308	8177889	Chr1	647235	15623428	CQN45	CQN45-PNWT	TO:0000014	Yield	panicle weight	PNWT	NO
LOC_Os01g14590.1	Chr1	8170308	8177889	Chr1	7445627	9707307	AQFW169	AQFW169-SPKNB	TO:0000456	Yield	spikelet number	SPKNB	NO
LOC_Os01g14670.1	Chr1	8203764	8206969	Chr1	4753787	13902866	CQAJ19	CQAJ19-GRNB	TO:0000445	Yield	grain number	GRNB	NO
LOC_Os01g14670.1	Chr1	8203764	8206969	Chr1	4753787	13902866	AQCQ010	AQCQ010-GRNB	TO:0000445	Yield	grain number	GRNB	NO
LOC_Os01g14670.1	Chr1	8203764	8206969	Chr1	4753787	13902866	AQCQ030	AQCQ030-GRNB	TO:0000445	Yield	grain number	GRNB	NO
LOC_Os01g14670.1	Chr1	8203764	8206969	Chr1	4753787	10491821	AQAW001	AQAW001-PNNB	TO:0000152	Yield	panicle number	PNNB	NO
LOC_Os01g14670.1	Chr1	8203764	8206969	Chr1	1404695	10491821	AQDY003	AQDY003-PNNB	TO:0000152	Yield	panicle number	PNNB	NO
LOC_Os01g14670.1	Chr1	8203764	8206969	Chr1	4753787	10491821	AQDY004	AQDY004-PNNB	TO:0000152	Yield	panicle number	PNNB	NO
LOC_Os01g14670.1	Chr1	8203764	8206969	Chr1	1404695	10491821	AQDY005	AQDY005-PNNB	TO:0000152	Yield	panicle number	PNNB	NO
LOC_Os01g14670.1	Chr1	8203764	8206969	Chr1	4753787	10491821	AQDY006	AQDY006-PNNB	TO:0000152	Yield	panicle number	PNNB	NO
LOC_Os01g14670.1	Chr1	8203764	8206969	Chr1	1404695	10491821	AQDY008	AQDY008-PNNB	TO:0000152	Yield	panicle number	PNNB	NO
LOC_Os01g14670.1	Chr1	8203764	8206969	Chr1	1404695	10491821	AQDY009	AQDY009-PNNB	TO:0000152	Yield	panicle number	PNNB	NO
LOC_Os01g14670.1	Chr1	8203764	8206969	Chr1	7476678	10491821	AQDY020	AQDY020-PNNB	TO:0000152	Yield	panicle number	PNNB	NO
LOC_Os01g14670.1	Chr1	8203764	8206969	Chr1	4753787	10491821	AQAW003	AQAW003-SPKNB	TO:0000456	Yield	spikelet number	SPKNB	NO
LOC_Os01g14670.1	Chr1	8203764	8206969	Chr1	4753787	10491821	AQAW004	AQAW004-SPKNB	TO:0000456	Yield	spikelet number	SPKNB	NO
LOC_Os01g14670.1	Chr1	8203764	8206969	Chr1	4753787	10491821	AQAW007	AQAW007-SPKNB	TO:0000456	Yield	spikelet number	SPKNB	NO
LOC_Os01g14670.1	Chr1	8203764	8206969	Chr1	4753787	10491821	AQAW008	AQAW008-SPKNB	TO:0000456	Yield	spikelet number	SPKNB	NO
LOC_Os01g14670.1	Chr1	8203764	8206969	Chr1	4753787	10491821	AQAW010	AQAW010-FGRPCENT	TO:0000448	Yield	filled grain percentage	FGRPCENT	NO
LOC_Os01g14670.1	Chr1	8203764	8206969	Chr1	4753787	10491821	AQAW011	AQAW011-FGRPCENT	TO:0000448	Yield	filled grain percentage	FGRPCENT	NO
LOC_Os01g14670.1	Chr1	8203764	8206969	Chr1	4753787	10491821	AQAW018	AQAW018-FGRPCENT	TO:0000448	Yield	filled grain percentage	FGRPCENT	NO
LOC_Os01g14670.1	Chr1	8203764	8206969	Chr1	5094276	27119848	CQAO10	CQAO10-TSDWT	TO:0000382	Yield	1000-seed weight	TSDWT	NO
LOC_Os01g14670.1	Chr1	8203764	8206969	Chr1	647235	9821253	CQW1	CQW1-SPKNB	TO:0000456	Yield	spikelet number	SPKNB	NO
LOC_Os01g14670.1	Chr1	8203764	8206969	Chr1	3050029	10491821	AQBK030	AQBK030-SPKNB	TO:0000456	Yield	spikelet number	SPKNB	NO
LOC_Os01g14670.1	Chr1	8203764	8206969	Chr1	3445940	15623428	AQAW023	AQAW023-SPKNB	TO:0000456	Yield	spikelet number	SPKNB	NO
LOC_Os01g14670.1	Chr1	8203764	8206969	Chr1	3445940	15623428	AQAW024	AQAW024-SPKNB	TO:0000456	Yield	spikelet number	SPKNB	NO
LOC_Os01g14670.1	Chr1	8203764	8206969	Chr1	6266459	8948637	AQAW025	AQAW025-SPKNB	TO:0000456	Yield	spikelet number	SPKNB	NO
LOC_Os01g14670.1	Chr1	8203764	8206969	Chr1	6266459	8948637	AQAW026	AQAW026-SPKNB	TO:0000456	Yield	spikelet number	SPKNB	NO
LOC_Os01g14670.1	Chr1	8203764	8206969	Chr1	3445940	15623428	AQAW029	AQAW029-SPKNB	TO:0000456	Yield	spikelet number	SPKNB	NO
LOC_Os01g14670.1	Chr1	8203764	8206969	Chr1	3445940	15623428	AQAW030	AQAW030-SPKNB	TO:0000456	Yield	spikelet number	SPKNB	NO
LOC_Os01g14670.1	Chr1	8203764	8206969	Chr1	7476678	8948637	AQAW031	AQAW031-SPKNB	TO:0000456	Yield	spikelet number	SPKNB	NO
LOC_Os01g14670.1	Chr1	8203764	8206969	Chr1	3445940	15623428	AQAW032	AQAW032-FGRPCENT	TO:0000448	Yield	filled grain percentage	FGRPCENT	NO
LOC_Os01g14670.1	Chr1	8203764	8206969	Chr1	3445940	15623428	AQAW039	AQAW039-FGRPCENT	TO:0000448	Yield	filled grain percentage	FGRPCENT	NO
LOC_Os01g14670.1	Chr1	8203764	8206969	Chr1	2819089	42413852	CQN49	CQN49-SPKNB	TO:0000456	Yield	spikelet number	SPKNB	NO
LOC_Os01g14670.1	Chr1	8203764	8206969	Chr1	6736882	39129065	CQN51	CQN51-SPKNB	TO:0000456	Yield	spikelet number	SPKNB	NO
LOC_Os01g14670.1	Chr1	8203764	8206969	Chr1	647235	15623428	CQN53	CQN53-SPKNB	TO:0000456	Yield	spikelet number	SPKNB	NO
LOC_Os01g14670.1	Chr1	8203764	8206969	Chr1	6736882	39129065	CQN43	CQN43-PNWT	TO:0000014	Yield	panicle weight	PNWT	NO
LOC_Os01g14670.1	Chr1	8203764	8206969	Chr1	647235	15623428	CQN45	CQN45-PNWT	TO:0000014	Yield	panicle weight	PNWT	NO
LOC_Os01g14670.1	Chr1	8203764	8206969	Chr1	7445627	9707307	AQFW169	AQFW169-SPKNB	TO:0000456	Yield	spikelet number	SPKNB	NO
LOC_Os01g15029.1	Chr1	8444462	8447054	Chr1	4753787	13902866	CQAJ19	CQAJ19-GRNB	TO:0000445	Yield	grain number	GRNB	NO
LOC_Os01g15029.1	Chr1	8444462	8447054	Chr1	4753787	13902866	AQCQ010	AQCQ010-GRNB	TO:0000445	Yield	grain number	GRNB	NO
LOC_Os01g15029.1	Chr1	8444462	8447054	Chr1	4753787	13902866	AQCQ030	AQCQ030-GRNB	TO:0000445	Yield	grain number	GRNB	NO
LOC_Os01g15029.1	Chr1	8444462	8447054	Chr1	4753787	10491821	AQAW001	AQAW001-PNNB	TO:0000152	Yield	panicle number	PNNB	NO
LOC_Os01g15029.1	Chr1	8444462	8447054	Chr1	1404695	10491821	AQDY003	AQDY003-PNNB	TO:0000152	Yield	panicle number	PNNB	NO
LOC_Os01g15029.1	Chr1	8444462	8447054	Chr1	4753787	10491821	AQDY004	AQDY004-PNNB	TO:0000152	Yield	panicle number	PNNB	NO
LOC_Os01g15029.1	Chr1	8444462	8447054	Chr1	1404695	10491821	AQDY005	AQDY005-PNNB	TO:0000152	Yield	panicle number	PNNB	NO
LOC_Os01g15029.1	Chr1	8444462	8447054	Chr1	4753787	10491821	AQDY006	AQDY006-PNNB	TO:0000152	Yield	panicle number	PNNB	NO
LOC_Os01g15029.1	Chr1	8444462	8447054	Chr1	1404695	10491821	AQDY008	AQDY008-PNNB	TO:0000152	Yield	panicle number	PNNB	NO
LOC_Os01g15029.1	Chr1	8444462	8447054	Chr1	1404695	10491821	AQDY009	AQDY009-PNNB	TO:0000152	Yield	panicle number	PNNB	NO
LOC_Os01g15029.1	Chr1	8444462	8447054	Chr1	7476678	10491821	AQDY020	AQDY020-PNNB	TO:0000152	Yield	panicle number	PNNB	NO
LOC_Os01g15029.1	Chr1	8444462	8447054	Chr1	4753787	10491821	AQAW003	AQAW003-SPKNB	TO:0000456	Yield	spikelet number	SPKNB	NO
LOC_Os01g15029.1	Chr1	8444462	8447054	Chr1	4753787	10491821	AQAW004	AQAW004-SPKNB	TO:0000456	Yield	spikelet number	SPKNB	NO
LOC_Os01g15029.1	Chr1	8444462	8447054	Chr1	4753787	10491821	AQAW007	AQAW007-SPKNB	TO:0000456	Yield	spikelet number	SPKNB	NO
LOC_Os01g15029.1	Chr1	8444462	8447054	Chr1	4753787	10491821	AQAW008	AQAW008-SPKNB	TO:0000456	Yield	spikelet number	SPKNB	NO
LOC_Os01g15029.1	Chr1	8444462	8447054	Chr1	4753787	10491821	AQAW010	AQAW010-FGRPCENT	TO:0000448	Yield	filled grain percentage	FGRPCENT	NO
LOC_Os01g15029.1	Chr1	8444462	8447054	Chr1	4753787	10491821	AQAW011	AQAW011-FGRPCENT	TO:0000448	Yield	filled grain percentage	FGRPCENT	NO
LOC_Os01g15029.1	Chr1	8444462	8447054	Chr1	4753787	10491821	AQAW018	AQAW018-FGRPCENT	TO:0000448	Yield	filled grain percentage	FGRPCENT	NO
LOC_Os01g15029.1	Chr1	8444462	8447054	Chr1	5094276	27119848	CQAO10	CQAO10-TSDWT	TO:0000382	Yield	1000-seed weight	TSDWT	NO
LOC_Os01g15029.1	Chr1	8444462	8447054	Chr1	647235	9821253	CQW1	CQW1-SPKNB	TO:0000456	Yield	spikelet number	SPKNB	NO
LOC_Os01g15029.1	Chr1	8444462	8447054	Chr1	3050029	10491821	AQBK030	AQBK030-SPKNB	TO:0000456	Yield	spikelet number	SPKNB	NO
LOC_Os01g15029.1	Chr1	8444462	8447054	Chr1	3445940	15623428	AQAW023	AQAW023-SPKNB	TO:0000456	Yield	spikelet number	SPKNB	NO
LOC_Os01g15029.1	Chr1	8444462	8447054	Chr1	3445940	15623428	AQAW024	AQAW024-SPKNB	TO:0000456	Yield	spikelet number	SPKNB	NO
LOC_Os01g15029.1	Chr1	8444462	8447054	Chr1	6266459	8948637	AQAW025	AQAW025-SPKNB	TO:0000456	Yield	spikelet number	SPKNB	NO
LOC_Os01g15029.1	Chr1	8444462	8447054	Chr1	6266459	8948637	AQAW026	AQAW026-SPKNB	TO:0000456	Yield	spikelet number	SPKNB	NO
LOC_Os01g15029.1	Chr1	8444462	8447054	Chr1	3445940	15623428	AQAW029	AQAW029-SPKNB	TO:0000456	Yield	spikelet number	SPKNB	NO
LOC_Os01g15029.1	Chr1	8444462	8447054	Chr1	3445940	15623428	AQAW030	AQAW030-SPKNB	TO:0000456	Yield	spikelet number	SPKNB	NO
LOC_Os01g15029.1	Chr1	8444462	8447054	Chr1	7476678	8948637	AQAW031	AQAW031-SPKNB	TO:0000456	Yield	spikelet number	SPKNB	NO
LOC_Os01g15029.1	Chr1	8444462	8447054	Chr1	3445940	15623428	AQAW032	AQAW032-FGRPCENT	TO:0000448	Yield	filled grain percentage	FGRPCENT	NO
LOC_Os01g15029.1	Chr1	8444462	8447054	Chr1	3445940	15623428	AQAW039	AQAW039-FGRPCENT	TO:0000448	Yield	filled grain percentage	FGRPCENT	NO
LOC_Os01g15029.1	Chr1	8444462	8447054	Chr1	2819089	42413852	CQN49	CQN49-SPKNB	TO:0000456	Yield	spikelet number	SPKNB	NO
LOC_Os01g15029.1	Chr1	8444462	8447054	Chr1	6736882	39129065	CQN51	CQN51-SPKNB	TO:0000456	Yield	spikelet number	SPKNB	NO
LOC_Os01g15029.1	Chr1	8444462	8447054	Chr1	647235	15623428	CQN53	CQN53-SPKNB	TO:0000456	Yield	spikelet number	SPKNB	NO
LOC_Os01g15029.1	Chr1	8444462	8447054	Chr1	6736882	39129065	CQN43	CQN43-PNWT	TO:0000014	Yield	panicle weight	PNWT	NO
LOC_Os01g15029.1	Chr1	8444462	8447054	Chr1	647235	15623428	CQN45	CQN45-PNWT	TO:0000014	Yield	panicle weight	PNWT	NO
LOC_Os01g15029.1	Chr1	8444462	8447054	Chr1	7445627	9707307	AQFW169	AQFW169-SPKNB	TO:0000456	Yield	spikelet number	SPKNB	NO
LOC_Os01g15270.1	Chr1	8545996	8546894	Chr1	4753787	13902866	CQAJ19	CQAJ19-GRNB	TO:0000445	Yield	grain number	GRNB	NO
LOC_Os01g15270.1	Chr1	8545996	8546894	Chr1	4753787	13902866	AQCQ010	AQCQ010-GRNB	TO:0000445	Yield	grain number	GRNB	NO
LOC_Os01g15270.1	Chr1	8545996	8546894	Chr1	4753787	13902866	AQCQ030	AQCQ030-GRNB	TO:0000445	Yield	grain number	GRNB	NO
LOC_Os01g15270.1	Chr1	8545996	8546894	Chr1	4753787	10491821	AQAW001	AQAW001-PNNB	TO:0000152	Yield	panicle number	PNNB	NO
LOC_Os01g15270.1	Chr1	8545996	8546894	Chr1	1404695	10491821	AQDY003	AQDY003-PNNB	TO:0000152	Yield	panicle number	PNNB	NO
LOC_Os01g15270.1	Chr1	8545996	8546894	Chr1	4753787	10491821	AQDY004	AQDY004-PNNB	TO:0000152	Yield	panicle number	PNNB	NO
LOC_Os01g15270.1	Chr1	8545996	8546894	Chr1	1404695	10491821	AQDY005	AQDY005-PNNB	TO:0000152	Yield	panicle number	PNNB	NO
LOC_Os01g15270.1	Chr1	8545996	8546894	Chr1	4753787	10491821	AQDY006	AQDY006-PNNB	TO:0000152	Yield	panicle number	PNNB	NO
LOC_Os01g15270.1	Chr1	8545996	8546894	Chr1	1404695	10491821	AQDY008	AQDY008-PNNB	TO:0000152	Yield	panicle number	PNNB	NO
LOC_Os01g15270.1	Chr1	8545996	8546894	Chr1	1404695	10491821	AQDY009	AQDY009-PNNB	TO:0000152	Yield	panicle number	PNNB	NO
LOC_Os01g15270.1	Chr1	8545996	8546894	Chr1	7476678	10491821	AQDY020	AQDY020-PNNB	TO:0000152	Yield	panicle number	PNNB	NO
LOC_Os01g15270.1	Chr1	8545996	8546894	Chr1	4753787	10491821	AQAW003	AQAW003-SPKNB	TO:0000456	Yield	spikelet number	SPKNB	NO
LOC_Os01g15270.1	Chr1	8545996	8546894	Chr1	4753787	10491821	AQAW004	AQAW004-SPKNB	TO:0000456	Yield	spikelet number	SPKNB	NO
LOC_Os01g15270.1	Chr1	8545996	8546894	Chr1	4753787	10491821	AQAW007	AQAW007-SPKNB	TO:0000456	Yield	spikelet number	SPKNB	NO
LOC_Os01g15270.1	Chr1	8545996	8546894	Chr1	4753787	10491821	AQAW008	AQAW008-SPKNB	TO:0000456	Yield	spikelet number	SPKNB	NO
LOC_Os01g15270.1	Chr1	8545996	8546894	Chr1	4753787	10491821	AQAW010	AQAW010-FGRPCENT	TO:0000448	Yield	filled grain percentage	FGRPCENT	NO
LOC_Os01g15270.1	Chr1	8545996	8546894	Chr1	4753787	10491821	AQAW011	AQAW011-FGRPCENT	TO:0000448	Yield	filled grain percentage	FGRPCENT	NO
LOC_Os01g15270.1	Chr1	8545996	8546894	Chr1	4753787	10491821	AQAW018	AQAW018-FGRPCENT	TO:0000448	Yield	filled grain percentage	FGRPCENT	NO
LOC_Os01g15270.1	Chr1	8545996	8546894	Chr1	5094276	27119848	CQAO10	CQAO10-TSDWT	TO:0000382	Yield	1000-seed weight	TSDWT	NO
LOC_Os01g15270.1	Chr1	8545996	8546894	Chr1	647235	9821253	CQW1	CQW1-SPKNB	TO:0000456	Yield	spikelet number	SPKNB	NO
LOC_Os01g15270.1	Chr1	8545996	8546894	Chr1	3050029	10491821	AQBK030	AQBK030-SPKNB	TO:0000456	Yield	spikelet number	SPKNB	NO
LOC_Os01g15270.1	Chr1	8545996	8546894	Chr1	3445940	15623428	AQAW023	AQAW023-SPKNB	TO:0000456	Yield	spikelet number	SPKNB	NO
LOC_Os01g15270.1	Chr1	8545996	8546894	Chr1	3445940	15623428	AQAW024	AQAW024-SPKNB	TO:0000456	Yield	spikelet number	SPKNB	NO
LOC_Os01g15270.1	Chr1	8545996	8546894	Chr1	6266459	8948637	AQAW025	AQAW025-SPKNB	TO:0000456	Yield	spikelet number	SPKNB	NO
LOC_Os01g15270.1	Chr1	8545996	8546894	Chr1	6266459	8948637	AQAW026	AQAW026-SPKNB	TO:0000456	Yield	spikelet number	SPKNB	NO
LOC_Os01g15270.1	Chr1	8545996	8546894	Chr1	3445940	15623428	AQAW029	AQAW029-SPKNB	TO:0000456	Yield	spikelet number	SPKNB	NO
LOC_Os01g15270.1	Chr1	8545996	8546894	Chr1	3445940	15623428	AQAW030	AQAW030-SPKNB	TO:0000456	Yield	spikelet number	SPKNB	NO
LOC_Os01g15270.1	Chr1	8545996	8546894	Chr1	7476678	8948637	AQAW031	AQAW031-SPKNB	TO:0000456	Yield	spikelet number	SPKNB	NO
LOC_Os01g15270.1	Chr1	8545996	8546894	Chr1	3445940	15623428	AQAW032	AQAW032-FGRPCENT	TO:0000448	Yield	filled grain percentage	FGRPCENT	NO
LOC_Os01g15270.1	Chr1	8545996	8546894	Chr1	3445940	15623428	AQAW039	AQAW039-FGRPCENT	TO:0000448	Yield	filled grain percentage	FGRPCENT	NO
LOC_Os01g15270.1	Chr1	8545996	8546894	Chr1	2819089	42413852	CQN49	CQN49-SPKNB	TO:0000456	Yield	spikelet number	SPKNB	NO
LOC_Os01g15270.1	Chr1	8545996	8546894	Chr1	6736882	39129065	CQN51	CQN51-SPKNB	TO:0000456	Yield	spikelet number	SPKNB	NO
LOC_Os01g15270.1	Chr1	8545996	8546894	Chr1	647235	15623428	CQN53	CQN53-SPKNB	TO:0000456	Yield	spikelet number	SPKNB	NO
LOC_Os01g15270.1	Chr1	8545996	8546894	Chr1	6736882	39129065	CQN43	CQN43-PNWT	TO:0000014	Yield	panicle weight	PNWT	NO
LOC_Os01g15270.1	Chr1	8545996	8546894	Chr1	647235	15623428	CQN45	CQN45-PNWT	TO:0000014	Yield	panicle weight	PNWT	NO
LOC_Os01g15270.1	Chr1	8545996	8546894	Chr1	7445627	9707307	AQFW169	AQFW169-SPKNB	TO:0000456	Yield	spikelet number	SPKNB	NO
LOC_Os01g15780.1	Chr1	8885504	8892462	Chr1	4753787	13902866	CQAJ19	CQAJ19-GRNB	TO:0000445	Yield	grain number	GRNB	NO
LOC_Os01g15780.1	Chr1	8885504	8892462	Chr1	4753787	13902866	AQCQ010	AQCQ010-GRNB	TO:0000445	Yield	grain number	GRNB	NO
LOC_Os01g15780.1	Chr1	8885504	8892462	Chr1	4753787	13902866	AQCQ030	AQCQ030-GRNB	TO:0000445	Yield	grain number	GRNB	NO
LOC_Os01g15780.1	Chr1	8885504	8892462	Chr1	4753787	10491821	AQAW001	AQAW001-PNNB	TO:0000152	Yield	panicle number	PNNB	NO
LOC_Os01g15780.1	Chr1	8885504	8892462	Chr1	1404695	10491821	AQDY003	AQDY003-PNNB	TO:0000152	Yield	panicle number	PNNB	NO
LOC_Os01g15780.1	Chr1	8885504	8892462	Chr1	4753787	10491821	AQDY004	AQDY004-PNNB	TO:0000152	Yield	panicle number	PNNB	NO
LOC_Os01g15780.1	Chr1	8885504	8892462	Chr1	1404695	10491821	AQDY005	AQDY005-PNNB	TO:0000152	Yield	panicle number	PNNB	NO
LOC_Os01g15780.1	Chr1	8885504	8892462	Chr1	4753787	10491821	AQDY006	AQDY006-PNNB	TO:0000152	Yield	panicle number	PNNB	NO
LOC_Os01g15780.1	Chr1	8885504	8892462	Chr1	1404695	10491821	AQDY008	AQDY008-PNNB	TO:0000152	Yield	panicle number	PNNB	NO
LOC_Os01g15780.1	Chr1	8885504	8892462	Chr1	1404695	10491821	AQDY009	AQDY009-PNNB	TO:0000152	Yield	panicle number	PNNB	NO
LOC_Os01g15780.1	Chr1	8885504	8892462	Chr1	7476678	10491821	AQDY020	AQDY020-PNNB	TO:0000152	Yield	panicle number	PNNB	NO
LOC_Os01g15780.1	Chr1	8885504	8892462	Chr1	4753787	10491821	AQAW003	AQAW003-SPKNB	TO:0000456	Yield	spikelet number	SPKNB	NO
LOC_Os01g15780.1	Chr1	8885504	8892462	Chr1	4753787	10491821	AQAW004	AQAW004-SPKNB	TO:0000456	Yield	spikelet number	SPKNB	NO
LOC_Os01g15780.1	Chr1	8885504	8892462	Chr1	4753787	10491821	AQAW007	AQAW007-SPKNB	TO:0000456	Yield	spikelet number	SPKNB	NO
LOC_Os01g15780.1	Chr1	8885504	8892462	Chr1	4753787	10491821	AQAW008	AQAW008-SPKNB	TO:0000456	Yield	spikelet number	SPKNB	NO
LOC_Os01g15780.1	Chr1	8885504	8892462	Chr1	4753787	10491821	AQAW010	AQAW010-FGRPCENT	TO:0000448	Yield	filled grain percentage	FGRPCENT	NO
LOC_Os01g15780.1	Chr1	8885504	8892462	Chr1	4753787	10491821	AQAW011	AQAW011-FGRPCENT	TO:0000448	Yield	filled grain percentage	FGRPCENT	NO
LOC_Os01g15780.1	Chr1	8885504	8892462	Chr1	4753787	10491821	AQAW018	AQAW018-FGRPCENT	TO:0000448	Yield	filled grain percentage	FGRPCENT	NO
LOC_Os01g15780.1	Chr1	8885504	8892462	Chr1	5094276	27119848	CQAO10	CQAO10-TSDWT	TO:0000382	Yield	1000-seed weight	TSDWT	NO
LOC_Os01g15780.1	Chr1	8885504	8892462	Chr1	647235	9821253	CQW1	CQW1-SPKNB	TO:0000456	Yield	spikelet number	SPKNB	NO
LOC_Os01g15780.1	Chr1	8885504	8892462	Chr1	3050029	10491821	AQBK030	AQBK030-SPKNB	TO:0000456	Yield	spikelet number	SPKNB	NO
LOC_Os01g15780.1	Chr1	8885504	8892462	Chr1	3445940	15623428	AQAW023	AQAW023-SPKNB	TO:0000456	Yield	spikelet number	SPKNB	NO
LOC_Os01g15780.1	Chr1	8885504	8892462	Chr1	3445940	15623428	AQAW024	AQAW024-SPKNB	TO:0000456	Yield	spikelet number	SPKNB	NO
LOC_Os01g15780.1	Chr1	8885504	8892462	Chr1	6266459	8948637	AQAW025	AQAW025-SPKNB	TO:0000456	Yield	spikelet number	SPKNB	NO
LOC_Os01g15780.1	Chr1	8885504	8892462	Chr1	6266459	8948637	AQAW026	AQAW026-SPKNB	TO:0000456	Yield	spikelet number	SPKNB	NO
LOC_Os01g15780.1	Chr1	8885504	8892462	Chr1	3445940	15623428	AQAW029	AQAW029-SPKNB	TO:0000456	Yield	spikelet number	SPKNB	NO
LOC_Os01g15780.1	Chr1	8885504	8892462	Chr1	3445940	15623428	AQAW030	AQAW030-SPKNB	TO:0000456	Yield	spikelet number	SPKNB	NO
LOC_Os01g15780.1	Chr1	8885504	8892462	Chr1	7476678	8948637	AQAW031	AQAW031-SPKNB	TO:0000456	Yield	spikelet number	SPKNB	NO
LOC_Os01g15780.1	Chr1	8885504	8892462	Chr1	3445940	15623428	AQAW032	AQAW032-FGRPCENT	TO:0000448	Yield	filled grain percentage	FGRPCENT	NO
LOC_Os01g15780.1	Chr1	8885504	8892462	Chr1	3445940	15623428	AQAW039	AQAW039-FGRPCENT	TO:0000448	Yield	filled grain percentage	FGRPCENT	NO
LOC_Os01g15780.1	Chr1	8885504	8892462	Chr1	2819089	42413852	CQN49	CQN49-SPKNB	TO:0000456	Yield	spikelet number	SPKNB	NO
LOC_Os01g15780.1	Chr1	8885504	8892462	Chr1	6736882	39129065	CQN51	CQN51-SPKNB	TO:0000456	Yield	spikelet number	SPKNB	NO
LOC_Os01g15780.1	Chr1	8885504	8892462	Chr1	647235	15623428	CQN53	CQN53-SPKNB	TO:0000456	Yield	spikelet number	SPKNB	NO
LOC_Os01g15780.1	Chr1	8885504	8892462	Chr1	6736882	39129065	CQN43	CQN43-PNWT	TO:0000014	Yield	panicle weight	PNWT	NO
LOC_Os01g15780.1	Chr1	8885504	8892462	Chr1	647235	15623428	CQN45	CQN45-PNWT	TO:0000014	Yield	panicle weight	PNWT	NO
LOC_Os01g15780.1	Chr1	8885504	8892462	Chr1	7445627	9707307	AQFW169	AQFW169-SPKNB	TO:0000456	Yield	spikelet number	SPKNB	NO
LOC_Os01g15780.2	Chr1	8885504	8892462	Chr1	4753787	13902866	CQAJ19	CQAJ19-GRNB	TO:0000445	Yield	grain number	GRNB	NO
LOC_Os01g15780.2	Chr1	8885504	8892462	Chr1	4753787	13902866	AQCQ010	AQCQ010-GRNB	TO:0000445	Yield	grain number	GRNB	NO
LOC_Os01g15780.2	Chr1	8885504	8892462	Chr1	4753787	13902866	AQCQ030	AQCQ030-GRNB	TO:0000445	Yield	grain number	GRNB	NO
LOC_Os01g15780.2	Chr1	8885504	8892462	Chr1	4753787	10491821	AQAW001	AQAW001-PNNB	TO:0000152	Yield	panicle number	PNNB	NO
LOC_Os01g15780.2	Chr1	8885504	8892462	Chr1	1404695	10491821	AQDY003	AQDY003-PNNB	TO:0000152	Yield	panicle number	PNNB	NO
LOC_Os01g15780.2	Chr1	8885504	8892462	Chr1	4753787	10491821	AQDY004	AQDY004-PNNB	TO:0000152	Yield	panicle number	PNNB	NO
LOC_Os01g15780.2	Chr1	8885504	8892462	Chr1	1404695	10491821	AQDY005	AQDY005-PNNB	TO:0000152	Yield	panicle number	PNNB	NO
LOC_Os01g15780.2	Chr1	8885504	8892462	Chr1	4753787	10491821	AQDY006	AQDY006-PNNB	TO:0000152	Yield	panicle number	PNNB	NO
LOC_Os01g15780.2	Chr1	8885504	8892462	Chr1	1404695	10491821	AQDY008	AQDY008-PNNB	TO:0000152	Yield	panicle number	PNNB	NO
LOC_Os01g15780.2	Chr1	8885504	8892462	Chr1	1404695	10491821	AQDY009	AQDY009-PNNB	TO:0000152	Yield	panicle number	PNNB	NO
LOC_Os01g15780.2	Chr1	8885504	8892462	Chr1	7476678	10491821	AQDY020	AQDY020-PNNB	TO:0000152	Yield	panicle number	PNNB	NO
LOC_Os01g15780.2	Chr1	8885504	8892462	Chr1	4753787	10491821	AQAW003	AQAW003-SPKNB	TO:0000456	Yield	spikelet number	SPKNB	NO
LOC_Os01g15780.2	Chr1	8885504	8892462	Chr1	4753787	10491821	AQAW004	AQAW004-SPKNB	TO:0000456	Yield	spikelet number	SPKNB	NO
LOC_Os01g15780.2	Chr1	8885504	8892462	Chr1	4753787	10491821	AQAW007	AQAW007-SPKNB	TO:0000456	Yield	spikelet number	SPKNB	NO
LOC_Os01g15780.2	Chr1	8885504	8892462	Chr1	4753787	10491821	AQAW008	AQAW008-SPKNB	TO:0000456	Yield	spikelet number	SPKNB	NO
LOC_Os01g15780.2	Chr1	8885504	8892462	Chr1	4753787	10491821	AQAW010	AQAW010-FGRPCENT	TO:0000448	Yield	filled grain percentage	FGRPCENT	NO
LOC_Os01g15780.2	Chr1	8885504	8892462	Chr1	4753787	10491821	AQAW011	AQAW011-FGRPCENT	TO:0000448	Yield	filled grain percentage	FGRPCENT	NO
LOC_Os01g15780.2	Chr1	8885504	8892462	Chr1	4753787	10491821	AQAW018	AQAW018-FGRPCENT	TO:0000448	Yield	filled grain percentage	FGRPCENT	NO
LOC_Os01g15780.2	Chr1	8885504	8892462	Chr1	5094276	27119848	CQAO10	CQAO10-TSDWT	TO:0000382	Yield	1000-seed weight	TSDWT	NO
LOC_Os01g15780.2	Chr1	8885504	8892462	Chr1	647235	9821253	CQW1	CQW1-SPKNB	TO:0000456	Yield	spikelet number	SPKNB	NO
LOC_Os01g15780.2	Chr1	8885504	8892462	Chr1	3050029	10491821	AQBK030	AQBK030-SPKNB	TO:0000456	Yield	spikelet number	SPKNB	NO
LOC_Os01g15780.2	Chr1	8885504	8892462	Chr1	3445940	15623428	AQAW023	AQAW023-SPKNB	TO:0000456	Yield	spikelet number	SPKNB	NO
LOC_Os01g15780.2	Chr1	8885504	8892462	Chr1	3445940	15623428	AQAW024	AQAW024-SPKNB	TO:0000456	Yield	spikelet number	SPKNB	NO
LOC_Os01g15780.2	Chr1	8885504	8892462	Chr1	6266459	8948637	AQAW025	AQAW025-SPKNB	TO:0000456	Yield	spikelet number	SPKNB	NO
LOC_Os01g15780.2	Chr1	8885504	8892462	Chr1	6266459	8948637	AQAW026	AQAW026-SPKNB	TO:0000456	Yield	spikelet number	SPKNB	NO
LOC_Os01g15780.2	Chr1	8885504	8892462	Chr1	3445940	15623428	AQAW029	AQAW029-SPKNB	TO:0000456	Yield	spikelet number	SPKNB	NO
LOC_Os01g15780.2	Chr1	8885504	8892462	Chr1	3445940	15623428	AQAW030	AQAW030-SPKNB	TO:0000456	Yield	spikelet number	SPKNB	NO
LOC_Os01g15780.2	Chr1	8885504	8892462	Chr1	7476678	8948637	AQAW031	AQAW031-SPKNB	TO:0000456	Yield	spikelet number	SPKNB	NO
LOC_Os01g15780.2	Chr1	8885504	8892462	Chr1	3445940	15623428	AQAW032	AQAW032-FGRPCENT	TO:0000448	Yield	filled grain percentage	FGRPCENT	NO
LOC_Os01g15780.2	Chr1	8885504	8892462	Chr1	3445940	15623428	AQAW039	AQAW039-FGRPCENT	TO:0000448	Yield	filled grain percentage	FGRPCENT	NO
LOC_Os01g15780.2	Chr1	8885504	8892462	Chr1	2819089	42413852	CQN49	CQN49-SPKNB	TO:0000456	Yield	spikelet number	SPKNB	NO
LOC_Os01g15780.2	Chr1	8885504	8892462	Chr1	6736882	39129065	CQN51	CQN51-SPKNB	TO:0000456	Yield	spikelet number	SPKNB	NO
LOC_Os01g15780.2	Chr1	8885504	8892462	Chr1	647235	15623428	CQN53	CQN53-SPKNB	TO:0000456	Yield	spikelet number	SPKNB	NO
LOC_Os01g15780.2	Chr1	8885504	8892462	Chr1	6736882	39129065	CQN43	CQN43-PNWT	TO:0000014	Yield	panicle weight	PNWT	NO
LOC_Os01g15780.2	Chr1	8885504	8892462	Chr1	647235	15623428	CQN45	CQN45-PNWT	TO:0000014	Yield	panicle weight	PNWT	NO
LOC_Os01g15780.2	Chr1	8885504	8892462	Chr1	7445627	9707307	AQFW169	AQFW169-SPKNB	TO:0000456	Yield	spikelet number	SPKNB	NO
LOC_Os01g16170.1	Chr1	9133518	9140430	Chr1	4753787	13902866	CQAJ19	CQAJ19-GRNB	TO:0000445	Yield	grain number	GRNB	NO
LOC_Os01g16170.1	Chr1	9133518	9140430	Chr1	4753787	13902866	AQCQ010	AQCQ010-GRNB	TO:0000445	Yield	grain number	GRNB	NO
LOC_Os01g16170.1	Chr1	9133518	9140430	Chr1	4753787	13902866	AQCQ030	AQCQ030-GRNB	TO:0000445	Yield	grain number	GRNB	NO
LOC_Os01g16170.1	Chr1	9133518	9140430	Chr1	4753787	10491821	AQAW001	AQAW001-PNNB	TO:0000152	Yield	panicle number	PNNB	NO
LOC_Os01g16170.1	Chr1	9133518	9140430	Chr1	1404695	10491821	AQDY003	AQDY003-PNNB	TO:0000152	Yield	panicle number	PNNB	NO
LOC_Os01g16170.1	Chr1	9133518	9140430	Chr1	4753787	10491821	AQDY004	AQDY004-PNNB	TO:0000152	Yield	panicle number	PNNB	NO
LOC_Os01g16170.1	Chr1	9133518	9140430	Chr1	1404695	10491821	AQDY005	AQDY005-PNNB	TO:0000152	Yield	panicle number	PNNB	NO
LOC_Os01g16170.1	Chr1	9133518	9140430	Chr1	4753787	10491821	AQDY006	AQDY006-PNNB	TO:0000152	Yield	panicle number	PNNB	NO
LOC_Os01g16170.1	Chr1	9133518	9140430	Chr1	1404695	10491821	AQDY008	AQDY008-PNNB	TO:0000152	Yield	panicle number	PNNB	NO
LOC_Os01g16170.1	Chr1	9133518	9140430	Chr1	1404695	10491821	AQDY009	AQDY009-PNNB	TO:0000152	Yield	panicle number	PNNB	NO
LOC_Os01g16170.1	Chr1	9133518	9140430	Chr1	7476678	10491821	AQDY020	AQDY020-PNNB	TO:0000152	Yield	panicle number	PNNB	NO
LOC_Os01g16170.1	Chr1	9133518	9140430	Chr1	4753787	10491821	AQAW003	AQAW003-SPKNB	TO:0000456	Yield	spikelet number	SPKNB	NO
LOC_Os01g16170.1	Chr1	9133518	9140430	Chr1	4753787	10491821	AQAW004	AQAW004-SPKNB	TO:0000456	Yield	spikelet number	SPKNB	NO
LOC_Os01g16170.1	Chr1	9133518	9140430	Chr1	4753787	10491821	AQAW007	AQAW007-SPKNB	TO:0000456	Yield	spikelet number	SPKNB	NO
LOC_Os01g16170.1	Chr1	9133518	9140430	Chr1	4753787	10491821	AQAW008	AQAW008-SPKNB	TO:0000456	Yield	spikelet number	SPKNB	NO
LOC_Os01g16170.1	Chr1	9133518	9140430	Chr1	4753787	10491821	AQAW010	AQAW010-FGRPCENT	TO:0000448	Yield	filled grain percentage	FGRPCENT	NO
LOC_Os01g16170.1	Chr1	9133518	9140430	Chr1	4753787	10491821	AQAW011	AQAW011-FGRPCENT	TO:0000448	Yield	filled grain percentage	FGRPCENT	NO
LOC_Os01g16170.1	Chr1	9133518	9140430	Chr1	4753787	10491821	AQAW018	AQAW018-FGRPCENT	TO:0000448	Yield	filled grain percentage	FGRPCENT	NO
LOC_Os01g16170.1	Chr1	9133518	9140430	Chr1	5094276	27119848	CQAO10	CQAO10-TSDWT	TO:0000382	Yield	1000-seed weight	TSDWT	NO
LOC_Os01g16170.1	Chr1	9133518	9140430	Chr1	647235	9821253	CQW1	CQW1-SPKNB	TO:0000456	Yield	spikelet number	SPKNB	NO
LOC_Os01g16170.1	Chr1	9133518	9140430	Chr1	3050029	10491821	AQBK030	AQBK030-SPKNB	TO:0000456	Yield	spikelet number	SPKNB	NO
LOC_Os01g16170.1	Chr1	9133518	9140430	Chr1	3445940	15623428	AQAW023	AQAW023-SPKNB	TO:0000456	Yield	spikelet number	SPKNB	NO
LOC_Os01g16170.1	Chr1	9133518	9140430	Chr1	3445940	15623428	AQAW024	AQAW024-SPKNB	TO:0000456	Yield	spikelet number	SPKNB	NO
LOC_Os01g16170.1	Chr1	9133518	9140430	Chr1	3445940	15623428	AQAW029	AQAW029-SPKNB	TO:0000456	Yield	spikelet number	SPKNB	NO
LOC_Os01g16170.1	Chr1	9133518	9140430	Chr1	3445940	15623428	AQAW030	AQAW030-SPKNB	TO:0000456	Yield	spikelet number	SPKNB	NO
LOC_Os01g16170.1	Chr1	9133518	9140430	Chr1	3445940	15623428	AQAW032	AQAW032-FGRPCENT	TO:0000448	Yield	filled grain percentage	FGRPCENT	NO
LOC_Os01g16170.1	Chr1	9133518	9140430	Chr1	3445940	15623428	AQAW039	AQAW039-FGRPCENT	TO:0000448	Yield	filled grain percentage	FGRPCENT	NO
LOC_Os01g16170.1	Chr1	9133518	9140430	Chr1	2819089	42413852	CQN49	CQN49-SPKNB	TO:0000456	Yield	spikelet number	SPKNB	NO
LOC_Os01g16170.1	Chr1	9133518	9140430	Chr1	6736882	39129065	CQN51	CQN51-SPKNB	TO:0000456	Yield	spikelet number	SPKNB	NO
LOC_Os01g16170.1	Chr1	9133518	9140430	Chr1	647235	15623428	CQN53	CQN53-SPKNB	TO:0000456	Yield	spikelet number	SPKNB	NO
LOC_Os01g16170.1	Chr1	9133518	9140430	Chr1	6736882	39129065	CQN43	CQN43-PNWT	TO:0000014	Yield	panicle weight	PNWT	NO
LOC_Os01g16170.1	Chr1	9133518	9140430	Chr1	647235	15623428	CQN45	CQN45-PNWT	TO:0000014	Yield	panicle weight	PNWT	NO
LOC_Os01g16170.1	Chr1	9133518	9140430	Chr1	7445627	9707307	AQFW169	AQFW169-SPKNB	TO:0000456	Yield	spikelet number	SPKNB	NO
LOC_Os01g16170.2	Chr1	9133518	9140430	Chr1	4753787	13902866	CQAJ19	CQAJ19-GRNB	TO:0000445	Yield	grain number	GRNB	NO
LOC_Os01g16170.2	Chr1	9133518	9140430	Chr1	4753787	13902866	AQCQ010	AQCQ010-GRNB	TO:0000445	Yield	grain number	GRNB	NO
LOC_Os01g16170.2	Chr1	9133518	9140430	Chr1	4753787	13902866	AQCQ030	AQCQ030-GRNB	TO:0000445	Yield	grain number	GRNB	NO
LOC_Os01g16170.2	Chr1	9133518	9140430	Chr1	4753787	10491821	AQAW001	AQAW001-PNNB	TO:0000152	Yield	panicle number	PNNB	NO
LOC_Os01g16170.2	Chr1	9133518	9140430	Chr1	1404695	10491821	AQDY003	AQDY003-PNNB	TO:0000152	Yield	panicle number	PNNB	NO
LOC_Os01g16170.2	Chr1	9133518	9140430	Chr1	4753787	10491821	AQDY004	AQDY004-PNNB	TO:0000152	Yield	panicle number	PNNB	NO
LOC_Os01g16170.2	Chr1	9133518	9140430	Chr1	1404695	10491821	AQDY005	AQDY005-PNNB	TO:0000152	Yield	panicle number	PNNB	NO
LOC_Os01g16170.2	Chr1	9133518	9140430	Chr1	4753787	10491821	AQDY006	AQDY006-PNNB	TO:0000152	Yield	panicle number	PNNB	NO
LOC_Os01g16170.2	Chr1	9133518	9140430	Chr1	1404695	10491821	AQDY008	AQDY008-PNNB	TO:0000152	Yield	panicle number	PNNB	NO
LOC_Os01g16170.2	Chr1	9133518	9140430	Chr1	1404695	10491821	AQDY009	AQDY009-PNNB	TO:0000152	Yield	panicle number	PNNB	NO
LOC_Os01g16170.2	Chr1	9133518	9140430	Chr1	7476678	10491821	AQDY020	AQDY020-PNNB	TO:0000152	Yield	panicle number	PNNB	NO
LOC_Os01g16170.2	Chr1	9133518	9140430	Chr1	4753787	10491821	AQAW003	AQAW003-SPKNB	TO:0000456	Yield	spikelet number	SPKNB	NO
LOC_Os01g16170.2	Chr1	9133518	9140430	Chr1	4753787	10491821	AQAW004	AQAW004-SPKNB	TO:0000456	Yield	spikelet number	SPKNB	NO
LOC_Os01g16170.2	Chr1	9133518	9140430	Chr1	4753787	10491821	AQAW007	AQAW007-SPKNB	TO:0000456	Yield	spikelet number	SPKNB	NO
LOC_Os01g16170.2	Chr1	9133518	9140430	Chr1	4753787	10491821	AQAW008	AQAW008-SPKNB	TO:0000456	Yield	spikelet number	SPKNB	NO
LOC_Os01g16170.2	Chr1	9133518	9140430	Chr1	4753787	10491821	AQAW010	AQAW010-FGRPCENT	TO:0000448	Yield	filled grain percentage	FGRPCENT	NO
LOC_Os01g16170.2	Chr1	9133518	9140430	Chr1	4753787	10491821	AQAW011	AQAW011-FGRPCENT	TO:0000448	Yield	filled grain percentage	FGRPCENT	NO
LOC_Os01g16170.2	Chr1	9133518	9140430	Chr1	4753787	10491821	AQAW018	AQAW018-FGRPCENT	TO:0000448	Yield	filled grain percentage	FGRPCENT	NO
LOC_Os01g16170.2	Chr1	9133518	9140430	Chr1	5094276	27119848	CQAO10	CQAO10-TSDWT	TO:0000382	Yield	1000-seed weight	TSDWT	NO
LOC_Os01g16170.2	Chr1	9133518	9140430	Chr1	647235	9821253	CQW1	CQW1-SPKNB	TO:0000456	Yield	spikelet number	SPKNB	NO
LOC_Os01g16170.2	Chr1	9133518	9140430	Chr1	3050029	10491821	AQBK030	AQBK030-SPKNB	TO:0000456	Yield	spikelet number	SPKNB	NO
LOC_Os01g16170.2	Chr1	9133518	9140430	Chr1	3445940	15623428	AQAW023	AQAW023-SPKNB	TO:0000456	Yield	spikelet number	SPKNB	NO
LOC_Os01g16170.2	Chr1	9133518	9140430	Chr1	3445940	15623428	AQAW024	AQAW024-SPKNB	TO:0000456	Yield	spikelet number	SPKNB	NO
LOC_Os01g16170.2	Chr1	9133518	9140430	Chr1	3445940	15623428	AQAW029	AQAW029-SPKNB	TO:0000456	Yield	spikelet number	SPKNB	NO
LOC_Os01g16170.2	Chr1	9133518	9140430	Chr1	3445940	15623428	AQAW030	AQAW030-SPKNB	TO:0000456	Yield	spikelet number	SPKNB	NO
LOC_Os01g16170.2	Chr1	9133518	9140430	Chr1	3445940	15623428	AQAW032	AQAW032-FGRPCENT	TO:0000448	Yield	filled grain percentage	FGRPCENT	NO
LOC_Os01g16170.2	Chr1	9133518	9140430	Chr1	3445940	15623428	AQAW039	AQAW039-FGRPCENT	TO:0000448	Yield	filled grain percentage	FGRPCENT	NO
LOC_Os01g16170.2	Chr1	9133518	9140430	Chr1	2819089	42413852	CQN49	CQN49-SPKNB	TO:0000456	Yield	spikelet number	SPKNB	NO
LOC_Os01g16170.2	Chr1	9133518	9140430	Chr1	6736882	39129065	CQN51	CQN51-SPKNB	TO:0000456	Yield	spikelet number	SPKNB	NO
LOC_Os01g16170.2	Chr1	9133518	9140430	Chr1	647235	15623428	CQN53	CQN53-SPKNB	TO:0000456	Yield	spikelet number	SPKNB	NO
LOC_Os01g16170.2	Chr1	9133518	9140430	Chr1	6736882	39129065	CQN43	CQN43-PNWT	TO:0000014	Yield	panicle weight	PNWT	NO
LOC_Os01g16170.2	Chr1	9133518	9140430	Chr1	647235	15623428	CQN45	CQN45-PNWT	TO:0000014	Yield	panicle weight	PNWT	NO
LOC_Os01g16170.2	Chr1	9133518	9140430	Chr1	7445627	9707307	AQFW169	AQFW169-SPKNB	TO:0000456	Yield	spikelet number	SPKNB	NO
LOC_Os01g16170.3	Chr1	9133518	9140430	Chr1	4753787	13902866	CQAJ19	CQAJ19-GRNB	TO:0000445	Yield	grain number	GRNB	NO
LOC_Os01g16170.3	Chr1	9133518	9140430	Chr1	4753787	13902866	AQCQ010	AQCQ010-GRNB	TO:0000445	Yield	grain number	GRNB	NO
LOC_Os01g16170.3	Chr1	9133518	9140430	Chr1	4753787	13902866	AQCQ030	AQCQ030-GRNB	TO:0000445	Yield	grain number	GRNB	NO
LOC_Os01g16170.3	Chr1	9133518	9140430	Chr1	4753787	10491821	AQAW001	AQAW001-PNNB	TO:0000152	Yield	panicle number	PNNB	NO
LOC_Os01g16170.3	Chr1	9133518	9140430	Chr1	1404695	10491821	AQDY003	AQDY003-PNNB	TO:0000152	Yield	panicle number	PNNB	NO
LOC_Os01g16170.3	Chr1	9133518	9140430	Chr1	4753787	10491821	AQDY004	AQDY004-PNNB	TO:0000152	Yield	panicle number	PNNB	NO
LOC_Os01g16170.3	Chr1	9133518	9140430	Chr1	1404695	10491821	AQDY005	AQDY005-PNNB	TO:0000152	Yield	panicle number	PNNB	NO
LOC_Os01g16170.3	Chr1	9133518	9140430	Chr1	4753787	10491821	AQDY006	AQDY006-PNNB	TO:0000152	Yield	panicle number	PNNB	NO
LOC_Os01g16170.3	Chr1	9133518	9140430	Chr1	1404695	10491821	AQDY008	AQDY008-PNNB	TO:0000152	Yield	panicle number	PNNB	NO
LOC_Os01g16170.3	Chr1	9133518	9140430	Chr1	1404695	10491821	AQDY009	AQDY009-PNNB	TO:0000152	Yield	panicle number	PNNB	NO
LOC_Os01g16170.3	Chr1	9133518	9140430	Chr1	7476678	10491821	AQDY020	AQDY020-PNNB	TO:0000152	Yield	panicle number	PNNB	NO
LOC_Os01g16170.3	Chr1	9133518	9140430	Chr1	4753787	10491821	AQAW003	AQAW003-SPKNB	TO:0000456	Yield	spikelet number	SPKNB	NO
LOC_Os01g16170.3	Chr1	9133518	9140430	Chr1	4753787	10491821	AQAW004	AQAW004-SPKNB	TO:0000456	Yield	spikelet number	SPKNB	NO
LOC_Os01g16170.3	Chr1	9133518	9140430	Chr1	4753787	10491821	AQAW007	AQAW007-SPKNB	TO:0000456	Yield	spikelet number	SPKNB	NO
LOC_Os01g16170.3	Chr1	9133518	9140430	Chr1	4753787	10491821	AQAW008	AQAW008-SPKNB	TO:0000456	Yield	spikelet number	SPKNB	NO
LOC_Os01g16170.3	Chr1	9133518	9140430	Chr1	4753787	10491821	AQAW010	AQAW010-FGRPCENT	TO:0000448	Yield	filled grain percentage	FGRPCENT	NO
LOC_Os01g16170.3	Chr1	9133518	9140430	Chr1	4753787	10491821	AQAW011	AQAW011-FGRPCENT	TO:0000448	Yield	filled grain percentage	FGRPCENT	NO
LOC_Os01g16170.3	Chr1	9133518	9140430	Chr1	4753787	10491821	AQAW018	AQAW018-FGRPCENT	TO:0000448	Yield	filled grain percentage	FGRPCENT	NO
LOC_Os01g16170.3	Chr1	9133518	9140430	Chr1	5094276	27119848	CQAO10	CQAO10-TSDWT	TO:0000382	Yield	1000-seed weight	TSDWT	NO
LOC_Os01g16170.3	Chr1	9133518	9140430	Chr1	647235	9821253	CQW1	CQW1-SPKNB	TO:0000456	Yield	spikelet number	SPKNB	NO
LOC_Os01g16170.3	Chr1	9133518	9140430	Chr1	3050029	10491821	AQBK030	AQBK030-SPKNB	TO:0000456	Yield	spikelet number	SPKNB	NO
LOC_Os01g16170.3	Chr1	9133518	9140430	Chr1	3445940	15623428	AQAW023	AQAW023-SPKNB	TO:0000456	Yield	spikelet number	SPKNB	NO
LOC_Os01g16170.3	Chr1	9133518	9140430	Chr1	3445940	15623428	AQAW024	AQAW024-SPKNB	TO:0000456	Yield	spikelet number	SPKNB	NO
LOC_Os01g16170.3	Chr1	9133518	9140430	Chr1	3445940	15623428	AQAW029	AQAW029-SPKNB	TO:0000456	Yield	spikelet number	SPKNB	NO
LOC_Os01g16170.3	Chr1	9133518	9140430	Chr1	3445940	15623428	AQAW030	AQAW030-SPKNB	TO:0000456	Yield	spikelet number	SPKNB	NO
LOC_Os01g16170.3	Chr1	9133518	9140430	Chr1	3445940	15623428	AQAW032	AQAW032-FGRPCENT	TO:0000448	Yield	filled grain percentage	FGRPCENT	NO
LOC_Os01g16170.3	Chr1	9133518	9140430	Chr1	3445940	15623428	AQAW039	AQAW039-FGRPCENT	TO:0000448	Yield	filled grain percentage	FGRPCENT	NO
LOC_Os01g16170.3	Chr1	9133518	9140430	Chr1	2819089	42413852	CQN49	CQN49-SPKNB	TO:0000456	Yield	spikelet number	SPKNB	NO
LOC_Os01g16170.3	Chr1	9133518	9140430	Chr1	6736882	39129065	CQN51	CQN51-SPKNB	TO:0000456	Yield	spikelet number	SPKNB	NO
LOC_Os01g16170.3	Chr1	9133518	9140430	Chr1	647235	15623428	CQN53	CQN53-SPKNB	TO:0000456	Yield	spikelet number	SPKNB	NO
LOC_Os01g16170.3	Chr1	9133518	9140430	Chr1	6736882	39129065	CQN43	CQN43-PNWT	TO:0000014	Yield	panicle weight	PNWT	NO
LOC_Os01g16170.3	Chr1	9133518	9140430	Chr1	647235	15623428	CQN45	CQN45-PNWT	TO:0000014	Yield	panicle weight	PNWT	NO
LOC_Os01g16170.3	Chr1	9133518	9140430	Chr1	7445627	9707307	AQFW169	AQFW169-SPKNB	TO:0000456	Yield	spikelet number	SPKNB	NO
LOC_Os01g16170.4	Chr1	9133518	9140430	Chr1	4753787	13902866	CQAJ19	CQAJ19-GRNB	TO:0000445	Yield	grain number	GRNB	NO
LOC_Os01g16170.4	Chr1	9133518	9140430	Chr1	4753787	13902866	AQCQ010	AQCQ010-GRNB	TO:0000445	Yield	grain number	GRNB	NO
LOC_Os01g16170.4	Chr1	9133518	9140430	Chr1	4753787	13902866	AQCQ030	AQCQ030-GRNB	TO:0000445	Yield	grain number	GRNB	NO
LOC_Os01g16170.4	Chr1	9133518	9140430	Chr1	4753787	10491821	AQAW001	AQAW001-PNNB	TO:0000152	Yield	panicle number	PNNB	NO
LOC_Os01g16170.4	Chr1	9133518	9140430	Chr1	1404695	10491821	AQDY003	AQDY003-PNNB	TO:0000152	Yield	panicle number	PNNB	NO
LOC_Os01g16170.4	Chr1	9133518	9140430	Chr1	4753787	10491821	AQDY004	AQDY004-PNNB	TO:0000152	Yield	panicle number	PNNB	NO
LOC_Os01g16170.4	Chr1	9133518	9140430	Chr1	1404695	10491821	AQDY005	AQDY005-PNNB	TO:0000152	Yield	panicle number	PNNB	NO
LOC_Os01g16170.4	Chr1	9133518	9140430	Chr1	4753787	10491821	AQDY006	AQDY006-PNNB	TO:0000152	Yield	panicle number	PNNB	NO
LOC_Os01g16170.4	Chr1	9133518	9140430	Chr1	1404695	10491821	AQDY008	AQDY008-PNNB	TO:0000152	Yield	panicle number	PNNB	NO
LOC_Os01g16170.4	Chr1	9133518	9140430	Chr1	1404695	10491821	AQDY009	AQDY009-PNNB	TO:0000152	Yield	panicle number	PNNB	NO
LOC_Os01g16170.4	Chr1	9133518	9140430	Chr1	7476678	10491821	AQDY020	AQDY020-PNNB	TO:0000152	Yield	panicle number	PNNB	NO
LOC_Os01g16170.4	Chr1	9133518	9140430	Chr1	4753787	10491821	AQAW003	AQAW003-SPKNB	TO:0000456	Yield	spikelet number	SPKNB	NO
LOC_Os01g16170.4	Chr1	9133518	9140430	Chr1	4753787	10491821	AQAW004	AQAW004-SPKNB	TO:0000456	Yield	spikelet number	SPKNB	NO
LOC_Os01g16170.4	Chr1	9133518	9140430	Chr1	4753787	10491821	AQAW007	AQAW007-SPKNB	TO:0000456	Yield	spikelet number	SPKNB	NO
LOC_Os01g16170.4	Chr1	9133518	9140430	Chr1	4753787	10491821	AQAW008	AQAW008-SPKNB	TO:0000456	Yield	spikelet number	SPKNB	NO
LOC_Os01g16170.4	Chr1	9133518	9140430	Chr1	4753787	10491821	AQAW010	AQAW010-FGRPCENT	TO:0000448	Yield	filled grain percentage	FGRPCENT	NO
LOC_Os01g16170.4	Chr1	9133518	9140430	Chr1	4753787	10491821	AQAW011	AQAW011-FGRPCENT	TO:0000448	Yield	filled grain percentage	FGRPCENT	NO
LOC_Os01g16170.4	Chr1	9133518	9140430	Chr1	4753787	10491821	AQAW018	AQAW018-FGRPCENT	TO:0000448	Yield	filled grain percentage	FGRPCENT	NO
LOC_Os01g16170.4	Chr1	9133518	9140430	Chr1	5094276	27119848	CQAO10	CQAO10-TSDWT	TO:0000382	Yield	1000-seed weight	TSDWT	NO
LOC_Os01g16170.4	Chr1	9133518	9140430	Chr1	647235	9821253	CQW1	CQW1-SPKNB	TO:0000456	Yield	spikelet number	SPKNB	NO
LOC_Os01g16170.4	Chr1	9133518	9140430	Chr1	3050029	10491821	AQBK030	AQBK030-SPKNB	TO:0000456	Yield	spikelet number	SPKNB	NO
LOC_Os01g16170.4	Chr1	9133518	9140430	Chr1	3445940	15623428	AQAW023	AQAW023-SPKNB	TO:0000456	Yield	spikelet number	SPKNB	NO
LOC_Os01g16170.4	Chr1	9133518	9140430	Chr1	3445940	15623428	AQAW024	AQAW024-SPKNB	TO:0000456	Yield	spikelet number	SPKNB	NO
LOC_Os01g16170.4	Chr1	9133518	9140430	Chr1	3445940	15623428	AQAW029	AQAW029-SPKNB	TO:0000456	Yield	spikelet number	SPKNB	NO
LOC_Os01g16170.4	Chr1	9133518	9140430	Chr1	3445940	15623428	AQAW030	AQAW030-SPKNB	TO:0000456	Yield	spikelet number	SPKNB	NO
LOC_Os01g16170.4	Chr1	9133518	9140430	Chr1	3445940	15623428	AQAW032	AQAW032-FGRPCENT	TO:0000448	Yield	filled grain percentage	FGRPCENT	NO
LOC_Os01g16170.4	Chr1	9133518	9140430	Chr1	3445940	15623428	AQAW039	AQAW039-FGRPCENT	TO:0000448	Yield	filled grain percentage	FGRPCENT	NO
LOC_Os01g16170.4	Chr1	9133518	9140430	Chr1	2819089	42413852	CQN49	CQN49-SPKNB	TO:0000456	Yield	spikelet number	SPKNB	NO
LOC_Os01g16170.4	Chr1	9133518	9140430	Chr1	6736882	39129065	CQN51	CQN51-SPKNB	TO:0000456	Yield	spikelet number	SPKNB	NO
LOC_Os01g16170.4	Chr1	9133518	9140430	Chr1	647235	15623428	CQN53	CQN53-SPKNB	TO:0000456	Yield	spikelet number	SPKNB	NO
LOC_Os01g16170.4	Chr1	9133518	9140430	Chr1	6736882	39129065	CQN43	CQN43-PNWT	TO:0000014	Yield	panicle weight	PNWT	NO
LOC_Os01g16170.4	Chr1	9133518	9140430	Chr1	647235	15623428	CQN45	CQN45-PNWT	TO:0000014	Yield	panicle weight	PNWT	NO
LOC_Os01g16170.4	Chr1	9133518	9140430	Chr1	7445627	9707307	AQFW169	AQFW169-SPKNB	TO:0000456	Yield	spikelet number	SPKNB	NO
LOC_Os01g16170.5	Chr1	9133518	9140430	Chr1	4753787	13902866	CQAJ19	CQAJ19-GRNB	TO:0000445	Yield	grain number	GRNB	NO
LOC_Os01g16170.5	Chr1	9133518	9140430	Chr1	4753787	13902866	AQCQ010	AQCQ010-GRNB	TO:0000445	Yield	grain number	GRNB	NO
LOC_Os01g16170.5	Chr1	9133518	9140430	Chr1	4753787	13902866	AQCQ030	AQCQ030-GRNB	TO:0000445	Yield	grain number	GRNB	NO
LOC_Os01g16170.5	Chr1	9133518	9140430	Chr1	4753787	10491821	AQAW001	AQAW001-PNNB	TO:0000152	Yield	panicle number	PNNB	NO
LOC_Os01g16170.5	Chr1	9133518	9140430	Chr1	1404695	10491821	AQDY003	AQDY003-PNNB	TO:0000152	Yield	panicle number	PNNB	NO
LOC_Os01g16170.5	Chr1	9133518	9140430	Chr1	4753787	10491821	AQDY004	AQDY004-PNNB	TO:0000152	Yield	panicle number	PNNB	NO
LOC_Os01g16170.5	Chr1	9133518	9140430	Chr1	1404695	10491821	AQDY005	AQDY005-PNNB	TO:0000152	Yield	panicle number	PNNB	NO
LOC_Os01g16170.5	Chr1	9133518	9140430	Chr1	4753787	10491821	AQDY006	AQDY006-PNNB	TO:0000152	Yield	panicle number	PNNB	NO
LOC_Os01g16170.5	Chr1	9133518	9140430	Chr1	1404695	10491821	AQDY008	AQDY008-PNNB	TO:0000152	Yield	panicle number	PNNB	NO
LOC_Os01g16170.5	Chr1	9133518	9140430	Chr1	1404695	10491821	AQDY009	AQDY009-PNNB	TO:0000152	Yield	panicle number	PNNB	NO
LOC_Os01g16170.5	Chr1	9133518	9140430	Chr1	7476678	10491821	AQDY020	AQDY020-PNNB	TO:0000152	Yield	panicle number	PNNB	NO
LOC_Os01g16170.5	Chr1	9133518	9140430	Chr1	4753787	10491821	AQAW003	AQAW003-SPKNB	TO:0000456	Yield	spikelet number	SPKNB	NO
LOC_Os01g16170.5	Chr1	9133518	9140430	Chr1	4753787	10491821	AQAW004	AQAW004-SPKNB	TO:0000456	Yield	spikelet number	SPKNB	NO
LOC_Os01g16170.5	Chr1	9133518	9140430	Chr1	4753787	10491821	AQAW007	AQAW007-SPKNB	TO:0000456	Yield	spikelet number	SPKNB	NO
LOC_Os01g16170.5	Chr1	9133518	9140430	Chr1	4753787	10491821	AQAW008	AQAW008-SPKNB	TO:0000456	Yield	spikelet number	SPKNB	NO
LOC_Os01g16170.5	Chr1	9133518	9140430	Chr1	4753787	10491821	AQAW010	AQAW010-FGRPCENT	TO:0000448	Yield	filled grain percentage	FGRPCENT	NO
LOC_Os01g16170.5	Chr1	9133518	9140430	Chr1	4753787	10491821	AQAW011	AQAW011-FGRPCENT	TO:0000448	Yield	filled grain percentage	FGRPCENT	NO
LOC_Os01g16170.5	Chr1	9133518	9140430	Chr1	4753787	10491821	AQAW018	AQAW018-FGRPCENT	TO:0000448	Yield	filled grain percentage	FGRPCENT	NO
LOC_Os01g16170.5	Chr1	9133518	9140430	Chr1	5094276	27119848	CQAO10	CQAO10-TSDWT	TO:0000382	Yield	1000-seed weight	TSDWT	NO
LOC_Os01g16170.5	Chr1	9133518	9140430	Chr1	647235	9821253	CQW1	CQW1-SPKNB	TO:0000456	Yield	spikelet number	SPKNB	NO
LOC_Os01g16170.5	Chr1	9133518	9140430	Chr1	3050029	10491821	AQBK030	AQBK030-SPKNB	TO:0000456	Yield	spikelet number	SPKNB	NO
LOC_Os01g16170.5	Chr1	9133518	9140430	Chr1	3445940	15623428	AQAW023	AQAW023-SPKNB	TO:0000456	Yield	spikelet number	SPKNB	NO
LOC_Os01g16170.5	Chr1	9133518	9140430	Chr1	3445940	15623428	AQAW024	AQAW024-SPKNB	TO:0000456	Yield	spikelet number	SPKNB	NO
LOC_Os01g16170.5	Chr1	9133518	9140430	Chr1	3445940	15623428	AQAW029	AQAW029-SPKNB	TO:0000456	Yield	spikelet number	SPKNB	NO
LOC_Os01g16170.5	Chr1	9133518	9140430	Chr1	3445940	15623428	AQAW030	AQAW030-SPKNB	TO:0000456	Yield	spikelet number	SPKNB	NO
LOC_Os01g16170.5	Chr1	9133518	9140430	Chr1	3445940	15623428	AQAW032	AQAW032-FGRPCENT	TO:0000448	Yield	filled grain percentage	FGRPCENT	NO
LOC_Os01g16170.5	Chr1	9133518	9140430	Chr1	3445940	15623428	AQAW039	AQAW039-FGRPCENT	TO:0000448	Yield	filled grain percentage	FGRPCENT	NO
LOC_Os01g16170.5	Chr1	9133518	9140430	Chr1	2819089	42413852	CQN49	CQN49-SPKNB	TO:0000456	Yield	spikelet number	SPKNB	NO
LOC_Os01g16170.5	Chr1	9133518	9140430	Chr1	6736882	39129065	CQN51	CQN51-SPKNB	TO:0000456	Yield	spikelet number	SPKNB	NO
LOC_Os01g16170.5	Chr1	9133518	9140430	Chr1	647235	15623428	CQN53	CQN53-SPKNB	TO:0000456	Yield	spikelet number	SPKNB	NO
LOC_Os01g16170.5	Chr1	9133518	9140430	Chr1	6736882	39129065	CQN43	CQN43-PNWT	TO:0000014	Yield	panicle weight	PNWT	NO
LOC_Os01g16170.5	Chr1	9133518	9140430	Chr1	647235	15623428	CQN45	CQN45-PNWT	TO:0000014	Yield	panicle weight	PNWT	NO
LOC_Os01g16170.5	Chr1	9133518	9140430	Chr1	7445627	9707307	AQFW169	AQFW169-SPKNB	TO:0000456	Yield	spikelet number	SPKNB	NO
LOC_Os01g16200.1	Chr1	9171627	9172899	Chr1	4753787	13902866	CQAJ19	CQAJ19-GRNB	TO:0000445	Yield	grain number	GRNB	NO
LOC_Os01g16200.1	Chr1	9171627	9172899	Chr1	4753787	13902866	AQCQ010	AQCQ010-GRNB	TO:0000445	Yield	grain number	GRNB	NO
LOC_Os01g16200.1	Chr1	9171627	9172899	Chr1	4753787	13902866	AQCQ030	AQCQ030-GRNB	TO:0000445	Yield	grain number	GRNB	NO
LOC_Os01g16200.1	Chr1	9171627	9172899	Chr1	4753787	10491821	AQAW001	AQAW001-PNNB	TO:0000152	Yield	panicle number	PNNB	NO
LOC_Os01g16200.1	Chr1	9171627	9172899	Chr1	1404695	10491821	AQDY003	AQDY003-PNNB	TO:0000152	Yield	panicle number	PNNB	NO
LOC_Os01g16200.1	Chr1	9171627	9172899	Chr1	4753787	10491821	AQDY004	AQDY004-PNNB	TO:0000152	Yield	panicle number	PNNB	NO
LOC_Os01g16200.1	Chr1	9171627	9172899	Chr1	1404695	10491821	AQDY005	AQDY005-PNNB	TO:0000152	Yield	panicle number	PNNB	NO
LOC_Os01g16200.1	Chr1	9171627	9172899	Chr1	4753787	10491821	AQDY006	AQDY006-PNNB	TO:0000152	Yield	panicle number	PNNB	NO
LOC_Os01g16200.1	Chr1	9171627	9172899	Chr1	1404695	10491821	AQDY008	AQDY008-PNNB	TO:0000152	Yield	panicle number	PNNB	NO
LOC_Os01g16200.1	Chr1	9171627	9172899	Chr1	1404695	10491821	AQDY009	AQDY009-PNNB	TO:0000152	Yield	panicle number	PNNB	NO
LOC_Os01g16200.1	Chr1	9171627	9172899	Chr1	7476678	10491821	AQDY020	AQDY020-PNNB	TO:0000152	Yield	panicle number	PNNB	NO
LOC_Os01g16200.1	Chr1	9171627	9172899	Chr1	4753787	10491821	AQAW003	AQAW003-SPKNB	TO:0000456	Yield	spikelet number	SPKNB	NO
LOC_Os01g16200.1	Chr1	9171627	9172899	Chr1	4753787	10491821	AQAW004	AQAW004-SPKNB	TO:0000456	Yield	spikelet number	SPKNB	NO
LOC_Os01g16200.1	Chr1	9171627	9172899	Chr1	4753787	10491821	AQAW007	AQAW007-SPKNB	TO:0000456	Yield	spikelet number	SPKNB	NO
LOC_Os01g16200.1	Chr1	9171627	9172899	Chr1	4753787	10491821	AQAW008	AQAW008-SPKNB	TO:0000456	Yield	spikelet number	SPKNB	NO
LOC_Os01g16200.1	Chr1	9171627	9172899	Chr1	4753787	10491821	AQAW010	AQAW010-FGRPCENT	TO:0000448	Yield	filled grain percentage	FGRPCENT	NO
LOC_Os01g16200.1	Chr1	9171627	9172899	Chr1	4753787	10491821	AQAW011	AQAW011-FGRPCENT	TO:0000448	Yield	filled grain percentage	FGRPCENT	NO
LOC_Os01g16200.1	Chr1	9171627	9172899	Chr1	4753787	10491821	AQAW018	AQAW018-FGRPCENT	TO:0000448	Yield	filled grain percentage	FGRPCENT	NO
LOC_Os01g16200.1	Chr1	9171627	9172899	Chr1	5094276	27119848	CQAO10	CQAO10-TSDWT	TO:0000382	Yield	1000-seed weight	TSDWT	NO
LOC_Os01g16200.1	Chr1	9171627	9172899	Chr1	647235	9821253	CQW1	CQW1-SPKNB	TO:0000456	Yield	spikelet number	SPKNB	NO
LOC_Os01g16200.1	Chr1	9171627	9172899	Chr1	3050029	10491821	AQBK030	AQBK030-SPKNB	TO:0000456	Yield	spikelet number	SPKNB	NO
LOC_Os01g16200.1	Chr1	9171627	9172899	Chr1	3445940	15623428	AQAW023	AQAW023-SPKNB	TO:0000456	Yield	spikelet number	SPKNB	NO
LOC_Os01g16200.1	Chr1	9171627	9172899	Chr1	3445940	15623428	AQAW024	AQAW024-SPKNB	TO:0000456	Yield	spikelet number	SPKNB	NO
LOC_Os01g16200.1	Chr1	9171627	9172899	Chr1	3445940	15623428	AQAW029	AQAW029-SPKNB	TO:0000456	Yield	spikelet number	SPKNB	NO
LOC_Os01g16200.1	Chr1	9171627	9172899	Chr1	3445940	15623428	AQAW030	AQAW030-SPKNB	TO:0000456	Yield	spikelet number	SPKNB	NO
LOC_Os01g16200.1	Chr1	9171627	9172899	Chr1	3445940	15623428	AQAW032	AQAW032-FGRPCENT	TO:0000448	Yield	filled grain percentage	FGRPCENT	NO
LOC_Os01g16200.1	Chr1	9171627	9172899	Chr1	3445940	15623428	AQAW039	AQAW039-FGRPCENT	TO:0000448	Yield	filled grain percentage	FGRPCENT	NO
LOC_Os01g16200.1	Chr1	9171627	9172899	Chr1	2819089	42413852	CQN49	CQN49-SPKNB	TO:0000456	Yield	spikelet number	SPKNB	NO
LOC_Os01g16200.1	Chr1	9171627	9172899	Chr1	6736882	39129065	CQN51	CQN51-SPKNB	TO:0000456	Yield	spikelet number	SPKNB	NO
LOC_Os01g16200.1	Chr1	9171627	9172899	Chr1	647235	15623428	CQN53	CQN53-SPKNB	TO:0000456	Yield	spikelet number	SPKNB	NO
LOC_Os01g16200.1	Chr1	9171627	9172899	Chr1	6736882	39129065	CQN43	CQN43-PNWT	TO:0000014	Yield	panicle weight	PNWT	NO
LOC_Os01g16200.1	Chr1	9171627	9172899	Chr1	647235	15623428	CQN45	CQN45-PNWT	TO:0000014	Yield	panicle weight	PNWT	NO
LOC_Os01g16200.1	Chr1	9171627	9172899	Chr1	7445627	9707307	AQFW169	AQFW169-SPKNB	TO:0000456	Yield	spikelet number	SPKNB	NO
LOC_Os01g16240.1	Chr1	9195526	9198962	Chr1	4753787	13902866	CQAJ19	CQAJ19-GRNB	TO:0000445	Yield	grain number	GRNB	NO
LOC_Os01g16240.1	Chr1	9195526	9198962	Chr1	4753787	13902866	AQCQ010	AQCQ010-GRNB	TO:0000445	Yield	grain number	GRNB	NO
LOC_Os01g16240.1	Chr1	9195526	9198962	Chr1	4753787	13902866	AQCQ030	AQCQ030-GRNB	TO:0000445	Yield	grain number	GRNB	NO
LOC_Os01g16240.1	Chr1	9195526	9198962	Chr1	4753787	10491821	AQAW001	AQAW001-PNNB	TO:0000152	Yield	panicle number	PNNB	NO
LOC_Os01g16240.1	Chr1	9195526	9198962	Chr1	1404695	10491821	AQDY003	AQDY003-PNNB	TO:0000152	Yield	panicle number	PNNB	NO
LOC_Os01g16240.1	Chr1	9195526	9198962	Chr1	4753787	10491821	AQDY004	AQDY004-PNNB	TO:0000152	Yield	panicle number	PNNB	NO
LOC_Os01g16240.1	Chr1	9195526	9198962	Chr1	1404695	10491821	AQDY005	AQDY005-PNNB	TO:0000152	Yield	panicle number	PNNB	NO
LOC_Os01g16240.1	Chr1	9195526	9198962	Chr1	4753787	10491821	AQDY006	AQDY006-PNNB	TO:0000152	Yield	panicle number	PNNB	NO
LOC_Os01g16240.1	Chr1	9195526	9198962	Chr1	1404695	10491821	AQDY008	AQDY008-PNNB	TO:0000152	Yield	panicle number	PNNB	NO
LOC_Os01g16240.1	Chr1	9195526	9198962	Chr1	1404695	10491821	AQDY009	AQDY009-PNNB	TO:0000152	Yield	panicle number	PNNB	NO
LOC_Os01g16240.1	Chr1	9195526	9198962	Chr1	7476678	10491821	AQDY020	AQDY020-PNNB	TO:0000152	Yield	panicle number	PNNB	NO
LOC_Os01g16240.1	Chr1	9195526	9198962	Chr1	4753787	10491821	AQAW003	AQAW003-SPKNB	TO:0000456	Yield	spikelet number	SPKNB	NO
LOC_Os01g16240.1	Chr1	9195526	9198962	Chr1	4753787	10491821	AQAW004	AQAW004-SPKNB	TO:0000456	Yield	spikelet number	SPKNB	NO
LOC_Os01g16240.1	Chr1	9195526	9198962	Chr1	4753787	10491821	AQAW007	AQAW007-SPKNB	TO:0000456	Yield	spikelet number	SPKNB	NO
LOC_Os01g16240.1	Chr1	9195526	9198962	Chr1	4753787	10491821	AQAW008	AQAW008-SPKNB	TO:0000456	Yield	spikelet number	SPKNB	NO
LOC_Os01g16240.1	Chr1	9195526	9198962	Chr1	4753787	10491821	AQAW010	AQAW010-FGRPCENT	TO:0000448	Yield	filled grain percentage	FGRPCENT	NO
LOC_Os01g16240.1	Chr1	9195526	9198962	Chr1	4753787	10491821	AQAW011	AQAW011-FGRPCENT	TO:0000448	Yield	filled grain percentage	FGRPCENT	NO
LOC_Os01g16240.1	Chr1	9195526	9198962	Chr1	4753787	10491821	AQAW018	AQAW018-FGRPCENT	TO:0000448	Yield	filled grain percentage	FGRPCENT	NO
LOC_Os01g16240.1	Chr1	9195526	9198962	Chr1	5094276	27119848	CQAO10	CQAO10-TSDWT	TO:0000382	Yield	1000-seed weight	TSDWT	NO
LOC_Os01g16240.1	Chr1	9195526	9198962	Chr1	647235	9821253	CQW1	CQW1-SPKNB	TO:0000456	Yield	spikelet number	SPKNB	NO
[truncated: 35,176 more rows]

## Sheet: Yield related QTL in grain fill
4.1.2 QTLs location and their yield related trait in grain filling (S2) stage in Ajay at GF stage
Gene ID	Chromosome	Gene Start	Gene End	QTL Location	QTL Start	QTL End	QTL Accession ID	QTL Name	TO_Accession	Trait Category	Trait Name	Trait Symbol	Small Interval
LOC_Os01g01510.1	Chr1	261503	268471	Chr1	198822	1891260	AQGI132	AQGI132-BIOMYLD	TO:0000327	Yield	biomass yield	BIOMYLD	No
LOC_Os01g01510.1	Chr1	261503	268471	Chr1	198822	1891260	AQGI161	AQGI161-BIOMYLD	TO:0000327	Yield	biomass yield	BIOMYLD	No
LOC_Os01g01510.1	Chr1	261503	268471	Chr1	198822	1891260	AQGI197	AQGI197-TBIOMYLD	TO:0000457	Yield	total biomass yield	TBIOMYLD	No
LOC_Os01g01510.1	Chr1	261503	268471	Chr1	198822	1891260	AQGI217	AQGI217-TBIOMYLD	TO:0000457	Yield	total biomass yield	TBIOMYLD	No
LOC_Os01g01510.1	Chr1	261503	268471	Chr1	198822	1891260	AQCQ009	AQCQ009-GRNB	TO:0000445	Yield	grain number	GRNB	No
LOC_Os01g01510.1	Chr1	261503	268471	Chr1	198822	1891260	AQCQ001	AQCQ001-GRYLDPPL	TO:0000449	Yield	grain yield per plant	GRYLDPPL	No
LOC_Os01g01510.1	Chr1	261503	268471	Chr1	198822	1891260	AQCQ021	AQCQ021-GRYLDPPL	TO:0000449	Yield	grain yield per plant	GRYLDPPL	No
LOC_Os01g01510.1	Chr1	261503	268471	Chr1	198822	1891260	AQCQ014	AQCQ014-TSDWT	TO:0000382	Yield	1000-seed weight	TSDWT	No
LOC_Os01g01510.1	Chr1	261503	268471	Chr1	198822	1891260	AQCQ036	AQCQ036-TSDWT	TO:0000382	Yield	1000-seed weight	TSDWT	No
LOC_Os01g01510.2	Chr1	261503	268471	Chr1	198822	1891260	AQGI132	AQGI132-BIOMYLD	TO:0000327	Yield	biomass yield	BIOMYLD	No
LOC_Os01g01510.2	Chr1	261503	268471	Chr1	198822	1891260	AQGI161	AQGI161-BIOMYLD	TO:0000327	Yield	biomass yield	BIOMYLD	No
LOC_Os01g01510.2	Chr1	261503	268471	Chr1	198822	1891260	AQGI197	AQGI197-TBIOMYLD	TO:0000457	Yield	total biomass yield	TBIOMYLD	No
LOC_Os01g01510.2	Chr1	261503	268471	Chr1	198822	1891260	AQGI217	AQGI217-TBIOMYLD	TO:0000457	Yield	total biomass yield	TBIOMYLD	No
LOC_Os01g01510.2	Chr1	261503	268471	Chr1	198822	1891260	AQCQ009	AQCQ009-GRNB	TO:0000445	Yield	grain number	GRNB	No
LOC_Os01g01510.2	Chr1	261503	268471	Chr1	198822	1891260	AQCQ001	AQCQ001-GRYLDPPL	TO:0000449	Yield	grain yield per plant	GRYLDPPL	No
LOC_Os01g01510.2	Chr1	261503	268471	Chr1	198822	1891260	AQCQ021	AQCQ021-GRYLDPPL	TO:0000449	Yield	grain yield per plant	GRYLDPPL	No
LOC_Os01g01510.2	Chr1	261503	268471	Chr1	198822	1891260	AQCQ014	AQCQ014-TSDWT	TO:0000382	Yield	1000-seed weight	TSDWT	No
LOC_Os01g01510.2	Chr1	261503	268471	Chr1	198822	1891260	AQCQ036	AQCQ036-TSDWT	TO:0000382	Yield	1000-seed weight	TSDWT	No
LOC_Os01g01670.1	Chr1	330237	332345	Chr1	198822	1891260	AQGI132	AQGI132-BIOMYLD	TO:0000327	Yield	biomass yield	BIOMYLD	No
LOC_Os01g01670.1	Chr1	330237	332345	Chr1	198822	1891260	AQGI161	AQGI161-BIOMYLD	TO:0000327	Yield	biomass yield	BIOMYLD	No
LOC_Os01g01670.1	Chr1	330237	332345	Chr1	198822	1891260	AQGI197	AQGI197-TBIOMYLD	TO:0000457	Yield	total biomass yield	TBIOMYLD	No
LOC_Os01g01670.1	Chr1	330237	332345	Chr1	198822	1891260	AQGI217	AQGI217-TBIOMYLD	TO:0000457	Yield	total biomass yield	TBIOMYLD	No
LOC_Os01g01670.1	Chr1	330237	332345	Chr1	198822	1891260	AQCQ009	AQCQ009-GRNB	TO:0000445	Yield	grain number	GRNB	No
LOC_Os01g01670.1	Chr1	330237	332345	Chr1	198822	1891260	AQCQ001	AQCQ001-GRYLDPPL	TO:0000449	Yield	grain yield per plant	GRYLDPPL	No
LOC_Os01g01670.1	Chr1	330237	332345	Chr1	198822	1891260	AQCQ021	AQCQ021-GRYLDPPL	TO:0000449	Yield	grain yield per plant	GRYLDPPL	No
LOC_Os01g01670.1	Chr1	330237	332345	Chr1	198822	1891260	AQCQ014	AQCQ014-TSDWT	TO:0000382	Yield	1000-seed weight	TSDWT	No
LOC_Os01g01670.1	Chr1	330237	332345	Chr1	198822	1891260	AQCQ036	AQCQ036-TSDWT	TO:0000382	Yield	1000-seed weight	TSDWT	No
LOC_Os01g01670.2	Chr1	330237	332345	Chr1	198822	1891260	AQGI132	AQGI132-BIOMYLD	TO:0000327	Yield	biomass yield	BIOMYLD	No
LOC_Os01g01670.2	Chr1	330237	332345	Chr1	198822	1891260	AQGI161	AQGI161-BIOMYLD	TO:0000327	Yield	biomass yield	BIOMYLD	No
LOC_Os01g01670.2	Chr1	330237	332345	Chr1	198822	1891260	AQGI197	AQGI197-TBIOMYLD	TO:0000457	Yield	total biomass yield	TBIOMYLD	No
LOC_Os01g01670.2	Chr1	330237	332345	Chr1	198822	1891260	AQGI217	AQGI217-TBIOMYLD	TO:0000457	Yield	total biomass yield	TBIOMYLD	No
LOC_Os01g01670.2	Chr1	330237	332345	Chr1	198822	1891260	AQCQ009	AQCQ009-GRNB	TO:0000445	Yield	grain number	GRNB	No
LOC_Os01g01670.2	Chr1	330237	332345	Chr1	198822	1891260	AQCQ001	AQCQ001-GRYLDPPL	TO:0000449	Yield	grain yield per plant	GRYLDPPL	No
LOC_Os01g01670.2	Chr1	330237	332345	Chr1	198822	1891260	AQCQ021	AQCQ021-GRYLDPPL	TO:0000449	Yield	grain yield per plant	GRYLDPPL	No
LOC_Os01g01670.2	Chr1	330237	332345	Chr1	198822	1891260	AQCQ014	AQCQ014-TSDWT	TO:0000382	Yield	1000-seed weight	TSDWT	No
LOC_Os01g01670.2	Chr1	330237	332345	Chr1	198822	1891260	AQCQ036	AQCQ036-TSDWT	TO:0000382	Yield	1000-seed weight	TSDWT	No
LOC_Os01g01740.1	Chr1	392080	396651	Chr1	198822	1891260	AQGI132	AQGI132-BIOMYLD	TO:0000327	Yield	biomass yield	BIOMYLD	No
LOC_Os01g01740.1	Chr1	392080	396651	Chr1	198822	1891260	AQGI161	AQGI161-BIOMYLD	TO:0000327	Yield	biomass yield	BIOMYLD	No
LOC_Os01g01740.1	Chr1	392080	396651	Chr1	198822	1891260	AQGI197	AQGI197-TBIOMYLD	TO:0000457	Yield	total biomass yield	TBIOMYLD	No
LOC_Os01g01740.1	Chr1	392080	396651	Chr1	198822	1891260	AQGI217	AQGI217-TBIOMYLD	TO:0000457	Yield	total biomass yield	TBIOMYLD	No
LOC_Os01g01740.1	Chr1	392080	396651	Chr1	198822	1891260	AQCQ009	AQCQ009-GRNB	TO:0000445	Yield	grain number	GRNB	No
LOC_Os01g01740.1	Chr1	392080	396651	Chr1	198822	1891260	AQCQ001	AQCQ001-GRYLDPPL	TO:0000449	Yield	grain yield per plant	GRYLDPPL	No
LOC_Os01g01740.1	Chr1	392080	396651	Chr1	198822	1891260	AQCQ021	AQCQ021-GRYLDPPL	TO:0000449	Yield	grain yield per plant	GRYLDPPL	No
LOC_Os01g01740.1	Chr1	392080	396651	Chr1	198822	1891260	AQCQ014	AQCQ014-TSDWT	TO:0000382	Yield	1000-seed weight	TSDWT	No
LOC_Os01g01740.1	Chr1	392080	396651	Chr1	198822	1891260	AQCQ036	AQCQ036-TSDWT	TO:0000382	Yield	1000-seed weight	TSDWT	No
LOC_Os01g02080.1	Chr1	585962	587780	Chr1	198822	1891260	AQGI132	AQGI132-BIOMYLD	TO:0000327	Yield	biomass yield	BIOMYLD	No
LOC_Os01g02080.1	Chr1	585962	587780	Chr1	198822	1891260	AQGI161	AQGI161-BIOMYLD	TO:0000327	Yield	biomass yield	BIOMYLD	No
LOC_Os01g02080.1	Chr1	585962	587780	Chr1	198822	1891260	AQGI197	AQGI197-TBIOMYLD	TO:0000457	Yield	total biomass yield	TBIOMYLD	No
LOC_Os01g02080.1	Chr1	585962	587780	Chr1	198822	1891260	AQGI217	AQGI217-TBIOMYLD	TO:0000457	Yield	total biomass yield	TBIOMYLD	No
LOC_Os01g02080.1	Chr1	585962	587780	Chr1	198822	1891260	AQCQ009	AQCQ009-GRNB	TO:0000445	Yield	grain number	GRNB	No
LOC_Os01g02080.1	Chr1	585962	587780	Chr1	198822	1891260	AQCQ001	AQCQ001-GRYLDPPL	TO:0000449	Yield	grain yield per plant	GRYLDPPL	No
LOC_Os01g02080.1	Chr1	585962	587780	Chr1	198822	1891260	AQCQ021	AQCQ021-GRYLDPPL	TO:0000449	Yield	grain yield per plant	GRYLDPPL	No
LOC_Os01g02080.1	Chr1	585962	587780	Chr1	198822	1891260	AQCQ014	AQCQ014-TSDWT	TO:0000382	Yield	1000-seed weight	TSDWT	No
LOC_Os01g02080.1	Chr1	585962	587780	Chr1	198822	1891260	AQCQ036	AQCQ036-TSDWT	TO:0000382	Yield	1000-seed weight	TSDWT	No
LOC_Os01g02350.1	Chr1	742271	745156	Chr1	198822	1891260	AQGI132	AQGI132-BIOMYLD	TO:0000327	Yield	biomass yield	BIOMYLD	No
LOC_Os01g02350.1	Chr1	742271	745156	Chr1	198822	1891260	AQGI161	AQGI161-BIOMYLD	TO:0000327	Yield	biomass yield	BIOMYLD	No
LOC_Os01g02350.1	Chr1	742271	745156	Chr1	198822	1891260	AQGI197	AQGI197-TBIOMYLD	TO:0000457	Yield	total biomass yield	TBIOMYLD	No
LOC_Os01g02350.1	Chr1	742271	745156	Chr1	198822	1891260	AQGI217	AQGI217-TBIOMYLD	TO:0000457	Yield	total biomass yield	TBIOMYLD	No
LOC_Os01g02350.1	Chr1	742271	745156	Chr1	198822	1891260	AQCQ009	AQCQ009-GRNB	TO:0000445	Yield	grain number	GRNB	No
LOC_Os01g02350.1	Chr1	742271	745156	Chr1	198822	1891260	AQCQ001	AQCQ001-GRYLDPPL	TO:0000449	Yield	grain yield per plant	GRYLDPPL	No
LOC_Os01g02350.1	Chr1	742271	745156	Chr1	198822	1891260	AQCQ021	AQCQ021-GRYLDPPL	TO:0000449	Yield	grain yield per plant	GRYLDPPL	No
LOC_Os01g02350.1	Chr1	742271	745156	Chr1	198822	1891260	AQCQ014	AQCQ014-TSDWT	TO:0000382	Yield	1000-seed weight	TSDWT	No
LOC_Os01g02350.1	Chr1	742271	745156	Chr1	198822	1891260	AQCQ036	AQCQ036-TSDWT	TO:0000382	Yield	1000-seed weight	TSDWT	No
LOC_Os01g02350.1	Chr1	742271	745156	Chr1	647235	9821253	CQW1	CQW1-SPKNB	TO:0000456	Yield	spikelet number	SPKNB	No
LOC_Os01g02350.1	Chr1	742271	745156	Chr1	647235	15623428	CQN53	CQN53-SPKNB	TO:0000456	Yield	spikelet number	SPKNB	No
LOC_Os01g02350.1	Chr1	742271	745156	Chr1	647235	15623428	CQN45	CQN45-PNWT	TO:0000014	Yield	panicle weight	PNWT	No
LOC_Os01g03130.1	Chr1	1217005	1218122	Chr1	198822	1891260	AQGI132	AQGI132-BIOMYLD	TO:0000327	Yield	biomass yield	BIOMYLD	No
LOC_Os01g03130.1	Chr1	1217005	1218122	Chr1	198822	1891260	AQGI161	AQGI161-BIOMYLD	TO:0000327	Yield	biomass yield	BIOMYLD	No
LOC_Os01g03130.1	Chr1	1217005	1218122	Chr1	198822	1891260	AQGI197	AQGI197-TBIOMYLD	TO:0000457	Yield	total biomass yield	TBIOMYLD	No
LOC_Os01g03130.1	Chr1	1217005	1218122	Chr1	198822	1891260	AQGI217	AQGI217-TBIOMYLD	TO:0000457	Yield	total biomass yield	TBIOMYLD	No
LOC_Os01g03130.1	Chr1	1217005	1218122	Chr1	198822	1891260	AQCQ009	AQCQ009-GRNB	TO:0000445	Yield	grain number	GRNB	No
LOC_Os01g03130.1	Chr1	1217005	1218122	Chr1	198822	1891260	AQCQ001	AQCQ001-GRYLDPPL	TO:0000449	Yield	grain yield per plant	GRYLDPPL	No
LOC_Os01g03130.1	Chr1	1217005	1218122	Chr1	198822	1891260	AQCQ021	AQCQ021-GRYLDPPL	TO:0000449	Yield	grain yield per plant	GRYLDPPL	No
LOC_Os01g03130.1	Chr1	1217005	1218122	Chr1	198822	1891260	AQCQ014	AQCQ014-TSDWT	TO:0000382	Yield	1000-seed weight	TSDWT	No
LOC_Os01g03130.1	Chr1	1217005	1218122	Chr1	198822	1891260	AQCQ036	AQCQ036-TSDWT	TO:0000382	Yield	1000-seed weight	TSDWT	No
LOC_Os01g03130.1	Chr1	1217005	1218122	Chr1	1039086	5558814	AQCF002	AQCF002-SPKNB	TO:0000456	Yield	spikelet number	SPKNB	No
LOC_Os01g03130.1	Chr1	1217005	1218122	Chr1	1039086	5558814	AQCF016	AQCF016-SPKNB	TO:0000456	Yield	spikelet number	SPKNB	No
LOC_Os01g03130.1	Chr1	1217005	1218122	Chr1	1039086	5558814	AQCF028	AQCF028-SPKNB	TO:0000456	Yield	spikelet number	SPKNB	No
LOC_Os01g03130.1	Chr1	1217005	1218122	Chr1	1039086	5558814	AQCF001	AQCF001-FGRNB	TO:0000447	Yield	filled grain number	FGRNB	No
LOC_Os01g03130.1	Chr1	1217005	1218122	Chr1	1039086	5558814	AQCF015	AQCF015-FGRNB	TO:0000447	Yield	filled grain number	FGRNB	No
LOC_Os01g03130.1	Chr1	1217005	1218122	Chr1	1039086	5558814	AQCF027	AQCF027-FGRNB	TO:0000447	Yield	filled grain number	FGRNB	No
LOC_Os01g03130.1	Chr1	1217005	1218122	Chr1	1039086	5558814	AQCF029	AQCF029-TSDWT	TO:0000382	Yield	1000-seed weight	TSDWT	No
LOC_Os01g03130.1	Chr1	1217005	1218122	Chr1	647235	9821253	CQW1	CQW1-SPKNB	TO:0000456	Yield	spikelet number	SPKNB	No
LOC_Os01g03130.1	Chr1	1217005	1218122	Chr1	647235	15623428	CQN53	CQN53-SPKNB	TO:0000456	Yield	spikelet number	SPKNB	No
LOC_Os01g03130.1	Chr1	1217005	1218122	Chr1	647235	15623428	CQN45	CQN45-PNWT	TO:0000014	Yield	panicle weight	PNWT	No
LOC_Os01g03390.1	Chr1	1365507	1366503	Chr1	198822	1891260	AQGI132	AQGI132-BIOMYLD	TO:0000327	Yield	biomass yield	BIOMYLD	No
LOC_Os01g03390.1	Chr1	1365507	1366503	Chr1	198822	1891260	AQGI161	AQGI161-BIOMYLD	TO:0000327	Yield	biomass yield	BIOMYLD	No
LOC_Os01g03390.1	Chr1	1365507	1366503	Chr1	198822	1891260	AQGI197	AQGI197-TBIOMYLD	TO:0000457	Yield	total biomass yield	TBIOMYLD	No
LOC_Os01g03390.1	Chr1	1365507	1366503	Chr1	198822	1891260	AQGI217	AQGI217-TBIOMYLD	TO:0000457	Yield	total biomass yield	TBIOMYLD	No
LOC_Os01g03390.1	Chr1	1365507	1366503	Chr1	198822	1891260	AQCQ009	AQCQ009-GRNB	TO:0000445	Yield	grain number	GRNB	No
LOC_Os01g03390.1	Chr1	1365507	1366503	Chr1	198822	1891260	AQCQ001	AQCQ001-GRYLDPPL	TO:0000449	Yield	grain yield per plant	GRYLDPPL	No
LOC_Os01g03390.1	Chr1	1365507	1366503	Chr1	198822	1891260	AQCQ021	AQCQ021-GRYLDPPL	TO:0000449	Yield	grain yield per plant	GRYLDPPL	No
LOC_Os01g03390.1	Chr1	1365507	1366503	Chr1	198822	1891260	AQCQ014	AQCQ014-TSDWT	TO:0000382	Yield	1000-seed weight	TSDWT	No
LOC_Os01g03390.1	Chr1	1365507	1366503	Chr1	198822	1891260	AQCQ036	AQCQ036-TSDWT	TO:0000382	Yield	1000-seed weight	TSDWT	No
LOC_Os01g03390.1	Chr1	1365507	1366503	Chr1	1039086	5558814	AQCF002	AQCF002-SPKNB	TO:0000456	Yield	spikelet number	SPKNB	No
LOC_Os01g03390.1	Chr1	1365507	1366503	Chr1	1039086	5558814	AQCF016	AQCF016-SPKNB	TO:0000456	Yield	spikelet number	SPKNB	No
LOC_Os01g03390.1	Chr1	1365507	1366503	Chr1	1039086	5558814	AQCF028	AQCF028-SPKNB	TO:0000456	Yield	spikelet number	SPKNB	No
LOC_Os01g03390.1	Chr1	1365507	1366503	Chr1	1039086	5558814	AQCF001	AQCF001-FGRNB	TO:0000447	Yield	filled grain number	FGRNB	No
LOC_Os01g03390.1	Chr1	1365507	1366503	Chr1	1039086	5558814	AQCF015	AQCF015-FGRNB	TO:0000447	Yield	filled grain number	FGRNB	No
LOC_Os01g03390.1	Chr1	1365507	1366503	Chr1	1039086	5558814	AQCF027	AQCF027-FGRNB	TO:0000447	Yield	filled grain number	FGRNB	No
LOC_Os01g03390.1	Chr1	1365507	1366503	Chr1	1039086	5558814	AQCF029	AQCF029-TSDWT	TO:0000382	Yield	1000-seed weight	TSDWT	No
LOC_Os01g03390.1	Chr1	1365507	1366503	Chr1	647235	9821253	CQW1	CQW1-SPKNB	TO:0000456	Yield	spikelet number	SPKNB	No
LOC_Os01g03390.1	Chr1	1365507	1366503	Chr1	647235	15623428	CQN53	CQN53-SPKNB	TO:0000456	Yield	spikelet number	SPKNB	No
LOC_Os01g03390.1	Chr1	1365507	1366503	Chr1	647235	15623428	CQN45	CQN45-PNWT	TO:0000014	Yield	panicle weight	PNWT	No
LOC_Os01g03549.1	Chr1	1437162	1445689	Chr1	198822	1891260	AQGI132	AQGI132-BIOMYLD	TO:0000327	Yield	biomass yield	BIOMYLD	No
LOC_Os01g03549.1	Chr1	1437162	1445689	Chr1	198822	1891260	AQGI161	AQGI161-BIOMYLD	TO:0000327	Yield	biomass yield	BIOMYLD	No
LOC_Os01g03549.1	Chr1	1437162	1445689	Chr1	198822	1891260	AQGI197	AQGI197-TBIOMYLD	TO:0000457	Yield	total biomass yield	TBIOMYLD	No
LOC_Os01g03549.1	Chr1	1437162	1445689	Chr1	198822	1891260	AQGI217	AQGI217-TBIOMYLD	TO:0000457	Yield	total biomass yield	TBIOMYLD	No
LOC_Os01g03549.1	Chr1	1437162	1445689	Chr1	198822	1891260	AQCQ009	AQCQ009-GRNB	TO:0000445	Yield	grain number	GRNB	No
LOC_Os01g03549.1	Chr1	1437162	1445689	Chr1	198822	1891260	AQCQ001	AQCQ001-GRYLDPPL	TO:0000449	Yield	grain yield per plant	GRYLDPPL	No
LOC_Os01g03549.1	Chr1	1437162	1445689	Chr1	198822	1891260	AQCQ021	AQCQ021-GRYLDPPL	TO:0000449	Yield	grain yield per plant	GRYLDPPL	No
LOC_Os01g03549.1	Chr1	1437162	1445689	Chr1	198822	1891260	AQCQ014	AQCQ014-TSDWT	TO:0000382	Yield	1000-seed weight	TSDWT	No
LOC_Os01g03549.1	Chr1	1437162	1445689	Chr1	198822	1891260	AQCQ036	AQCQ036-TSDWT	TO:0000382	Yield	1000-seed weight	TSDWT	No
LOC_Os01g03549.1	Chr1	1437162	1445689	Chr1	1039086	5558814	AQCF002	AQCF002-SPKNB	TO:0000456	Yield	spikelet number	SPKNB	No
LOC_Os01g03549.1	Chr1	1437162	1445689	Chr1	1039086	5558814	AQCF016	AQCF016-SPKNB	TO:0000456	Yield	spikelet number	SPKNB	No
LOC_Os01g03549.1	Chr1	1437162	1445689	Chr1	1039086	5558814	AQCF028	AQCF028-SPKNB	TO:0000456	Yield	spikelet number	SPKNB	No
LOC_Os01g03549.1	Chr1	1437162	1445689	Chr1	1039086	5558814	AQCF001	AQCF001-FGRNB	TO:0000447	Yield	filled grain number	FGRNB	No
LOC_Os01g03549.1	Chr1	1437162	1445689	Chr1	1039086	5558814	AQCF015	AQCF015-FGRNB	TO:0000447	Yield	filled grain number	FGRNB	No
LOC_Os01g03549.1	Chr1	1437162	1445689	Chr1	1039086	5558814	AQCF027	AQCF027-FGRNB	TO:0000447	Yield	filled grain number	FGRNB	No
LOC_Os01g03549.1	Chr1	1437162	1445689	Chr1	1039086	5558814	AQCF029	AQCF029-TSDWT	TO:0000382	Yield	1000-seed weight	TSDWT	No
LOC_Os01g03549.1	Chr1	1437162	1445689	Chr1	1404695	10491821	AQDY003	AQDY003-PNNB	TO:0000152	Yield	panicle number	PNNB	No
LOC_Os01g03549.1	Chr1	1437162	1445689	Chr1	1404695	10491821	AQDY005	AQDY005-PNNB	TO:0000152	Yield	panicle number	PNNB	No
LOC_Os01g03549.1	Chr1	1437162	1445689	Chr1	1404695	10491821	AQDY008	AQDY008-PNNB	TO:0000152	Yield	panicle number	PNNB	No
LOC_Os01g03549.1	Chr1	1437162	1445689	Chr1	1404695	10491821	AQDY009	AQDY009-PNNB	TO:0000152	Yield	panicle number	PNNB	No
LOC_Os01g03549.1	Chr1	1437162	1445689	Chr1	647235	9821253	CQW1	CQW1-SPKNB	TO:0000456	Yield	spikelet number	SPKNB	No
LOC_Os01g03549.1	Chr1	1437162	1445689	Chr1	647235	15623428	CQN53	CQN53-SPKNB	TO:0000456	Yield	spikelet number	SPKNB	No
LOC_Os01g03549.1	Chr1	1437162	1445689	Chr1	647235	15623428	CQN45	CQN45-PNWT	TO:0000014	Yield	panicle weight	PNWT	No
LOC_Os01g03660.2	Chr1	1508234	1512752	Chr1	198822	1891260	AQGI132	AQGI132-BIOMYLD	TO:0000327	Yield	biomass yield	BIOMYLD	No
LOC_Os01g03660.2	Chr1	1508234	1512752	Chr1	198822	1891260	AQGI161	AQGI161-BIOMYLD	TO:0000327	Yield	biomass yield	BIOMYLD	No
LOC_Os01g03660.2	Chr1	1508234	1512752	Chr1	198822	1891260	AQGI197	AQGI197-TBIOMYLD	TO:0000457	Yield	total biomass yield	TBIOMYLD	No
LOC_Os01g03660.2	Chr1	1508234	1512752	Chr1	198822	1891260	AQGI217	AQGI217-TBIOMYLD	TO:0000457	Yield	total biomass yield	TBIOMYLD	No
LOC_Os01g03660.2	Chr1	1508234	1512752	Chr1	198822	1891260	AQCQ009	AQCQ009-GRNB	TO:0000445	Yield	grain number	GRNB	No
LOC_Os01g03660.2	Chr1	1508234	1512752	Chr1	198822	1891260	AQCQ001	AQCQ001-GRYLDPPL	TO:0000449	Yield	grain yield per plant	GRYLDPPL	No
LOC_Os01g03660.2	Chr1	1508234	1512752	Chr1	198822	1891260	AQCQ021	AQCQ021-GRYLDPPL	TO:0000449	Yield	grain yield per plant	GRYLDPPL	No
LOC_Os01g03660.2	Chr1	1508234	1512752	Chr1	198822	1891260	AQCQ014	AQCQ014-TSDWT	TO:0000382	Yield	1000-seed weight	TSDWT	No
LOC_Os01g03660.2	Chr1	1508234	1512752	Chr1	198822	1891260	AQCQ036	AQCQ036-TSDWT	TO:0000382	Yield	1000-seed weight	TSDWT	No
LOC_Os01g03660.2	Chr1	1508234	1512752	Chr1	1039086	5558814	AQCF002	AQCF002-SPKNB	TO:0000456	Yield	spikelet number	SPKNB	No
LOC_Os01g03660.2	Chr1	1508234	1512752	Chr1	1039086	5558814	AQCF016	AQCF016-SPKNB	TO:0000456	Yield	spikelet number	SPKNB	No
LOC_Os01g03660.2	Chr1	1508234	1512752	Chr1	1039086	5558814	AQCF028	AQCF028-SPKNB	TO:0000456	Yield	spikelet number	SPKNB	No
LOC_Os01g03660.2	Chr1	1508234	1512752	Chr1	1039086	5558814	AQCF001	AQCF001-FGRNB	TO:0000447	Yield	filled grain number	FGRNB	No
LOC_Os01g03660.2	Chr1	1508234	1512752	Chr1	1039086	5558814	AQCF015	AQCF015-FGRNB	TO:0000447	Yield	filled grain number	FGRNB	No
LOC_Os01g03660.2	Chr1	1508234	1512752	Chr1	1039086	5558814	AQCF027	AQCF027-FGRNB	TO:0000447	Yield	filled grain number	FGRNB	No
LOC_Os01g03660.2	Chr1	1508234	1512752	Chr1	1039086	5558814	AQCF029	AQCF029-TSDWT	TO:0000382	Yield	1000-seed weight	TSDWT	No
LOC_Os01g03660.2	Chr1	1508234	1512752	Chr1	1404695	10491821	AQDY003	AQDY003-PNNB	TO:0000152	Yield	panicle number	PNNB	No
LOC_Os01g03660.2	Chr1	1508234	1512752	Chr1	1404695	10491821	AQDY005	AQDY005-PNNB	TO:0000152	Yield	panicle number	PNNB	No
LOC_Os01g03660.2	Chr1	1508234	1512752	Chr1	1404695	10491821	AQDY008	AQDY008-PNNB	TO:0000152	Yield	panicle number	PNNB	No
LOC_Os01g03660.2	Chr1	1508234	1512752	Chr1	1404695	10491821	AQDY009	AQDY009-PNNB	TO:0000152	Yield	panicle number	PNNB	No
LOC_Os01g03660.2	Chr1	1508234	1512752	Chr1	647235	9821253	CQW1	CQW1-SPKNB	TO:0000456	Yield	spikelet number	SPKNB	No
LOC_Os01g03660.2	Chr1	1508234	1512752	Chr1	647235	15623428	CQN53	CQN53-SPKNB	TO:0000456	Yield	spikelet number	SPKNB	No
LOC_Os01g03660.2	Chr1	1508234	1512752	Chr1	647235	15623428	CQN45	CQN45-PNWT	TO:0000014	Yield	panicle weight	PNWT	No
LOC_Os01g03660.3	Chr1	1508234	1512752	Chr1	198822	1891260	AQGI132	AQGI132-BIOMYLD	TO:0000327	Yield	biomass yield	BIOMYLD	No
LOC_Os01g03660.3	Chr1	1508234	1512752	Chr1	198822	1891260	AQGI161	AQGI161-BIOMYLD	TO:0000327	Yield	biomass yield	BIOMYLD	No
LOC_Os01g03660.3	Chr1	1508234	1512752	Chr1	198822	1891260	AQGI197	AQGI197-TBIOMYLD	TO:0000457	Yield	total biomass yield	TBIOMYLD	No
LOC_Os01g03660.3	Chr1	1508234	1512752	Chr1	198822	1891260	AQGI217	AQGI217-TBIOMYLD	TO:0000457	Yield	total biomass yield	TBIOMYLD	No
LOC_Os01g03660.3	Chr1	1508234	1512752	Chr1	198822	1891260	AQCQ009	AQCQ009-GRNB	TO:0000445	Yield	grain number	GRNB	No
LOC_Os01g03660.3	Chr1	1508234	1512752	Chr1	198822	1891260	AQCQ001	AQCQ001-GRYLDPPL	TO:0000449	Yield	grain yield per plant	GRYLDPPL	No
LOC_Os01g03660.3	Chr1	1508234	1512752	Chr1	198822	1891260	AQCQ021	AQCQ021-GRYLDPPL	TO:0000449	Yield	grain yield per plant	GRYLDPPL	No
LOC_Os01g03660.3	Chr1	1508234	1512752	Chr1	198822	1891260	AQCQ014	AQCQ014-TSDWT	TO:0000382	Yield	1000-seed weight	TSDWT	No
LOC_Os01g03660.3	Chr1	1508234	1512752	Chr1	198822	1891260	AQCQ036	AQCQ036-TSDWT	TO:0000382	Yield	1000-seed weight	TSDWT	No
LOC_Os01g03660.3	Chr1	1508234	1512752	Chr1	1039086	5558814	AQCF002	AQCF002-SPKNB	TO:0000456	Yield	spikelet number	SPKNB	No
LOC_Os01g03660.3	Chr1	1508234	1512752	Chr1	1039086	5558814	AQCF016	AQCF016-SPKNB	TO:0000456	Yield	spikelet number	SPKNB	No
LOC_Os01g03660.3	Chr1	1508234	1512752	Chr1	1039086	5558814	AQCF028	AQCF028-SPKNB	TO:0000456	Yield	spikelet number	SPKNB	No
LOC_Os01g03660.3	Chr1	1508234	1512752	Chr1	1039086	5558814	AQCF001	AQCF001-FGRNB	TO:0000447	Yield	filled grain number	FGRNB	No
LOC_Os01g03660.3	Chr1	1508234	1512752	Chr1	1039086	5558814	AQCF015	AQCF015-FGRNB	TO:0000447	Yield	filled grain number	FGRNB	No
LOC_Os01g03660.3	Chr1	1508234	1512752	Chr1	1039086	5558814	AQCF027	AQCF027-FGRNB	TO:0000447	Yield	filled grain number	FGRNB	No
LOC_Os01g03660.3	Chr1	1508234	1512752	Chr1	1039086	5558814	AQCF029	AQCF029-TSDWT	TO:0000382	Yield	1000-seed weight	TSDWT	No
LOC_Os01g03660.3	Chr1	1508234	1512752	Chr1	1404695	10491821	AQDY003	AQDY003-PNNB	TO:0000152	Yield	panicle number	PNNB	No
LOC_Os01g03660.3	Chr1	1508234	1512752	Chr1	1404695	10491821	AQDY005	AQDY005-PNNB	TO:0000152	Yield	panicle number	PNNB	No
LOC_Os01g03660.3	Chr1	1508234	1512752	Chr1	1404695	10491821	AQDY008	AQDY008-PNNB	TO:0000152	Yield	panicle number	PNNB	No
LOC_Os01g03660.3	Chr1	1508234	1512752	Chr1	1404695	10491821	AQDY009	AQDY009-PNNB	TO:0000152	Yield	panicle number	PNNB	No
LOC_Os01g03660.3	Chr1	1508234	1512752	Chr1	647235	9821253	CQW1	CQW1-SPKNB	TO:0000456	Yield	spikelet number	SPKNB	No
LOC_Os01g03660.3	Chr1	1508234	1512752	Chr1	647235	15623428	CQN53	CQN53-SPKNB	TO:0000456	Yield	spikelet number	SPKNB	No
LOC_Os01g03660.3	Chr1	1508234	1512752	Chr1	647235	15623428	CQN45	CQN45-PNWT	TO:0000014	Yield	panicle weight	PNWT	No
LOC_Os01g03730.1	Chr1	1562611	1569472	Chr1	198822	1891260	AQGI132	AQGI132-BIOMYLD	TO:0000327	Yield	biomass yield	BIOMYLD	No
LOC_Os01g03730.1	Chr1	1562611	1569472	Chr1	198822	1891260	AQGI161	AQGI161-BIOMYLD	TO:0000327	Yield	biomass yield	BIOMYLD	No
LOC_Os01g03730.1	Chr1	1562611	1569472	Chr1	198822	1891260	AQGI197	AQGI197-TBIOMYLD	TO:0000457	Yield	total biomass yield	TBIOMYLD	No
LOC_Os01g03730.1	Chr1	1562611	1569472	Chr1	198822	1891260	AQGI217	AQGI217-TBIOMYLD	TO:0000457	Yield	total biomass yield	TBIOMYLD	No
LOC_Os01g03730.1	Chr1	1562611	1569472	Chr1	198822	1891260	AQCQ009	AQCQ009-GRNB	TO:0000445	Yield	grain number	GRNB	No
LOC_Os01g03730.1	Chr1	1562611	1569472	Chr1	198822	1891260	AQCQ001	AQCQ001-GRYLDPPL	TO:0000449	Yield	grain yield per plant	GRYLDPPL	No
LOC_Os01g03730.1	Chr1	1562611	1569472	Chr1	198822	1891260	AQCQ021	AQCQ021-GRYLDPPL	TO:0000449	Yield	grain yield per plant	GRYLDPPL	No
LOC_Os01g03730.1	Chr1	1562611	1569472	Chr1	198822	1891260	AQCQ014	AQCQ014-TSDWT	TO:0000382	Yield	1000-seed weight	TSDWT	No
LOC_Os01g03730.1	Chr1	1562611	1569472	Chr1	198822	1891260	AQCQ036	AQCQ036-TSDWT	TO:0000382	Yield	1000-seed weight	TSDWT	No
LOC_Os01g03730.1	Chr1	1562611	1569472	Chr1	1039086	5558814	AQCF002	AQCF002-SPKNB	TO:0000456	Yield	spikelet number	SPKNB	No
LOC_Os01g03730.1	Chr1	1562611	1569472	Chr1	1039086	5558814	AQCF016	AQCF016-SPKNB	TO:0000456	Yield	spikelet number	SPKNB	No
LOC_Os01g03730.1	Chr1	1562611	1569472	Chr1	1039086	5558814	AQCF028	AQCF028-SPKNB	TO:0000456	Yield	spikelet number	SPKNB	No
LOC_Os01g03730.1	Chr1	1562611	1569472	Chr1	1039086	5558814	AQCF001	AQCF001-FGRNB	TO:0000447	Yield	filled grain number	FGRNB	No
LOC_Os01g03730.1	Chr1	1562611	1569472	Chr1	1039086	5558814	AQCF015	AQCF015-FGRNB	TO:0000447	Yield	filled grain number	FGRNB	No
LOC_Os01g03730.1	Chr1	1562611	1569472	Chr1	1039086	5558814	AQCF027	AQCF027-FGRNB	TO:0000447	Yield	filled grain number	FGRNB	No
LOC_Os01g03730.1	Chr1	1562611	1569472	Chr1	1039086	5558814	AQCF029	AQCF029-TSDWT	TO:0000382	Yield	1000-seed weight	TSDWT	No
LOC_Os01g03730.1	Chr1	1562611	1569472	Chr1	1404695	10491821	AQDY003	AQDY003-PNNB	TO:0000152	Yield	panicle number	PNNB	No
LOC_Os01g03730.1	Chr1	1562611	1569472	Chr1	1404695	10491821	AQDY005	AQDY005-PNNB	TO:0000152	Yield	panicle number	PNNB	No
LOC_Os01g03730.1	Chr1	1562611	1569472	Chr1	1404695	10491821	AQDY008	AQDY008-PNNB	TO:0000152	Yield	panicle number	PNNB	No
LOC_Os01g03730.1	Chr1	1562611	1569472	Chr1	1404695	10491821	AQDY009	AQDY009-PNNB	TO:0000152	Yield	panicle number	PNNB	No
LOC_Os01g03730.1	Chr1	1562611	1569472	Chr1	647235	9821253	CQW1	CQW1-SPKNB	TO:0000456	Yield	spikelet number	SPKNB	No
LOC_Os01g03730.1	Chr1	1562611	1569472	Chr1	647235	15623428	CQN53	CQN53-SPKNB	TO:0000456	Yield	spikelet number	SPKNB	No
LOC_Os01g03730.1	Chr1	1562611	1569472	Chr1	647235	15623428	CQN45	CQN45-PNWT	TO:0000014	Yield	panicle weight	PNWT	No
LOC_Os01g03820.1	Chr1	1597485	1604610	Chr1	198822	1891260	AQGI132	AQGI132-BIOMYLD	TO:0000327	Yield	biomass yield	BIOMYLD	No
LOC_Os01g03820.1	Chr1	1597485	1604610	Chr1	198822	1891260	AQGI161	AQGI161-BIOMYLD	TO:0000327	Yield	biomass yield	BIOMYLD	No
LOC_Os01g03820.1	Chr1	1597485	1604610	Chr1	198822	1891260	AQGI197	AQGI197-TBIOMYLD	TO:0000457	Yield	total biomass yield	TBIOMYLD	No
LOC_Os01g03820.1	Chr1	1597485	1604610	Chr1	198822	1891260	AQGI217	AQGI217-TBIOMYLD	TO:0000457	Yield	total biomass yield	TBIOMYLD	No
LOC_Os01g03820.1	Chr1	1597485	1604610	Chr1	198822	1891260	AQCQ009	AQCQ009-GRNB	TO:0000445	Yield	grain number	GRNB	No
LOC_Os01g03820.1	Chr1	1597485	1604610	Chr1	198822	1891260	AQCQ001	AQCQ001-GRYLDPPL	TO:0000449	Yield	grain yield per plant	GRYLDPPL	No
LOC_Os01g03820.1	Chr1	1597485	1604610	Chr1	198822	1891260	AQCQ021	AQCQ021-GRYLDPPL	TO:0000449	Yield	grain yield per plant	GRYLDPPL	No
LOC_Os01g03820.1	Chr1	1597485	1604610	Chr1	198822	1891260	AQCQ014	AQCQ014-TSDWT	TO:0000382	Yield	1000-seed weight	TSDWT	No
LOC_Os01g03820.1	Chr1	1597485	1604610	Chr1	198822	1891260	AQCQ036	AQCQ036-TSDWT	TO:0000382	Yield	1000-seed weight	TSDWT	No
LOC_Os01g03820.1	Chr1	1597485	1604610	Chr1	1039086	5558814	AQCF002	AQCF002-SPKNB	TO:0000456	Yield	spikelet number	SPKNB	No
LOC_Os01g03820.1	Chr1	1597485	1604610	Chr1	1039086	5558814	AQCF016	AQCF016-SPKNB	TO:0000456	Yield	spikelet number	SPKNB	No
LOC_Os01g03820.1	Chr1	1597485	1604610	Chr1	1039086	5558814	AQCF028	AQCF028-SPKNB	TO:0000456	Yield	spikelet number	SPKNB	No
LOC_Os01g03820.1	Chr1	1597485	1604610	Chr1	1039086	5558814	AQCF001	AQCF001-FGRNB	TO:0000447	Yield	filled grain number	FGRNB	No
LOC_Os01g03820.1	Chr1	1597485	1604610	Chr1	1039086	5558814	AQCF015	AQCF015-FGRNB	TO:0000447	Yield	filled grain number	FGRNB	No
LOC_Os01g03820.1	Chr1	1597485	1604610	Chr1	1039086	5558814	AQCF027	AQCF027-FGRNB	TO:0000447	Yield	filled grain number	FGRNB	No
LOC_Os01g03820.1	Chr1	1597485	1604610	Chr1	1039086	5558814	AQCF029	AQCF029-TSDWT	TO:0000382	Yield	1000-seed weight	TSDWT	No
LOC_Os01g03820.1	Chr1	1597485	1604610	Chr1	1404695	10491821	AQDY003	AQDY003-PNNB	TO:0000152	Yield	panicle number	PNNB	No
LOC_Os01g03820.1	Chr1	1597485	1604610	Chr1	1404695	10491821	AQDY005	AQDY005-PNNB	TO:0000152	Yield	panicle number	PNNB	No
LOC_Os01g03820.1	Chr1	1597485	1604610	Chr1	1404695	10491821	AQDY008	AQDY008-PNNB	TO:0000152	Yield	panicle number	PNNB	No
LOC_Os01g03820.1	Chr1	1597485	1604610	Chr1	1404695	10491821	AQDY009	AQDY009-PNNB	TO:0000152	Yield	panicle number	PNNB	No
LOC_Os01g03820.1	Chr1	1597485	1604610	Chr1	647235	9821253	CQW1	CQW1-SPKNB	TO:0000456	Yield	spikelet number	SPKNB	No
LOC_Os01g03820.1	Chr1	1597485	1604610	Chr1	647235	15623428	CQN53	CQN53-SPKNB	TO:0000456	Yield	spikelet number	SPKNB	No
LOC_Os01g03820.1	Chr1	1597485	1604610	Chr1	647235	15623428	CQN45	CQN45-PNWT	TO:0000014	Yield	panicle weight	PNWT	No
LOC_Os01g03870.1	Chr1	1641233	1644237	Chr1	198822	1891260	AQGI132	AQGI132-BIOMYLD	TO:0000327	Yield	biomass yield	BIOMYLD	No
LOC_Os01g03870.1	Chr1	1641233	1644237	Chr1	198822	1891260	AQGI161	AQGI161-BIOMYLD	TO:0000327	Yield	biomass yield	BIOMYLD	No
LOC_Os01g03870.1	Chr1	1641233	1644237	Chr1	198822	1891260	AQGI197	AQGI197-TBIOMYLD	TO:0000457	Yield	total biomass yield	TBIOMYLD	No
LOC_Os01g03870.1	Chr1	1641233	1644237	Chr1	198822	1891260	AQGI217	AQGI217-TBIOMYLD	TO:0000457	Yield	total biomass yield	TBIOMYLD	No
LOC_Os01g03870.1	Chr1	1641233	1644237	Chr1	198822	1891260	AQCQ009	AQCQ009-GRNB	TO:0000445	Yield	grain number	GRNB	No
LOC_Os01g03870.1	Chr1	1641233	1644237	Chr1	198822	1891260	AQCQ001	AQCQ001-GRYLDPPL	TO:0000449	Yield	grain yield per plant	GRYLDPPL	No
LOC_Os01g03870.1	Chr1	1641233	1644237	Chr1	198822	1891260	AQCQ021	AQCQ021-GRYLDPPL	TO:0000449	Yield	grain yield per plant	GRYLDPPL	No
LOC_Os01g03870.1	Chr1	1641233	1644237	Chr1	198822	1891260	AQCQ014	AQCQ014-TSDWT	TO:0000382	Yield	1000-seed weight	TSDWT	No
LOC_Os01g03870.1	Chr1	1641233	1644237	Chr1	198822	1891260	AQCQ036	AQCQ036-TSDWT	TO:0000382	Yield	1000-seed weight	TSDWT	No
LOC_Os01g03870.1	Chr1	1641233	1644237	Chr1	1039086	5558814	AQCF002	AQCF002-SPKNB	TO:0000456	Yield	spikelet number	SPKNB	No
LOC_Os01g03870.1	Chr1	1641233	1644237	Chr1	1039086	5558814	AQCF016	AQCF016-SPKNB	TO:0000456	Yield	spikelet number	SPKNB	No
LOC_Os01g03870.1	Chr1	1641233	1644237	Chr1	1039086	5558814	AQCF028	AQCF028-SPKNB	TO:0000456	Yield	spikelet number	SPKNB	No
LOC_Os01g03870.1	Chr1	1641233	1644237	Chr1	1039086	5558814	AQCF001	AQCF001-FGRNB	TO:0000447	Yield	filled grain number	FGRNB	No
LOC_Os01g03870.1	Chr1	1641233	1644237	Chr1	1039086	5558814	AQCF015	AQCF015-FGRNB	TO:0000447	Yield	filled grain number	FGRNB	No
LOC_Os01g03870.1	Chr1	1641233	1644237	Chr1	1039086	5558814	AQCF027	AQCF027-FGRNB	TO:0000447	Yield	filled grain number	FGRNB	No
LOC_Os01g03870.1	Chr1	1641233	1644237	Chr1	1039086	5558814	AQCF029	AQCF029-TSDWT	TO:0000382	Yield	1000-seed weight	TSDWT	No
LOC_Os01g03870.1	Chr1	1641233	1644237	Chr1	1404695	10491821	AQDY003	AQDY003-PNNB	TO:0000152	Yield	panicle number	PNNB	No
LOC_Os01g03870.1	Chr1	1641233	1644237	Chr1	1404695	10491821	AQDY005	AQDY005-PNNB	TO:0000152	Yield	panicle number	PNNB	No
LOC_Os01g03870.1	Chr1	1641233	1644237	Chr1	1404695	10491821	AQDY008	AQDY008-PNNB	TO:0000152	Yield	panicle number	PNNB	No
LOC_Os01g03870.1	Chr1	1641233	1644237	Chr1	1404695	10491821	AQDY009	AQDY009-PNNB	TO:0000152	Yield	panicle number	PNNB	No
LOC_Os01g03870.1	Chr1	1641233	1644237	Chr1	647235	9821253	CQW1	CQW1-SPKNB	TO:0000456	Yield	spikelet number	SPKNB	No
LOC_Os01g03870.1	Chr1	1641233	1644237	Chr1	647235	15623428	CQN53	CQN53-SPKNB	TO:0000456	Yield	spikelet number	SPKNB	No
LOC_Os01g03870.1	Chr1	1641233	1644237	Chr1	647235	15623428	CQN45	CQN45-PNWT	TO:0000014	Yield	panicle weight	PNWT	No
LOC_Os01g04350.1	Chr1	1941002	1941953	Chr1	1890153	4754502	AQGI160	AQGI160-BIOMYLD	TO:0000327	Yield	biomass yield	BIOMYLD	No
LOC_Os01g04350.1	Chr1	1941002	1941953	Chr1	1890153	4754502	AQGI162	AQGI162-BIOMYLD	TO:0000327	Yield	biomass yield	BIOMYLD	No
LOC_Os01g04350.1	Chr1	1941002	1941953	Chr1	1890153	4635870	AQCQ029	AQCQ029-GRNB	TO:0000445	Yield	grain number	GRNB	No
LOC_Os01g04350.1	Chr1	1941002	1941953	Chr1	1039086	5558814	AQCF002	AQCF002-SPKNB	TO:0000456	Yield	spikelet number	SPKNB	No
LOC_Os01g04350.1	Chr1	1941002	1941953	Chr1	1039086	5558814	AQCF016	AQCF016-SPKNB	TO:0000456	Yield	spikelet number	SPKNB	No
LOC_Os01g04350.1	Chr1	1941002	1941953	Chr1	1039086	5558814	AQCF028	AQCF028-SPKNB	TO:0000456	Yield	spikelet number	SPKNB	No
LOC_Os01g04350.1	Chr1	1941002	1941953	Chr1	1039086	5558814	AQCF001	AQCF001-FGRNB	TO:0000447	Yield	filled grain number	FGRNB	No
LOC_Os01g04350.1	Chr1	1941002	1941953	Chr1	1039086	5558814	AQCF015	AQCF015-FGRNB	TO:0000447	Yield	filled grain number	FGRNB	No
LOC_Os01g04350.1	Chr1	1941002	1941953	Chr1	1039086	5558814	AQCF027	AQCF027-FGRNB	TO:0000447	Yield	filled grain number	FGRNB	No
LOC_Os01g04350.1	Chr1	1941002	1941953	Chr1	1039086	5558814	AQCF029	AQCF029-TSDWT	TO:0000382	Yield	1000-seed weight	TSDWT	No
LOC_Os01g04350.1	Chr1	1941002	1941953	Chr1	1404695	10491821	AQDY003	AQDY003-PNNB	TO:0000152	Yield	panicle number	PNNB	No
LOC_Os01g04350.1	Chr1	1941002	1941953	Chr1	1404695	10491821	AQDY005	AQDY005-PNNB	TO:0000152	Yield	panicle number	PNNB	No
LOC_Os01g04350.1	Chr1	1941002	1941953	Chr1	1404695	10491821	AQDY008	AQDY008-PNNB	TO:0000152	Yield	panicle number	PNNB	No
LOC_Os01g04350.1	Chr1	1941002	1941953	Chr1	1404695	10491821	AQDY009	AQDY009-PNNB	TO:0000152	Yield	panicle number	PNNB	No
LOC_Os01g04350.1	Chr1	1941002	1941953	Chr1	647235	9821253	CQW1	CQW1-SPKNB	TO:0000456	Yield	spikelet number	SPKNB	No
LOC_Os01g04350.1	Chr1	1941002	1941953	Chr1	647235	15623428	CQN53	CQN53-SPKNB	TO:0000456	Yield	spikelet number	SPKNB	No
LOC_Os01g04350.1	Chr1	1941002	1941953	Chr1	647235	15623428	CQN45	CQN45-PNWT	TO:0000014	Yield	panicle weight	PNWT	No
LOC_Os01g04390.1	Chr1	1955147	1955925	Chr1	1890153	4754502	AQGI160	AQGI160-BIOMYLD	TO:0000327	Yield	biomass yield	BIOMYLD	No
LOC_Os01g04390.1	Chr1	1955147	1955925	Chr1	1890153	4754502	AQGI162	AQGI162-BIOMYLD	TO:0000327	Yield	biomass yield	BIOMYLD	No
LOC_Os01g04390.1	Chr1	1955147	1955925	Chr1	1890153	4635870	AQCQ029	AQCQ029-GRNB	TO:0000445	Yield	grain number	GRNB	No
LOC_Os01g04390.1	Chr1	1955147	1955925	Chr1	1039086	5558814	AQCF002	AQCF002-SPKNB	TO:0000456	Yield	spikelet number	SPKNB	No
LOC_Os01g04390.1	Chr1	1955147	1955925	Chr1	1039086	5558814	AQCF016	AQCF016-SPKNB	TO:0000456	Yield	spikelet number	SPKNB	No
LOC_Os01g04390.1	Chr1	1955147	1955925	Chr1	1039086	5558814	AQCF028	AQCF028-SPKNB	TO:0000456	Yield	spikelet number	SPKNB	No
LOC_Os01g04390.1	Chr1	1955147	1955925	Chr1	1039086	5558814	AQCF001	AQCF001-FGRNB	TO:0000447	Yield	filled grain number	FGRNB	No
LOC_Os01g04390.1	Chr1	1955147	1955925	Chr1	1039086	5558814	AQCF015	AQCF015-FGRNB	TO:0000447	Yield	filled grain number	FGRNB	No
LOC_Os01g04390.1	Chr1	1955147	1955925	Chr1	1039086	5558814	AQCF027	AQCF027-FGRNB	TO:0000447	Yield	filled grain number	FGRNB	No
LOC_Os01g04390.1	Chr1	1955147	1955925	Chr1	1039086	5558814	AQCF029	AQCF029-TSDWT	TO:0000382	Yield	1000-seed weight	TSDWT	No
LOC_Os01g04390.1	Chr1	1955147	1955925	Chr1	1404695	10491821	AQDY003	AQDY003-PNNB	TO:0000152	Yield	panicle number	PNNB	No
LOC_Os01g04390.1	Chr1	1955147	1955925	Chr1	1404695	10491821	AQDY005	AQDY005-PNNB	TO:0000152	Yield	panicle number	PNNB	No
LOC_Os01g04390.1	Chr1	1955147	1955925	Chr1	1404695	10491821	AQDY008	AQDY008-PNNB	TO:0000152	Yield	panicle number	PNNB	No
LOC_Os01g04390.1	Chr1	1955147	1955925	Chr1	1404695	10491821	AQDY009	AQDY009-PNNB	TO:0000152	Yield	panicle number	PNNB	No
LOC_Os01g04390.1	Chr1	1955147	1955925	Chr1	647235	9821253	CQW1	CQW1-SPKNB	TO:0000456	Yield	spikelet number	SPKNB	No
LOC_Os01g04390.1	Chr1	1955147	1955925	Chr1	647235	15623428	CQN53	CQN53-SPKNB	TO:0000456	Yield	spikelet number	SPKNB	No
LOC_Os01g04390.1	Chr1	1955147	1955925	Chr1	647235	15623428	CQN45	CQN45-PNWT	TO:0000014	Yield	panicle weight	PNWT	No
LOC_Os01g04530.1	Chr1	2021414	2022167	Chr1	1890153	4754502	AQGI160	AQGI160-BIOMYLD	TO:0000327	Yield	biomass yield	BIOMYLD	No
LOC_Os01g04530.1	Chr1	2021414	2022167	Chr1	1890153	4754502	AQGI162	AQGI162-BIOMYLD	TO:0000327	Yield	biomass yield	BIOMYLD	No
LOC_Os01g04530.1	Chr1	2021414	2022167	Chr1	1890153	4635870	AQCQ029	AQCQ029-GRNB	TO:0000445	Yield	grain number	GRNB	No
LOC_Os01g04530.1	Chr1	2021414	2022167	Chr1	1039086	5558814	AQCF002	AQCF002-SPKNB	TO:0000456	Yield	spikelet number	SPKNB	No
LOC_Os01g04530.1	Chr1	2021414	2022167	Chr1	1039086	5558814	AQCF016	AQCF016-SPKNB	TO:0000456	Yield	spikelet number	SPKNB	No
LOC_Os01g04530.1	Chr1	2021414	2022167	Chr1	1039086	5558814	AQCF028	AQCF028-SPKNB	TO:0000456	Yield	spikelet number	SPKNB	No
LOC_Os01g04530.1	Chr1	2021414	2022167	Chr1	1039086	5558814	AQCF001	AQCF001-FGRNB	TO:0000447	Yield	filled grain number	FGRNB	No
LOC_Os01g04530.1	Chr1	2021414	2022167	Chr1	1039086	5558814	AQCF015	AQCF015-FGRNB	TO:0000447	Yield	filled grain number	FGRNB	No
LOC_Os01g04530.1	Chr1	2021414	2022167	Chr1	1039086	5558814	AQCF027	AQCF027-FGRNB	TO:0000447	Yield	filled grain number	FGRNB	No
LOC_Os01g04530.1	Chr1	2021414	2022167	Chr1	1039086	5558814	AQCF029	AQCF029-TSDWT	TO:0000382	Yield	1000-seed weight	TSDWT	No
LOC_Os01g04530.1	Chr1	2021414	2022167	Chr1	1404695	10491821	AQDY003	AQDY003-PNNB	TO:0000152	Yield	panicle number	PNNB	No
LOC_Os01g04530.1	Chr1	2021414	2022167	Chr1	1404695	10491821	AQDY005	AQDY005-PNNB	TO:0000152	Yield	panicle number	PNNB	No
LOC_Os01g04530.1	Chr1	2021414	2022167	Chr1	1404695	10491821	AQDY008	AQDY008-PNNB	TO:0000152	Yield	panicle number	PNNB	No
LOC_Os01g04530.1	Chr1	2021414	2022167	Chr1	1404695	10491821	AQDY009	AQDY009-PNNB	TO:0000152	Yield	panicle number	PNNB	No
LOC_Os01g04530.1	Chr1	2021414	2022167	Chr1	647235	9821253	CQW1	CQW1-SPKNB	TO:0000456	Yield	spikelet number	SPKNB	No
LOC_Os01g04530.1	Chr1	2021414	2022167	Chr1	647235	15623428	CQN53	CQN53-SPKNB	TO:0000456	Yield	spikelet number	SPKNB	No
LOC_Os01g04530.1	Chr1	2021414	2022167	Chr1	647235	15623428	CQN45	CQN45-PNWT	TO:0000014	Yield	panicle weight	PNWT	No
LOC_Os01g04580.1	Chr1	2053582	2057638	Chr1	1890153	4754502	AQGI160	AQGI160-BIOMYLD	TO:0000327	Yield	biomass yield	BIOMYLD	No
LOC_Os01g04580.1	Chr1	2053582	2057638	Chr1	1890153	4754502	AQGI162	AQGI162-BIOMYLD	TO:0000327	Yield	biomass yield	BIOMYLD	No
LOC_Os01g04580.1	Chr1	2053582	2057638	Chr1	1890153	4635870	AQCQ029	AQCQ029-GRNB	TO:0000445	Yield	grain number	GRNB	No
LOC_Os01g04580.1	Chr1	2053582	2057638	Chr1	1039086	5558814	AQCF002	AQCF002-SPKNB	TO:0000456	Yield	spikelet number	SPKNB	No
LOC_Os01g04580.1	Chr1	2053582	2057638	Chr1	1039086	5558814	AQCF016	AQCF016-SPKNB	TO:0000456	Yield	spikelet number	SPKNB	No
LOC_Os01g04580.1	Chr1	2053582	2057638	Chr1	1039086	5558814	AQCF028	AQCF028-SPKNB	TO:0000456	Yield	spikelet number	SPKNB	No
LOC_Os01g04580.1	Chr1	2053582	2057638	Chr1	1039086	5558814	AQCF001	AQCF001-FGRNB	TO:0000447	Yield	filled grain number	FGRNB	No
LOC_Os01g04580.1	Chr1	2053582	2057638	Chr1	1039086	5558814	AQCF015	AQCF015-FGRNB	TO:0000447	Yield	filled grain number	FGRNB	No
LOC_Os01g04580.1	Chr1	2053582	2057638	Chr1	1039086	5558814	AQCF027	AQCF027-FGRNB	TO:0000447	Yield	filled grain number	FGRNB	No
LOC_Os01g04580.1	Chr1	2053582	2057638	Chr1	1039086	5558814	AQCF029	AQCF029-TSDWT	TO:0000382	Yield	1000-seed weight	TSDWT	No
LOC_Os01g04580.1	Chr1	2053582	2057638	Chr1	1404695	10491821	AQDY003	AQDY003-PNNB	TO:0000152	Yield	panicle number	PNNB	No
LOC_Os01g04580.1	Chr1	2053582	2057638	Chr1	1404695	10491821	AQDY005	AQDY005-PNNB	TO:0000152	Yield	panicle number	PNNB	No
LOC_Os01g04580.1	Chr1	2053582	2057638	Chr1	1404695	10491821	AQDY008	AQDY008-PNNB	TO:0000152	Yield	panicle number	PNNB	No
LOC_Os01g04580.1	Chr1	2053582	2057638	Chr1	1404695	10491821	AQDY009	AQDY009-PNNB	TO:0000152	Yield	panicle number	PNNB	No
LOC_Os01g04580.1	Chr1	2053582	2057638	Chr1	647235	9821253	CQW1	CQW1-SPKNB	TO:0000456	Yield	spikelet number	SPKNB	No
LOC_Os01g04580.1	Chr1	2053582	2057638	Chr1	647235	15623428	CQN53	CQN53-SPKNB	TO:0000456	Yield	spikelet number	SPKNB	No
LOC_Os01g04580.1	Chr1	2053582	2057638	Chr1	647235	15623428	CQN45	CQN45-PNWT	TO:0000014	Yield	panicle weight	PNWT	No
LOC_Os01g04920.1	Chr1	2275066	2278872	Chr1	1890153	4754502	AQGI160	AQGI160-BIOMYLD	TO:0000327	Yield	biomass yield	BIOMYLD	No
LOC_Os01g04920.1	Chr1	2275066	2278872	Chr1	1890153	4754502	AQGI162	AQGI162-BIOMYLD	TO:0000327	Yield	biomass yield	BIOMYLD	No
LOC_Os01g04920.1	Chr1	2275066	2278872	Chr1	1890153	4635870	AQCQ029	AQCQ029-GRNB	TO:0000445	Yield	grain number	GRNB	No
LOC_Os01g04920.1	Chr1	2275066	2278872	Chr1	1039086	5558814	AQCF002	AQCF002-SPKNB	TO:0000456	Yield	spikelet number	SPKNB	No
LOC_Os01g04920.1	Chr1	2275066	2278872	Chr1	1039086	5558814	AQCF016	AQCF016-SPKNB	TO:0000456	Yield	spikelet number	SPKNB	No
LOC_Os01g04920.1	Chr1	2275066	2278872	Chr1	1039086	5558814	AQCF028	AQCF028-SPKNB	TO:0000456	Yield	spikelet number	SPKNB	No
LOC_Os01g04920.1	Chr1	2275066	2278872	Chr1	1039086	5558814	AQCF001	AQCF001-FGRNB	TO:0000447	Yield	filled grain number	FGRNB	No
LOC_Os01g04920.1	Chr1	2275066	2278872	Chr1	1039086	5558814	AQCF015	AQCF015-FGRNB	TO:0000447	Yield	filled grain number	FGRNB	No
LOC_Os01g04920.1	Chr1	2275066	2278872	Chr1	1039086	5558814	AQCF027	AQCF027-FGRNB	TO:0000447	Yield	filled grain number	FGRNB	No
LOC_Os01g04920.1	Chr1	2275066	2278872	Chr1	1039086	5558814	AQCF029	AQCF029-TSDWT	TO:0000382	Yield	1000-seed weight	TSDWT	No
LOC_Os01g04920.1	Chr1	2275066	2278872	Chr1	1404695	10491821	AQDY003	AQDY003-PNNB	TO:0000152	Yield	panicle number	PNNB	No
LOC_Os01g04920.1	Chr1	2275066	2278872	Chr1	1404695	10491821	AQDY005	AQDY005-PNNB	TO:0000152	Yield	panicle number	PNNB	No
LOC_Os01g04920.1	Chr1	2275066	2278872	Chr1	1404695	10491821	AQDY008	AQDY008-PNNB	TO:0000152	Yield	panicle number	PNNB	No
LOC_Os01g04920.1	Chr1	2275066	2278872	Chr1	1404695	10491821	AQDY009	AQDY009-PNNB	TO:0000152	Yield	panicle number	PNNB	No
LOC_Os01g04920.1	Chr1	2275066	2278872	Chr1	647235	9821253	CQW1	CQW1-SPKNB	TO:0000456	Yield	spikelet number	SPKNB	No
LOC_Os01g04920.1	Chr1	2275066	2278872	Chr1	647235	15623428	CQN53	CQN53-SPKNB	TO:0000456	Yield	spikelet number	SPKNB	No
LOC_Os01g04920.1	Chr1	2275066	2278872	Chr1	647235	15623428	CQN45	CQN45-PNWT	TO:0000014	Yield	panicle weight	PNWT	No
LOC_Os01g04920.2	Chr1	2275066	2278872	Chr1	1890153	4754502	AQGI160	AQGI160-BIOMYLD	TO:0000327	Yield	biomass yield	BIOMYLD	No
LOC_Os01g04920.2	Chr1	2275066	2278872	Chr1	1890153	4754502	AQGI162	AQGI162-BIOMYLD	TO:0000327	Yield	biomass yield	BIOMYLD	No
LOC_Os01g04920.2	Chr1	2275066	2278872	Chr1	1890153	4635870	AQCQ029	AQCQ029-GRNB	TO:0000445	Yield	grain number	GRNB	No
LOC_Os01g04920.2	Chr1	2275066	2278872	Chr1	1039086	5558814	AQCF002	AQCF002-SPKNB	TO:0000456	Yield	spikelet number	SPKNB	No
LOC_Os01g04920.2	Chr1	2275066	2278872	Chr1	1039086	5558814	AQCF016	AQCF016-SPKNB	TO:0000456	Yield	spikelet number	SPKNB	No
LOC_Os01g04920.2	Chr1	2275066	2278872	Chr1	1039086	5558814	AQCF028	AQCF028-SPKNB	TO:0000456	Yield	spikelet number	SPKNB	No
LOC_Os01g04920.2	Chr1	2275066	2278872	Chr1	1039086	5558814	AQCF001	AQCF001-FGRNB	TO:0000447	Yield	filled grain number	FGRNB	No
LOC_Os01g04920.2	Chr1	2275066	2278872	Chr1	1039086	5558814	AQCF015	AQCF015-FGRNB	TO:0000447	Yield	filled grain number	FGRNB	No
LOC_Os01g04920.2	Chr1	2275066	2278872	Chr1	1039086	5558814	AQCF027	AQCF027-FGRNB	TO:0000447	Yield	filled grain number	FGRNB	No
LOC_Os01g04920.2	Chr1	2275066	2278872	Chr1	1039086	5558814	AQCF029	AQCF029-TSDWT	TO:0000382	Yield	1000-seed weight	TSDWT	No
LOC_Os01g04920.2	Chr1	2275066	2278872	Chr1	1404695	10491821	AQDY003	AQDY003-PNNB	TO:0000152	Yield	panicle number	PNNB	No
LOC_Os01g04920.2	Chr1	2275066	2278872	Chr1	1404695	10491821	AQDY005	AQDY005-PNNB	TO:0000152	Yield	panicle number	PNNB	No
LOC_Os01g04920.2	Chr1	2275066	2278872	Chr1	1404695	10491821	AQDY008	AQDY008-PNNB	TO:0000152	Yield	panicle number	PNNB	No
LOC_Os01g04920.2	Chr1	2275066	2278872	Chr1	1404695	10491821	AQDY009	AQDY009-PNNB	TO:0000152	Yield	panicle number	PNNB	No
LOC_Os01g04920.2	Chr1	2275066	2278872	Chr1	647235	9821253	CQW1	CQW1-SPKNB	TO:0000456	Yield	spikelet number	SPKNB	No
LOC_Os01g04920.2	Chr1	2275066	2278872	Chr1	647235	15623428	CQN53	CQN53-SPKNB	TO:0000456	Yield	spikelet number	SPKNB	No
LOC_Os01g04920.2	Chr1	2275066	2278872	Chr1	647235	15623428	CQN45	CQN45-PNWT	TO:0000014	Yield	panicle weight	PNWT	No
LOC_Os01g04920.3	Chr1	2275066	2278872	Chr1	1890153	4754502	AQGI160	AQGI160-BIOMYLD	TO:0000327	Yield	biomass yield	BIOMYLD	No
LOC_Os01g04920.3	Chr1	2275066	2278872	Chr1	1890153	4754502	AQGI162	AQGI162-BIOMYLD	TO:0000327	Yield	biomass yield	BIOMYLD	No
LOC_Os01g04920.3	Chr1	2275066	2278872	Chr1	1890153	4635870	AQCQ029	AQCQ029-GRNB	TO:0000445	Yield	grain number	GRNB	No
LOC_Os01g04920.3	Chr1	2275066	2278872	Chr1	1039086	5558814	AQCF002	AQCF002-SPKNB	TO:0000456	Yield	spikelet number	SPKNB	No
LOC_Os01g04920.3	Chr1	2275066	2278872	Chr1	1039086	5558814	AQCF016	AQCF016-SPKNB	TO:0000456	Yield	spikelet number	SPKNB	No
LOC_Os01g04920.3	Chr1	2275066	2278872	Chr1	1039086	5558814	AQCF028	AQCF028-SPKNB	TO:0000456	Yield	spikelet number	SPKNB	No
LOC_Os01g04920.3	Chr1	2275066	2278872	Chr1	1039086	5558814	AQCF001	AQCF001-FGRNB	TO:0000447	Yield	filled grain number	FGRNB	No
LOC_Os01g04920.3	Chr1	2275066	2278872	Chr1	1039086	5558814	AQCF015	AQCF015-FGRNB	TO:0000447	Yield	filled grain number	FGRNB	No
LOC_Os01g04920.3	Chr1	2275066	2278872	Chr1	1039086	5558814	AQCF027	AQCF027-FGRNB	TO:0000447	Yield	filled grain number	FGRNB	No
LOC_Os01g04920.3	Chr1	2275066	2278872	Chr1	1039086	5558814	AQCF029	AQCF029-TSDWT	TO:0000382	Yield	1000-seed weight	TSDWT	No
LOC_Os01g04920.3	Chr1	2275066	2278872	Chr1	1404695	10491821	AQDY003	AQDY003-PNNB	TO:0000152	Yield	panicle number	PNNB	No
LOC_Os01g04920.3	Chr1	2275066	2278872	Chr1	1404695	10491821	AQDY005	AQDY005-PNNB	TO:0000152	Yield	panicle number	PNNB	No
LOC_Os01g04920.3	Chr1	2275066	2278872	Chr1	1404695	10491821	AQDY008	AQDY008-PNNB	TO:0000152	Yield	panicle number	PNNB	No
LOC_Os01g04920.3	Chr1	2275066	2278872	Chr1	1404695	10491821	AQDY009	AQDY009-PNNB	TO:0000152	Yield	panicle number	PNNB	No
LOC_Os01g04920.3	Chr1	2275066	2278872	Chr1	647235	9821253	CQW1	CQW1-SPKNB	TO:0000456	Yield	spikelet number	SPKNB	No
LOC_Os01g04920.3	Chr1	2275066	2278872	Chr1	647235	15623428	CQN53	CQN53-SPKNB	TO:0000456	Yield	spikelet number	SPKNB	No
LOC_Os01g04920.3	Chr1	2275066	2278872	Chr1	647235	15623428	CQN45	CQN45-PNWT	TO:0000014	Yield	panicle weight	PNWT	No
LOC_Os01g05010.1	Chr1	2357768	2360444	Chr1	1890153	4754502	AQGI160	AQGI160-BIOMYLD	TO:0000327	Yield	biomass yield	BIOMYLD	No
LOC_Os01g05010.1	Chr1	2357768	2360444	Chr1	1890153	4754502	AQGI162	AQGI162-BIOMYLD	TO:0000327	Yield	biomass yield	BIOMYLD	No
LOC_Os01g05010.1	Chr1	2357768	2360444	Chr1	1890153	4635870	AQCQ029	AQCQ029-GRNB	TO:0000445	Yield	grain number	GRNB	No
LOC_Os01g05010.1	Chr1	2357768	2360444	Chr1	1039086	5558814	AQCF002	AQCF002-SPKNB	TO:0000456	Yield	spikelet number	SPKNB	No
LOC_Os01g05010.1	Chr1	2357768	2360444	Chr1	1039086	5558814	AQCF016	AQCF016-SPKNB	TO:0000456	Yield	spikelet number	SPKNB	No
LOC_Os01g05010.1	Chr1	2357768	2360444	Chr1	1039086	5558814	AQCF028	AQCF028-SPKNB	TO:0000456	Yield	spikelet number	SPKNB	No
LOC_Os01g05010.1	Chr1	2357768	2360444	Chr1	1039086	5558814	AQCF001	AQCF001-FGRNB	TO:0000447	Yield	filled grain number	FGRNB	No
LOC_Os01g05010.1	Chr1	2357768	2360444	Chr1	1039086	5558814	AQCF015	AQCF015-FGRNB	TO:0000447	Yield	filled grain number	FGRNB	No
LOC_Os01g05010.1	Chr1	2357768	2360444	Chr1	1039086	5558814	AQCF027	AQCF027-FGRNB	TO:0000447	Yield	filled grain number	FGRNB	No
LOC_Os01g05010.1	Chr1	2357768	2360444	Chr1	1039086	5558814	AQCF029	AQCF029-TSDWT	TO:0000382	Yield	1000-seed weight	TSDWT	No
LOC_Os01g05010.1	Chr1	2357768	2360444	Chr1	1404695	10491821	AQDY003	AQDY003-PNNB	TO:0000152	Yield	panicle number	PNNB	No
LOC_Os01g05010.1	Chr1	2357768	2360444	Chr1	1404695	10491821	AQDY005	AQDY005-PNNB	TO:0000152	Yield	panicle number	PNNB	No
LOC_Os01g05010.1	Chr1	2357768	2360444	Chr1	1404695	10491821	AQDY008	AQDY008-PNNB	TO:0000152	Yield	panicle number	PNNB	No
LOC_Os01g05010.1	Chr1	2357768	2360444	Chr1	1404695	10491821	AQDY009	AQDY009-PNNB	TO:0000152	Yield	panicle number	PNNB	No
LOC_Os01g05010.1	Chr1	2357768	2360444	Chr1	647235	9821253	CQW1	CQW1-SPKNB	TO:0000456	Yield	spikelet number	SPKNB	No
LOC_Os01g05010.1	Chr1	2357768	2360444	Chr1	647235	15623428	CQN53	CQN53-SPKNB	TO:0000456	Yield	spikelet number	SPKNB	No
LOC_Os01g05010.1	Chr1	2357768	2360444	Chr1	647235	15623428	CQN45	CQN45-PNWT	TO:0000014	Yield	panicle weight	PNWT	No
LOC_Os01g05060.1	Chr1	2374471	2376768	Chr1	1890153	4754502	AQGI160	AQGI160-BIOMYLD	TO:0000327	Yield	biomass yield	BIOMYLD	No
LOC_Os01g05060.1	Chr1	2374471	2376768	Chr1	1890153	4754502	AQGI162	AQGI162-BIOMYLD	TO:0000327	Yield	biomass yield	BIOMYLD	No
LOC_Os01g05060.1	Chr1	2374471	2376768	Chr1	1890153	4635870	AQCQ029	AQCQ029-GRNB	TO:0000445	Yield	grain number	GRNB	No
LOC_Os01g05060.1	Chr1	2374471	2376768	Chr1	1039086	5558814	AQCF002	AQCF002-SPKNB	TO:0000456	Yield	spikelet number	SPKNB	No
LOC_Os01g05060.1	Chr1	2374471	2376768	Chr1	1039086	5558814	AQCF016	AQCF016-SPKNB	TO:0000456	Yield	spikelet number	SPKNB	No
LOC_Os01g05060.1	Chr1	2374471	2376768	Chr1	1039086	5558814	AQCF028	AQCF028-SPKNB	TO:0000456	Yield	spikelet number	SPKNB	No
LOC_Os01g05060.1	Chr1	2374471	2376768	Chr1	1039086	5558814	AQCF001	AQCF001-FGRNB	TO:0000447	Yield	filled grain number	FGRNB	No
LOC_Os01g05060.1	Chr1	2374471	2376768	Chr1	1039086	5558814	AQCF015	AQCF015-FGRNB	TO:0000447	Yield	filled grain number	FGRNB	No
LOC_Os01g05060.1	Chr1	2374471	2376768	Chr1	1039086	5558814	AQCF027	AQCF027-FGRNB	TO:0000447	Yield	filled grain number	FGRNB	No
LOC_Os01g05060.1	Chr1	2374471	2376768	Chr1	1039086	5558814	AQCF029	AQCF029-TSDWT	TO:0000382	Yield	1000-seed weight	TSDWT	No
LOC_Os01g05060.1	Chr1	2374471	2376768	Chr1	1404695	10491821	AQDY003	AQDY003-PNNB	TO:0000152	Yield	panicle number	PNNB	No
LOC_Os01g05060.1	Chr1	2374471	2376768	Chr1	1404695	10491821	AQDY005	AQDY005-PNNB	TO:0000152	Yield	panicle number	PNNB	No
LOC_Os01g05060.1	Chr1	2374471	2376768	Chr1	1404695	10491821	AQDY008	AQDY008-PNNB	TO:0000152	Yield	panicle number	PNNB	No
LOC_Os01g05060.1	Chr1	2374471	2376768	Chr1	1404695	10491821	AQDY009	AQDY009-PNNB	TO:0000152	Yield	panicle number	PNNB	No
LOC_Os01g05060.1	Chr1	2374471	2376768	Chr1	647235	9821253	CQW1	CQW1-SPKNB	TO:0000456	Yield	spikelet number	SPKNB	No
LOC_Os01g05060.1	Chr1	2374471	2376768	Chr1	647235	15623428	CQN53	CQN53-SPKNB	TO:0000456	Yield	spikelet number	SPKNB	No
LOC_Os01g05060.1	Chr1	2374471	2376768	Chr1	647235	15623428	CQN45	CQN45-PNWT	TO:0000014	Yield	panicle weight	PNWT	No
LOC_Os01g05080.1	Chr1	2383529	2385638	Chr1	1890153	4754502	AQGI160	AQGI160-BIOMYLD	TO:0000327	Yield	biomass yield	BIOMYLD	No
LOC_Os01g05080.1	Chr1	2383529	2385638	Chr1	1890153	4754502	AQGI162	AQGI162-BIOMYLD	TO:0000327	Yield	biomass yield	BIOMYLD	No
LOC_Os01g05080.1	Chr1	2383529	2385638	Chr1	1890153	4635870	AQCQ029	AQCQ029-GRNB	TO:0000445	Yield	grain number	GRNB	No
LOC_Os01g05080.1	Chr1	2383529	2385638	Chr1	1039086	5558814	AQCF002	AQCF002-SPKNB	TO:0000456	Yield	spikelet number	SPKNB	No
LOC_Os01g05080.1	Chr1	2383529	2385638	Chr1	1039086	5558814	AQCF016	AQCF016-SPKNB	TO:0000456	Yield	spikelet number	SPKNB	No
LOC_Os01g05080.1	Chr1	2383529	2385638	Chr1	1039086	5558814	AQCF028	AQCF028-SPKNB	TO:0000456	Yield	spikelet number	SPKNB	No
LOC_Os01g05080.1	Chr1	2383529	2385638	Chr1	1039086	5558814	AQCF001	AQCF001-FGRNB	TO:0000447	Yield	filled grain number	FGRNB	No
LOC_Os01g05080.1	Chr1	2383529	2385638	Chr1	1039086	5558814	AQCF015	AQCF015-FGRNB	TO:0000447	Yield	filled grain number	FGRNB	No
LOC_Os01g05080.1	Chr1	2383529	2385638	Chr1	1039086	5558814	AQCF027	AQCF027-FGRNB	TO:0000447	Yield	filled grain number	FGRNB	No
LOC_Os01g05080.1	Chr1	2383529	2385638	Chr1	1039086	5558814	AQCF029	AQCF029-TSDWT	TO:0000382	Yield	1000-seed weight	TSDWT	No
LOC_Os01g05080.1	Chr1	2383529	2385638	Chr1	1404695	10491821	AQDY003	AQDY003-PNNB	TO:0000152	Yield	panicle number	PNNB	No
LOC_Os01g05080.1	Chr1	2383529	2385638	Chr1	1404695	10491821	AQDY005	AQDY005-PNNB	TO:0000152	Yield	panicle number	PNNB	No
LOC_Os01g05080.1	Chr1	2383529	2385638	Chr1	1404695	10491821	AQDY008	AQDY008-PNNB	TO:0000152	Yield	panicle number	PNNB	No
LOC_Os01g05080.1	Chr1	2383529	2385638	Chr1	1404695	10491821	AQDY009	AQDY009-PNNB	TO:0000152	Yield	panicle number	PNNB	No
LOC_Os01g05080.1	Chr1	2383529	2385638	Chr1	647235	9821253	CQW1	CQW1-SPKNB	TO:0000456	Yield	spikelet number	SPKNB	No
LOC_Os01g05080.1	Chr1	2383529	2385638	Chr1	647235	15623428	CQN53	CQN53-SPKNB	TO:0000456	Yield	spikelet number	SPKNB	No
LOC_Os01g05080.1	Chr1	2383529	2385638	Chr1	647235	15623428	CQN45	CQN45-PNWT	TO:0000014	Yield	panicle weight	PNWT	No
LOC_Os01g05080.2	Chr1	2383529	2385638	Chr1	1890153	4754502	AQGI160	AQGI160-BIOMYLD	TO:0000327	Yield	biomass yield	BIOMYLD	No
LOC_Os01g05080.2	Chr1	2383529	2385638	Chr1	1890153	4754502	AQGI162	AQGI162-BIOMYLD	TO:0000327	Yield	biomass yield	BIOMYLD	No
LOC_Os01g05080.2	Chr1	2383529	2385638	Chr1	1890153	4635870	AQCQ029	AQCQ029-GRNB	TO:0000445	Yield	grain number	GRNB	No
LOC_Os01g05080.2	Chr1	2383529	2385638	Chr1	1039086	5558814	AQCF002	AQCF002-SPKNB	TO:0000456	Yield	spikelet number	SPKNB	No
LOC_Os01g05080.2	Chr1	2383529	2385638	Chr1	1039086	5558814	AQCF016	AQCF016-SPKNB	TO:0000456	Yield	spikelet number	SPKNB	No
LOC_Os01g05080.2	Chr1	2383529	2385638	Chr1	1039086	5558814	AQCF028	AQCF028-SPKNB	TO:0000456	Yield	spikelet number	SPKNB	No
LOC_Os01g05080.2	Chr1	2383529	2385638	Chr1	1039086	5558814	AQCF001	AQCF001-FGRNB	TO:0000447	Yield	filled grain number	FGRNB	No
LOC_Os01g05080.2	Chr1	2383529	2385638	Chr1	1039086	5558814	AQCF015	AQCF015-FGRNB	TO:0000447	Yield	filled grain number	FGRNB	No
LOC_Os01g05080.2	Chr1	2383529	2385638	Chr1	1039086	5558814	AQCF027	AQCF027-FGRNB	TO:0000447	Yield	filled grain number	FGRNB	No
LOC_Os01g05080.2	Chr1	2383529	2385638	Chr1	1039086	5558814	AQCF029	AQCF029-TSDWT	TO:0000382	Yield	1000-seed weight	TSDWT	No
LOC_Os01g05080.2	Chr1	2383529	2385638	Chr1	1404695	10491821	AQDY003	AQDY003-PNNB	TO:0000152	Yield	panicle number	PNNB	No
LOC_Os01g05080.2	Chr1	2383529	2385638	Chr1	1404695	10491821	AQDY005	AQDY005-PNNB	TO:0000152	Yield	panicle number	PNNB	No
LOC_Os01g05080.2	Chr1	2383529	2385638	Chr1	1404695	10491821	AQDY008	AQDY008-PNNB	TO:0000152	Yield	panicle number	PNNB	No
LOC_Os01g05080.2	Chr1	2383529	2385638	Chr1	1404695	10491821	AQDY009	AQDY009-PNNB	TO:0000152	Yield	panicle number	PNNB	No
LOC_Os01g05080.2	Chr1	2383529	2385638	Chr1	647235	9821253	CQW1	CQW1-SPKNB	TO:0000456	Yield	spikelet number	SPKNB	No
LOC_Os01g05080.2	Chr1	2383529	2385638	Chr1	647235	15623428	CQN53	CQN53-SPKNB	TO:0000456	Yield	spikelet number	SPKNB	No
LOC_Os01g05080.2	Chr1	2383529	2385638	Chr1	647235	15623428	CQN45	CQN45-PNWT	TO:0000014	Yield	panicle weight	PNWT	No
LOC_Os01g05090.1	Chr1	2386372	2390483	Chr1	1890153	4754502	AQGI160	AQGI160-BIOMYLD	TO:0000327	Yield	biomass yield	BIOMYLD	No
LOC_Os01g05090.1	Chr1	2386372	2390483	Chr1	1890153	4754502	AQGI162	AQGI162-BIOMYLD	TO:0000327	Yield	biomass yield	BIOMYLD	No
LOC_Os01g05090.1	Chr1	2386372	2390483	Chr1	1890153	4635870	AQCQ029	AQCQ029-GRNB	TO:0000445	Yield	grain number	GRNB	No
LOC_Os01g05090.1	Chr1	2386372	2390483	Chr1	1039086	5558814	AQCF002	AQCF002-SPKNB	TO:0000456	Yield	spikelet number	SPKNB	No
LOC_Os01g05090.1	Chr1	2386372	2390483	Chr1	1039086	5558814	AQCF016	AQCF016-SPKNB	TO:0000456	Yield	spikelet number	SPKNB	No
LOC_Os01g05090.1	Chr1	2386372	2390483	Chr1	1039086	5558814	AQCF028	AQCF028-SPKNB	TO:0000456	Yield	spikelet number	SPKNB	No
LOC_Os01g05090.1	Chr1	2386372	2390483	Chr1	1039086	5558814	AQCF001	AQCF001-FGRNB	TO:0000447	Yield	filled grain number	FGRNB	No
LOC_Os01g05090.1	Chr1	2386372	2390483	Chr1	1039086	5558814	AQCF015	AQCF015-FGRNB	TO:0000447	Yield	filled grain number	FGRNB	No
LOC_Os01g05090.1	Chr1	2386372	2390483	Chr1	1039086	5558814	AQCF027	AQCF027-FGRNB	TO:0000447	Yield	filled grain number	FGRNB	No
LOC_Os01g05090.1	Chr1	2386372	2390483	Chr1	1039086	5558814	AQCF029	AQCF029-TSDWT	TO:0000382	Yield	1000-seed weight	TSDWT	No
LOC_Os01g05090.1	Chr1	2386372	2390483	Chr1	1404695	10491821	AQDY003	AQDY003-PNNB	TO:0000152	Yield	panicle number	PNNB	No
LOC_Os01g05090.1	Chr1	2386372	2390483	Chr1	1404695	10491821	AQDY005	AQDY005-PNNB	TO:0000152	Yield	panicle number	PNNB	No
LOC_Os01g05090.1	Chr1	2386372	2390483	Chr1	1404695	10491821	AQDY008	AQDY008-PNNB	TO:0000152	Yield	panicle number	PNNB	No
LOC_Os01g05090.1	Chr1	2386372	2390483	Chr1	1404695	10491821	AQDY009	AQDY009-PNNB	TO:0000152	Yield	panicle number	PNNB	No
LOC_Os01g05090.1	Chr1	2386372	2390483	Chr1	647235	9821253	CQW1	CQW1-SPKNB	TO:0000456	Yield	spikelet number	SPKNB	No
LOC_Os01g05090.1	Chr1	2386372	2390483	Chr1	647235	15623428	CQN53	CQN53-SPKNB	TO:0000456	Yield	spikelet number	SPKNB	No
LOC_Os01g05090.1	Chr1	2386372	2390483	Chr1	647235	15623428	CQN45	CQN45-PNWT	TO:0000014	Yield	panicle weight	PNWT	No
LOC_Os01g05180.1	Chr1	2434792	2438774	Chr1	1890153	4754502	AQGI160	AQGI160-BIOMYLD	TO:0000327	Yield	biomass yield	BIOMYLD	No
LOC_Os01g05180.1	Chr1	2434792	2438774	Chr1	1890153	4754502	AQGI162	AQGI162-BIOMYLD	TO:0000327	Yield	biomass yield	BIOMYLD	No
LOC_Os01g05180.1	Chr1	2434792	2438774	Chr1	1890153	4635870	AQCQ029	AQCQ029-GRNB	TO:0000445	Yield	grain number	GRNB	No
LOC_Os01g05180.1	Chr1	2434792	2438774	Chr1	1039086	5558814	AQCF002	AQCF002-SPKNB	TO:0000456	Yield	spikelet number	SPKNB	No
LOC_Os01g05180.1	Chr1	2434792	2438774	Chr1	1039086	5558814	AQCF016	AQCF016-SPKNB	TO:0000456	Yield	spikelet number	SPKNB	No
LOC_Os01g05180.1	Chr1	2434792	2438774	Chr1	1039086	5558814	AQCF028	AQCF028-SPKNB	TO:0000456	Yield	spikelet number	SPKNB	No
LOC_Os01g05180.1	Chr1	2434792	2438774	Chr1	1039086	5558814	AQCF001	AQCF001-FGRNB	TO:0000447	Yield	filled grain number	FGRNB	No
LOC_Os01g05180.1	Chr1	2434792	2438774	Chr1	1039086	5558814	AQCF015	AQCF015-FGRNB	TO:0000447	Yield	filled grain number	FGRNB	No
LOC_Os01g05180.1	Chr1	2434792	2438774	Chr1	1039086	5558814	AQCF027	AQCF027-FGRNB	TO:0000447	Yield	filled grain number	FGRNB	No
LOC_Os01g05180.1	Chr1	2434792	2438774	Chr1	1039086	5558814	AQCF029	AQCF029-TSDWT	TO:0000382	Yield	1000-seed weight	TSDWT	No
LOC_Os01g05180.1	Chr1	2434792	2438774	Chr1	1404695	10491821	AQDY003	AQDY003-PNNB	TO:0000152	Yield	panicle number	PNNB	No
LOC_Os01g05180.1	Chr1	2434792	2438774	Chr1	1404695	10491821	AQDY005	AQDY005-PNNB	TO:0000152	Yield	panicle number	PNNB	No
LOC_Os01g05180.1	Chr1	2434792	2438774	Chr1	1404695	10491821	AQDY008	AQDY008-PNNB	TO:0000152	Yield	panicle number	PNNB	No
LOC_Os01g05180.1	Chr1	2434792	2438774	Chr1	1404695	10491821	AQDY009	AQDY009-PNNB	TO:0000152	Yield	panicle number	PNNB	No
LOC_Os01g05180.1	Chr1	2434792	2438774	Chr1	647235	9821253	CQW1	CQW1-SPKNB	TO:0000456	Yield	spikelet number	SPKNB	No
LOC_Os01g05180.1	Chr1	2434792	2438774	Chr1	647235	15623428	CQN53	CQN53-SPKNB	TO:0000456	Yield	spikelet number	SPKNB	No
LOC_Os01g05180.1	Chr1	2434792	2438774	Chr1	647235	15623428	CQN45	CQN45-PNWT	TO:0000014	Yield	panicle weight	PNWT	No
LOC_Os01g05470.1	Chr1	2579551	2583575	Chr1	1890153	4754502	AQGI160	AQGI160-BIOMYLD	TO:0000327	Yield	biomass yield	BIOMYLD	No
LOC_Os01g05470.1	Chr1	2579551	2583575	Chr1	1890153	4754502	AQGI162	AQGI162-BIOMYLD	TO:0000327	Yield	biomass yield	BIOMYLD	No
LOC_Os01g05470.1	Chr1	2579551	2583575	Chr1	1890153	4635870	AQCQ029	AQCQ029-GRNB	TO:0000445	Yield	grain number	GRNB	No
LOC_Os01g05470.1	Chr1	2579551	2583575	Chr1	1039086	5558814	AQCF002	AQCF002-SPKNB	TO:0000456	Yield	spikelet number	SPKNB	No
LOC_Os01g05470.1	Chr1	2579551	2583575	Chr1	1039086	5558814	AQCF016	AQCF016-SPKNB	TO:0000456	Yield	spikelet number	SPKNB	No
LOC_Os01g05470.1	Chr1	2579551	2583575	Chr1	1039086	5558814	AQCF028	AQCF028-SPKNB	TO:0000456	Yield	spikelet number	SPKNB	No
LOC_Os01g05470.1	Chr1	2579551	2583575	Chr1	1039086	5558814	AQCF001	AQCF001-FGRNB	TO:0000447	Yield	filled grain number	FGRNB	No
LOC_Os01g05470.1	Chr1	2579551	2583575	Chr1	1039086	5558814	AQCF015	AQCF015-FGRNB	TO:0000447	Yield	filled grain number	FGRNB	No
LOC_Os01g05470.1	Chr1	2579551	2583575	Chr1	1039086	5558814	AQCF027	AQCF027-FGRNB	TO:0000447	Yield	filled grain number	FGRNB	No
LOC_Os01g05470.1	Chr1	2579551	2583575	Chr1	1039086	5558814	AQCF029	AQCF029-TSDWT	TO:0000382	Yield	1000-seed weight	TSDWT	No
LOC_Os01g05470.1	Chr1	2579551	2583575	Chr1	1404695	10491821	AQDY003	AQDY003-PNNB	TO:0000152	Yield	panicle number	PNNB	No
LOC_Os01g05470.1	Chr1	2579551	2583575	Chr1	1404695	10491821	AQDY005	AQDY005-PNNB	TO:0000152	Yield	panicle number	PNNB	No
LOC_Os01g05470.1	Chr1	2579551	2583575	Chr1	1404695	10491821	AQDY008	AQDY008-PNNB	TO:0000152	Yield	panicle number	PNNB	No
LOC_Os01g05470.1	Chr1	2579551	2583575	Chr1	1404695	10491821	AQDY009	AQDY009-PNNB	TO:0000152	Yield	panicle number	PNNB	No
LOC_Os01g05470.1	Chr1	2579551	2583575	Chr1	647235	9821253	CQW1	CQW1-SPKNB	TO:0000456	Yield	spikelet number	SPKNB	No
LOC_Os01g05470.1	Chr1	2579551	2583575	Chr1	647235	15623428	CQN53	CQN53-SPKNB	TO:0000456	Yield	spikelet number	SPKNB	No
LOC_Os01g05470.1	Chr1	2579551	2583575	Chr1	647235	15623428	CQN45	CQN45-PNWT	TO:0000014	Yield	panicle weight	PNWT	No
LOC_Os01g05660.1	Chr1	2698927	2704553	Chr1	1890153	4754502	AQGI160	AQGI160-BIOMYLD	TO:0000327	Yield	biomass yield	BIOMYLD	No
LOC_Os01g05660.1	Chr1	2698927	2704553	Chr1	1890153	4754502	AQGI162	AQGI162-BIOMYLD	TO:0000327	Yield	biomass yield	BIOMYLD	No
LOC_Os01g05660.1	Chr1	2698927	2704553	Chr1	1890153	4635870	AQCQ029	AQCQ029-GRNB	TO:0000445	Yield	grain number	GRNB	No
LOC_Os01g05660.1	Chr1	2698927	2704553	Chr1	1039086	5558814	AQCF002	AQCF002-SPKNB	TO:0000456	Yield	spikelet number	SPKNB	No
LOC_Os01g05660.1	Chr1	2698927	2704553	Chr1	1039086	5558814	AQCF016	AQCF016-SPKNB	TO:0000456	Yield	spikelet number	SPKNB	No
LOC_Os01g05660.1	Chr1	2698927	2704553	Chr1	1039086	5558814	AQCF028	AQCF028-SPKNB	TO:0000456	Yield	spikelet number	SPKNB	No
LOC_Os01g05660.1	Chr1	2698927	2704553	Chr1	1039086	5558814	AQCF001	AQCF001-FGRNB	TO:0000447	Yield	filled grain number	FGRNB	No
LOC_Os01g05660.1	Chr1	2698927	2704553	Chr1	1039086	5558814	AQCF015	AQCF015-FGRNB	TO:0000447	Yield	filled grain number	FGRNB	No
LOC_Os01g05660.1	Chr1	2698927	2704553	Chr1	1039086	5558814	AQCF027	AQCF027-FGRNB	TO:0000447	Yield	filled grain number	FGRNB	No
LOC_Os01g05660.1	Chr1	2698927	2704553	Chr1	1039086	5558814	AQCF029	AQCF029-TSDWT	TO:0000382	Yield	1000-seed weight	TSDWT	No
LOC_Os01g05660.1	Chr1	2698927	2704553	Chr1	1404695	10491821	AQDY003	AQDY003-PNNB	TO:0000152	Yield	panicle number	PNNB	No
LOC_Os01g05660.1	Chr1	2698927	2704553	Chr1	1404695	10491821	AQDY005	AQDY005-PNNB	TO:0000152	Yield	panicle number	PNNB	No
LOC_Os01g05660.1	Chr1	2698927	2704553	Chr1	1404695	10491821	AQDY008	AQDY008-PNNB	TO:0000152	Yield	panicle number	PNNB	No
LOC_Os01g05660.1	Chr1	2698927	2704553	Chr1	1404695	10491821	AQDY009	AQDY009-PNNB	TO:0000152	Yield	panicle number	PNNB	No
LOC_Os01g05660.1	Chr1	2698927	2704553	Chr1	647235	9821253	CQW1	CQW1-SPKNB	TO:0000456	Yield	spikelet number	SPKNB	No
LOC_Os01g05660.1	Chr1	2698927	2704553	Chr1	647235	15623428	CQN53	CQN53-SPKNB	TO:0000456	Yield	spikelet number	SPKNB	No
LOC_Os01g05660.1	Chr1	2698927	2704553	Chr1	647235	15623428	CQN45	CQN45-PNWT	TO:0000014	Yield	panicle weight	PNWT	No
LOC_Os01g05660.2	Chr1	2698927	2704553	Chr1	1890153	4754502	AQGI160	AQGI160-BIOMYLD	TO:0000327	Yield	biomass yield	BIOMYLD	No
LOC_Os01g05660.2	Chr1	2698927	2704553	Chr1	1890153	4754502	AQGI162	AQGI162-BIOMYLD	TO:0000327	Yield	biomass yield	BIOMYLD	No
LOC_Os01g05660.2	Chr1	2698927	2704553	Chr1	1890153	4635870	AQCQ029	AQCQ029-GRNB	TO:0000445	Yield	grain number	GRNB	No
LOC_Os01g05660.2	Chr1	2698927	2704553	Chr1	1039086	5558814	AQCF002	AQCF002-SPKNB	TO:0000456	Yield	spikelet number	SPKNB	No
LOC_Os01g05660.2	Chr1	2698927	2704553	Chr1	1039086	5558814	AQCF016	AQCF016-SPKNB	TO:0000456	Yield	spikelet number	SPKNB	No
LOC_Os01g05660.2	Chr1	2698927	2704553	Chr1	1039086	5558814	AQCF028	AQCF028-SPKNB	TO:0000456	Yield	spikelet number	SPKNB	No
LOC_Os01g05660.2	Chr1	2698927	2704553	Chr1	1039086	5558814	AQCF001	AQCF001-FGRNB	TO:0000447	Yield	filled grain number	FGRNB	No
LOC_Os01g05660.2	Chr1	2698927	2704553	Chr1	1039086	5558814	AQCF015	AQCF015-FGRNB	TO:0000447	Yield	filled grain number	FGRNB	No
LOC_Os01g05660.2	Chr1	2698927	2704553	Chr1	1039086	5558814	AQCF027	AQCF027-FGRNB	TO:0000447	Yield	filled grain number	FGRNB	No
LOC_Os01g05660.2	Chr1	2698927	2704553	Chr1	1039086	5558814	AQCF029	AQCF029-TSDWT	TO:0000382	Yield	1000-seed weight	TSDWT	No
LOC_Os01g05660.2	Chr1	2698927	2704553	Chr1	1404695	10491821	AQDY003	AQDY003-PNNB	TO:0000152	Yield	panicle number	PNNB	No
LOC_Os01g05660.2	Chr1	2698927	2704553	Chr1	1404695	10491821	AQDY005	AQDY005-PNNB	TO:0000152	Yield	panicle number	PNNB	No
LOC_Os01g05660.2	Chr1	2698927	2704553	Chr1	1404695	10491821	AQDY008	AQDY008-PNNB	TO:0000152	Yield	panicle number	PNNB	No
LOC_Os01g05660.2	Chr1	2698927	2704553	Chr1	1404695	10491821	AQDY009	AQDY009-PNNB	TO:0000152	Yield	panicle number	PNNB	No
LOC_Os01g05660.2	Chr1	2698927	2704553	Chr1	647235	9821253	CQW1	CQW1-SPKNB	TO:0000456	Yield	spikelet number	SPKNB	No
LOC_Os01g05660.2	Chr1	2698927	2704553	Chr1	647235	15623428	CQN53	CQN53-SPKNB	TO:0000456	Yield	spikelet number	SPKNB	No
LOC_Os01g05660.2	Chr1	2698927	2704553	Chr1	647235	15623428	CQN45	CQN45-PNWT	TO:0000014	Yield	panicle weight	PNWT	No
LOC_Os01g05660.3	Chr1	2698927	2704553	Chr1	1890153	4754502	AQGI160	AQGI160-BIOMYLD	TO:0000327	Yield	biomass yield	BIOMYLD	No
LOC_Os01g05660.3	Chr1	2698927	2704553	Chr1	1890153	4754502	AQGI162	AQGI162-BIOMYLD	TO:0000327	Yield	biomass yield	BIOMYLD	No
LOC_Os01g05660.3	Chr1	2698927	2704553	Chr1	1890153	4635870	AQCQ029	AQCQ029-GRNB	TO:0000445	Yield	grain number	GRNB	No
LOC_Os01g05660.3	Chr1	2698927	2704553	Chr1	1039086	5558814	AQCF002	AQCF002-SPKNB	TO:0000456	Yield	spikelet number	SPKNB	No
LOC_Os01g05660.3	Chr1	2698927	2704553	Chr1	1039086	5558814	AQCF016	AQCF016-SPKNB	TO:0000456	Yield	spikelet number	SPKNB	No
LOC_Os01g05660.3	Chr1	2698927	2704553	Chr1	1039086	5558814	AQCF028	AQCF028-SPKNB	TO:0000456	Yield	spikelet number	SPKNB	No
LOC_Os01g05660.3	Chr1	2698927	2704553	Chr1	1039086	5558814	AQCF001	AQCF001-FGRNB	TO:0000447	Yield	filled grain number	FGRNB	No
LOC_Os01g05660.3	Chr1	2698927	2704553	Chr1	1039086	5558814	AQCF015	AQCF015-FGRNB	TO:0000447	Yield	filled grain number	FGRNB	No
LOC_Os01g05660.3	Chr1	2698927	2704553	Chr1	1039086	5558814	AQCF027	AQCF027-FGRNB	TO:0000447	Yield	filled grain number	FGRNB	No
LOC_Os01g05660.3	Chr1	2698927	2704553	Chr1	1039086	5558814	AQCF029	AQCF029-TSDWT	TO:0000382	Yield	1000-seed weight	TSDWT	No
LOC_Os01g05660.3	Chr1	2698927	2704553	Chr1	1404695	10491821	AQDY003	AQDY003-PNNB	TO:0000152	Yield	panicle number	PNNB	No
LOC_Os01g05660.3	Chr1	2698927	2704553	Chr1	1404695	10491821	AQDY005	AQDY005-PNNB	TO:0000152	Yield	panicle number	PNNB	No
LOC_Os01g05660.3	Chr1	2698927	2704553	Chr1	1404695	10491821	AQDY008	AQDY008-PNNB	TO:0000152	Yield	panicle number	PNNB	No
LOC_Os01g05660.3	Chr1	2698927	2704553	Chr1	1404695	10491821	AQDY009	AQDY009-PNNB	TO:0000152	Yield	panicle number	PNNB	No
LOC_Os01g05660.3	Chr1	2698927	2704553	Chr1	647235	9821253	CQW1	CQW1-SPKNB	TO:0000456	Yield	spikelet number	SPKNB	No
LOC_Os01g05660.3	Chr1	2698927	2704553	Chr1	647235	15623428	CQN53	CQN53-SPKNB	TO:0000456	Yield	spikelet number	SPKNB	No
LOC_Os01g05660.3	Chr1	2698927	2704553	Chr1	647235	15623428	CQN45	CQN45-PNWT	TO:0000014	Yield	panicle weight	PNWT	No
LOC_Os01g05840.1	Chr1	2800435	2803742	Chr1	1890153	4754502	AQGI160	AQGI160-BIOMYLD	TO:0000327	Yield	biomass yield	BIOMYLD	No
LOC_Os01g05840.1	Chr1	2800435	2803742	Chr1	1890153	4754502	AQGI162	AQGI162-BIOMYLD	TO:0000327	Yield	biomass yield	BIOMYLD	No
LOC_Os01g05840.1	Chr1	2800435	2803742	Chr1	1890153	4635870	AQCQ029	AQCQ029-GRNB	TO:0000445	Yield	grain number	GRNB	No
LOC_Os01g05840.1	Chr1	2800435	2803742	Chr1	1039086	5558814	AQCF002	AQCF002-SPKNB	TO:0000456	Yield	spikelet number	SPKNB	No
LOC_Os01g05840.1	Chr1	2800435	2803742	Chr1	1039086	5558814	AQCF016	AQCF016-SPKNB	TO:0000456	Yield	spikelet number	SPKNB	No
LOC_Os01g05840.1	Chr1	2800435	2803742	Chr1	1039086	5558814	AQCF028	AQCF028-SPKNB	TO:0000456	Yield	spikelet number	SPKNB	No
LOC_Os01g05840.1	Chr1	2800435	2803742	Chr1	1039086	5558814	AQCF001	AQCF001-FGRNB	TO:0000447	Yield	filled grain number	FGRNB	No
LOC_Os01g05840.1	Chr1	2800435	2803742	Chr1	1039086	5558814	AQCF015	AQCF015-FGRNB	TO:0000447	Yield	filled grain number	FGRNB	No
LOC_Os01g05840.1	Chr1	2800435	2803742	Chr1	1039086	5558814	AQCF027	AQCF027-FGRNB	TO:0000447	Yield	filled grain number	FGRNB	No
LOC_Os01g05840.1	Chr1	2800435	2803742	Chr1	1039086	5558814	AQCF029	AQCF029-TSDWT	TO:0000382	Yield	1000-seed weight	TSDWT	No
LOC_Os01g05840.1	Chr1	2800435	2803742	Chr1	1404695	10491821	AQDY003	AQDY003-PNNB	TO:0000152	Yield	panicle number	PNNB	No
LOC_Os01g05840.1	Chr1	2800435	2803742	Chr1	1404695	10491821	AQDY005	AQDY005-PNNB	TO:0000152	Yield	panicle number	PNNB	No
LOC_Os01g05840.1	Chr1	2800435	2803742	Chr1	1404695	10491821	AQDY008	AQDY008-PNNB	TO:0000152	Yield	panicle number	PNNB	No
LOC_Os01g05840.1	Chr1	2800435	2803742	Chr1	1404695	10491821	AQDY009	AQDY009-PNNB	TO:0000152	Yield	panicle number	PNNB	No
LOC_Os01g05840.1	Chr1	2800435	2803742	Chr1	647235	9821253	CQW1	CQW1-SPKNB	TO:0000456	Yield	spikelet number	SPKNB	No
LOC_Os01g05840.1	Chr1	2800435	2803742	Chr1	647235	15623428	CQN53	CQN53-SPKNB	TO:0000456	Yield	spikelet number	SPKNB	No
LOC_Os01g05840.1	Chr1	2800435	2803742	Chr1	647235	15623428	CQN45	CQN45-PNWT	TO:0000014	Yield	panicle weight	PNWT	No
LOC_Os01g05840.2	Chr1	2800435	2803742	Chr1	1890153	4754502	AQGI160	AQGI160-BIOMYLD	TO:0000327	Yield	biomass yield	BIOMYLD	No
LOC_Os01g05840.2	Chr1	2800435	2803742	Chr1	1890153	4754502	AQGI162	AQGI162-BIOMYLD	TO:0000327	Yield	biomass yield	BIOMYLD	No
LOC_Os01g05840.2	Chr1	2800435	2803742	Chr1	1890153	4635870	AQCQ029	AQCQ029-GRNB	TO:0000445	Yield	grain number	GRNB	No
LOC_Os01g05840.2	Chr1	2800435	2803742	Chr1	1039086	5558814	AQCF002	AQCF002-SPKNB	TO:0000456	Yield	spikelet number	SPKNB	No
LOC_Os01g05840.2	Chr1	2800435	2803742	Chr1	1039086	5558814	AQCF016	AQCF016-SPKNB	TO:0000456	Yield	spikelet number	SPKNB	No
LOC_Os01g05840.2	Chr1	2800435	2803742	Chr1	1039086	5558814	AQCF028	AQCF028-SPKNB	TO:0000456	Yield	spikelet number	SPKNB	No
LOC_Os01g05840.2	Chr1	2800435	2803742	Chr1	1039086	5558814	AQCF001	AQCF001-FGRNB	TO:0000447	Yield	filled grain number	FGRNB	No
LOC_Os01g05840.2	Chr1	2800435	2803742	Chr1	1039086	5558814	AQCF015	AQCF015-FGRNB	TO:0000447	Yield	filled grain number	FGRNB	No
LOC_Os01g05840.2	Chr1	2800435	2803742	Chr1	1039086	5558814	AQCF027	AQCF027-FGRNB	TO:0000447	Yield	filled grain number	FGRNB	No
LOC_Os01g05840.2	Chr1	2800435	2803742	Chr1	1039086	5558814	AQCF029	AQCF029-TSDWT	TO:0000382	Yield	1000-seed weight	TSDWT	No
LOC_Os01g05840.2	Chr1	2800435	2803742	Chr1	1404695	10491821	AQDY003	AQDY003-PNNB	TO:0000152	Yield	panicle number	PNNB	No
LOC_Os01g05840.2	Chr1	2800435	2803742	Chr1	1404695	10491821	AQDY005	AQDY005-PNNB	TO:0000152	Yield	panicle number	PNNB	No
LOC_Os01g05840.2	Chr1	2800435	2803742	Chr1	1404695	10491821	AQDY008	AQDY008-PNNB	TO:0000152	Yield	panicle number	PNNB	No
LOC_Os01g05840.2	Chr1	2800435	2803742	Chr1	1404695	10491821	AQDY009	AQDY009-PNNB	TO:0000152	Yield	panicle number	PNNB	No
LOC_Os01g05840.2	Chr1	2800435	2803742	Chr1	647235	9821253	CQW1	CQW1-SPKNB	TO:0000456	Yield	spikelet number	SPKNB	No
LOC_Os01g05840.2	Chr1	2800435	2803742	Chr1	647235	15623428	CQN53	CQN53-SPKNB	TO:0000456	Yield	spikelet number	SPKNB	No
LOC_Os01g05840.2	Chr1	2800435	2803742	Chr1	647235	15623428	CQN45	CQN45-PNWT	TO:0000014	Yield	panicle weight	PNWT	No
LOC_Os01g05870.1	Chr1	2810312	2815017	Chr1	1890153	4754502	AQGI160	AQGI160-BIOMYLD	TO:0000327	Yield	biomass yield	BIOMYLD	No
LOC_Os01g05870.1	Chr1	2810312	2815017	Chr1	1890153	4754502	AQGI162	AQGI162-BIOMYLD	TO:0000327	Yield	biomass yield	BIOMYLD	No
LOC_Os01g05870.1	Chr1	2810312	2815017	Chr1	1890153	4635870	AQCQ029	AQCQ029-GRNB	TO:0000445	Yield	grain number	GRNB	No
LOC_Os01g05870.1	Chr1	2810312	2815017	Chr1	1039086	5558814	AQCF002	AQCF002-SPKNB	TO:0000456	Yield	spikelet number	SPKNB	No
LOC_Os01g05870.1	Chr1	2810312	2815017	Chr1	1039086	5558814	AQCF016	AQCF016-SPKNB	TO:0000456	Yield	spikelet number	SPKNB	No
LOC_Os01g05870.1	Chr1	2810312	2815017	Chr1	1039086	5558814	AQCF028	AQCF028-SPKNB	TO:0000456	Yield	spikelet number	SPKNB	No
LOC_Os01g05870.1	Chr1	2810312	2815017	Chr1	1039086	5558814	AQCF001	AQCF001-FGRNB	TO:0000447	Yield	filled grain number	FGRNB	No
LOC_Os01g05870.1	Chr1	2810312	2815017	Chr1	1039086	5558814	AQCF015	AQCF015-FGRNB	TO:0000447	Yield	filled grain number	FGRNB	No
LOC_Os01g05870.1	Chr1	2810312	2815017	Chr1	1039086	5558814	AQCF027	AQCF027-FGRNB	TO:0000447	Yield	filled grain number	FGRNB	No
LOC_Os01g05870.1	Chr1	2810312	2815017	Chr1	1039086	5558814	AQCF029	AQCF029-TSDWT	TO:0000382	Yield	1000-seed weight	TSDWT	No
LOC_Os01g05870.1	Chr1	2810312	2815017	Chr1	1404695	10491821	AQDY003	AQDY003-PNNB	TO:0000152	Yield	panicle number	PNNB	No
LOC_Os01g05870.1	Chr1	2810312	2815017	Chr1	1404695	10491821	AQDY005	AQDY005-PNNB	TO:0000152	Yield	panicle number	PNNB	No
LOC_Os01g05870.1	Chr1	2810312	2815017	Chr1	1404695	10491821	AQDY008	AQDY008-PNNB	TO:0000152	Yield	panicle number	PNNB	No
LOC_Os01g05870.1	Chr1	2810312	2815017	Chr1	1404695	10491821	AQDY009	AQDY009-PNNB	TO:0000152	Yield	panicle number	PNNB	No
LOC_Os01g05870.1	Chr1	2810312	2815017	Chr1	647235	9821253	CQW1	CQW1-SPKNB	TO:0000456	Yield	spikelet number	SPKNB	No
LOC_Os01g05870.1	Chr1	2810312	2815017	Chr1	647235	15623428	CQN53	CQN53-SPKNB	TO:0000456	Yield	spikelet number	SPKNB	No
LOC_Os01g05870.1	Chr1	2810312	2815017	Chr1	647235	15623428	CQN45	CQN45-PNWT	TO:0000014	Yield	panicle weight	PNWT	No
LOC_Os01g05960.1	Chr1	2839933	2843514	Chr1	1890153	4754502	AQGI160	AQGI160-BIOMYLD	TO:0000327	Yield	biomass yield	BIOMYLD	No
LOC_Os01g05960.1	Chr1	2839933	2843514	Chr1	1890153	4754502	AQGI162	AQGI162-BIOMYLD	TO:0000327	Yield	biomass yield	BIOMYLD	No
LOC_Os01g05960.1	Chr1	2839933	2843514	Chr1	1890153	4635870	AQCQ029	AQCQ029-GRNB	TO:0000445	Yield	grain number	GRNB	No
LOC_Os01g05960.1	Chr1	2839933	2843514	Chr1	1039086	5558814	AQCF002	AQCF002-SPKNB	TO:0000456	Yield	spikelet number	SPKNB	No
LOC_Os01g05960.1	Chr1	2839933	2843514	Chr1	1039086	5558814	AQCF016	AQCF016-SPKNB	TO:0000456	Yield	spikelet number	SPKNB	No
LOC_Os01g05960.1	Chr1	2839933	2843514	Chr1	1039086	5558814	AQCF028	AQCF028-SPKNB	TO:0000456	Yield	spikelet number	SPKNB	No
LOC_Os01g05960.1	Chr1	2839933	2843514	Chr1	1039086	5558814	AQCF001	AQCF001-FGRNB	TO:0000447	Yield	filled grain number	FGRNB	No
LOC_Os01g05960.1	Chr1	2839933	2843514	Chr1	1039086	5558814	AQCF015	AQCF015-FGRNB	TO:0000447	Yield	filled grain number	FGRNB	No
LOC_Os01g05960.1	Chr1	2839933	2843514	Chr1	1039086	5558814	AQCF027	AQCF027-FGRNB	TO:0000447	Yield	filled grain number	FGRNB	No
LOC_Os01g05960.1	Chr1	2839933	2843514	Chr1	1039086	5558814	AQCF029	AQCF029-TSDWT	TO:0000382	Yield	1000-seed weight	TSDWT	No
LOC_Os01g05960.1	Chr1	2839933	2843514	Chr1	1404695	10491821	AQDY003	AQDY003-PNNB	TO:0000152	Yield	panicle number	PNNB	No
LOC_Os01g05960.1	Chr1	2839933	2843514	Chr1	1404695	10491821	AQDY005	AQDY005-PNNB	TO:0000152	Yield	panicle number	PNNB	No
LOC_Os01g05960.1	Chr1	2839933	2843514	Chr1	1404695	10491821	AQDY008	AQDY008-PNNB	TO:0000152	Yield	panicle number	PNNB	No
LOC_Os01g05960.1	Chr1	2839933	2843514	Chr1	1404695	10491821	AQDY009	AQDY009-PNNB	TO:0000152	Yield	panicle number	PNNB	No
LOC_Os01g05960.1	Chr1	2839933	2843514	Chr1	647235	9821253	CQW1	CQW1-SPKNB	TO:0000456	Yield	spikelet number	SPKNB	No
LOC_Os01g05960.1	Chr1	2839933	2843514	Chr1	2819089	42413852	CQN49	CQN49-SPKNB	TO:0000456	Yield	spikelet number	SPKNB	No
LOC_Os01g05960.1	Chr1	2839933	2843514	Chr1	647235	15623428	CQN53	CQN53-SPKNB	TO:0000456	Yield	spikelet number	SPKNB	No
LOC_Os01g05960.1	Chr1	2839933	2843514	Chr1	647235	15623428	CQN45	CQN45-PNWT	TO:0000014	Yield	panicle weight	PNWT	No
LOC_Os01g06240.1	Chr1	2962421	2964917	Chr1	1890153	4754502	AQGI160	AQGI160-BIOMYLD	TO:0000327	Yield	biomass yield	BIOMYLD	No
LOC_Os01g06240.1	Chr1	2962421	2964917	Chr1	1890153	4754502	AQGI162	AQGI162-BIOMYLD	TO:0000327	Yield	biomass yield	BIOMYLD	No
LOC_Os01g06240.1	Chr1	2962421	2964917	Chr1	1890153	4635870	AQCQ029	AQCQ029-GRNB	TO:0000445	Yield	grain number	GRNB	No
LOC_Os01g06240.1	Chr1	2962421	2964917	Chr1	1039086	5558814	AQCF002	AQCF002-SPKNB	TO:0000456	Yield	spikelet number	SPKNB	No
LOC_Os01g06240.1	Chr1	2962421	2964917	Chr1	1039086	5558814	AQCF016	AQCF016-SPKNB	TO:0000456	Yield	spikelet number	SPKNB	No
LOC_Os01g06240.1	Chr1	2962421	2964917	Chr1	1039086	5558814	AQCF028	AQCF028-SPKNB	TO:0000456	Yield	spikelet number	SPKNB	No
LOC_Os01g06240.1	Chr1	2962421	2964917	Chr1	1039086	5558814	AQCF001	AQCF001-FGRNB	TO:0000447	Yield	filled grain number	FGRNB	No
LOC_Os01g06240.1	Chr1	2962421	2964917	Chr1	1039086	5558814	AQCF015	AQCF015-FGRNB	TO:0000447	Yield	filled grain number	FGRNB	No
LOC_Os01g06240.1	Chr1	2962421	2964917	Chr1	1039086	5558814	AQCF027	AQCF027-FGRNB	TO:0000447	Yield	filled grain number	FGRNB	No
LOC_Os01g06240.1	Chr1	2962421	2964917	Chr1	1039086	5558814	AQCF029	AQCF029-TSDWT	TO:0000382	Yield	1000-seed weight	TSDWT	No
LOC_Os01g06240.1	Chr1	2962421	2964917	Chr1	1404695	10491821	AQDY003	AQDY003-PNNB	TO:0000152	Yield	panicle number	PNNB	No
LOC_Os01g06240.1	Chr1	2962421	2964917	Chr1	1404695	10491821	AQDY005	AQDY005-PNNB	TO:0000152	Yield	panicle number	PNNB	No
LOC_Os01g06240.1	Chr1	2962421	2964917	Chr1	1404695	10491821	AQDY008	AQDY008-PNNB	TO:0000152	Yield	panicle number	PNNB	No
LOC_Os01g06240.1	Chr1	2962421	2964917	Chr1	1404695	10491821	AQDY009	AQDY009-PNNB	TO:0000152	Yield	panicle number	PNNB	No
LOC_Os01g06240.1	Chr1	2962421	2964917	Chr1	647235	9821253	CQW1	CQW1-SPKNB	TO:0000456	Yield	spikelet number	SPKNB	No
LOC_Os01g06240.1	Chr1	2962421	2964917	Chr1	2819089	42413852	CQN49	CQN49-SPKNB	TO:0000456	Yield	spikelet number	SPKNB	No
LOC_Os01g06240.1	Chr1	2962421	2964917	Chr1	647235	15623428	CQN53	CQN53-SPKNB	TO:0000456	Yield	spikelet number	SPKNB	No
LOC_Os01g06240.1	Chr1	2962421	2964917	Chr1	647235	15623428	CQN45	CQN45-PNWT	TO:0000014	Yield	panicle weight	PNWT	No
LOC_Os01g06310.1	Chr1	2999575	3001204	Chr1	1890153	4754502	AQGI160	AQGI160-BIOMYLD	TO:0000327	Yield	biomass yield	BIOMYLD	No
LOC_Os01g06310.1	Chr1	2999575	3001204	Chr1	1890153	4754502	AQGI162	AQGI162-BIOMYLD	TO:0000327	Yield	biomass yield	BIOMYLD	No
LOC_Os01g06310.1	Chr1	2999575	3001204	Chr1	1890153	4635870	AQCQ029	AQCQ029-GRNB	TO:0000445	Yield	grain number	GRNB	No
LOC_Os01g06310.1	Chr1	2999575	3001204	Chr1	1039086	5558814	AQCF002	AQCF002-SPKNB	TO:0000456	Yield	spikelet number	SPKNB	No
LOC_Os01g06310.1	Chr1	2999575	3001204	Chr1	1039086	5558814	AQCF016	AQCF016-SPKNB	TO:0000456	Yield	spikelet number	SPKNB	No
LOC_Os01g06310.1	Chr1	2999575	3001204	Chr1	1039086	5558814	AQCF028	AQCF028-SPKNB	TO:0000456	Yield	spikelet number	SPKNB	No
LOC_Os01g06310.1	Chr1	2999575	3001204	Chr1	1039086	5558814	AQCF001	AQCF001-FGRNB	TO:0000447	Yield	filled grain number	FGRNB	No
LOC_Os01g06310.1	Chr1	2999575	3001204	Chr1	1039086	5558814	AQCF015	AQCF015-FGRNB	TO:0000447	Yield	filled grain number	FGRNB	No
LOC_Os01g06310.1	Chr1	2999575	3001204	Chr1	1039086	5558814	AQCF027	AQCF027-FGRNB	TO:0000447	Yield	filled grain number	FGRNB	No
LOC_Os01g06310.1	Chr1	2999575	3001204	Chr1	1039086	5558814	AQCF029	AQCF029-TSDWT	TO:0000382	Yield	1000-seed weight	TSDWT	No
LOC_Os01g06310.1	Chr1	2999575	3001204	Chr1	1404695	10491821	AQDY003	AQDY003-PNNB	TO:0000152	Yield	panicle number	PNNB	No
LOC_Os01g06310.1	Chr1	2999575	3001204	Chr1	1404695	10491821	AQDY005	AQDY005-PNNB	TO:0000152	Yield	panicle number	PNNB	No
LOC_Os01g06310.1	Chr1	2999575	3001204	Chr1	1404695	10491821	AQDY008	AQDY008-PNNB	TO:0000152	Yield	panicle number	PNNB	No
LOC_Os01g06310.1	Chr1	2999575	3001204	Chr1	1404695	10491821	AQDY009	AQDY009-PNNB	TO:0000152	Yield	panicle number	PNNB	No
LOC_Os01g06310.1	Chr1	2999575	3001204	Chr1	647235	9821253	CQW1	CQW1-SPKNB	TO:0000456	Yield	spikelet number	SPKNB	No
LOC_Os01g06310.1	Chr1	2999575	3001204	Chr1	2819089	42413852	CQN49	CQN49-SPKNB	TO:0000456	Yield	spikelet number	SPKNB	No
LOC_Os01g06310.1	Chr1	2999575	3001204	Chr1	647235	15623428	CQN53	CQN53-SPKNB	TO:0000456	Yield	spikelet number	SPKNB	No
LOC_Os01g06310.1	Chr1	2999575	3001204	Chr1	647235	15623428	CQN45	CQN45-PNWT	TO:0000014	Yield	panicle weight	PNWT	No
LOC_Os01g06510.1	Chr1	3060993	3066189	Chr1	1890153	4754502	AQGI160	AQGI160-BIOMYLD	TO:0000327	Yield	biomass yield	BIOMYLD	No
LOC_Os01g06510.1	Chr1	3060993	3066189	Chr1	1890153	4754502	AQGI162	AQGI162-BIOMYLD	TO:0000327	Yield	biomass yield	BIOMYLD	No
LOC_Os01g06510.1	Chr1	3060993	3066189	Chr1	1890153	4635870	AQCQ029	AQCQ029-GRNB	TO:0000445	Yield	grain number	GRNB	No
LOC_Os01g06510.1	Chr1	3060993	3066189	Chr1	1039086	5558814	AQCF002	AQCF002-SPKNB	TO:0000456	Yield	spikelet number	SPKNB	No
LOC_Os01g06510.1	Chr1	3060993	3066189	Chr1	1039086	5558814	AQCF016	AQCF016-SPKNB	TO:0000456	Yield	spikelet number	SPKNB	No
LOC_Os01g06510.1	Chr1	3060993	3066189	Chr1	1039086	5558814	AQCF028	AQCF028-SPKNB	TO:0000456	Yield	spikelet number	SPKNB	No
LOC_Os01g06510.1	Chr1	3060993	3066189	Chr1	1039086	5558814	AQCF001	AQCF001-FGRNB	TO:0000447	Yield	filled grain number	FGRNB	No
LOC_Os01g06510.1	Chr1	3060993	3066189	Chr1	1039086	5558814	AQCF015	AQCF015-FGRNB	TO:0000447	Yield	filled grain number	FGRNB	No
LOC_Os01g06510.1	Chr1	3060993	3066189	Chr1	1039086	5558814	AQCF027	AQCF027-FGRNB	TO:0000447	Yield	filled grain number	FGRNB	No
LOC_Os01g06510.1	Chr1	3060993	3066189	Chr1	1039086	5558814	AQCF029	AQCF029-TSDWT	TO:0000382	Yield	1000-seed weight	TSDWT	No
LOC_Os01g06510.1	Chr1	3060993	3066189	Chr1	1404695	10491821	AQDY003	AQDY003-PNNB	TO:0000152	Yield	panicle number	PNNB	No
LOC_Os01g06510.1	Chr1	3060993	3066189	Chr1	1404695	10491821	AQDY005	AQDY005-PNNB	TO:0000152	Yield	panicle number	PNNB	No
LOC_Os01g06510.1	Chr1	3060993	3066189	Chr1	1404695	10491821	AQDY008	AQDY008-PNNB	TO:0000152	Yield	panicle number	PNNB	No
LOC_Os01g06510.1	Chr1	3060993	3066189	Chr1	1404695	10491821	AQDY009	AQDY009-PNNB	TO:0000152	Yield	panicle number	PNNB	No
LOC_Os01g06510.1	Chr1	3060993	3066189	Chr1	647235	9821253	CQW1	CQW1-SPKNB	TO:0000456	Yield	spikelet number	SPKNB	No
LOC_Os01g06510.1	Chr1	3060993	3066189	Chr1	3050029	10491821	AQBK030	AQBK030-SPKNB	TO:0000456	Yield	spikelet number	SPKNB	No
LOC_Os01g06510.1	Chr1	3060993	3066189	Chr1	2819089	42413852	CQN49	CQN49-SPKNB	TO:0000456	Yield	spikelet number	SPKNB	No
LOC_Os01g06510.1	Chr1	3060993	3066189	Chr1	647235	15623428	CQN53	CQN53-SPKNB	TO:0000456	Yield	spikelet number	SPKNB	No
LOC_Os01g06510.1	Chr1	3060993	3066189	Chr1	647235	15623428	CQN45	CQN45-PNWT	TO:0000014	Yield	panicle weight	PNWT	No
LOC_Os01g06600.1	Chr1	3108116	3113963	Chr1	1890153	4754502	AQGI160	AQGI160-BIOMYLD	TO:0000327	Yield	biomass yield	BIOMYLD	No
LOC_Os01g06600.1	Chr1	3108116	3113963	Chr1	1890153	4754502	AQGI162	AQGI162-BIOMYLD	TO:0000327	Yield	biomass yield	BIOMYLD	No
LOC_Os01g06600.1	Chr1	3108116	3113963	Chr1	1890153	4635870	AQCQ029	AQCQ029-GRNB	TO:0000445	Yield	grain number	GRNB	No
LOC_Os01g06600.1	Chr1	3108116	3113963	Chr1	1039086	5558814	AQCF002	AQCF002-SPKNB	TO:0000456	Yield	spikelet number	SPKNB	No
LOC_Os01g06600.1	Chr1	3108116	3113963	Chr1	1039086	5558814	AQCF016	AQCF016-SPKNB	TO:0000456	Yield	spikelet number	SPKNB	No
LOC_Os01g06600.1	Chr1	3108116	3113963	Chr1	1039086	5558814	AQCF028	AQCF028-SPKNB	TO:0000456	Yield	spikelet number	SPKNB	No
LOC_Os01g06600.1	Chr1	3108116	3113963	Chr1	1039086	5558814	AQCF001	AQCF001-FGRNB	TO:0000447	Yield	filled grain number	FGRNB	No
LOC_Os01g06600.1	Chr1	3108116	3113963	Chr1	1039086	5558814	AQCF015	AQCF015-FGRNB	TO:0000447	Yield	filled grain number	FGRNB	No
LOC_Os01g06600.1	Chr1	3108116	3113963	Chr1	1039086	5558814	AQCF027	AQCF027-FGRNB	TO:0000447	Yield	filled grain number	FGRNB	No
LOC_Os01g06600.1	Chr1	3108116	3113963	Chr1	1039086	5558814	AQCF029	AQCF029-TSDWT	TO:0000382	Yield	1000-seed weight	TSDWT	No
LOC_Os01g06600.1	Chr1	3108116	3113963	Chr1	1404695	10491821	AQDY003	AQDY003-PNNB	TO:0000152	Yield	panicle number	PNNB	No
LOC_Os01g06600.1	Chr1	3108116	3113963	Chr1	1404695	10491821	AQDY005	AQDY005-PNNB	TO:0000152	Yield	panicle number	PNNB	No
LOC_Os01g06600.1	Chr1	3108116	3113963	Chr1	1404695	10491821	AQDY008	AQDY008-PNNB	TO:0000152	Yield	panicle number	PNNB	No
LOC_Os01g06600.1	Chr1	3108116	3113963	Chr1	1404695	10491821	AQDY009	AQDY009-PNNB	TO:0000152	Yield	panicle number	PNNB	No
LOC_Os01g06600.1	Chr1	3108116	3113963	Chr1	647235	9821253	CQW1	CQW1-SPKNB	TO:0000456	Yield	spikelet number	SPKNB	No
LOC_Os01g06600.1	Chr1	3108116	3113963	Chr1	3050029	10491821	AQBK030	AQBK030-SPKNB	TO:0000456	Yield	spikelet number	SPKNB	No
LOC_Os01g06600.1	Chr1	3108116	3113963	Chr1	2819089	42413852	CQN49	CQN49-SPKNB	TO:0000456	Yield	spikelet number	SPKNB	No
LOC_Os01g06600.1	Chr1	3108116	3113963	Chr1	647235	15623428	CQN53	CQN53-SPKNB	TO:0000456	Yield	spikelet number	SPKNB	No
LOC_Os01g06600.1	Chr1	3108116	3113963	Chr1	647235	15623428	CQN45	CQN45-PNWT	TO:0000014	Yield	panicle weight	PNWT	No
LOC_Os01g06600.2	Chr1	3108116	3113963	Chr1	1890153	4754502	AQGI160	AQGI160-BIOMYLD	TO:0000327	Yield	biomass yield	BIOMYLD	No
LOC_Os01g06600.2	Chr1	3108116	3113963	Chr1	1890153	4754502	AQGI162	AQGI162-BIOMYLD	TO:0000327	Yield	biomass yield	BIOMYLD	No
LOC_Os01g06600.2	Chr1	3108116	3113963	Chr1	1890153	4635870	AQCQ029	AQCQ029-GRNB	TO:0000445	Yield	grain number	GRNB	No
LOC_Os01g06600.2	Chr1	3108116	3113963	Chr1	1039086	5558814	AQCF002	AQCF002-SPKNB	TO:0000456	Yield	spikelet number	SPKNB	No
LOC_Os01g06600.2	Chr1	3108116	3113963	Chr1	1039086	5558814	AQCF016	AQCF016-SPKNB	TO:0000456	Yield	spikelet number	SPKNB	No
LOC_Os01g06600.2	Chr1	3108116	3113963	Chr1	1039086	5558814	AQCF028	AQCF028-SPKNB	TO:0000456	Yield	spikelet number	SPKNB	No
LOC_Os01g06600.2	Chr1	3108116	3113963	Chr1	1039086	5558814	AQCF001	AQCF001-FGRNB	TO:0000447	Yield	filled grain number	FGRNB	No
LOC_Os01g06600.2	Chr1	3108116	3113963	Chr1	1039086	5558814	AQCF015	AQCF015-FGRNB	TO:0000447	Yield	filled grain number	FGRNB	No
LOC_Os01g06600.2	Chr1	3108116	3113963	Chr1	1039086	5558814	AQCF027	AQCF027-FGRNB	TO:0000447	Yield	filled grain number	FGRNB	No
LOC_Os01g06600.2	Chr1	3108116	3113963	Chr1	1039086	5558814	AQCF029	AQCF029-TSDWT	TO:0000382	Yield	1000-seed weight	TSDWT	No
LOC_Os01g06600.2	Chr1	3108116	3113963	Chr1	1404695	10491821	AQDY003	AQDY003-PNNB	TO:0000152	Yield	panicle number	PNNB	No
LOC_Os01g06600.2	Chr1	3108116	3113963	Chr1	1404695	10491821	AQDY005	AQDY005-PNNB	TO:0000152	Yield	panicle number	PNNB	No
LOC_Os01g06600.2	Chr1	3108116	3113963	Chr1	1404695	10491821	AQDY008	AQDY008-PNNB	TO:0000152	Yield	panicle number	PNNB	No
LOC_Os01g06600.2	Chr1	3108116	3113963	Chr1	1404695	10491821	AQDY009	AQDY009-PNNB	TO:0000152	Yield	panicle number	PNNB	No
LOC_Os01g06600.2	Chr1	3108116	3113963	Chr1	647235	9821253	CQW1	CQW1-SPKNB	TO:0000456	Yield	spikelet number	SPKNB	No
LOC_Os01g06600.2	Chr1	3108116	3113963	Chr1	3050029	10491821	AQBK030	AQBK030-SPKNB	TO:0000456	Yield	spikelet number	SPKNB	No
LOC_Os01g06600.2	Chr1	3108116	3113963	Chr1	2819089	42413852	CQN49	CQN49-SPKNB	TO:0000456	Yield	spikelet number	SPKNB	No
LOC_Os01g06600.2	Chr1	3108116	3113963	Chr1	647235	15623428	CQN53	CQN53-SPKNB	TO:0000456	Yield	spikelet number	SPKNB	No
LOC_Os01g06600.2	Chr1	3108116	3113963	Chr1	647235	15623428	CQN45	CQN45-PNWT	TO:0000014	Yield	panicle weight	PNWT	No
LOC_Os01g06640.1	Chr1	3128991	3130722	Chr1	1890153	4754502	AQGI160	AQGI160-BIOMYLD	TO:0000327	Yield	biomass yield	BIOMYLD	No
LOC_Os01g06640.1	Chr1	3128991	3130722	Chr1	1890153	4754502	AQGI162	AQGI162-BIOMYLD	TO:0000327	Yield	biomass yield	BIOMYLD	No
LOC_Os01g06640.1	Chr1	3128991	3130722	Chr1	1890153	4635870	AQCQ029	AQCQ029-GRNB	TO:0000445	Yield	grain number	GRNB	No
LOC_Os01g06640.1	Chr1	3128991	3130722	Chr1	1039086	5558814	AQCF002	AQCF002-SPKNB	TO:0000456	Yield	spikelet number	SPKNB	No
LOC_Os01g06640.1	Chr1	3128991	3130722	Chr1	1039086	5558814	AQCF016	AQCF016-SPKNB	TO:0000456	Yield	spikelet number	SPKNB	No
LOC_Os01g06640.1	Chr1	3128991	3130722	Chr1	1039086	5558814	AQCF028	AQCF028-SPKNB	TO:0000456	Yield	spikelet number	SPKNB	No
LOC_Os01g06640.1	Chr1	3128991	3130722	Chr1	1039086	5558814	AQCF001	AQCF001-FGRNB	TO:0000447	Yield	filled grain number	FGRNB	No
LOC_Os01g06640.1	Chr1	3128991	3130722	Chr1	1039086	5558814	AQCF015	AQCF015-FGRNB	TO:0000447	Yield	filled grain number	FGRNB	No
LOC_Os01g06640.1	Chr1	3128991	3130722	Chr1	1039086	5558814	AQCF027	AQCF027-FGRNB	TO:0000447	Yield	filled grain number	FGRNB	No
LOC_Os01g06640.1	Chr1	3128991	3130722	Chr1	1039086	5558814	AQCF029	AQCF029-TSDWT	TO:0000382	Yield	1000-seed weight	TSDWT	No
LOC_Os01g06640.1	Chr1	3128991	3130722	Chr1	1404695	10491821	AQDY003	AQDY003-PNNB	TO:0000152	Yield	panicle number	PNNB	No
LOC_Os01g06640.1	Chr1	3128991	3130722	Chr1	1404695	10491821	AQDY005	AQDY005-PNNB	TO:0000152	Yield	panicle number	PNNB	No
LOC_Os01g06640.1	Chr1	3128991	3130722	Chr1	1404695	10491821	AQDY008	AQDY008-PNNB	TO:0000152	Yield	panicle number	PNNB	No
LOC_Os01g06640.1	Chr1	3128991	3130722	Chr1	1404695	10491821	AQDY009	AQDY009-PNNB	TO:0000152	Yield	panicle number	PNNB	No
LOC_Os01g06640.1	Chr1	3128991	3130722	Chr1	647235	9821253	CQW1	CQW1-SPKNB	TO:0000456	Yield	spikelet number	SPKNB	No
LOC_Os01g06640.1	Chr1	3128991	3130722	Chr1	3050029	10491821	AQBK030	AQBK030-SPKNB	TO:0000456	Yield	spikelet number	SPKNB	No
LOC_Os01g06640.1	Chr1	3128991	3130722	Chr1	2819089	42413852	CQN49	CQN49-SPKNB	TO:0000456	Yield	spikelet number	SPKNB	No
LOC_Os01g06640.1	Chr1	3128991	3130722	Chr1	647235	15623428	CQN53	CQN53-SPKNB	TO:0000456	Yield	spikelet number	SPKNB	No
LOC_Os01g06640.1	Chr1	3128991	3130722	Chr1	647235	15623428	CQN45	CQN45-PNWT	TO:0000014	Yield	panicle weight	PNWT	No
LOC_Os01g06640.2	Chr1	3128991	3130722	Chr1	1890153	4754502	AQGI160	AQGI160-BIOMYLD	TO:0000327	Yield	biomass yield	BIOMYLD	No
LOC_Os01g06640.2	Chr1	3128991	3130722	Chr1	1890153	4754502	AQGI162	AQGI162-BIOMYLD	TO:0000327	Yield	biomass yield	BIOMYLD	No
LOC_Os01g06640.2	Chr1	3128991	3130722	Chr1	1890153	4635870	AQCQ029	AQCQ029-GRNB	TO:0000445	Yield	grain number	GRNB	No
LOC_Os01g06640.2	Chr1	3128991	3130722	Chr1	1039086	5558814	AQCF002	AQCF002-SPKNB	TO:0000456	Yield	spikelet number	SPKNB	No
LOC_Os01g06640.2	Chr1	3128991	3130722	Chr1	1039086	5558814	AQCF016	AQCF016-SPKNB	TO:0000456	Yield	spikelet number	SPKNB	No
LOC_Os01g06640.2	Chr1	3128991	3130722	Chr1	1039086	5558814	AQCF028	AQCF028-SPKNB	TO:0000456	Yield	spikelet number	SPKNB	No
LOC_Os01g06640.2	Chr1	3128991	3130722	Chr1	1039086	5558814	AQCF001	AQCF001-FGRNB	TO:0000447	Yield	filled grain number	FGRNB	No
LOC_Os01g06640.2	Chr1	3128991	3130722	Chr1	1039086	5558814	AQCF015	AQCF015-FGRNB	TO:0000447	Yield	filled grain number	FGRNB	No
LOC_Os01g06640.2	Chr1	3128991	3130722	Chr1	1039086	5558814	AQCF027	AQCF027-FGRNB	TO:0000447	Yield	filled grain number	FGRNB	No
LOC_Os01g06640.2	Chr1	3128991	3130722	Chr1	1039086	5558814	AQCF029	AQCF029-TSDWT	TO:0000382	Yield	1000-seed weight	TSDWT	No
LOC_Os01g06640.2	Chr1	3128991	3130722	Chr1	1404695	10491821	AQDY003	AQDY003-PNNB	TO:0000152	Yield	panicle number	PNNB	No
LOC_Os01g06640.2	Chr1	3128991	3130722	Chr1	1404695	10491821	AQDY005	AQDY005-PNNB	TO:0000152	Yield	panicle number	PNNB	No
LOC_Os01g06640.2	Chr1	3128991	3130722	Chr1	1404695	10491821	AQDY008	AQDY008-PNNB	TO:0000152	Yield	panicle number	PNNB	No
LOC_Os01g06640.2	Chr1	3128991	3130722	Chr1	1404695	10491821	AQDY009	AQDY009-PNNB	TO:0000152	Yield	panicle number	PNNB	No
LOC_Os01g06640.2	Chr1	3128991	3130722	Chr1	647235	9821253	CQW1	CQW1-SPKNB	TO:0000456	Yield	spikelet number	SPKNB	No
LOC_Os01g06640.2	Chr1	3128991	3130722	Chr1	3050029	10491821	AQBK030	AQBK030-SPKNB	TO:0000456	Yield	spikelet number	SPKNB	No
LOC_Os01g06640.2	Chr1	3128991	3130722	Chr1	2819089	42413852	CQN49	CQN49-SPKNB	TO:0000456	Yield	spikelet number	SPKNB	No
LOC_Os01g06640.2	Chr1	3128991	3130722	Chr1	647235	15623428	CQN53	CQN53-SPKNB	TO:0000456	Yield	spikelet number	SPKNB	No
LOC_Os01g06640.2	Chr1	3128991	3130722	Chr1	647235	15623428	CQN45	CQN45-PNWT	TO:0000014	Yield	panicle weight	PNWT	No
LOC_Os01g06640.3	Chr1	3128991	3130722	Chr1	1890153	4754502	AQGI160	AQGI160-BIOMYLD	TO:0000327	Yield	biomass yield	BIOMYLD	No
LOC_Os01g06640.3	Chr1	3128991	3130722	Chr1	1890153	4754502	AQGI162	AQGI162-BIOMYLD	TO:0000327	Yield	biomass yield	BIOMYLD	No
LOC_Os01g06640.3	Chr1	3128991	3130722	Chr1	1890153	4635870	AQCQ029	AQCQ029-GRNB	TO:0000445	Yield	grain number	GRNB	No
LOC_Os01g06640.3	Chr1	3128991	3130722	Chr1	1039086	5558814	AQCF002	AQCF002-SPKNB	TO:0000456	Yield	spikelet number	SPKNB	No
LOC_Os01g06640.3	Chr1	3128991	3130722	Chr1	1039086	5558814	AQCF016	AQCF016-SPKNB	TO:0000456	Yield	spikelet number	SPKNB	No
LOC_Os01g06640.3	Chr1	3128991	3130722	Chr1	1039086	5558814	AQCF028	AQCF028-SPKNB	TO:0000456	Yield	spikelet number	SPKNB	No
LOC_Os01g06640.3	Chr1	3128991	3130722	Chr1	1039086	5558814	AQCF001	AQCF001-FGRNB	TO:0000447	Yield	filled grain number	FGRNB	No
LOC_Os01g06640.3	Chr1	3128991	3130722	Chr1	1039086	5558814	AQCF015	AQCF015-FGRNB	TO:0000447	Yield	filled grain number	FGRNB	No
LOC_Os01g06640.3	Chr1	3128991	3130722	Chr1	1039086	5558814	AQCF027	AQCF027-FGRNB	TO:0000447	Yield	filled grain number	FGRNB	No
LOC_Os01g06640.3	Chr1	3128991	3130722	Chr1	1039086	5558814	AQCF029	AQCF029-TSDWT	TO:0000382	Yield	1000-seed weight	TSDWT	No
LOC_Os01g06640.3	Chr1	3128991	3130722	Chr1	1404695	10491821	AQDY003	AQDY003-PNNB	TO:0000152	Yield	panicle number	PNNB	No
LOC_Os01g06640.3	Chr1	3128991	3130722	Chr1	1404695	10491821	AQDY005	AQDY005-PNNB	TO:0000152	Yield	panicle number	PNNB	No
LOC_Os01g06640.3	Chr1	3128991	3130722	Chr1	1404695	10491821	AQDY008	AQDY008-PNNB	TO:0000152	Yield	panicle number	PNNB	No
LOC_Os01g06640.3	Chr1	3128991	3130722	Chr1	1404695	10491821	AQDY009	AQDY009-PNNB	TO:0000152	Yield	panicle number	PNNB	No
LOC_Os01g06640.3	Chr1	3128991	3130722	Chr1	647235	9821253	CQW1	CQW1-SPKNB	TO:0000456	Yield	spikelet number	SPKNB	No
LOC_Os01g06640.3	Chr1	3128991	3130722	Chr1	3050029	10491821	AQBK030	AQBK030-SPKNB	TO:0000456	Yield	spikelet number	SPKNB	No
LOC_Os01g06640.3	Chr1	3128991	3130722	Chr1	2819089	42413852	CQN49	CQN49-SPKNB	TO:0000456	Yield	spikelet number	SPKNB	No
LOC_Os01g06640.3	Chr1	3128991	3130722	Chr1	647235	15623428	CQN53	CQN53-SPKNB	TO:0000456	Yield	spikelet number	SPKNB	No
LOC_Os01g06640.3	Chr1	3128991	3130722	Chr1	647235	15623428	CQN45	CQN45-PNWT	TO:0000014	Yield	panicle weight	PNWT	No
LOC_Os01g06660.1	Chr1	3136103	3140217	Chr1	1890153	4754502	AQGI160	AQGI160-BIOMYLD	TO:0000327	Yield	biomass yield	BIOMYLD	No
LOC_Os01g06660.1	Chr1	3136103	3140217	Chr1	1890153	4754502	AQGI162	AQGI162-BIOMYLD	TO:0000327	Yield	biomass yield	BIOMYLD	No
LOC_Os01g06660.1	Chr1	3136103	3140217	Chr1	1890153	4635870	AQCQ029	AQCQ029-GRNB	TO:0000445	Yield	grain number	GRNB	No
LOC_Os01g06660.1	Chr1	3136103	3140217	Chr1	1039086	5558814	AQCF002	AQCF002-SPKNB	TO:0000456	Yield	spikelet number	SPKNB	No
LOC_Os01g06660.1	Chr1	3136103	3140217	Chr1	1039086	5558814	AQCF016	AQCF016-SPKNB	TO:0000456	Yield	spikelet number	SPKNB	No
LOC_Os01g06660.1	Chr1	3136103	3140217	Chr1	1039086	5558814	AQCF028	AQCF028-SPKNB	TO:0000456	Yield	spikelet number	SPKNB	No
LOC_Os01g06660.1	Chr1	3136103	3140217	Chr1	1039086	5558814	AQCF001	AQCF001-FGRNB	TO:0000447	Yield	filled grain number	FGRNB	No
LOC_Os01g06660.1	Chr1	3136103	3140217	Chr1	1039086	5558814	AQCF015	AQCF015-FGRNB	TO:0000447	Yield	filled grain number	FGRNB	No
LOC_Os01g06660.1	Chr1	3136103	3140217	Chr1	1039086	5558814	AQCF027	AQCF027-FGRNB	TO:0000447	Yield	filled grain number	FGRNB	No
LOC_Os01g06660.1	Chr1	3136103	3140217	Chr1	1039086	5558814	AQCF029	AQCF029-TSDWT	TO:0000382	Yield	1000-seed weight	TSDWT	No
LOC_Os01g06660.1	Chr1	3136103	3140217	Chr1	1404695	10491821	AQDY003	AQDY003-PNNB	TO:0000152	Yield	panicle number	PNNB	No
LOC_Os01g06660.1	Chr1	3136103	3140217	Chr1	1404695	10491821	AQDY005	AQDY005-PNNB	TO:0000152	Yield	panicle number	PNNB	No
LOC_Os01g06660.1	Chr1	3136103	3140217	Chr1	1404695	10491821	AQDY008	AQDY008-PNNB	TO:0000152	Yield	panicle number	PNNB	No
LOC_Os01g06660.1	Chr1	3136103	3140217	Chr1	1404695	10491821	AQDY009	AQDY009-PNNB	TO:0000152	Yield	panicle number	PNNB	No
LOC_Os01g06660.1	Chr1	3136103	3140217	Chr1	647235	9821253	CQW1	CQW1-SPKNB	TO:0000456	Yield	spikelet number	SPKNB	No
LOC_Os01g06660.1	Chr1	3136103	3140217	Chr1	3050029	10491821	AQBK030	AQBK030-SPKNB	TO:0000456	Yield	spikelet number	SPKNB	No
LOC_Os01g06660.1	Chr1	3136103	3140217	Chr1	2819089	42413852	CQN49	CQN49-SPKNB	TO:0000456	Yield	spikelet number	SPKNB	No
LOC_Os01g06660.1	Chr1	3136103	3140217	Chr1	647235	15623428	CQN53	CQN53-SPKNB	TO:0000456	Yield	spikelet number	SPKNB	No
LOC_Os01g06660.1	Chr1	3136103	3140217	Chr1	647235	15623428	CQN45	CQN45-PNWT	TO:0000014	Yield	panicle weight	PNWT	No
LOC_Os01g06670.1	Chr1	3143600	3146812	Chr1	1890153	4754502	AQGI160	AQGI160-BIOMYLD	TO:0000327	Yield	biomass yield	BIOMYLD	No
LOC_Os01g06670.1	Chr1	3143600	3146812	Chr1	1890153	4754502	AQGI162	AQGI162-BIOMYLD	TO:0000327	Yield	biomass yield	BIOMYLD	No
LOC_Os01g06670.1	Chr1	3143600	3146812	Chr1	1890153	4635870	AQCQ029	AQCQ029-GRNB	TO:0000445	Yield	grain number	GRNB	No
LOC_Os01g06670.1	Chr1	3143600	3146812	Chr1	1039086	5558814	AQCF002	AQCF002-SPKNB	TO:0000456	Yield	spikelet number	SPKNB	No
LOC_Os01g06670.1	Chr1	3143600	3146812	Chr1	1039086	5558814	AQCF016	AQCF016-SPKNB	TO:0000456	Yield	spikelet number	SPKNB	No
LOC_Os01g06670.1	Chr1	3143600	3146812	Chr1	1039086	5558814	AQCF028	AQCF028-SPKNB	TO:0000456	Yield	spikelet number	SPKNB	No
LOC_Os01g06670.1	Chr1	3143600	3146812	Chr1	1039086	5558814	AQCF001	AQCF001-FGRNB	TO:0000447	Yield	filled grain number	FGRNB	No
LOC_Os01g06670.1	Chr1	3143600	3146812	Chr1	1039086	5558814	AQCF015	AQCF015-FGRNB	TO:0000447	Yield	filled grain number	FGRNB	No
LOC_Os01g06670.1	Chr1	3143600	3146812	Chr1	1039086	5558814	AQCF027	AQCF027-FGRNB	TO:0000447	Yield	filled grain number	FGRNB	No
LOC_Os01g06670.1	Chr1	3143600	3146812	Chr1	1039086	5558814	AQCF029	AQCF029-TSDWT	TO:0000382	Yield	1000-seed weight	TSDWT	No
LOC_Os01g06670.1	Chr1	3143600	3146812	Chr1	1404695	10491821	AQDY003	AQDY003-PNNB	TO:0000152	Yield	panicle number	PNNB	No
LOC_Os01g06670.1	Chr1	3143600	3146812	Chr1	1404695	10491821	AQDY005	AQDY005-PNNB	TO:0000152	Yield	panicle number	PNNB	No
LOC_Os01g06670.1	Chr1	3143600	3146812	Chr1	1404695	10491821	AQDY008	AQDY008-PNNB	TO:0000152	Yield	panicle number	PNNB	No
LOC_Os01g06670.1	Chr1	3143600	3146812	Chr1	1404695	10491821	AQDY009	AQDY009-PNNB	TO:0000152	Yield	panicle number	PNNB	No
LOC_Os01g06670.1	Chr1	3143600	3146812	Chr1	647235	9821253	CQW1	CQW1-SPKNB	TO:0000456	Yield	spikelet number	SPKNB	No
LOC_Os01g06670.1	Chr1	3143600	3146812	Chr1	3050029	10491821	AQBK030	AQBK030-SPKNB	TO:0000456	Yield	spikelet number	SPKNB	No
LOC_Os01g06670.1	Chr1	3143600	3146812	Chr1	2819089	42413852	CQN49	CQN49-SPKNB	TO:0000456	Yield	spikelet number	SPKNB	No
LOC_Os01g06670.1	Chr1	3143600	3146812	Chr1	647235	15623428	CQN53	CQN53-SPKNB	TO:0000456	Yield	spikelet number	SPKNB	No
LOC_Os01g06670.1	Chr1	3143600	3146812	Chr1	647235	15623428	CQN45	CQN45-PNWT	TO:0000014	Yield	panicle weight	PNWT	No
LOC_Os01g06870.1	Chr1	3251203	3252724	Chr1	1890153	4754502	AQGI160	AQGI160-BIOMYLD	TO:0000327	Yield	biomass yield	BIOMYLD	No
LOC_Os01g06870.1	Chr1	3251203	3252724	Chr1	1890153	4754502	AQGI162	AQGI162-BIOMYLD	TO:0000327	Yield	biomass yield	BIOMYLD	No
LOC_Os01g06870.1	Chr1	3251203	3252724	Chr1	1890153	4635870	AQCQ029	AQCQ029-GRNB	TO:0000445	Yield	grain number	GRNB	No
LOC_Os01g06870.1	Chr1	3251203	3252724	Chr1	1039086	5558814	AQCF002	AQCF002-SPKNB	TO:0000456	Yield	spikelet number	SPKNB	No
LOC_Os01g06870.1	Chr1	3251203	3252724	Chr1	1039086	5558814	AQCF016	AQCF016-SPKNB	TO:0000456	Yield	spikelet number	SPKNB	No
LOC_Os01g06870.1	Chr1	3251203	3252724	Chr1	1039086	5558814	AQCF028	AQCF028-SPKNB	TO:0000456	Yield	spikelet number	SPKNB	No
LOC_Os01g06870.1	Chr1	3251203	3252724	Chr1	1039086	5558814	AQCF001	AQCF001-FGRNB	TO:0000447	Yield	filled grain number	FGRNB	No
LOC_Os01g06870.1	Chr1	3251203	3252724	Chr1	1039086	5558814	AQCF015	AQCF015-FGRNB	TO:0000447	Yield	filled grain number	FGRNB	No
LOC_Os01g06870.1	Chr1	3251203	3252724	Chr1	1039086	5558814	AQCF027	AQCF027-FGRNB	TO:0000447	Yield	filled grain number	FGRNB	No
LOC_Os01g06870.1	Chr1	3251203	3252724	Chr1	1039086	5558814	AQCF029	AQCF029-TSDWT	TO:0000382	Yield	1000-seed weight	TSDWT	No
LOC_Os01g06870.1	Chr1	3251203	3252724	Chr1	1404695	10491821	AQDY003	AQDY003-PNNB	TO:0000152	Yield	panicle number	PNNB	No
LOC_Os01g06870.1	Chr1	3251203	3252724	Chr1	1404695	10491821	AQDY005	AQDY005-PNNB	TO:0000152	Yield	panicle number	PNNB	No
LOC_Os01g06870.1	Chr1	3251203	3252724	Chr1	1404695	10491821	AQDY008	AQDY008-PNNB	TO:0000152	Yield	panicle number	PNNB	No
LOC_Os01g06870.1	Chr1	3251203	3252724	Chr1	1404695	10491821	AQDY009	AQDY009-PNNB	TO:0000152	Yield	panicle number	PNNB	No
LOC_Os01g06870.1	Chr1	3251203	3252724	Chr1	647235	9821253	CQW1	CQW1-SPKNB	TO:0000456	Yield	spikelet number	SPKNB	No
LOC_Os01g06870.1	Chr1	3251203	3252724	Chr1	3050029	10491821	AQBK030	AQBK030-SPKNB	TO:0000456	Yield	spikelet number	SPKNB	No
LOC_Os01g06870.1	Chr1	3251203	3252724	Chr1	2819089	42413852	CQN49	CQN49-SPKNB	TO:0000456	Yield	spikelet number	SPKNB	No
LOC_Os01g06870.1	Chr1	3251203	3252724	Chr1	647235	15623428	CQN53	CQN53-SPKNB	TO:0000456	Yield	spikelet number	SPKNB	No
LOC_Os01g06870.1	Chr1	3251203	3252724	Chr1	647235	15623428	CQN45	CQN45-PNWT	TO:0000014	Yield	panicle weight	PNWT	No
LOC_Os01g06876.1	Chr1	3256821	3257901	Chr1	1890153	4754502	AQGI160	AQGI160-BIOMYLD	TO:0000327	Yield	biomass yield	BIOMYLD	No
LOC_Os01g06876.1	Chr1	3256821	3257901	Chr1	1890153	4754502	AQGI162	AQGI162-BIOMYLD	TO:0000327	Yield	biomass yield	BIOMYLD	No
LOC_Os01g06876.1	Chr1	3256821	3257901	Chr1	1890153	4635870	AQCQ029	AQCQ029-GRNB	TO:0000445	Yield	grain number	GRNB	No
LOC_Os01g06876.1	Chr1	3256821	3257901	Chr1	1039086	5558814	AQCF002	AQCF002-SPKNB	TO:0000456	Yield	spikelet number	SPKNB	No
LOC_Os01g06876.1	Chr1	3256821	3257901	Chr1	1039086	5558814	AQCF016	AQCF016-SPKNB	TO:0000456	Yield	spikelet number	SPKNB	No
LOC_Os01g06876.1	Chr1	3256821	3257901	Chr1	1039086	5558814	AQCF028	AQCF028-SPKNB	TO:0000456	Yield	spikelet number	SPKNB	No
LOC_Os01g06876.1	Chr1	3256821	3257901	Chr1	1039086	5558814	AQCF001	AQCF001-FGRNB	TO:0000447	Yield	filled grain number	FGRNB	No
LOC_Os01g06876.1	Chr1	3256821	3257901	Chr1	1039086	5558814	AQCF015	AQCF015-FGRNB	TO:0000447	Yield	filled grain number	FGRNB	No
LOC_Os01g06876.1	Chr1	3256821	3257901	Chr1	1039086	5558814	AQCF027	AQCF027-FGRNB	TO:0000447	Yield	filled grain number	FGRNB	No
LOC_Os01g06876.1	Chr1	3256821	3257901	Chr1	1039086	5558814	AQCF029	AQCF029-TSDWT	TO:0000382	Yield	1000-seed weight	TSDWT	No
LOC_Os01g06876.1	Chr1	3256821	3257901	Chr1	1404695	10491821	AQDY003	AQDY003-PNNB	TO:0000152	Yield	panicle number	PNNB	No
LOC_Os01g06876.1	Chr1	3256821	3257901	Chr1	1404695	10491821	AQDY005	AQDY005-PNNB	TO:0000152	Yield	panicle number	PNNB	No
LOC_Os01g06876.1	Chr1	3256821	3257901	Chr1	1404695	10491821	AQDY008	AQDY008-PNNB	TO:0000152	Yield	panicle number	PNNB	No
LOC_Os01g06876.1	Chr1	3256821	3257901	Chr1	1404695	10491821	AQDY009	AQDY009-PNNB	TO:0000152	Yield	panicle number	PNNB	No
LOC_Os01g06876.1	Chr1	3256821	3257901	Chr1	647235	9821253	CQW1	CQW1-SPKNB	TO:0000456	Yield	spikelet number	SPKNB	No
LOC_Os01g06876.1	Chr1	3256821	3257901	Chr1	3050029	10491821	AQBK030	AQBK030-SPKNB	TO:0000456	Yield	spikelet number	SPKNB	No
LOC_Os01g06876.1	Chr1	3256821	3257901	Chr1	2819089	42413852	CQN49	CQN49-SPKNB	TO:0000456	Yield	spikelet number	SPKNB	No
LOC_Os01g06876.1	Chr1	3256821	3257901	Chr1	647235	15623428	CQN53	CQN53-SPKNB	TO:0000456	Yield	spikelet number	SPKNB	No
LOC_Os01g06876.1	Chr1	3256821	3257901	Chr1	647235	15623428	CQN45	CQN45-PNWT	TO:0000014	Yield	panicle weight	PNWT	No
LOC_Os01g06920.1	Chr1	3282975	3286357	Chr1	1890153	4754502	AQGI160	AQGI160-BIOMYLD	TO:0000327	Yield	biomass yield	BIOMYLD	No
LOC_Os01g06920.1	Chr1	3282975	3286357	Chr1	1890153	4754502	AQGI162	AQGI162-BIOMYLD	TO:0000327	Yield	biomass yield	BIOMYLD	No
LOC_Os01g06920.1	Chr1	3282975	3286357	Chr1	1890153	4635870	AQCQ029	AQCQ029-GRNB	TO:0000445	Yield	grain number	GRNB	No
LOC_Os01g06920.1	Chr1	3282975	3286357	Chr1	1039086	5558814	AQCF002	AQCF002-SPKNB	TO:0000456	Yield	spikelet number	SPKNB	No
LOC_Os01g06920.1	Chr1	3282975	3286357	Chr1	1039086	5558814	AQCF016	AQCF016-SPKNB	TO:0000456	Yield	spikelet number	SPKNB	No
LOC_Os01g06920.1	Chr1	3282975	3286357	Chr1	1039086	5558814	AQCF028	AQCF028-SPKNB	TO:0000456	Yield	spikelet number	SPKNB	No
LOC_Os01g06920.1	Chr1	3282975	3286357	Chr1	1039086	5558814	AQCF001	AQCF001-FGRNB	TO:0000447	Yield	filled grain number	FGRNB	No
LOC_Os01g06920.1	Chr1	3282975	3286357	Chr1	1039086	5558814	AQCF015	AQCF015-FGRNB	TO:0000447	Yield	filled grain number	FGRNB	No
LOC_Os01g06920.1	Chr1	3282975	3286357	Chr1	1039086	5558814	AQCF027	AQCF027-FGRNB	TO:0000447	Yield	filled grain number	FGRNB	No
LOC_Os01g06920.1	Chr1	3282975	3286357	Chr1	1039086	5558814	AQCF029	AQCF029-TSDWT	TO:0000382	Yield	1000-seed weight	TSDWT	No
LOC_Os01g06920.1	Chr1	3282975	3286357	Chr1	1404695	10491821	AQDY003	AQDY003-PNNB	TO:0000152	Yield	panicle number	PNNB	No
LOC_Os01g06920.1	Chr1	3282975	3286357	Chr1	1404695	10491821	AQDY005	AQDY005-PNNB	TO:0000152	Yield	panicle number	PNNB	No
LOC_Os01g06920.1	Chr1	3282975	3286357	Chr1	1404695	10491821	AQDY008	AQDY008-PNNB	TO:0000152	Yield	panicle number	PNNB	No
LOC_Os01g06920.1	Chr1	3282975	3286357	Chr1	1404695	10491821	AQDY009	AQDY009-PNNB	TO:0000152	Yield	panicle number	PNNB	No
LOC_Os01g06920.1	Chr1	3282975	3286357	Chr1	647235	9821253	CQW1	CQW1-SPKNB	TO:0000456	Yield	spikelet number	SPKNB	No
LOC_Os01g06920.1	Chr1	3282975	3286357	Chr1	3050029	10491821	AQBK030	AQBK030-SPKNB	TO:0000456	Yield	spikelet number	SPKNB	No
LOC_Os01g06920.1	Chr1	3282975	3286357	Chr1	2819089	42413852	CQN49	CQN49-SPKNB	TO:0000456	Yield	spikelet number	SPKNB	No
LOC_Os01g06920.1	Chr1	3282975	3286357	Chr1	647235	15623428	CQN53	CQN53-SPKNB	TO:0000456	Yield	spikelet number	SPKNB	No
LOC_Os01g06920.1	Chr1	3282975	3286357	Chr1	647235	15623428	CQN45	CQN45-PNWT	TO:0000014	Yield	panicle weight	PNWT	No
LOC_Os01g07420.1	Chr1	3516657	3519175	Chr1	1890153	4754502	AQGI160	AQGI160-BIOMYLD	TO:0000327	Yield	biomass yield	BIOMYLD	No
LOC_Os01g07420.1	Chr1	3516657	3519175	Chr1	1890153	4754502	AQGI162	AQGI162-BIOMYLD	TO:0000327	Yield	biomass yield	BIOMYLD	No
LOC_Os01g07420.1	Chr1	3516657	3519175	Chr1	1890153	4635870	AQCQ029	AQCQ029-GRNB	TO:0000445	Yield	grain number	GRNB	No
LOC_Os01g07420.1	Chr1	3516657	3519175	Chr1	3445940	7862478	AQF084	AQF084-PNTIRO	TO:0000453	Yield	panicle tiller ratio	PNTIRO	No
LOC_Os01g07420.1	Chr1	3516657	3519175	Chr1	1039086	5558814	AQCF002	AQCF002-SPKNB	TO:0000456	Yield	spikelet number	SPKNB	No
LOC_Os01g07420.1	Chr1	3516657	3519175	Chr1	1039086	5558814	AQCF016	AQCF016-SPKNB	TO:0000456	Yield	spikelet number	SPKNB	No
LOC_Os01g07420.1	Chr1	3516657	3519175	Chr1	1039086	5558814	AQCF028	AQCF028-SPKNB	TO:0000456	Yield	spikelet number	SPKNB	No
LOC_Os01g07420.1	Chr1	3516657	3519175	Chr1	1039086	5558814	AQCF001	AQCF001-FGRNB	TO:0000447	Yield	filled grain number	FGRNB	No
LOC_Os01g07420.1	Chr1	3516657	3519175	Chr1	1039086	5558814	AQCF015	AQCF015-FGRNB	TO:0000447	Yield	filled grain number	FGRNB	No
LOC_Os01g07420.1	Chr1	3516657	3519175	Chr1	1039086	5558814	AQCF027	AQCF027-FGRNB	TO:0000447	Yield	filled grain number	FGRNB	No
LOC_Os01g07420.1	Chr1	3516657	3519175	Chr1	1039086	5558814	AQCF029	AQCF029-TSDWT	TO:0000382	Yield	1000-seed weight	TSDWT	No
LOC_Os01g07420.1	Chr1	3516657	3519175	Chr1	1404695	10491821	AQDY003	AQDY003-PNNB	TO:0000152	Yield	panicle number	PNNB	No
LOC_Os01g07420.1	Chr1	3516657	3519175	Chr1	1404695	10491821	AQDY005	AQDY005-PNNB	TO:0000152	Yield	panicle number	PNNB	No
LOC_Os01g07420.1	Chr1	3516657	3519175	Chr1	1404695	10491821	AQDY008	AQDY008-PNNB	TO:0000152	Yield	panicle number	PNNB	No
LOC_Os01g07420.1	Chr1	3516657	3519175	Chr1	1404695	10491821	AQDY009	AQDY009-PNNB	TO:0000152	Yield	panicle number	PNNB	No
LOC_Os01g07420.1	Chr1	3516657	3519175	Chr1	647235	9821253	CQW1	CQW1-SPKNB	TO:0000456	Yield	spikelet number	SPKNB	No
LOC_Os01g07420.1	Chr1	3516657	3519175	Chr1	3050029	10491821	AQBK030	AQBK030-SPKNB	TO:0000456	Yield	spikelet number	SPKNB	No
LOC_Os01g07420.1	Chr1	3516657	3519175	Chr1	3445940	15623428	AQAW023	AQAW023-SPKNB	TO:0000456	Yield	spikelet number	SPKNB	No
LOC_Os01g07420.1	Chr1	3516657	3519175	Chr1	3445940	15623428	AQAW024	AQAW024-SPKNB	TO:0000456	Yield	spikelet number	SPKNB	No
LOC_Os01g07420.1	Chr1	3516657	3519175	Chr1	3445940	15623428	AQAW029	AQAW029-SPKNB	TO:0000456	Yield	spikelet number	SPKNB	No
LOC_Os01g07420.1	Chr1	3516657	3519175	Chr1	3445940	15623428	AQAW030	AQAW030-SPKNB	TO:0000456	Yield	spikelet number	SPKNB	No
LOC_Os01g07420.1	Chr1	3516657	3519175	Chr1	3445940	15623428	AQAW032	AQAW032-FGRPCENT	TO:0000448	Yield	filled grain percentage	FGRPCENT	No
LOC_Os01g07420.1	Chr1	3516657	3519175	Chr1	3445940	15623428	AQAW039	AQAW039-FGRPCENT	TO:0000448	Yield	filled grain percentage	FGRPCENT	No
LOC_Os01g07420.1	Chr1	3516657	3519175	Chr1	2819089	42413852	CQN49	CQN49-SPKNB	TO:0000456	Yield	spikelet number	SPKNB	No
LOC_Os01g07420.1	Chr1	3516657	3519175	Chr1	647235	15623428	CQN53	CQN53-SPKNB	TO:0000456	Yield	spikelet number	SPKNB	No
LOC_Os01g07420.1	Chr1	3516657	3519175	Chr1	647235	15623428	CQN45	CQN45-PNWT	TO:0000014	Yield	panicle weight	PNWT	No
LOC_Os01g07620.1	Chr1	3665041	3666046	Chr1	1890153	4754502	AQGI160	AQGI160-BIOMYLD	TO:0000327	Yield	biomass yield	BIOMYLD	No
LOC_Os01g07620.1	Chr1	3665041	3666046	Chr1	1890153	4754502	AQGI162	AQGI162-BIOMYLD	TO:0000327	Yield	biomass yield	BIOMYLD	No
LOC_Os01g07620.1	Chr1	3665041	3666046	Chr1	1890153	4635870	AQCQ029	AQCQ029-GRNB	TO:0000445	Yield	grain number	GRNB	No
LOC_Os01g07620.1	Chr1	3665041	3666046	Chr1	3445940	7862478	AQF084	AQF084-PNTIRO	TO:0000453	Yield	panicle tiller ratio	PNTIRO	No
LOC_Os01g07620.1	Chr1	3665041	3666046	Chr1	1039086	5558814	AQCF002	AQCF002-SPKNB	TO:0000456	Yield	spikelet number	SPKNB	No
LOC_Os01g07620.1	Chr1	3665041	3666046	Chr1	1039086	5558814	AQCF016	AQCF016-SPKNB	TO:0000456	Yield	spikelet number	SPKNB	No
LOC_Os01g07620.1	Chr1	3665041	3666046	Chr1	1039086	5558814	AQCF028	AQCF028-SPKNB	TO:0000456	Yield	spikelet number	SPKNB	No
LOC_Os01g07620.1	Chr1	3665041	3666046	Chr1	1039086	5558814	AQCF001	AQCF001-FGRNB	TO:0000447	Yield	filled grain number	FGRNB	No
LOC_Os01g07620.1	Chr1	3665041	3666046	Chr1	1039086	5558814	AQCF015	AQCF015-FGRNB	TO:0000447	Yield	filled grain number	FGRNB	No
LOC_Os01g07620.1	Chr1	3665041	3666046	Chr1	1039086	5558814	AQCF027	AQCF027-FGRNB	TO:0000447	Yield	filled grain number	FGRNB	No
LOC_Os01g07620.1	Chr1	3665041	3666046	Chr1	1039086	5558814	AQCF029	AQCF029-TSDWT	TO:0000382	Yield	1000-seed weight	TSDWT	No
LOC_Os01g07620.1	Chr1	3665041	3666046	Chr1	1404695	10491821	AQDY003	AQDY003-PNNB	TO:0000152	Yield	panicle number	PNNB	No
LOC_Os01g07620.1	Chr1	3665041	3666046	Chr1	1404695	10491821	AQDY005	AQDY005-PNNB	TO:0000152	Yield	panicle number	PNNB	No
LOC_Os01g07620.1	Chr1	3665041	3666046	Chr1	1404695	10491821	AQDY008	AQDY008-PNNB	TO:0000152	Yield	panicle number	PNNB	No
LOC_Os01g07620.1	Chr1	3665041	3666046	Chr1	1404695	10491821	AQDY009	AQDY009-PNNB	TO:0000152	Yield	panicle number	PNNB	No
LOC_Os01g07620.1	Chr1	3665041	3666046	Chr1	647235	9821253	CQW1	CQW1-SPKNB	TO:0000456	Yield	spikelet number	SPKNB	No
LOC_Os01g07620.1	Chr1	3665041	3666046	Chr1	3050029	10491821	AQBK030	AQBK030-SPKNB	TO:0000456	Yield	spikelet number	SPKNB	No
LOC_Os01g07620.1	Chr1	3665041	3666046	Chr1	3445940	15623428	AQAW023	AQAW023-SPKNB	TO:0000456	Yield	spikelet number	SPKNB	No
LOC_Os01g07620.1	Chr1	3665041	3666046	Chr1	3445940	15623428	AQAW024	AQAW024-SPKNB	TO:0000456	Yield	spikelet number	SPKNB	No
LOC_Os01g07620.1	Chr1	3665041	3666046	Chr1	3445940	15623428	AQAW029	AQAW029-SPKNB	TO:0000456	Yield	spikelet number	SPKNB	No
LOC_Os01g07620.1	Chr1	3665041	3666046	Chr1	3445940	15623428	AQAW030	AQAW030-SPKNB	TO:0000456	Yield	spikelet number	SPKNB	No
LOC_Os01g07620.1	Chr1	3665041	3666046	Chr1	3445940	15623428	AQAW032	AQAW032-FGRPCENT	TO:0000448	Yield	filled grain percentage	FGRPCENT	No
LOC_Os01g07620.1	Chr1	3665041	3666046	Chr1	3445940	15623428	AQAW039	AQAW039-FGRPCENT	TO:0000448	Yield	filled grain percentage	FGRPCENT	No
LOC_Os01g07620.1	Chr1	3665041	3666046	Chr1	2819089	42413852	CQN49	CQN49-SPKNB	TO:0000456	Yield	spikelet number	SPKNB	No
LOC_Os01g07620.1	Chr1	3665041	3666046	Chr1	647235	15623428	CQN53	CQN53-SPKNB	TO:0000456	Yield	spikelet number	SPKNB	No
LOC_Os01g07620.1	Chr1	3665041	3666046	Chr1	647235	15623428	CQN45	CQN45-PNWT	TO:0000014	Yield	panicle weight	PNWT	No
LOC_Os01g07700.1	Chr1	3696141	3699805	Chr1	1890153	4754502	AQGI160	AQGI160-BIOMYLD	TO:0000327	Yield	biomass yield	BIOMYLD	No
LOC_Os01g07700.1	Chr1	3696141	3699805	Chr1	1890153	4754502	AQGI162	AQGI162-BIOMYLD	TO:0000327	Yield	biomass yield	BIOMYLD	No
LOC_Os01g07700.1	Chr1	3696141	3699805	Chr1	1890153	4635870	AQCQ029	AQCQ029-GRNB	TO:0000445	Yield	grain number	GRNB	No
LOC_Os01g07700.1	Chr1	3696141	3699805	Chr1	3445940	7862478	AQF084	AQF084-PNTIRO	TO:0000453	Yield	panicle tiller ratio	PNTIRO	No
LOC_Os01g07700.1	Chr1	3696141	3699805	Chr1	1039086	5558814	AQCF002	AQCF002-SPKNB	TO:0000456	Yield	spikelet number	SPKNB	No
LOC_Os01g07700.1	Chr1	3696141	3699805	Chr1	1039086	5558814	AQCF016	AQCF016-SPKNB	TO:0000456	Yield	spikelet number	SPKNB	No
LOC_Os01g07700.1	Chr1	3696141	3699805	Chr1	1039086	5558814	AQCF028	AQCF028-SPKNB	TO:0000456	Yield	spikelet number	SPKNB	No
LOC_Os01g07700.1	Chr1	3696141	3699805	Chr1	1039086	5558814	AQCF001	AQCF001-FGRNB	TO:0000447	Yield	filled grain number	FGRNB	No
LOC_Os01g07700.1	Chr1	3696141	3699805	Chr1	1039086	5558814	AQCF015	AQCF015-FGRNB	TO:0000447	Yield	filled grain number	FGRNB	No
LOC_Os01g07700.1	Chr1	3696141	3699805	Chr1	1039086	5558814	AQCF027	AQCF027-FGRNB	TO:0000447	Yield	filled grain number	FGRNB	No
LOC_Os01g07700.1	Chr1	3696141	3699805	Chr1	1039086	5558814	AQCF029	AQCF029-TSDWT	TO:0000382	Yield	1000-seed weight	TSDWT	No
LOC_Os01g07700.1	Chr1	3696141	3699805	Chr1	1404695	10491821	AQDY003	AQDY003-PNNB	TO:0000152	Yield	panicle number	PNNB	No
LOC_Os01g07700.1	Chr1	3696141	3699805	Chr1	1404695	10491821	AQDY005	AQDY005-PNNB	TO:0000152	Yield	panicle number	PNNB	No
LOC_Os01g07700.1	Chr1	3696141	3699805	Chr1	1404695	10491821	AQDY008	AQDY008-PNNB	TO:0000152	Yield	panicle number	PNNB	No
LOC_Os01g07700.1	Chr1	3696141	3699805	Chr1	1404695	10491821	AQDY009	AQDY009-PNNB	TO:0000152	Yield	panicle number	PNNB	No
LOC_Os01g07700.1	Chr1	3696141	3699805	Chr1	647235	9821253	CQW1	CQW1-SPKNB	TO:0000456	Yield	spikelet number	SPKNB	No
LOC_Os01g07700.1	Chr1	3696141	3699805	Chr1	3050029	10491821	AQBK030	AQBK030-SPKNB	TO:0000456	Yield	spikelet number	SPKNB	No
LOC_Os01g07700.1	Chr1	3696141	3699805	Chr1	3445940	15623428	AQAW023	AQAW023-SPKNB	TO:0000456	Yield	spikelet number	SPKNB	No
LOC_Os01g07700.1	Chr1	3696141	3699805	Chr1	3445940	15623428	AQAW024	AQAW024-SPKNB	TO:0000456	Yield	spikelet number	SPKNB	No
LOC_Os01g07700.1	Chr1	3696141	3699805	Chr1	3445940	15623428	AQAW029	AQAW029-SPKNB	TO:0000456	Yield	spikelet number	SPKNB	No
LOC_Os01g07700.1	Chr1	3696141	3699805	Chr1	3445940	15623428	AQAW030	AQAW030-SPKNB	TO:0000456	Yield	spikelet number	SPKNB	No
LOC_Os01g07700.1	Chr1	3696141	3699805	Chr1	3445940	15623428	AQAW032	AQAW032-FGRPCENT	TO:0000448	Yield	filled grain percentage	FGRPCENT	No
LOC_Os01g07700.1	Chr1	3696141	3699805	Chr1	3445940	15623428	AQAW039	AQAW039-FGRPCENT	TO:0000448	Yield	filled grain percentage	FGRPCENT	No
LOC_Os01g07700.1	Chr1	3696141	3699805	Chr1	2819089	42413852	CQN49	CQN49-SPKNB	TO:0000456	Yield	spikelet number	SPKNB	No
LOC_Os01g07700.1	Chr1	3696141	3699805	Chr1	647235	15623428	CQN53	CQN53-SPKNB	TO:0000456	Yield	spikelet number	SPKNB	No
LOC_Os01g07700.1	Chr1	3696141	3699805	Chr1	647235	15623428	CQN45	CQN45-PNWT	TO:0000014	Yield	panicle weight	PNWT	No
LOC_Os01g07700.2	Chr1	3696141	3699805	Chr1	1890153	4754502	AQGI160	AQGI160-BIOMYLD	TO:0000327	Yield	biomass yield	BIOMYLD	No
LOC_Os01g07700.2	Chr1	3696141	3699805	Chr1	1890153	4754502	AQGI162	AQGI162-BIOMYLD	TO:0000327	Yield	biomass yield	BIOMYLD	No
LOC_Os01g07700.2	Chr1	3696141	3699805	Chr1	1890153	4635870	AQCQ029	AQCQ029-GRNB	TO:0000445	Yield	grain number	GRNB	No
LOC_Os01g07700.2	Chr1	3696141	3699805	Chr1	3445940	7862478	AQF084	AQF084-PNTIRO	TO:0000453	Yield	panicle tiller ratio	PNTIRO	No
LOC_Os01g07700.2	Chr1	3696141	3699805	Chr1	1039086	5558814	AQCF002	AQCF002-SPKNB	TO:0000456	Yield	spikelet number	SPKNB	No
LOC_Os01g07700.2	Chr1	3696141	3699805	Chr1	1039086	5558814	AQCF016	AQCF016-SPKNB	TO:0000456	Yield	spikelet number	SPKNB	No
LOC_Os01g07700.2	Chr1	3696141	3699805	Chr1	1039086	5558814	AQCF028	AQCF028-SPKNB	TO:0000456	Yield	spikelet number	SPKNB	No
LOC_Os01g07700.2	Chr1	3696141	3699805	Chr1	1039086	5558814	AQCF001	AQCF001-FGRNB	TO:0000447	Yield	filled grain number	FGRNB	No
LOC_Os01g07700.2	Chr1	3696141	3699805	Chr1	1039086	5558814	AQCF015	AQCF015-FGRNB	TO:0000447	Yield	filled grain number	FGRNB	No
LOC_Os01g07700.2	Chr1	3696141	3699805	Chr1	1039086	5558814	AQCF027	AQCF027-FGRNB	TO:0000447	Yield	filled grain number	FGRNB	No
LOC_Os01g07700.2	Chr1	3696141	3699805	Chr1	1039086	5558814	AQCF029	AQCF029-TSDWT	TO:0000382	Yield	1000-seed weight	TSDWT	No
LOC_Os01g07700.2	Chr1	3696141	3699805	Chr1	1404695	10491821	AQDY003	AQDY003-PNNB	TO:0000152	Yield	panicle number	PNNB	No
LOC_Os01g07700.2	Chr1	3696141	3699805	Chr1	1404695	10491821	AQDY005	AQDY005-PNNB	TO:0000152	Yield	panicle number	PNNB	No
LOC_Os01g07700.2	Chr1	3696141	3699805	Chr1	1404695	10491821	AQDY008	AQDY008-PNNB	TO:0000152	Yield	panicle number	PNNB	No
LOC_Os01g07700.2	Chr1	3696141	3699805	Chr1	1404695	10491821	AQDY009	AQDY009-PNNB	TO:0000152	Yield	panicle number	PNNB	No
LOC_Os01g07700.2	Chr1	3696141	3699805	Chr1	647235	9821253	CQW1	CQW1-SPKNB	TO:0000456	Yield	spikelet number	SPKNB	No
LOC_Os01g07700.2	Chr1	3696141	3699805	Chr1	3050029	10491821	AQBK030	AQBK030-SPKNB	TO:0000456	Yield	spikelet number	SPKNB	No
LOC_Os01g07700.2	Chr1	3696141	3699805	Chr1	3445940	15623428	AQAW023	AQAW023-SPKNB	TO:0000456	Yield	spikelet number	SPKNB	No
LOC_Os01g07700.2	Chr1	3696141	3699805	Chr1	3445940	15623428	AQAW024	AQAW024-SPKNB	TO:0000456	Yield	spikelet number	SPKNB	No
LOC_Os01g07700.2	Chr1	3696141	3699805	Chr1	3445940	15623428	AQAW029	AQAW029-SPKNB	TO:0000456	Yield	spikelet number	SPKNB	No
LOC_Os01g07700.2	Chr1	3696141	3699805	Chr1	3445940	15623428	AQAW030	AQAW030-SPKNB	TO:0000456	Yield	spikelet number	SPKNB	No
LOC_Os01g07700.2	Chr1	3696141	3699805	Chr1	3445940	15623428	AQAW032	AQAW032-FGRPCENT	TO:0000448	Yield	filled grain percentage	FGRPCENT	No
LOC_Os01g07700.2	Chr1	3696141	3699805	Chr1	3445940	15623428	AQAW039	AQAW039-FGRPCENT	TO:0000448	Yield	filled grain percentage	FGRPCENT	No
LOC_Os01g07700.2	Chr1	3696141	3699805	Chr1	2819089	42413852	CQN49	CQN49-SPKNB	TO:0000456	Yield	spikelet number	SPKNB	No
LOC_Os01g07700.2	Chr1	3696141	3699805	Chr1	647235	15623428	CQN53	CQN53-SPKNB	TO:0000456	Yield	spikelet number	SPKNB	No
LOC_Os01g07700.2	Chr1	3696141	3699805	Chr1	647235	15623428	CQN45	CQN45-PNWT	TO:0000014	Yield	panicle weight	PNWT	No
LOC_Os01g07700.3	Chr1	3696141	3699805	Chr1	1890153	4754502	AQGI160	AQGI160-BIOMYLD	TO:0000327	Yield	biomass yield	BIOMYLD	No
LOC_Os01g07700.3	Chr1	3696141	3699805	Chr1	1890153	4754502	AQGI162	AQGI162-BIOMYLD	TO:0000327	Yield	biomass yield	BIOMYLD	No
LOC_Os01g07700.3	Chr1	3696141	3699805	Chr1	1890153	4635870	AQCQ029	AQCQ029-GRNB	TO:0000445	Yield	grain number	GRNB	No
LOC_Os01g07700.3	Chr1	3696141	3699805	Chr1	3445940	7862478	AQF084	AQF084-PNTIRO	TO:0000453	Yield	panicle tiller ratio	PNTIRO	No
LOC_Os01g07700.3	Chr1	3696141	3699805	Chr1	1039086	5558814	AQCF002	AQCF002-SPKNB	TO:0000456	Yield	spikelet number	SPKNB	No
LOC_Os01g07700.3	Chr1	3696141	3699805	Chr1	1039086	5558814	AQCF016	AQCF016-SPKNB	TO:0000456	Yield	spikelet number	SPKNB	No
LOC_Os01g07700.3	Chr1	3696141	3699805	Chr1	1039086	5558814	AQCF028	AQCF028-SPKNB	TO:0000456	Yield	spikelet number	SPKNB	No
LOC_Os01g07700.3	Chr1	3696141	3699805	Chr1	1039086	5558814	AQCF001	AQCF001-FGRNB	TO:0000447	Yield	filled grain number	FGRNB	No
LOC_Os01g07700.3	Chr1	3696141	3699805	Chr1	1039086	5558814	AQCF015	AQCF015-FGRNB	TO:0000447	Yield	filled grain number	FGRNB	No
LOC_Os01g07700.3	Chr1	3696141	3699805	Chr1	1039086	5558814	AQCF027	AQCF027-FGRNB	TO:0000447	Yield	filled grain number	FGRNB	No
LOC_Os01g07700.3	Chr1	3696141	3699805	Chr1	1039086	5558814	AQCF029	AQCF029-TSDWT	TO:0000382	Yield	1000-seed weight	TSDWT	No
LOC_Os01g07700.3	Chr1	3696141	3699805	Chr1	1404695	10491821	AQDY003	AQDY003-PNNB	TO:0000152	Yield	panicle number	PNNB	No
LOC_Os01g07700.3	Chr1	3696141	3699805	Chr1	1404695	10491821	AQDY005	AQDY005-PNNB	TO:0000152	Yield	panicle number	PNNB	No
LOC_Os01g07700.3	Chr1	3696141	3699805	Chr1	1404695	10491821	AQDY008	AQDY008-PNNB	TO:0000152	Yield	panicle number	PNNB	No
LOC_Os01g07700.3	Chr1	3696141	3699805	Chr1	1404695	10491821	AQDY009	AQDY009-PNNB	TO:0000152	Yield	panicle number	PNNB	No
LOC_Os01g07700.3	Chr1	3696141	3699805	Chr1	647235	9821253	CQW1	CQW1-SPKNB	TO:0000456	Yield	spikelet number	SPKNB	No
LOC_Os01g07700.3	Chr1	3696141	3699805	Chr1	3050029	10491821	AQBK030	AQBK030-SPKNB	TO:0000456	Yield	spikelet number	SPKNB	No
LOC_Os01g07700.3	Chr1	3696141	3699805	Chr1	3445940	15623428	AQAW023	AQAW023-SPKNB	TO:0000456	Yield	spikelet number	SPKNB	No
LOC_Os01g07700.3	Chr1	3696141	3699805	Chr1	3445940	15623428	AQAW024	AQAW024-SPKNB	TO:0000456	Yield	spikelet number	SPKNB	No
LOC_Os01g07700.3	Chr1	3696141	3699805	Chr1	3445940	15623428	AQAW029	AQAW029-SPKNB	TO:0000456	Yield	spikelet number	SPKNB	No
LOC_Os01g07700.3	Chr1	3696141	3699805	Chr1	3445940	15623428	AQAW030	AQAW030-SPKNB	TO:0000456	Yield	spikelet number	SPKNB	No
LOC_Os01g07700.3	Chr1	3696141	3699805	Chr1	3445940	15623428	AQAW032	AQAW032-FGRPCENT	TO:0000448	Yield	filled grain percentage	FGRPCENT	No
LOC_Os01g07700.3	Chr1	3696141	3699805	Chr1	3445940	15623428	AQAW039	AQAW039-FGRPCENT	TO:0000448	Yield	filled grain percentage	FGRPCENT	No
LOC_Os01g07700.3	Chr1	3696141	3699805	Chr1	2819089	42413852	CQN49	CQN49-SPKNB	TO:0000456	Yield	spikelet number	SPKNB	No
LOC_Os01g07700.3	Chr1	3696141	3699805	Chr1	647235	15623428	CQN53	CQN53-SPKNB	TO:0000456	Yield	spikelet number	SPKNB	No
LOC_Os01g07700.3	Chr1	3696141	3699805	Chr1	647235	15623428	CQN45	CQN45-PNWT	TO:0000014	Yield	panicle weight	PNWT	No
LOC_Os01g07730.1	Chr1	3711211	3713653	Chr1	1890153	4754502	AQGI160	AQGI160-BIOMYLD	TO:0000327	Yield	biomass yield	BIOMYLD	No
LOC_Os01g07730.1	Chr1	3711211	3713653	Chr1	1890153	4754502	AQGI162	AQGI162-BIOMYLD	TO:0000327	Yield	biomass yield	BIOMYLD	No
LOC_Os01g07730.1	Chr1	3711211	3713653	Chr1	1890153	4635870	AQCQ029	AQCQ029-GRNB	TO:0000445	Yield	grain number	GRNB	No
LOC_Os01g07730.1	Chr1	3711211	3713653	Chr1	3445940	7862478	AQF084	AQF084-PNTIRO	TO:0000453	Yield	panicle tiller ratio	PNTIRO	No
LOC_Os01g07730.1	Chr1	3711211	3713653	Chr1	1039086	5558814	AQCF002	AQCF002-SPKNB	TO:0000456	Yield	spikelet number	SPKNB	No
LOC_Os01g07730.1	Chr1	3711211	3713653	Chr1	1039086	5558814	AQCF016	AQCF016-SPKNB	TO:0000456	Yield	spikelet number	SPKNB	No
LOC_Os01g07730.1	Chr1	3711211	3713653	Chr1	1039086	5558814	AQCF028	AQCF028-SPKNB	TO:0000456	Yield	spikelet number	SPKNB	No
LOC_Os01g07730.1	Chr1	3711211	3713653	Chr1	1039086	5558814	AQCF001	AQCF001-FGRNB	TO:0000447	Yield	filled grain number	FGRNB	No
LOC_Os01g07730.1	Chr1	3711211	3713653	Chr1	1039086	5558814	AQCF015	AQCF015-FGRNB	TO:0000447	Yield	filled grain number	FGRNB	No
LOC_Os01g07730.1	Chr1	3711211	3713653	Chr1	1039086	5558814	AQCF027	AQCF027-FGRNB	TO:0000447	Yield	filled grain number	FGRNB	No
LOC_Os01g07730.1	Chr1	3711211	3713653	Chr1	1039086	5558814	AQCF029	AQCF029-TSDWT	TO:0000382	Yield	1000-seed weight	TSDWT	No
LOC_Os01g07730.1	Chr1	3711211	3713653	Chr1	1404695	10491821	AQDY003	AQDY003-PNNB	TO:0000152	Yield	panicle number	PNNB	No
LOC_Os01g07730.1	Chr1	3711211	3713653	Chr1	1404695	10491821	AQDY005	AQDY005-PNNB	TO:0000152	Yield	panicle number	PNNB	No
LOC_Os01g07730.1	Chr1	3711211	3713653	Chr1	1404695	10491821	AQDY008	AQDY008-PNNB	TO:0000152	Yield	panicle number	PNNB	No
LOC_Os01g07730.1	Chr1	3711211	3713653	Chr1	1404695	10491821	AQDY009	AQDY009-PNNB	TO:0000152	Yield	panicle number	PNNB	No
LOC_Os01g07730.1	Chr1	3711211	3713653	Chr1	647235	9821253	CQW1	CQW1-SPKNB	TO:0000456	Yield	spikelet number	SPKNB	No
LOC_Os01g07730.1	Chr1	3711211	3713653	Chr1	3050029	10491821	AQBK030	AQBK030-SPKNB	TO:0000456	Yield	spikelet number	SPKNB	No
LOC_Os01g07730.1	Chr1	3711211	3713653	Chr1	3445940	15623428	AQAW023	AQAW023-SPKNB	TO:0000456	Yield	spikelet number	SPKNB	No
LOC_Os01g07730.1	Chr1	3711211	3713653	Chr1	3445940	15623428	AQAW024	AQAW024-SPKNB	TO:0000456	Yield	spikelet number	SPKNB	No
LOC_Os01g07730.1	Chr1	3711211	3713653	Chr1	3445940	15623428	AQAW029	AQAW029-SPKNB	TO:0000456	Yield	spikelet number	SPKNB	No
LOC_Os01g07730.1	Chr1	3711211	3713653	Chr1	3445940	15623428	AQAW030	AQAW030-SPKNB	TO:0000456	Yield	spikelet number	SPKNB	No
LOC_Os01g07730.1	Chr1	3711211	3713653	Chr1	3445940	15623428	AQAW032	AQAW032-FGRPCENT	TO:0000448	Yield	filled grain percentage	FGRPCENT	No
LOC_Os01g07730.1	Chr1	3711211	3713653	Chr1	3445940	15623428	AQAW039	AQAW039-FGRPCENT	TO:0000448	Yield	filled grain percentage	FGRPCENT	No
LOC_Os01g07730.1	Chr1	3711211	3713653	Chr1	2819089	42413852	CQN49	CQN49-SPKNB	TO:0000456	Yield	spikelet number	SPKNB	No
LOC_Os01g07730.1	Chr1	3711211	3713653	Chr1	647235	15623428	CQN53	CQN53-SPKNB	TO:0000456	Yield	spikelet number	SPKNB	No
LOC_Os01g07730.1	Chr1	3711211	3713653	Chr1	647235	15623428	CQN45	CQN45-PNWT	TO:0000014	Yield	panicle weight	PNWT	No
LOC_Os01g07780.1	Chr1	3735828	3736828	Chr1	1890153	4754502	AQGI160	AQGI160-BIOMYLD	TO:0000327	Yield	biomass yield	BIOMYLD	No
LOC_Os01g07780.1	Chr1	3735828	3736828	Chr1	1890153	4754502	AQGI162	AQGI162-BIOMYLD	TO:0000327	Yield	biomass yield	BIOMYLD	No
LOC_Os01g07780.1	Chr1	3735828	3736828	Chr1	1890153	4635870	AQCQ029	AQCQ029-GRNB	TO:0000445	Yield	grain number	GRNB	No
LOC_Os01g07780.1	Chr1	3735828	3736828	Chr1	3445940	7862478	AQF084	AQF084-PNTIRO	TO:0000453	Yield	panicle tiller ratio	PNTIRO	No
LOC_Os01g07780.1	Chr1	3735828	3736828	Chr1	1039086	5558814	AQCF002	AQCF002-SPKNB	TO:0000456	Yield	spikelet number	SPKNB	No
LOC_Os01g07780.1	Chr1	3735828	3736828	Chr1	1039086	5558814	AQCF016	AQCF016-SPKNB	TO:0000456	Yield	spikelet number	SPKNB	No
LOC_Os01g07780.1	Chr1	3735828	3736828	Chr1	1039086	5558814	AQCF028	AQCF028-SPKNB	TO:0000456	Yield	spikelet number	SPKNB	No
LOC_Os01g07780.1	Chr1	3735828	3736828	Chr1	1039086	5558814	AQCF001	AQCF001-FGRNB	TO:0000447	Yield	filled grain number	FGRNB	No
LOC_Os01g07780.1	Chr1	3735828	3736828	Chr1	1039086	5558814	AQCF015	AQCF015-FGRNB	TO:0000447	Yield	filled grain number	FGRNB	No
LOC_Os01g07780.1	Chr1	3735828	3736828	Chr1	1039086	5558814	AQCF027	AQCF027-FGRNB	TO:0000447	Yield	filled grain number	FGRNB	No
LOC_Os01g07780.1	Chr1	3735828	3736828	Chr1	1039086	5558814	AQCF029	AQCF029-TSDWT	TO:0000382	Yield	1000-seed weight	TSDWT	No
LOC_Os01g07780.1	Chr1	3735828	3736828	Chr1	1404695	10491821	AQDY003	AQDY003-PNNB	TO:0000152	Yield	panicle number	PNNB	No
LOC_Os01g07780.1	Chr1	3735828	3736828	Chr1	1404695	10491821	AQDY005	AQDY005-PNNB	TO:0000152	Yield	panicle number	PNNB	No
LOC_Os01g07780.1	Chr1	3735828	3736828	Chr1	1404695	10491821	AQDY008	AQDY008-PNNB	TO:0000152	Yield	panicle number	PNNB	No
LOC_Os01g07780.1	Chr1	3735828	3736828	Chr1	1404695	10491821	AQDY009	AQDY009-PNNB	TO:0000152	Yield	panicle number	PNNB	No
LOC_Os01g07780.1	Chr1	3735828	3736828	Chr1	647235	9821253	CQW1	CQW1-SPKNB	TO:0000456	Yield	spikelet number	SPKNB	No
LOC_Os01g07780.1	Chr1	3735828	3736828	Chr1	3050029	10491821	AQBK030	AQBK030-SPKNB	TO:0000456	Yield	spikelet number	SPKNB	No
LOC_Os01g07780.1	Chr1	3735828	3736828	Chr1	3445940	15623428	AQAW023	AQAW023-SPKNB	TO:0000456	Yield	spikelet number	SPKNB	No
LOC_Os01g07780.1	Chr1	3735828	3736828	Chr1	3445940	15623428	AQAW024	AQAW024-SPKNB	TO:0000456	Yield	spikelet number	SPKNB	No
LOC_Os01g07780.1	Chr1	3735828	3736828	Chr1	3445940	15623428	AQAW029	AQAW029-SPKNB	TO:0000456	Yield	spikelet number	SPKNB	No
LOC_Os01g07780.1	Chr1	3735828	3736828	Chr1	3445940	15623428	AQAW030	AQAW030-SPKNB	TO:0000456	Yield	spikelet number	SPKNB	No
LOC_Os01g07780.1	Chr1	3735828	3736828	Chr1	3445940	15623428	AQAW032	AQAW032-FGRPCENT	TO:0000448	Yield	filled grain percentage	FGRPCENT	No
LOC_Os01g07780.1	Chr1	3735828	3736828	Chr1	3445940	15623428	AQAW039	AQAW039-FGRPCENT	TO:0000448	Yield	filled grain percentage	FGRPCENT	No
LOC_Os01g07780.1	Chr1	3735828	3736828	Chr1	2819089	42413852	CQN49	CQN49-SPKNB	TO:0000456	Yield	spikelet number	SPKNB	No
LOC_Os01g07780.1	Chr1	3735828	3736828	Chr1	647235	15623428	CQN53	CQN53-SPKNB	TO:0000456	Yield	spikelet number	SPKNB	No
LOC_Os01g07780.1	Chr1	3735828	3736828	Chr1	647235	15623428	CQN45	CQN45-PNWT	TO:0000014	Yield	panicle weight	PNWT	No
LOC_Os01g07800.1	Chr1	3737892	3742067	Chr1	1890153	4754502	AQGI160	AQGI160-BIOMYLD	TO:0000327	Yield	biomass yield	BIOMYLD	No
LOC_Os01g07800.1	Chr1	3737892	3742067	Chr1	1890153	4754502	AQGI162	AQGI162-BIOMYLD	TO:0000327	Yield	biomass yield	BIOMYLD	No
LOC_Os01g07800.1	Chr1	3737892	3742067	Chr1	1890153	4635870	AQCQ029	AQCQ029-GRNB	TO:0000445	Yield	grain number	GRNB	No
LOC_Os01g07800.1	Chr1	3737892	3742067	Chr1	3445940	7862478	AQF084	AQF084-PNTIRO	TO:0000453	Yield	panicle tiller ratio	PNTIRO	No
LOC_Os01g07800.1	Chr1	3737892	3742067	Chr1	1039086	5558814	AQCF002	AQCF002-SPKNB	TO:0000456	Yield	spikelet number	SPKNB	No
LOC_Os01g07800.1	Chr1	3737892	3742067	Chr1	1039086	5558814	AQCF016	AQCF016-SPKNB	TO:0000456	Yield	spikelet number	SPKNB	No
LOC_Os01g07800.1	Chr1	3737892	3742067	Chr1	1039086	5558814	AQCF028	AQCF028-SPKNB	TO:0000456	Yield	spikelet number	SPKNB	No
LOC_Os01g07800.1	Chr1	3737892	3742067	Chr1	1039086	5558814	AQCF001	AQCF001-FGRNB	TO:0000447	Yield	filled grain number	FGRNB	No
LOC_Os01g07800.1	Chr1	3737892	3742067	Chr1	1039086	5558814	AQCF015	AQCF015-FGRNB	TO:0000447	Yield	filled grain number	FGRNB	No
LOC_Os01g07800.1	Chr1	3737892	3742067	Chr1	1039086	5558814	AQCF027	AQCF027-FGRNB	TO:0000447	Yield	filled grain number	FGRNB	No
LOC_Os01g07800.1	Chr1	3737892	3742067	Chr1	1039086	5558814	AQCF029	AQCF029-TSDWT	TO:0000382	Yield	1000-seed weight	TSDWT	No
LOC_Os01g07800.1	Chr1	3737892	3742067	Chr1	1404695	10491821	AQDY003	AQDY003-PNNB	TO:0000152	Yield	panicle number	PNNB	No
LOC_Os01g07800.1	Chr1	3737892	3742067	Chr1	1404695	10491821	AQDY005	AQDY005-PNNB	TO:0000152	Yield	panicle number	PNNB	No
LOC_Os01g07800.1	Chr1	3737892	3742067	Chr1	1404695	10491821	AQDY008	AQDY008-PNNB	TO:0000152	Yield	panicle number	PNNB	No
LOC_Os01g07800.1	Chr1	3737892	3742067	Chr1	1404695	10491821	AQDY009	AQDY009-PNNB	TO:0000152	Yield	panicle number	PNNB	No
LOC_Os01g07800.1	Chr1	3737892	3742067	Chr1	647235	9821253	CQW1	CQW1-SPKNB	TO:0000456	Yield	spikelet number	SPKNB	No
LOC_Os01g07800.1	Chr1	3737892	3742067	Chr1	3050029	10491821	AQBK030	AQBK030-SPKNB	TO:0000456	Yield	spikelet number	SPKNB	No
LOC_Os01g07800.1	Chr1	3737892	3742067	Chr1	3445940	15623428	AQAW023	AQAW023-SPKNB	TO:0000456	Yield	spikelet number	SPKNB	No
LOC_Os01g07800.1	Chr1	3737892	3742067	Chr1	3445940	15623428	AQAW024	AQAW024-SPKNB	TO:0000456	Yield	spikelet number	SPKNB	No
LOC_Os01g07800.1	Chr1	3737892	3742067	Chr1	3445940	15623428	AQAW029	AQAW029-SPKNB	TO:0000456	Yield	spikelet number	SPKNB	No
LOC_Os01g07800.1	Chr1	3737892	3742067	Chr1	3445940	15623428	AQAW030	AQAW030-SPKNB	TO:0000456	Yield	spikelet number	SPKNB	No
LOC_Os01g07800.1	Chr1	3737892	3742067	Chr1	3445940	15623428	AQAW032	AQAW032-FGRPCENT	TO:0000448	Yield	filled grain percentage	FGRPCENT	No
LOC_Os01g07800.1	Chr1	3737892	3742067	Chr1	3445940	15623428	AQAW039	AQAW039-FGRPCENT	TO:0000448	Yield	filled grain percentage	FGRPCENT	No
LOC_Os01g07800.1	Chr1	3737892	3742067	Chr1	2819089	42413852	CQN49	CQN49-SPKNB	TO:0000456	Yield	spikelet number	SPKNB	No
LOC_Os01g07800.1	Chr1	3737892	3742067	Chr1	647235	15623428	CQN53	CQN53-SPKNB	TO:0000456	Yield	spikelet number	SPKNB	No
LOC_Os01g07800.1	Chr1	3737892	3742067	Chr1	647235	15623428	CQN45	CQN45-PNWT	TO:0000014	Yield	panicle weight	PNWT	No
LOC_Os01g07800.2	Chr1	3737892	3742067	Chr1	1890153	4754502	AQGI160	AQGI160-BIOMYLD	TO:0000327	Yield	biomass yield	BIOMYLD	No
LOC_Os01g07800.2	Chr1	3737892	3742067	Chr1	1890153	4754502	AQGI162	AQGI162-BIOMYLD	TO:0000327	Yield	biomass yield	BIOMYLD	No
LOC_Os01g07800.2	Chr1	3737892	3742067	Chr1	1890153	4635870	AQCQ029	AQCQ029-GRNB	TO:0000445	Yield	grain number	GRNB	No
LOC_Os01g07800.2	Chr1	3737892	3742067	Chr1	3445940	7862478	AQF084	AQF084-PNTIRO	TO:0000453	Yield	panicle tiller ratio	PNTIRO	No
LOC_Os01g07800.2	Chr1	3737892	3742067	Chr1	1039086	5558814	AQCF002	AQCF002-SPKNB	TO:0000456	Yield	spikelet number	SPKNB	No
LOC_Os01g07800.2	Chr1	3737892	3742067	Chr1	1039086	5558814	AQCF016	AQCF016-SPKNB	TO:0000456	Yield	spikelet number	SPKNB	No
LOC_Os01g07800.2	Chr1	3737892	3742067	Chr1	1039086	5558814	AQCF028	AQCF028-SPKNB	TO:0000456	Yield	spikelet number	SPKNB	No
LOC_Os01g07800.2	Chr1	3737892	3742067	Chr1	1039086	5558814	AQCF001	AQCF001-FGRNB	TO:0000447	Yield	filled grain number	FGRNB	No
LOC_Os01g07800.2	Chr1	3737892	3742067	Chr1	1039086	5558814	AQCF015	AQCF015-FGRNB	TO:0000447	Yield	filled grain number	FGRNB	No
LOC_Os01g07800.2	Chr1	3737892	3742067	Chr1	1039086	5558814	AQCF027	AQCF027-FGRNB	TO:0000447	Yield	filled grain number	FGRNB	No
LOC_Os01g07800.2	Chr1	3737892	3742067	Chr1	1039086	5558814	AQCF029	AQCF029-TSDWT	TO:0000382	Yield	1000-seed weight	TSDWT	No
LOC_Os01g07800.2	Chr1	3737892	3742067	Chr1	1404695	10491821	AQDY003	AQDY003-PNNB	TO:0000152	Yield	panicle number	PNNB	No
LOC_Os01g07800.2	Chr1	3737892	3742067	Chr1	1404695	10491821	AQDY005	AQDY005-PNNB	TO:0000152	Yield	panicle number	PNNB	No
LOC_Os01g07800.2	Chr1	3737892	3742067	Chr1	1404695	10491821	AQDY008	AQDY008-PNNB	TO:0000152	Yield	panicle number	PNNB	No
LOC_Os01g07800.2	Chr1	3737892	3742067	Chr1	1404695	10491821	AQDY009	AQDY009-PNNB	TO:0000152	Yield	panicle number	PNNB	No
LOC_Os01g07800.2	Chr1	3737892	3742067	Chr1	647235	9821253	CQW1	CQW1-SPKNB	TO:0000456	Yield	spikelet number	SPKNB	No
LOC_Os01g07800.2	Chr1	3737892	3742067	Chr1	3050029	10491821	AQBK030	AQBK030-SPKNB	TO:0000456	Yield	spikelet number	SPKNB	No
LOC_Os01g07800.2	Chr1	3737892	3742067	Chr1	3445940	15623428	AQAW023	AQAW023-SPKNB	TO:0000456	Yield	spikelet number	SPKNB	No
LOC_Os01g07800.2	Chr1	3737892	3742067	Chr1	3445940	15623428	AQAW024	AQAW024-SPKNB	TO:0000456	Yield	spikelet number	SPKNB	No
LOC_Os01g07800.2	Chr1	3737892	3742067	Chr1	3445940	15623428	AQAW029	AQAW029-SPKNB	TO:0000456	Yield	spikelet number	SPKNB	No
LOC_Os01g07800.2	Chr1	3737892	3742067	Chr1	3445940	15623428	AQAW030	AQAW030-SPKNB	TO:0000456	Yield	spikelet number	SPKNB	No
LOC_Os01g07800.2	Chr1	3737892	3742067	Chr1	3445940	15623428	AQAW032	AQAW032-FGRPCENT	TO:0000448	Yield	filled grain percentage	FGRPCENT	No
LOC_Os01g07800.2	Chr1	3737892	3742067	Chr1	3445940	15623428	AQAW039	AQAW039-FGRPCENT	TO:0000448	Yield	filled grain percentage	FGRPCENT	No
LOC_Os01g07800.2	Chr1	3737892	3742067	Chr1	2819089	42413852	CQN49	CQN49-SPKNB	TO:0000456	Yield	spikelet number	SPKNB	No
LOC_Os01g07800.2	Chr1	3737892	3742067	Chr1	647235	15623428	CQN53	CQN53-SPKNB	TO:0000456	Yield	spikelet number	SPKNB	No
LOC_Os01g07800.2	Chr1	3737892	3742067	Chr1	647235	15623428	CQN45	CQN45-PNWT	TO:0000014	Yield	panicle weight	PNWT	No
LOC_Os01g07970.1	Chr1	3855045	3856060	Chr1	1890153	4754502	AQGI160	AQGI160-BIOMYLD	TO:0000327	Yield	biomass yield	BIOMYLD	No
LOC_Os01g07970.1	Chr1	3855045	3856060	Chr1	1890153	4754502	AQGI162	AQGI162-BIOMYLD	TO:0000327	Yield	biomass yield	BIOMYLD	No
LOC_Os01g07970.1	Chr1	3855045	3856060	Chr1	1890153	4635870	AQCQ029	AQCQ029-GRNB	TO:0000445	Yield	grain number	GRNB	No
LOC_Os01g07970.1	Chr1	3855045	3856060	Chr1	3445940	7862478	AQF084	AQF084-PNTIRO	TO:0000453	Yield	panicle tiller ratio	PNTIRO	No
LOC_Os01g07970.1	Chr1	3855045	3856060	Chr1	1039086	5558814	AQCF002	AQCF002-SPKNB	TO:0000456	Yield	spikelet number	SPKNB	No
LOC_Os01g07970.1	Chr1	3855045	3856060	Chr1	1039086	5558814	AQCF016	AQCF016-SPKNB	TO:0000456	Yield	spikelet number	SPKNB	No
LOC_Os01g07970.1	Chr1	3855045	3856060	Chr1	1039086	5558814	AQCF028	AQCF028-SPKNB	TO:0000456	Yield	spikelet number	SPKNB	No
LOC_Os01g07970.1	Chr1	3855045	3856060	Chr1	1039086	5558814	AQCF001	AQCF001-FGRNB	TO:0000447	Yield	filled grain number	FGRNB	No
LOC_Os01g07970.1	Chr1	3855045	3856060	Chr1	1039086	5558814	AQCF015	AQCF015-FGRNB	TO:0000447	Yield	filled grain number	FGRNB	No
LOC_Os01g07970.1	Chr1	3855045	3856060	Chr1	1039086	5558814	AQCF027	AQCF027-FGRNB	TO:0000447	Yield	filled grain number	FGRNB	No
LOC_Os01g07970.1	Chr1	3855045	3856060	Chr1	1039086	5558814	AQCF029	AQCF029-TSDWT	TO:0000382	Yield	1000-seed weight	TSDWT	No
LOC_Os01g07970.1	Chr1	3855045	3856060	Chr1	1404695	10491821	AQDY003	AQDY003-PNNB	TO:0000152	Yield	panicle number	PNNB	No
LOC_Os01g07970.1	Chr1	3855045	3856060	Chr1	1404695	10491821	AQDY005	AQDY005-PNNB	TO:0000152	Yield	panicle number	PNNB	No
LOC_Os01g07970.1	Chr1	3855045	3856060	Chr1	1404695	10491821	AQDY008	AQDY008-PNNB	TO:0000152	Yield	panicle number	PNNB	No
LOC_Os01g07970.1	Chr1	3855045	3856060	Chr1	1404695	10491821	AQDY009	AQDY009-PNNB	TO:0000152	Yield	panicle number	PNNB	No
LOC_Os01g07970.1	Chr1	3855045	3856060	Chr1	647235	9821253	CQW1	CQW1-SPKNB	TO:0000456	Yield	spikelet number	SPKNB	No
LOC_Os01g07970.1	Chr1	3855045	3856060	Chr1	3050029	10491821	AQBK030	AQBK030-SPKNB	TO:0000456	Yield	spikelet number	SPKNB	No
LOC_Os01g07970.1	Chr1	3855045	3856060	Chr1	3445940	15623428	AQAW023	AQAW023-SPKNB	TO:0000456	Yield	spikelet number	SPKNB	No
LOC_Os01g07970.1	Chr1	3855045	3856060	Chr1	3445940	15623428	AQAW024	AQAW024-SPKNB	TO:0000456	Yield	spikelet number	SPKNB	No
LOC_Os01g07970.1	Chr1	3855045	3856060	Chr1	3445940	15623428	AQAW029	AQAW029-SPKNB	TO:0000456	Yield	spikelet number	SPKNB	No
LOC_Os01g07970.1	Chr1	3855045	3856060	Chr1	3445940	15623428	AQAW030	AQAW030-SPKNB	TO:0000456	Yield	spikelet number	SPKNB	No
LOC_Os01g07970.1	Chr1	3855045	3856060	Chr1	3445940	15623428	AQAW032	AQAW032-FGRPCENT	TO:0000448	Yield	filled grain percentage	FGRPCENT	No
LOC_Os01g07970.1	Chr1	3855045	3856060	Chr1	3445940	15623428	AQAW039	AQAW039-FGRPCENT	TO:0000448	Yield	filled grain percentage	FGRPCENT	No
LOC_Os01g07970.1	Chr1	3855045	3856060	Chr1	2819089	42413852	CQN49	CQN49-SPKNB	TO:0000456	Yield	spikelet number	SPKNB	No
LOC_Os01g07970.1	Chr1	3855045	3856060	Chr1	647235	15623428	CQN53	CQN53-SPKNB	TO:0000456	Yield	spikelet number	SPKNB	No
LOC_Os01g07970.1	Chr1	3855045	3856060	Chr1	647235	15623428	CQN45	CQN45-PNWT	TO:0000014	Yield	panicle weight	PNWT	No
LOC_Os01g08020.1	Chr1	3875760	3900085	Chr1	1890153	4754502	AQGI160	AQGI160-BIOMYLD	TO:0000327	Yield	biomass yield	BIOMYLD	No
LOC_Os01g08020.1	Chr1	3875760	3900085	Chr1	1890153	4754502	AQGI162	AQGI162-BIOMYLD	TO:0000327	Yield	biomass yield	BIOMYLD	No
LOC_Os01g08020.1	Chr1	3875760	3900085	Chr1	1890153	4635870	AQCQ029	AQCQ029-GRNB	TO:0000445	Yield	grain number	GRNB	No
LOC_Os01g08020.1	Chr1	3875760	3900085	Chr1	3445940	7862478	AQF084	AQF084-PNTIRO	TO:0000453	Yield	panicle tiller ratio	PNTIRO	No
LOC_Os01g08020.1	Chr1	3875760	3900085	Chr1	1039086	5558814	AQCF002	AQCF002-SPKNB	TO:0000456	Yield	spikelet number	SPKNB	No
LOC_Os01g08020.1	Chr1	3875760	3900085	Chr1	1039086	5558814	AQCF016	AQCF016-SPKNB	TO:0000456	Yield	spikelet number	SPKNB	No
LOC_Os01g08020.1	Chr1	3875760	3900085	Chr1	1039086	5558814	AQCF028	AQCF028-SPKNB	TO:0000456	Yield	spikelet number	SPKNB	No
LOC_Os01g08020.1	Chr1	3875760	3900085	Chr1	1039086	5558814	AQCF001	AQCF001-FGRNB	TO:0000447	Yield	filled grain number	FGRNB	No
LOC_Os01g08020.1	Chr1	3875760	3900085	Chr1	1039086	5558814	AQCF015	AQCF015-FGRNB	TO:0000447	Yield	filled grain number	FGRNB	No
LOC_Os01g08020.1	Chr1	3875760	3900085	Chr1	1039086	5558814	AQCF027	AQCF027-FGRNB	TO:0000447	Yield	filled grain number	FGRNB	No
LOC_Os01g08020.1	Chr1	3875760	3900085	Chr1	1039086	5558814	AQCF029	AQCF029-TSDWT	TO:0000382	Yield	1000-seed weight	TSDWT	No
LOC_Os01g08020.1	Chr1	3875760	3900085	Chr1	1404695	10491821	AQDY003	AQDY003-PNNB	TO:0000152	Yield	panicle number	PNNB	No
LOC_Os01g08020.1	Chr1	3875760	3900085	Chr1	1404695	10491821	AQDY005	AQDY005-PNNB	TO:0000152	Yield	panicle number	PNNB	No
LOC_Os01g08020.1	Chr1	3875760	3900085	Chr1	1404695	10491821	AQDY008	AQDY008-PNNB	TO:0000152	Yield	panicle number	PNNB	No
LOC_Os01g08020.1	Chr1	3875760	3900085	Chr1	1404695	10491821	AQDY009	AQDY009-PNNB	TO:0000152	Yield	panicle number	PNNB	No
LOC_Os01g08020.1	Chr1	3875760	3900085	Chr1	647235	9821253	CQW1	CQW1-SPKNB	TO:0000456	Yield	spikelet number	SPKNB	No
LOC_Os01g08020.1	Chr1	3875760	3900085	Chr1	3050029	10491821	AQBK030	AQBK030-SPKNB	TO:0000456	Yield	spikelet number	SPKNB	No
LOC_Os01g08020.1	Chr1	3875760	3900085	Chr1	3445940	15623428	AQAW023	AQAW023-SPKNB	TO:0000456	Yield	spikelet number	SPKNB	No
LOC_Os01g08020.1	Chr1	3875760	3900085	Chr1	3445940	15623428	AQAW024	AQAW024-SPKNB	TO:0000456	Yield	spikelet number	SPKNB	No
LOC_Os01g08020.1	Chr1	3875760	3900085	Chr1	3445940	15623428	AQAW029	AQAW029-SPKNB	TO:0000456	Yield	spikelet number	SPKNB	No
LOC_Os01g08020.1	Chr1	3875760	3900085	Chr1	3445940	15623428	AQAW030	AQAW030-SPKNB	TO:0000456	Yield	spikelet number	SPKNB	No
LOC_Os01g08020.1	Chr1	3875760	3900085	Chr1	3445940	15623428	AQAW032	AQAW032-FGRPCENT	TO:0000448	Yield	filled grain percentage	FGRPCENT	No
LOC_Os01g08020.1	Chr1	3875760	3900085	Chr1	3445940	15623428	AQAW039	AQAW039-FGRPCENT	TO:0000448	Yield	filled grain percentage	FGRPCENT	No
LOC_Os01g08020.1	Chr1	3875760	3900085	Chr1	2819089	42413852	CQN49	CQN49-SPKNB	TO:0000456	Yield	spikelet number	SPKNB	No
LOC_Os01g08020.1	Chr1	3875760	3900085	Chr1	647235	15623428	CQN53	CQN53-SPKNB	TO:0000456	Yield	spikelet number	SPKNB	No
LOC_Os01g08020.1	Chr1	3875760	3900085	Chr1	647235	15623428	CQN45	CQN45-PNWT	TO:0000014	Yield	panicle weight	PNWT	No
LOC_Os01g08090.1	Chr1	3917917	3920458	Chr1	1890153	4754502	AQGI160	AQGI160-BIOMYLD	TO:0000327	Yield	biomass yield	BIOMYLD	No
LOC_Os01g08090.1	Chr1	3917917	3920458	Chr1	1890153	4754502	AQGI162	AQGI162-BIOMYLD	TO:0000327	Yield	biomass yield	BIOMYLD	No
LOC_Os01g08090.1	Chr1	3917917	3920458	Chr1	1890153	4635870	AQCQ029	AQCQ029-GRNB	TO:0000445	Yield	grain number	GRNB	No
LOC_Os01g08090.1	Chr1	3917917	3920458	Chr1	3445940	7862478	AQF084	AQF084-PNTIRO	TO:0000453	Yield	panicle tiller ratio	PNTIRO	No
LOC_Os01g08090.1	Chr1	3917917	3920458	Chr1	1039086	5558814	AQCF002	AQCF002-SPKNB	TO:0000456	Yield	spikelet number	SPKNB	No
LOC_Os01g08090.1	Chr1	3917917	3920458	Chr1	1039086	5558814	AQCF016	AQCF016-SPKNB	TO:0000456	Yield	spikelet number	SPKNB	No
LOC_Os01g08090.1	Chr1	3917917	3920458	Chr1	1039086	5558814	AQCF028	AQCF028-SPKNB	TO:0000456	Yield	spikelet number	SPKNB	No
LOC_Os01g08090.1	Chr1	3917917	3920458	Chr1	1039086	5558814	AQCF001	AQCF001-FGRNB	TO:0000447	Yield	filled grain number	FGRNB	No
LOC_Os01g08090.1	Chr1	3917917	3920458	Chr1	1039086	5558814	AQCF015	AQCF015-FGRNB	TO:0000447	Yield	filled grain number	FGRNB	No
LOC_Os01g08090.1	Chr1	3917917	3920458	Chr1	1039086	5558814	AQCF027	AQCF027-FGRNB	TO:0000447	Yield	filled grain number	FGRNB	No
LOC_Os01g08090.1	Chr1	3917917	3920458	Chr1	1039086	5558814	AQCF029	AQCF029-TSDWT	TO:0000382	Yield	1000-seed weight	TSDWT	No
LOC_Os01g08090.1	Chr1	3917917	3920458	Chr1	1404695	10491821	AQDY003	AQDY003-PNNB	TO:0000152	Yield	panicle number	PNNB	No
LOC_Os01g08090.1	Chr1	3917917	3920458	Chr1	1404695	10491821	AQDY005	AQDY005-PNNB	TO:0000152	Yield	panicle number	PNNB	No
LOC_Os01g08090.1	Chr1	3917917	3920458	Chr1	1404695	10491821	AQDY008	AQDY008-PNNB	TO:0000152	Yield	panicle number	PNNB	No
LOC_Os01g08090.1	Chr1	3917917	3920458	Chr1	1404695	10491821	AQDY009	AQDY009-PNNB	TO:0000152	Yield	panicle number	PNNB	No
LOC_Os01g08090.1	Chr1	3917917	3920458	Chr1	647235	9821253	CQW1	CQW1-SPKNB	TO:0000456	Yield	spikelet number	SPKNB	No
LOC_Os01g08090.1	Chr1	3917917	3920458	Chr1	3050029	10491821	AQBK030	AQBK030-SPKNB	TO:0000456	Yield	spikelet number	SPKNB	No
LOC_Os01g08090.1	Chr1	3917917	3920458	Chr1	3445940	15623428	AQAW023	AQAW023-SPKNB	TO:0000456	Yield	spikelet number	SPKNB	No
LOC_Os01g08090.1	Chr1	3917917	3920458	Chr1	3445940	15623428	AQAW024	AQAW024-SPKNB	TO:0000456	Yield	spikelet number	SPKNB	No
LOC_Os01g08090.1	Chr1	3917917	3920458	Chr1	3445940	15623428	AQAW029	AQAW029-SPKNB	TO:0000456	Yield	spikelet number	SPKNB	No
LOC_Os01g08090.1	Chr1	3917917	3920458	Chr1	3445940	15623428	AQAW030	AQAW030-SPKNB	TO:0000456	Yield	spikelet number	SPKNB	No
LOC_Os01g08090.1	Chr1	3917917	3920458	Chr1	3445940	15623428	AQAW032	AQAW032-FGRPCENT	TO:0000448	Yield	filled grain percentage	FGRPCENT	No
LOC_Os01g08090.1	Chr1	3917917	3920458	Chr1	3445940	15623428	AQAW039	AQAW039-FGRPCENT	TO:0000448	Yield	filled grain percentage	FGRPCENT	No
LOC_Os01g08090.1	Chr1	3917917	3920458	Chr1	2819089	42413852	CQN49	CQN49-SPKNB	TO:0000456	Yield	spikelet number	SPKNB	No
LOC_Os01g08090.1	Chr1	3917917	3920458	Chr1	647235	15623428	CQN53	CQN53-SPKNB	TO:0000456	Yield	spikelet number	SPKNB	No
LOC_Os01g08090.1	Chr1	3917917	3920458	Chr1	647235	15623428	CQN45	CQN45-PNWT	TO:0000014	Yield	panicle weight	PNWT	No
LOC_Os01g08320.1	Chr1	4073675	4076438	Chr1	1890153	4754502	AQGI160	AQGI160-BIOMYLD	TO:0000327	Yield	biomass yield	BIOMYLD	No
LOC_Os01g08320.1	Chr1	4073675	4076438	Chr1	1890153	4754502	AQGI162	AQGI162-BIOMYLD	TO:0000327	Yield	biomass yield	BIOMYLD	No
LOC_Os01g08320.1	Chr1	4073675	4076438	Chr1	1890153	4635870	AQCQ029	AQCQ029-GRNB	TO:0000445	Yield	grain number	GRNB	No
LOC_Os01g08320.1	Chr1	4073675	4076438	Chr1	3445940	7862478	AQF084	AQF084-PNTIRO	TO:0000453	Yield	panicle tiller ratio	PNTIRO	No
LOC_Os01g08320.1	Chr1	4073675	4076438	Chr1	1039086	5558814	AQCF002	AQCF002-SPKNB	TO:0000456	Yield	spikelet number	SPKNB	No
LOC_Os01g08320.1	Chr1	4073675	4076438	Chr1	1039086	5558814	AQCF016	AQCF016-SPKNB	TO:0000456	Yield	spikelet number	SPKNB	No
LOC_Os01g08320.1	Chr1	4073675	4076438	Chr1	1039086	5558814	AQCF028	AQCF028-SPKNB	TO:0000456	Yield	spikelet number	SPKNB	No
LOC_Os01g08320.1	Chr1	4073675	4076438	Chr1	1039086	5558814	AQCF001	AQCF001-FGRNB	TO:0000447	Yield	filled grain number	FGRNB	No
LOC_Os01g08320.1	Chr1	4073675	4076438	Chr1	1039086	5558814	AQCF015	AQCF015-FGRNB	TO:0000447	Yield	filled grain number	FGRNB	No
LOC_Os01g08320.1	Chr1	4073675	4076438	Chr1	1039086	5558814	AQCF027	AQCF027-FGRNB	TO:0000447	Yield	filled grain number	FGRNB	No
LOC_Os01g08320.1	Chr1	4073675	4076438	Chr1	1039086	5558814	AQCF029	AQCF029-TSDWT	TO:0000382	Yield	1000-seed weight	TSDWT	No
LOC_Os01g08320.1	Chr1	4073675	4076438	Chr1	1404695	10491821	AQDY003	AQDY003-PNNB	TO:0000152	Yield	panicle number	PNNB	No
LOC_Os01g08320.1	Chr1	4073675	4076438	Chr1	1404695	10491821	AQDY005	AQDY005-PNNB	TO:0000152	Yield	panicle number	PNNB	No
LOC_Os01g08320.1	Chr1	4073675	4076438	Chr1	1404695	10491821	AQDY008	AQDY008-PNNB	TO:0000152	Yield	panicle number	PNNB	No
LOC_Os01g08320.1	Chr1	4073675	4076438	Chr1	1404695	10491821	AQDY009	AQDY009-PNNB	TO:0000152	Yield	panicle number	PNNB	No
LOC_Os01g08320.1	Chr1	4073675	4076438	Chr1	647235	9821253	CQW1	CQW1-SPKNB	TO:0000456	Yield	spikelet number	SPKNB	No
LOC_Os01g08320.1	Chr1	4073675	4076438	Chr1	3050029	10491821	AQBK030	AQBK030-SPKNB	TO:0000456	Yield	spikelet number	SPKNB	No
LOC_Os01g08320.1	Chr1	4073675	4076438	Chr1	3445940	15623428	AQAW023	AQAW023-SPKNB	TO:0000456	Yield	spikelet number	SPKNB	No
LOC_Os01g08320.1	Chr1	4073675	4076438	Chr1	3445940	15623428	AQAW024	AQAW024-SPKNB	TO:0000456	Yield	spikelet number	SPKNB	No
LOC_Os01g08320.1	Chr1	4073675	4076438	Chr1	3445940	15623428	AQAW029	AQAW029-SPKNB	TO:0000456	Yield	spikelet number	SPKNB	No
LOC_Os01g08320.1	Chr1	4073675	4076438	Chr1	3445940	15623428	AQAW030	AQAW030-SPKNB	TO:0000456	Yield	spikelet number	SPKNB	No
LOC_Os01g08320.1	Chr1	4073675	4076438	Chr1	3445940	15623428	AQAW032	AQAW032-FGRPCENT	TO:0000448	Yield	filled grain percentage	FGRPCENT	No
LOC_Os01g08320.1	Chr1	4073675	4076438	Chr1	3445940	15623428	AQAW039	AQAW039-FGRPCENT	TO:0000448	Yield	filled grain percentage	FGRPCENT	No
LOC_Os01g08320.1	Chr1	4073675	4076438	Chr1	2819089	42413852	CQN49	CQN49-SPKNB	TO:0000456	Yield	spikelet number	SPKNB	No
LOC_Os01g08320.1	Chr1	4073675	4076438	Chr1	647235	15623428	CQN53	CQN53-SPKNB	TO:0000456	Yield	spikelet number	SPKNB	No
LOC_Os01g08320.1	Chr1	4073675	4076438	Chr1	647235	15623428	CQN45	CQN45-PNWT	TO:0000014	Yield	panicle weight	PNWT	No
LOC_Os01g08440.1	Chr1	4152863	4154680	Chr1	1890153	4754502	AQGI160	AQGI160-BIOMYLD	TO:0000327	Yield	biomass yield	BIOMYLD	No
LOC_Os01g08440.1	Chr1	4152863	4154680	Chr1	1890153	4754502	AQGI162	AQGI162-BIOMYLD	TO:0000327	Yield	biomass yield	BIOMYLD	No
LOC_Os01g08440.1	Chr1	4152863	4154680	Chr1	1890153	4635870	AQCQ029	AQCQ029-GRNB	TO:0000445	Yield	grain number	GRNB	No
LOC_Os01g08440.1	Chr1	4152863	4154680	Chr1	3445940	7862478	AQF084	AQF084-PNTIRO	TO:0000453	Yield	panicle tiller ratio	PNTIRO	No
LOC_Os01g08440.1	Chr1	4152863	4154680	Chr1	1039086	5558814	AQCF002	AQCF002-SPKNB	TO:0000456	Yield	spikelet number	SPKNB	No
LOC_Os01g08440.1	Chr1	4152863	4154680	Chr1	1039086	5558814	AQCF016	AQCF016-SPKNB	TO:0000456	Yield	spikelet number	SPKNB	No
LOC_Os01g08440.1	Chr1	4152863	4154680	Chr1	1039086	5558814	AQCF028	AQCF028-SPKNB	TO:0000456	Yield	spikelet number	SPKNB	No
LOC_Os01g08440.1	Chr1	4152863	4154680	Chr1	1039086	5558814	AQCF001	AQCF001-FGRNB	TO:0000447	Yield	filled grain number	FGRNB	No
LOC_Os01g08440.1	Chr1	4152863	4154680	Chr1	1039086	5558814	AQCF015	AQCF015-FGRNB	TO:0000447	Yield	filled grain number	FGRNB	No
LOC_Os01g08440.1	Chr1	4152863	4154680	Chr1	1039086	5558814	AQCF027	AQCF027-FGRNB	TO:0000447	Yield	filled grain number	FGRNB	No
LOC_Os01g08440.1	Chr1	4152863	4154680	Chr1	1039086	5558814	AQCF029	AQCF029-TSDWT	TO:0000382	Yield	1000-seed weight	TSDWT	No
LOC_Os01g08440.1	Chr1	4152863	4154680	Chr1	1404695	10491821	AQDY003	AQDY003-PNNB	TO:0000152	Yield	panicle number	PNNB	No
LOC_Os01g08440.1	Chr1	4152863	4154680	Chr1	1404695	10491821	AQDY005	AQDY005-PNNB	TO:0000152	Yield	panicle number	PNNB	No
LOC_Os01g08440.1	Chr1	4152863	4154680	Chr1	1404695	10491821	AQDY008	AQDY008-PNNB	TO:0000152	Yield	panicle number	PNNB	No
LOC_Os01g08440.1	Chr1	4152863	4154680	Chr1	1404695	10491821	AQDY009	AQDY009-PNNB	TO:0000152	Yield	panicle number	PNNB	No
LOC_Os01g08440.1	Chr1	4152863	4154680	Chr1	647235	9821253	CQW1	CQW1-SPKNB	TO:0000456	Yield	spikelet number	SPKNB	No
LOC_Os01g08440.1	Chr1	4152863	4154680	Chr1	3050029	10491821	AQBK030	AQBK030-SPKNB	TO:0000456	Yield	spikelet number	SPKNB	No
LOC_Os01g08440.1	Chr1	4152863	4154680	Chr1	3445940	15623428	AQAW023	AQAW023-SPKNB	TO:0000456	Yield	spikelet number	SPKNB	No
LOC_Os01g08440.1	Chr1	4152863	4154680	Chr1	3445940	15623428	AQAW024	AQAW024-SPKNB	TO:0000456	Yield	spikelet number	SPKNB	No
LOC_Os01g08440.1	Chr1	4152863	4154680	Chr1	3445940	15623428	AQAW029	AQAW029-SPKNB	TO:0000456	Yield	spikelet number	SPKNB	No
LOC_Os01g08440.1	Chr1	4152863	4154680	Chr1	3445940	15623428	AQAW030	AQAW030-SPKNB	TO:0000456	Yield	spikelet number	SPKNB	No
[truncated: 62,865 more rows]

## Sheet: Train name_Panicle initiation (
4.1.3 Number of DEG located on quantitative trait loci (QTL) of yield category in Ajay at PI stage
[truncated: 30 more rows]

[truncated: 1 more sheets: Trait name_Grain filling (S2)]
