# Supplementary material for: Differential Expression of Genes at Panicle Initiation and Grain Filling Stages Implied in Heterosis of Rice Hybrids
Source: Int J Mol Sci. 2020 Feb 6;21(3):1080. doi: 10.3390/ijms21031080 (PMC7038112; doi:10.3390/ijms21031080)
Supplement: Supplementary file 1 [file ijms-21-01080-s001.zip › Additional file 4. 2.xls]

## Sheet: Yield related QTL in Panicle in
4.2.1 QTLs location and their yield related trait in panicle initation (S1) stage in Rajalaxmi
Gene ID	Chromosome	Gene Start	Gene End	QTL Location	QTL Start	QTL End	QTL Accession ID	QTL Name	TO_Accession	Trait Category	Trait Name	Trait Symbol	Small Interval
LOC_Os01g02930.1	Chr1	1078510	1081702	Chr1	198822	1891260	AQGI132	AQGI132-BIOMYLD	TO:0000327	Yield	biomass yield	BIOMYLD	No
LOC_Os01g02930.1	Chr1	1078510	1081702	Chr1	198822	1891260	AQGI161	AQGI161-BIOMYLD	TO:0000327	Yield	biomass yield	BIOMYLD	No
LOC_Os01g02930.1	Chr1	1078510	1081702	Chr1	198822	1891260	AQGI197	AQGI197-TBIOMYLD	TO:0000457	Yield	total biomass yield	TBIOMYLD	No
LOC_Os01g02930.1	Chr1	1078510	1081702	Chr1	198822	1891260	AQGI217	AQGI217-TBIOMYLD	TO:0000457	Yield	total biomass yield	TBIOMYLD	No
LOC_Os01g02930.1	Chr1	1078510	1081702	Chr1	198822	1891260	AQCQ009	AQCQ009-GRNB	TO:0000445	Yield	grain number	GRNB	No
LOC_Os01g02930.1	Chr1	1078510	1081702	Chr1	198822	1891260	AQCQ001	AQCQ001-GRYLDPPL	TO:0000449	Yield	grain yield per plant	GRYLDPPL	No
LOC_Os01g02930.1	Chr1	1078510	1081702	Chr1	198822	1891260	AQCQ021	AQCQ021-GRYLDPPL	TO:0000449	Yield	grain yield per plant	GRYLDPPL	No
LOC_Os01g02930.1	Chr1	1078510	1081702	Chr1	198822	1891260	AQCQ014	AQCQ014-TSDWT	TO:0000382	Yield	1000-seed weight	TSDWT	No
LOC_Os01g02930.1	Chr1	1078510	1081702	Chr1	198822	1891260	AQCQ036	AQCQ036-TSDWT	TO:0000382	Yield	1000-seed weight	TSDWT	No
LOC_Os01g02930.1	Chr1	1078510	1081702	Chr1	1039086	5558814	AQCF002	AQCF002-SPKNB	TO:0000456	Yield	spikelet number	SPKNB	No
LOC_Os01g02930.1	Chr1	1078510	1081702	Chr1	1039086	5558814	AQCF016	AQCF016-SPKNB	TO:0000456	Yield	spikelet number	SPKNB	No
LOC_Os01g02930.1	Chr1	1078510	1081702	Chr1	1039086	5558814	AQCF028	AQCF028-SPKNB	TO:0000456	Yield	spikelet number	SPKNB	No
LOC_Os01g02930.1	Chr1	1078510	1081702	Chr1	1039086	5558814	AQCF001	AQCF001-FGRNB	TO:0000447	Yield	filled grain number	FGRNB	No
LOC_Os01g02930.1	Chr1	1078510	1081702	Chr1	1039086	5558814	AQCF015	AQCF015-FGRNB	TO:0000447	Yield	filled grain number	FGRNB	No
LOC_Os01g02930.1	Chr1	1078510	1081702	Chr1	1039086	5558814	AQCF027	AQCF027-FGRNB	TO:0000447	Yield	filled grain number	FGRNB	No
LOC_Os01g02930.1	Chr1	1078510	1081702	Chr1	1039086	5558814	AQCF029	AQCF029-TSDWT	TO:0000382	Yield	1000-seed weight	TSDWT	No
LOC_Os01g02930.1	Chr1	1078510	1081702	Chr1	647235	9821253	CQW1	CQW1-SPKNB	TO:0000456	Yield	spikelet number	SPKNB	No
LOC_Os01g02930.1	Chr1	1078510	1081702	Chr1	647235	15623428	CQN53	CQN53-SPKNB	TO:0000456	Yield	spikelet number	SPKNB	No
LOC_Os01g02930.1	Chr1	1078510	1081702	Chr1	647235	15623428	CQN45	CQN45-PNWT	TO:0000014	Yield	panicle weight	PNWT	No
LOC_Os01g06620.1	Chr1	3122887	3124069	Chr1	1890153	4754502	AQGI160	AQGI160-BIOMYLD	TO:0000327	Yield	biomass yield	BIOMYLD	No
LOC_Os01g06620.1	Chr1	3122887	3124069	Chr1	1890153	4754502	AQGI162	AQGI162-BIOMYLD	TO:0000327	Yield	biomass yield	BIOMYLD	No
LOC_Os01g06620.1	Chr1	3122887	3124069	Chr1	1890153	4635870	AQCQ029	AQCQ029-GRNB	TO:0000445	Yield	grain number	GRNB	No
LOC_Os01g06620.1	Chr1	3122887	3124069	Chr1	1039086	5558814	AQCF002	AQCF002-SPKNB	TO:0000456	Yield	spikelet number	SPKNB	No
LOC_Os01g06620.1	Chr1	3122887	3124069	Chr1	1039086	5558814	AQCF016	AQCF016-SPKNB	TO:0000456	Yield	spikelet number	SPKNB	No
LOC_Os01g06620.1	Chr1	3122887	3124069	Chr1	1039086	5558814	AQCF028	AQCF028-SPKNB	TO:0000456	Yield	spikelet number	SPKNB	No
LOC_Os01g06620.1	Chr1	3122887	3124069	Chr1	1039086	5558814	AQCF001	AQCF001-FGRNB	TO:0000447	Yield	filled grain number	FGRNB	No
LOC_Os01g06620.1	Chr1	3122887	3124069	Chr1	1039086	5558814	AQCF015	AQCF015-FGRNB	TO:0000447	Yield	filled grain number	FGRNB	No
LOC_Os01g06620.1	Chr1	3122887	3124069	Chr1	1039086	5558814	AQCF027	AQCF027-FGRNB	TO:0000447	Yield	filled grain number	FGRNB	No
LOC_Os01g06620.1	Chr1	3122887	3124069	Chr1	1039086	5558814	AQCF029	AQCF029-TSDWT	TO:0000382	Yield	1000-seed weight	TSDWT	No
LOC_Os01g06620.1	Chr1	3122887	3124069	Chr1	1404695	10491821	AQDY003	AQDY003-PNNB	TO:0000152	Yield	panicle number	PNNB	No
LOC_Os01g06620.1	Chr1	3122887	3124069	Chr1	1404695	10491821	AQDY005	AQDY005-PNNB	TO:0000152	Yield	panicle number	PNNB	No
LOC_Os01g06620.1	Chr1	3122887	3124069	Chr1	1404695	10491821	AQDY008	AQDY008-PNNB	TO:0000152	Yield	panicle number	PNNB	No
LOC_Os01g06620.1	Chr1	3122887	3124069	Chr1	1404695	10491821	AQDY009	AQDY009-PNNB	TO:0000152	Yield	panicle number	PNNB	No
LOC_Os01g06620.1	Chr1	3122887	3124069	Chr1	647235	9821253	CQW1	CQW1-SPKNB	TO:0000456	Yield	spikelet number	SPKNB	No
LOC_Os01g06620.1	Chr1	3122887	3124069	Chr1	3050029	10491821	AQBK030	AQBK030-SPKNB	TO:0000456	Yield	spikelet number	SPKNB	No
LOC_Os01g06620.1	Chr1	3122887	3124069	Chr1	2819089	42413852	CQN49	CQN49-SPKNB	TO:0000456	Yield	spikelet number	SPKNB	No
LOC_Os01g06620.1	Chr1	3122887	3124069	Chr1	647235	15623428	CQN53	CQN53-SPKNB	TO:0000456	Yield	spikelet number	SPKNB	No
LOC_Os01g06620.1	Chr1	3122887	3124069	Chr1	647235	15623428	CQN45	CQN45-PNWT	TO:0000014	Yield	panicle weight	PNWT	No
LOC_Os01g12920.1	Chr1	7176106	7177066	Chr1	4753787	7478961	AQDY007	AQDY007-PNNB	TO:0000152	Yield	panicle number	PNNB	No
LOC_Os01g12920.1	Chr1	7176106	7177066	Chr1	3445940	7862478	AQF084	AQF084-PNTIRO	TO:0000453	Yield	panicle tiller ratio	PNTIRO	No
LOC_Os01g12920.1	Chr1	7176106	7177066	Chr1	4885844	7445919	AQFJ007	AQFJ007-PNNB	TO:0000152	Yield	panicle number	PNNB	No
LOC_Os01g12920.1	Chr1	7176106	7177066	Chr1	4424392	7445919	AQE008	AQE008-FGRNB	TO:0000447	Yield	filled grain number	FGRNB	No
LOC_Os01g12920.1	Chr1	7176106	7177066	Chr1	4885844	7445919	AQFE023	AQFE023-GRNB	TO:0000445	Yield	grain number	GRNB	No
LOC_Os01g12920.1	Chr1	7176106	7177066	Chr1	4885844	7445919	AQFE038	AQFE038-SPKNB	TO:0000456	Yield	spikelet number	SPKNB	No
LOC_Os01g12920.1	Chr1	7176106	7177066	Chr1	5773292	7478961	CQN52	CQN52-SPKNB	TO:0000456	Yield	spikelet number	SPKNB	No
LOC_Os01g12920.1	Chr1	7176106	7177066	Chr1	5773292	7478961	CQN44	CQN44-PNWT	TO:0000014	Yield	panicle weight	PNWT	No
LOC_Os01g12920.1	Chr1	7176106	7177066	Chr1	4753787	13902866	CQAJ19	CQAJ19-GRNB	TO:0000445	Yield	grain number	GRNB	No
LOC_Os01g12920.1	Chr1	7176106	7177066	Chr1	4753787	13902866	AQCQ010	AQCQ010-GRNB	TO:0000445	Yield	grain number	GRNB	No
LOC_Os01g12920.1	Chr1	7176106	7177066	Chr1	4753787	13902866	AQCQ030	AQCQ030-GRNB	TO:0000445	Yield	grain number	GRNB	No
LOC_Os01g12920.1	Chr1	7176106	7177066	Chr1	4753787	10491821	AQAW001	AQAW001-PNNB	TO:0000152	Yield	panicle number	PNNB	No
LOC_Os01g12920.1	Chr1	7176106	7177066	Chr1	1404695	10491821	AQDY003	AQDY003-PNNB	TO:0000152	Yield	panicle number	PNNB	No
LOC_Os01g12920.1	Chr1	7176106	7177066	Chr1	4753787	10491821	AQDY004	AQDY004-PNNB	TO:0000152	Yield	panicle number	PNNB	No
LOC_Os01g12920.1	Chr1	7176106	7177066	Chr1	1404695	10491821	AQDY005	AQDY005-PNNB	TO:0000152	Yield	panicle number	PNNB	No
LOC_Os01g12920.1	Chr1	7176106	7177066	Chr1	4753787	10491821	AQDY006	AQDY006-PNNB	TO:0000152	Yield	panicle number	PNNB	No
LOC_Os01g12920.1	Chr1	7176106	7177066	Chr1	1404695	10491821	AQDY008	AQDY008-PNNB	TO:0000152	Yield	panicle number	PNNB	No
LOC_Os01g12920.1	Chr1	7176106	7177066	Chr1	1404695	10491821	AQDY009	AQDY009-PNNB	TO:0000152	Yield	panicle number	PNNB	No
LOC_Os01g12920.1	Chr1	7176106	7177066	Chr1	4753787	10491821	AQAW003	AQAW003-SPKNB	TO:0000456	Yield	spikelet number	SPKNB	No
LOC_Os01g12920.1	Chr1	7176106	7177066	Chr1	4753787	10491821	AQAW004	AQAW004-SPKNB	TO:0000456	Yield	spikelet number	SPKNB	No
LOC_Os01g12920.1	Chr1	7176106	7177066	Chr1	4753787	10491821	AQAW007	AQAW007-SPKNB	TO:0000456	Yield	spikelet number	SPKNB	No
LOC_Os01g12920.1	Chr1	7176106	7177066	Chr1	4753787	10491821	AQAW008	AQAW008-SPKNB	TO:0000456	Yield	spikelet number	SPKNB	No
LOC_Os01g12920.1	Chr1	7176106	7177066	Chr1	4753787	10491821	AQAW010	AQAW010-FGRPCENT	TO:0000448	Yield	filled grain percentage	FGRPCENT	No
LOC_Os01g12920.1	Chr1	7176106	7177066	Chr1	4753787	10491821	AQAW011	AQAW011-FGRPCENT	TO:0000448	Yield	filled grain percentage	FGRPCENT	No
LOC_Os01g12920.1	Chr1	7176106	7177066	Chr1	4753787	10491821	AQAW018	AQAW018-FGRPCENT	TO:0000448	Yield	filled grain percentage	FGRPCENT	No
LOC_Os01g12920.1	Chr1	7176106	7177066	Chr1	5094276	27119848	CQAO10	CQAO10-TSDWT	TO:0000382	Yield	1000-seed weight	TSDWT	No
LOC_Os01g12920.1	Chr1	7176106	7177066	Chr1	647235	9821253	CQW1	CQW1-SPKNB	TO:0000456	Yield	spikelet number	SPKNB	No
LOC_Os01g12920.1	Chr1	7176106	7177066	Chr1	3050029	10491821	AQBK030	AQBK030-SPKNB	TO:0000456	Yield	spikelet number	SPKNB	No
LOC_Os01g12920.1	Chr1	7176106	7177066	Chr1	3445940	15623428	AQAW023	AQAW023-SPKNB	TO:0000456	Yield	spikelet number	SPKNB	No
LOC_Os01g12920.1	Chr1	7176106	7177066	Chr1	3445940	15623428	AQAW024	AQAW024-SPKNB	TO:0000456	Yield	spikelet number	SPKNB	No
LOC_Os01g12920.1	Chr1	7176106	7177066	Chr1	6266459	8948637	AQAW025	AQAW025-SPKNB	TO:0000456	Yield	spikelet number	SPKNB	No
LOC_Os01g12920.1	Chr1	7176106	7177066	Chr1	6266459	8948637	AQAW026	AQAW026-SPKNB	TO:0000456	Yield	spikelet number	SPKNB	No
LOC_Os01g12920.1	Chr1	7176106	7177066	Chr1	3445940	15623428	AQAW029	AQAW029-SPKNB	TO:0000456	Yield	spikelet number	SPKNB	No
LOC_Os01g12920.1	Chr1	7176106	7177066	Chr1	3445940	15623428	AQAW030	AQAW030-SPKNB	TO:0000456	Yield	spikelet number	SPKNB	No
LOC_Os01g12920.1	Chr1	7176106	7177066	Chr1	3445940	15623428	AQAW032	AQAW032-FGRPCENT	TO:0000448	Yield	filled grain percentage	FGRPCENT	No
LOC_Os01g12920.1	Chr1	7176106	7177066	Chr1	3445940	15623428	AQAW039	AQAW039-FGRPCENT	TO:0000448	Yield	filled grain percentage	FGRPCENT	No
LOC_Os01g12920.1	Chr1	7176106	7177066	Chr1	2819089	42413852	CQN49	CQN49-SPKNB	TO:0000456	Yield	spikelet number	SPKNB	No
LOC_Os01g12920.1	Chr1	7176106	7177066	Chr1	6736882	39129065	CQN51	CQN51-SPKNB	TO:0000456	Yield	spikelet number	SPKNB	No
LOC_Os01g12920.1	Chr1	7176106	7177066	Chr1	647235	15623428	CQN53	CQN53-SPKNB	TO:0000456	Yield	spikelet number	SPKNB	No
LOC_Os01g12920.1	Chr1	7176106	7177066	Chr1	6736882	39129065	CQN43	CQN43-PNWT	TO:0000014	Yield	panicle weight	PNWT	No
LOC_Os01g12920.1	Chr1	7176106	7177066	Chr1	647235	15623428	CQN45	CQN45-PNWT	TO:0000014	Yield	panicle weight	PNWT	No
LOC_Os01g26130.1	Chr1	14799299	14801932	Chr1	13902370	15008871	AQAI027	AQAI027-LFARSPKNBRO	TO:0000452	Yield	leaf area to spikelet number ratio	LFARSPKNBRO	No
LOC_Os01g26130.1	Chr1	14799299	14801932	Chr1	13902370	15008871	AQAI036	AQAI036-LFARSPKNBRO	TO:0000452	Yield	leaf area to spikelet number ratio	LFARSPKNBRO	No
LOC_Os01g26130.1	Chr1	14799299	14801932	Chr1	10076915	23971514	AQEY003	AQEY003-TSDWT	TO:0000382	Yield	1000-seed weight	TSDWT	No
LOC_Os01g26130.1	Chr1	14799299	14801932	Chr1	5094276	27119848	CQAO10	CQAO10-TSDWT	TO:0000382	Yield	1000-seed weight	TSDWT	No
LOC_Os01g26130.1	Chr1	14799299	14801932	Chr1	12280117	23118656	AQED048	AQED048-GRYLDPPL	TO:0000449	Yield	grain yield per plant	GRYLDPPL	No
LOC_Os01g26130.1	Chr1	14799299	14801932	Chr1	3445940	15623428	AQAW023	AQAW023-SPKNB	TO:0000456	Yield	spikelet number	SPKNB	No
LOC_Os01g26130.1	Chr1	14799299	14801932	Chr1	3445940	15623428	AQAW024	AQAW024-SPKNB	TO:0000456	Yield	spikelet number	SPKNB	No
LOC_Os01g26130.1	Chr1	14799299	14801932	Chr1	3445940	15623428	AQAW029	AQAW029-SPKNB	TO:0000456	Yield	spikelet number	SPKNB	No
LOC_Os01g26130.1	Chr1	14799299	14801932	Chr1	3445940	15623428	AQAW030	AQAW030-SPKNB	TO:0000456	Yield	spikelet number	SPKNB	No
LOC_Os01g26130.1	Chr1	14799299	14801932	Chr1	3445940	15623428	AQAW032	AQAW032-FGRPCENT	TO:0000448	Yield	filled grain percentage	FGRPCENT	No
LOC_Os01g26130.1	Chr1	14799299	14801932	Chr1	3445940	15623428	AQAW039	AQAW039-FGRPCENT	TO:0000448	Yield	filled grain percentage	FGRPCENT	No
LOC_Os01g26130.1	Chr1	14799299	14801932	Chr1	2819089	42413852	CQN49	CQN49-SPKNB	TO:0000456	Yield	spikelet number	SPKNB	No
LOC_Os01g26130.1	Chr1	14799299	14801932	Chr1	6736882	39129065	CQN51	CQN51-SPKNB	TO:0000456	Yield	spikelet number	SPKNB	No
LOC_Os01g26130.1	Chr1	14799299	14801932	Chr1	647235	15623428	CQN53	CQN53-SPKNB	TO:0000456	Yield	spikelet number	SPKNB	No
LOC_Os01g26130.1	Chr1	14799299	14801932	Chr1	6736882	39129065	CQN43	CQN43-PNWT	TO:0000014	Yield	panicle weight	PNWT	No
LOC_Os01g26130.1	Chr1	14799299	14801932	Chr1	647235	15623428	CQN45	CQN45-PNWT	TO:0000014	Yield	panicle weight	PNWT	No
LOC_Os01g26130.1	Chr1	14799299	14801932	Chr1	11077466	23118656	AQCU240	AQCU240-SPKNB	TO:0000456	Yield	spikelet number	SPKNB	No
LOC_Os01g26130.1	Chr1	14799299	14801932	Chr1	11077466	23118656	AQCU252	AQCU252-SPKNB	TO:0000456	Yield	spikelet number	SPKNB	No
LOC_Os01g26130.3	Chr1	14799299	14801932	Chr1	13902370	15008871	AQAI027	AQAI027-LFARSPKNBRO	TO:0000452	Yield	leaf area to spikelet number ratio	LFARSPKNBRO	No
LOC_Os01g26130.3	Chr1	14799299	14801932	Chr1	13902370	15008871	AQAI036	AQAI036-LFARSPKNBRO	TO:0000452	Yield	leaf area to spikelet number ratio	LFARSPKNBRO	No
LOC_Os01g26130.3	Chr1	14799299	14801932	Chr1	10076915	23971514	AQEY003	AQEY003-TSDWT	TO:0000382	Yield	1000-seed weight	TSDWT	No
LOC_Os01g26130.3	Chr1	14799299	14801932	Chr1	5094276	27119848	CQAO10	CQAO10-TSDWT	TO:0000382	Yield	1000-seed weight	TSDWT	No
LOC_Os01g26130.3	Chr1	14799299	14801932	Chr1	12280117	23118656	AQED048	AQED048-GRYLDPPL	TO:0000449	Yield	grain yield per plant	GRYLDPPL	No
LOC_Os01g26130.3	Chr1	14799299	14801932	Chr1	3445940	15623428	AQAW023	AQAW023-SPKNB	TO:0000456	Yield	spikelet number	SPKNB	No
LOC_Os01g26130.3	Chr1	14799299	14801932	Chr1	3445940	15623428	AQAW024	AQAW024-SPKNB	TO:0000456	Yield	spikelet number	SPKNB	No
LOC_Os01g26130.3	Chr1	14799299	14801932	Chr1	3445940	15623428	AQAW029	AQAW029-SPKNB	TO:0000456	Yield	spikelet number	SPKNB	No
LOC_Os01g26130.3	Chr1	14799299	14801932	Chr1	3445940	15623428	AQAW030	AQAW030-SPKNB	TO:0000456	Yield	spikelet number	SPKNB	No
LOC_Os01g26130.3	Chr1	14799299	14801932	Chr1	3445940	15623428	AQAW032	AQAW032-FGRPCENT	TO:0000448	Yield	filled grain percentage	FGRPCENT	No
LOC_Os01g26130.3	Chr1	14799299	14801932	Chr1	3445940	15623428	AQAW039	AQAW039-FGRPCENT	TO:0000448	Yield	filled grain percentage	FGRPCENT	No
LOC_Os01g26130.3	Chr1	14799299	14801932	Chr1	2819089	42413852	CQN49	CQN49-SPKNB	TO:0000456	Yield	spikelet number	SPKNB	No
LOC_Os01g26130.3	Chr1	14799299	14801932	Chr1	6736882	39129065	CQN51	CQN51-SPKNB	TO:0000456	Yield	spikelet number	SPKNB	No
LOC_Os01g26130.3	Chr1	14799299	14801932	Chr1	647235	15623428	CQN53	CQN53-SPKNB	TO:0000456	Yield	spikelet number	SPKNB	No
LOC_Os01g26130.3	Chr1	14799299	14801932	Chr1	6736882	39129065	CQN43	CQN43-PNWT	TO:0000014	Yield	panicle weight	PNWT	No
LOC_Os01g26130.3	Chr1	14799299	14801932	Chr1	647235	15623428	CQN45	CQN45-PNWT	TO:0000014	Yield	panicle weight	PNWT	No
LOC_Os01g26130.3	Chr1	14799299	14801932	Chr1	11077466	23118656	AQCU240	AQCU240-SPKNB	TO:0000456	Yield	spikelet number	SPKNB	No
LOC_Os01g26130.3	Chr1	14799299	14801932	Chr1	11077466	23118656	AQCU252	AQCU252-SPKNB	TO:0000456	Yield	spikelet number	SPKNB	No
LOC_Os01g26130.4	Chr1	14799299	14801932	Chr1	13902370	15008871	AQAI027	AQAI027-LFARSPKNBRO	TO:0000452	Yield	leaf area to spikelet number ratio	LFARSPKNBRO	No
LOC_Os01g26130.4	Chr1	14799299	14801932	Chr1	13902370	15008871	AQAI036	AQAI036-LFARSPKNBRO	TO:0000452	Yield	leaf area to spikelet number ratio	LFARSPKNBRO	No
LOC_Os01g26130.4	Chr1	14799299	14801932	Chr1	10076915	23971514	AQEY003	AQEY003-TSDWT	TO:0000382	Yield	1000-seed weight	TSDWT	No
LOC_Os01g26130.4	Chr1	14799299	14801932	Chr1	5094276	27119848	CQAO10	CQAO10-TSDWT	TO:0000382	Yield	1000-seed weight	TSDWT	No
LOC_Os01g26130.4	Chr1	14799299	14801932	Chr1	12280117	23118656	AQED048	AQED048-GRYLDPPL	TO:0000449	Yield	grain yield per plant	GRYLDPPL	No
LOC_Os01g26130.4	Chr1	14799299	14801932	Chr1	3445940	15623428	AQAW023	AQAW023-SPKNB	TO:0000456	Yield	spikelet number	SPKNB	No
LOC_Os01g26130.4	Chr1	14799299	14801932	Chr1	3445940	15623428	AQAW024	AQAW024-SPKNB	TO:0000456	Yield	spikelet number	SPKNB	No
LOC_Os01g26130.4	Chr1	14799299	14801932	Chr1	3445940	15623428	AQAW029	AQAW029-SPKNB	TO:0000456	Yield	spikelet number	SPKNB	No
LOC_Os01g26130.4	Chr1	14799299	14801932	Chr1	3445940	15623428	AQAW030	AQAW030-SPKNB	TO:0000456	Yield	spikelet number	SPKNB	No
LOC_Os01g26130.4	Chr1	14799299	14801932	Chr1	3445940	15623428	AQAW032	AQAW032-FGRPCENT	TO:0000448	Yield	filled grain percentage	FGRPCENT	No
LOC_Os01g26130.4	Chr1	14799299	14801932	Chr1	3445940	15623428	AQAW039	AQAW039-FGRPCENT	TO:0000448	Yield	filled grain percentage	FGRPCENT	No
LOC_Os01g26130.4	Chr1	14799299	14801932	Chr1	2819089	42413852	CQN49	CQN49-SPKNB	TO:0000456	Yield	spikelet number	SPKNB	No
LOC_Os01g26130.4	Chr1	14799299	14801932	Chr1	6736882	39129065	CQN51	CQN51-SPKNB	TO:0000456	Yield	spikelet number	SPKNB	No
LOC_Os01g26130.4	Chr1	14799299	14801932	Chr1	647235	15623428	CQN53	CQN53-SPKNB	TO:0000456	Yield	spikelet number	SPKNB	No
LOC_Os01g26130.4	Chr1	14799299	14801932	Chr1	6736882	39129065	CQN43	CQN43-PNWT	TO:0000014	Yield	panicle weight	PNWT	No
LOC_Os01g26130.4	Chr1	14799299	14801932	Chr1	647235	15623428	CQN45	CQN45-PNWT	TO:0000014	Yield	panicle weight	PNWT	No
LOC_Os01g26130.4	Chr1	14799299	14801932	Chr1	11077466	23118656	AQCU240	AQCU240-SPKNB	TO:0000456	Yield	spikelet number	SPKNB	No
LOC_Os01g26130.4	Chr1	14799299	14801932	Chr1	11077466	23118656	AQCU252	AQCU252-SPKNB	TO:0000456	Yield	spikelet number	SPKNB	No
LOC_Os01g26130.5	Chr1	14799299	14801932	Chr1	13902370	15008871	AQAI027	AQAI027-LFARSPKNBRO	TO:0000452	Yield	leaf area to spikelet number ratio	LFARSPKNBRO	No
LOC_Os01g26130.5	Chr1	14799299	14801932	Chr1	13902370	15008871	AQAI036	AQAI036-LFARSPKNBRO	TO:0000452	Yield	leaf area to spikelet number ratio	LFARSPKNBRO	No
LOC_Os01g26130.5	Chr1	14799299	14801932	Chr1	10076915	23971514	AQEY003	AQEY003-TSDWT	TO:0000382	Yield	1000-seed weight	TSDWT	No
LOC_Os01g26130.5	Chr1	14799299	14801932	Chr1	5094276	27119848	CQAO10	CQAO10-TSDWT	TO:0000382	Yield	1000-seed weight	TSDWT	No
LOC_Os01g26130.5	Chr1	14799299	14801932	Chr1	12280117	23118656	AQED048	AQED048-GRYLDPPL	TO:0000449	Yield	grain yield per plant	GRYLDPPL	No
LOC_Os01g26130.5	Chr1	14799299	14801932	Chr1	3445940	15623428	AQAW023	AQAW023-SPKNB	TO:0000456	Yield	spikelet number	SPKNB	No
LOC_Os01g26130.5	Chr1	14799299	14801932	Chr1	3445940	15623428	AQAW024	AQAW024-SPKNB	TO:0000456	Yield	spikelet number	SPKNB	No
LOC_Os01g26130.5	Chr1	14799299	14801932	Chr1	3445940	15623428	AQAW029	AQAW029-SPKNB	TO:0000456	Yield	spikelet number	SPKNB	No
LOC_Os01g26130.5	Chr1	14799299	14801932	Chr1	3445940	15623428	AQAW030	AQAW030-SPKNB	TO:0000456	Yield	spikelet number	SPKNB	No
LOC_Os01g26130.5	Chr1	14799299	14801932	Chr1	3445940	15623428	AQAW032	AQAW032-FGRPCENT	TO:0000448	Yield	filled grain percentage	FGRPCENT	No
LOC_Os01g26130.5	Chr1	14799299	14801932	Chr1	3445940	15623428	AQAW039	AQAW039-FGRPCENT	TO:0000448	Yield	filled grain percentage	FGRPCENT	No
LOC_Os01g26130.5	Chr1	14799299	14801932	Chr1	2819089	42413852	CQN49	CQN49-SPKNB	TO:0000456	Yield	spikelet number	SPKNB	No
LOC_Os01g26130.5	Chr1	14799299	14801932	Chr1	6736882	39129065	CQN51	CQN51-SPKNB	TO:0000456	Yield	spikelet number	SPKNB	No
LOC_Os01g26130.5	Chr1	14799299	14801932	Chr1	647235	15623428	CQN53	CQN53-SPKNB	TO:0000456	Yield	spikelet number	SPKNB	No
LOC_Os01g26130.5	Chr1	14799299	14801932	Chr1	6736882	39129065	CQN43	CQN43-PNWT	TO:0000014	Yield	panicle weight	PNWT	No
LOC_Os01g26130.5	Chr1	14799299	14801932	Chr1	647235	15623428	CQN45	CQN45-PNWT	TO:0000014	Yield	panicle weight	PNWT	No
LOC_Os01g26130.5	Chr1	14799299	14801932	Chr1	11077466	23118656	AQCU240	AQCU240-SPKNB	TO:0000456	Yield	spikelet number	SPKNB	No
LOC_Os01g26130.5	Chr1	14799299	14801932	Chr1	11077466	23118656	AQCU252	AQCU252-SPKNB	TO:0000456	Yield	spikelet number	SPKNB	No
LOC_Os01g47370.1	Chr1	27063891	27064167	Chr1	27049959	31849256	CQAS8	CQAS8-SDNB	TO:0000445	Yield	seed number	SDNB	No
LOC_Os01g47370.1	Chr1	27063891	27064167	Chr1	27049959	31849256	CQAS12	CQAS12-SDNB	TO:0000445	Yield	seed number	SDNB	No
LOC_Os01g47370.1	Chr1	27063891	27064167	Chr1	27049959	31849256	CQAS11	CQAS11-SPKNB	TO:0000456	Yield	spikelet number	SPKNB	No
LOC_Os01g47370.1	Chr1	27063891	27064167	Chr1	27049959	31849256	CQAS10	CQAS10-TSDWT	TO:0000382	Yield	1000-seed weight	TSDWT	No
LOC_Os01g47370.1	Chr1	27063891	27064167	Chr1	20598332	37887562	AQCR001	AQCR001-GRYLD	TO:0000396	Yield	grain yield	GRYLD	No
LOC_Os01g47370.1	Chr1	27063891	27064167	Chr1	23971321	40167060	CQAE15	CQAE15-GRNB	TO:0000445	Yield	grain number	GRNB	No
LOC_Os01g47370.1	Chr1	27063891	27064167	Chr1	23971321	40167060	CQAE19	CQAE19-TGRWT	TO:0000382	Yield	1000-grain weight	TGRWT	No
LOC_Os01g47370.1	Chr1	27063891	27064167	Chr1	23971321	40167060	CQAE20	CQAE20-TGRWT	TO:0000382	Yield	1000-grain weight	TGRWT	No
LOC_Os01g47370.1	Chr1	27063891	27064167	Chr1	23971321	40167060	CQAE24	CQAE24-GRYLDPPL	TO:0000449	Yield	grain yield per plant	GRYLDPPL	No
LOC_Os01g47370.1	Chr1	27063891	27064167	Chr1	24807508	27335289	AQGP080	AQGP080-GRYLD	TO:0000396	Yield	grain yield	GRYLD	No
LOC_Os01g47370.1	Chr1	27063891	27064167	Chr1	5094276	27119848	CQAO10	CQAO10-TSDWT	TO:0000382	Yield	1000-seed weight	TSDWT	No
LOC_Os01g47370.1	Chr1	27063891	27064167	Chr1	22339310	42955596	AQBK040	AQBK040-SDNB	TO:0000445	Yield	seed number	SDNB	No
LOC_Os01g47370.1	Chr1	27063891	27064167	Chr1	22339310	35008029	AQBK044	AQBK044-SDSPCENT	TO:0000455	Yield	seed set percent	SDSPCENT	No
LOC_Os01g47370.1	Chr1	27063891	27064167	Chr1	23117968	29184844	AQDR069	AQDR069-GRYLDPPN	TO:0000450	Yield	grain yield per panicle	GRYLDPPN	No
LOC_Os01g47370.1	Chr1	27063891	27064167	Chr1	23117968	29184844	AQDR076	AQDR076-GRYLDPPN	TO:0000450	Yield	grain yield per panicle	GRYLDPPN	No
LOC_Os01g47370.1	Chr1	27063891	27064167	Chr1	2819089	42413852	CQN49	CQN49-SPKNB	TO:0000456	Yield	spikelet number	SPKNB	No
LOC_Os01g47370.1	Chr1	27063891	27064167	Chr1	6736882	39129065	CQN51	CQN51-SPKNB	TO:0000456	Yield	spikelet number	SPKNB	No
LOC_Os01g47370.1	Chr1	27063891	27064167	Chr1	6736882	39129065	CQN43	CQN43-PNWT	TO:0000014	Yield	panicle weight	PNWT	No
LOC_Os01g47370.1	Chr1	27063891	27064167	Chr1	23971321	27335289	AQCE005	AQCE005-SPKNB	TO:0000456	Yield	spikelet number	SPKNB	No
LOC_Os01g47370.1	Chr1	27063891	27064167	Chr1	23117968	27625559	AQCU156	AQCU156-SPKNB	TO:0000456	Yield	spikelet number	SPKNB	No
LOC_Os01g60770.1	Chr1	35145515	35147338	Chr1	34470620	37713775	AQCB014	AQCB014-SDSPCENT	TO:0000455	Yield	seed set percent	SDSPCENT	No
LOC_Os01g60770.1	Chr1	35145515	35147338	Chr1	34470620	37713775	AQQ024	AQQ024-SDWT	TO:0000181	Yield	seed weight	SDWT	No
LOC_Os01g60770.1	Chr1	35145515	35147338	Chr1	34470620	37713775	AQAC047	AQAC047-SDWT	TO:0000181	Yield	seed weight	SDWT	No
LOC_Os01g60770.1	Chr1	35145515	35147338	Chr1	34470620	37713775	AQAE017	AQAE017-SDWT	TO:0000181	Yield	seed weight	SDWT	No
LOC_Os01g60770.1	Chr1	35145515	35147338	Chr1	34470620	37713775	AQAB015	AQAB015-SPKNB	TO:0000456	Yield	spikelet number	SPKNB	No
LOC_Os01g60770.1	Chr1	35145515	35147338	Chr1	34470620	37713775	AQAB019	AQAB019-SPKNB	TO:0000456	Yield	spikelet number	SPKNB	No
LOC_Os01g60770.1	Chr1	35145515	35147338	Chr1	34470620	37713775	AQAB054	AQAB054-SPKNB	TO:0000456	Yield	spikelet number	SPKNB	No
LOC_Os01g60770.1	Chr1	35145515	35147338	Chr1	34470620	37713775	AQAB065	AQAB065-SPKNB	TO:0000456	Yield	spikelet number	SPKNB	No
LOC_Os01g60770.1	Chr1	35145515	35147338	Chr1	34470620	37713775	AQCB002	AQCB002-SPKNB	TO:0000456	Yield	spikelet number	SPKNB	No
LOC_Os01g60770.1	Chr1	35145515	35147338	Chr1	34470620	37713775	AQAI069	AQAI069-TGRWT	TO:0000382	Yield	1000-grain weight	TGRWT	No
LOC_Os01g60770.1	Chr1	35145515	35147338	Chr1	34470620	40065325	AQQ001	AQQ001-GRYLD	TO:0000396	Yield	grain yield	GRYLD	No
LOC_Os01g60770.1	Chr1	35145515	35147338	Chr1	34470620	40065325	AQQ005	AQQ005-GRYLD	TO:0000396	Yield	grain yield	GRYLD	No
LOC_Os01g60770.1	Chr1	35145515	35147338	Chr1	34470620	37713775	AQAG004	AQAG004-GRYLD	TO:0000396	Yield	grain yield	GRYLD	No
LOC_Os01g60770.1	Chr1	35145515	35147338	Chr1	34470620	40065325	AQCY001	AQCY001-GRYLD	TO:0000396	Yield	grain yield	GRYLD	No
LOC_Os01g60770.1	Chr1	35145515	35147338	Chr1	34470620	37713775	AQAG030	AQAG030-TSDWT	TO:0000382	Yield	1000-seed weight	TSDWT	No
LOC_Os01g60770.1	Chr1	35145515	35147338	Chr1	34470620	37713775	AQAG042	AQAG042-TSDWT	TO:0000382	Yield	1000-seed weight	TSDWT	No
LOC_Os01g60770.1	Chr1	35145515	35147338	Chr1	34470620	37713775	AQEX015	AQEX015-BIOMYLD	TO:0000327	Yield	biomass yield	BIOMYLD	No
LOC_Os01g60770.1	Chr1	35145515	35147338	Chr1	34470620	37713775	AQGI222	AQGI222-TBIOMYLD	TO:0000457	Yield	total biomass yield	TBIOMYLD	No
LOC_Os01g60770.1	Chr1	35145515	35147338	Chr1	34470620	37713775	AQGI254	AQGI254-TBIOMYLD	TO:0000457	Yield	total biomass yield	TBIOMYLD	No
LOC_Os01g60770.1	Chr1	35145515	35147338	Chr1	34470620	37713775	AQAI064	AQAI064-LVBNBSPKNBRO	TO:0000451	Yield	large vascular bundle number to spikelet number ratio	LVBNBSPKNBRO	No
LOC_Os01g60770.1	Chr1	35145515	35147338	Chr1	34032918	40700598	AQG009	AQG009-PNNB	TO:0000152	Yield	panicle number	PNNB	No
LOC_Os01g60770.1	Chr1	35145515	35147338	Chr1	34032918	41541798	AQJ011	AQJ011-GRYLD	TO:0000396	Yield	grain yield	GRYLD	No
LOC_Os01g60770.1	Chr1	35145515	35147338	Chr1	34032918	40700598	AQG017	AQG017-BIOMYLD	TO:0000327	Yield	biomass yield	BIOMYLD	No
LOC_Os01g60770.1	Chr1	35145515	35147338	Chr1	34937981	40567354	AQBC023	AQBC023-PNNB	TO:0000152	Yield	panicle number	PNNB	No
LOC_Os01g60770.1	Chr1	35145515	35147338	Chr1	34937981	40567354	AQBC024	AQBC024-PNNB	TO:0000152	Yield	panicle number	PNNB	No
LOC_Os01g60770.1	Chr1	35145515	35147338	Chr1	34937981	40567354	AQBC025	AQBC025-PNNB	TO:0000152	Yield	panicle number	PNNB	No
LOC_Os01g60770.1	Chr1	35145515	35147338	Chr1	34937981	40700598	AQDV026	AQDV026-PNNB	TO:0000152	Yield	panicle number	PNNB	No
LOC_Os01g60770.1	Chr1	35145515	35147338	Chr1	34937981	40700598	AQDV054	AQDV054-TSDWT	TO:0000382	Yield	1000-seed weight	TSDWT	No
LOC_Os01g60770.1	Chr1	35145515	35147338	Chr1	34937981	40700598	AQDV015	AQDV015-HVID	TO:0000128	Yield	harvest index	HVID	No
LOC_Os01g60770.1	Chr1	35145515	35147338	Chr1	35007713	38281563	CQB2	CQB2-TGRWT	TO:0000382	Yield	1000-grain weight	TGRWT	No
LOC_Os01g60770.1	Chr1	35145515	35147338	Chr1	35007713	38281563	CQB35	CQB35-TGRWT	TO:0000382	Yield	1000-grain weight	TGRWT	No
LOC_Os01g60770.1	Chr1	35145515	35147338	Chr1	35007713	38281563	CQB36	CQB36-TGRWT	TO:0000382	Yield	1000-grain weight	TGRWT	No
LOC_Os01g60770.1	Chr1	35145515	35147338	Chr1	33053493	40065325	AQGI118	AQGI118-BIOMYLD	TO:0000327	Yield	biomass yield	BIOMYLD	No
LOC_Os01g60770.1	Chr1	35145515	35147338	Chr1	33053493	40065325	AQAI026	AQAI026-LFARSPKNBRO	TO:0000452	Yield	leaf area to spikelet number ratio	LFARSPKNBRO	No
LOC_Os01g60770.1	Chr1	35145515	35147338	Chr1	20598332	37887562	AQCR001	AQCR001-GRYLD	TO:0000396	Yield	grain yield	GRYLD	No
LOC_Os01g60770.1	Chr1	35145515	35147338	Chr1	23971321	40167060	CQAE15	CQAE15-GRNB	TO:0000445	Yield	grain number	GRNB	No
LOC_Os01g60770.1	Chr1	35145515	35147338	Chr1	32310761	40700598	AQJ004	AQJ004-PNNB	TO:0000152	Yield	panicle number	PNNB	No
LOC_Os01g60770.1	Chr1	35145515	35147338	Chr1	23971321	40167060	CQAE19	CQAE19-TGRWT	TO:0000382	Yield	1000-grain weight	TGRWT	No
LOC_Os01g60770.1	Chr1	35145515	35147338	Chr1	23971321	40167060	CQAE20	CQAE20-TGRWT	TO:0000382	Yield	1000-grain weight	TGRWT	No
LOC_Os01g60770.1	Chr1	35145515	35147338	Chr1	23971321	40167060	CQAE24	CQAE24-GRYLDPPL	TO:0000449	Yield	grain yield per plant	GRYLDPPL	No
LOC_Os01g60770.1	Chr1	35145515	35147338	Chr1	22339310	42955596	AQBK040	AQBK040-SDNB	TO:0000445	Yield	seed number	SDNB	No
LOC_Os01g60770.1	Chr1	35145515	35147338	Chr1	32147123	37777336	AQCF026	AQCF026-GRYLD	TO:0000396	Yield	grain yield	GRYLD	No
LOC_Os01g60770.1	Chr1	35145515	35147338	Chr1	32987234	35196681	AQFJ060	AQFJ060-GRYLDPPL	TO:0000449	Yield	grain yield per plant	GRYLDPPL	No
LOC_Os01g60770.1	Chr1	35145515	35147338	Chr1	2819089	42413852	CQN49	CQN49-SPKNB	TO:0000456	Yield	spikelet number	SPKNB	No
LOC_Os01g60770.1	Chr1	35145515	35147338	Chr1	6736882	39129065	CQN51	CQN51-SPKNB	TO:0000456	Yield	spikelet number	SPKNB	No
LOC_Os01g60770.1	Chr1	35145515	35147338	Chr1	6736882	39129065	CQN43	CQN43-PNWT	TO:0000014	Yield	panicle weight	PNWT	No
LOC_Os01g60770.1	Chr1	35145515	35147338	Chr1	33053493	37713775	AQO001	AQO001-BIOMYLD	TO:0000327	Yield	biomass yield	BIOMYLD	No
LOC_Os01g60770.1	Chr1	35145515	35147338	Chr1	30065560	38281563	CQAR4	CQAR4-SDNB	TO:0000445	Yield	seed number	SDNB	No
LOC_Os01g60770.1	Chr1	35145515	35147338	Chr1	30065560	38281563	CQAR2	CQAR2-SPKNB	TO:0000456	Yield	spikelet number	SPKNB	No
LOC_Os01g60770.1	Chr1	35145515	35147338	Chr1	28610781	38281563	CQAR5	CQAR5-SPKNB	TO:0000456	Yield	spikelet number	SPKNB	No
LOC_Os01g65800.1	Chr1	38212851	38217135	Chr1	34470620	40065325	AQQ001	AQQ001-GRYLD	TO:0000396	Yield	grain yield	GRYLD	No
LOC_Os01g65800.1	Chr1	38212851	38217135	Chr1	34470620	40065325	AQQ005	AQQ005-GRYLD	TO:0000396	Yield	grain yield	GRYLD	No
LOC_Os01g65800.1	Chr1	38212851	38217135	Chr1	34470620	40065325	AQCY001	AQCY001-GRYLD	TO:0000396	Yield	grain yield	GRYLD	No
LOC_Os01g65800.1	Chr1	38212851	38217135	Chr1	34032918	40700598	AQG009	AQG009-PNNB	TO:0000152	Yield	panicle number	PNNB	No
LOC_Os01g65800.1	Chr1	38212851	38217135	Chr1	37889084	38894388	AQG018	AQG018-GRYLD	TO:0000396	Yield	grain yield	GRYLD	No
LOC_Os01g65800.1	Chr1	38212851	38217135	Chr1	34032918	41541798	AQJ011	AQJ011-GRYLD	TO:0000396	Yield	grain yield	GRYLD	No
LOC_Os01g65800.1	Chr1	38212851	38217135	Chr1	34032918	40700598	AQG017	AQG017-BIOMYLD	TO:0000327	Yield	biomass yield	BIOMYLD	No
LOC_Os01g65800.1	Chr1	38212851	38217135	Chr1	34937981	40567354	AQBC023	AQBC023-PNNB	TO:0000152	Yield	panicle number	PNNB	No
LOC_Os01g65800.1	Chr1	38212851	38217135	Chr1	34937981	40567354	AQBC024	AQBC024-PNNB	TO:0000152	Yield	panicle number	PNNB	No
LOC_Os01g65800.1	Chr1	38212851	38217135	Chr1	34937981	40567354	AQBC025	AQBC025-PNNB	TO:0000152	Yield	panicle number	PNNB	No
LOC_Os01g65800.1	Chr1	38212851	38217135	Chr1	34937981	40700598	AQDV026	AQDV026-PNNB	TO:0000152	Yield	panicle number	PNNB	No
LOC_Os01g65800.1	Chr1	38212851	38217135	Chr1	34937981	40700598	AQDV054	AQDV054-TSDWT	TO:0000382	Yield	1000-seed weight	TSDWT	No
LOC_Os01g65800.1	Chr1	38212851	38217135	Chr1	34937981	40700598	AQDV015	AQDV015-HVID	TO:0000128	Yield	harvest index	HVID	No
LOC_Os01g65800.1	Chr1	38212851	38217135	Chr1	36734135	40167060	AQFJ035	AQFJ035-TSDWT	TO:0000382	Yield	1000-seed weight	TSDWT	No
LOC_Os01g65800.1	Chr1	38212851	38217135	Chr1	35196573	41541798	AQED026	AQED026-PNNB	TO:0000152	Yield	panicle number	PNNB	No
LOC_Os01g65800.1	Chr1	38212851	38217135	Chr1	36734135	41541798	AQED041	AQED041-TSDWT	TO:0000382	Yield	1000-seed weight	TSDWT	No
LOC_Os01g65800.1	Chr1	38212851	38217135	Chr1	36734135	41541798	AQED042	AQED042-TSDWT	TO:0000382	Yield	1000-seed weight	TSDWT	No
LOC_Os01g65800.1	Chr1	38212851	38217135	Chr1	37713253	39498750	AQAW021	AQAW021-PNNB	TO:0000152	Yield	panicle number	PNNB	No
LOC_Os01g65800.1	Chr1	38212851	38217135	Chr1	37713253	39498750	AQAW022	AQAW022-PNNB	TO:0000152	Yield	panicle number	PNNB	No
LOC_Os01g65800.1	Chr1	38212851	38217135	Chr1	35007713	38281563	CQB2	CQB2-TGRWT	TO:0000382	Yield	1000-grain weight	TGRWT	No
LOC_Os01g65800.1	Chr1	38212851	38217135	Chr1	35007713	38281563	CQB35	CQB35-TGRWT	TO:0000382	Yield	1000-grain weight	TGRWT	No
LOC_Os01g65800.1	Chr1	38212851	38217135	Chr1	35007713	38281563	CQB36	CQB36-TGRWT	TO:0000382	Yield	1000-grain weight	TGRWT	No
LOC_Os01g65800.1	Chr1	38212851	38217135	Chr1	37713253	39688417	AQO006	AQO006-BIOMYLD	TO:0000327	Yield	biomass yield	BIOMYLD	No
LOC_Os01g65800.1	Chr1	38212851	38217135	Chr1	36734135	40167060	AQFF045	AQFF045-PNNB	TO:0000152	Yield	panicle number	PNNB	No
LOC_Os01g65800.1	Chr1	38212851	38217135	Chr1	36734135	40167060	AQFF049	AQFF049-PNNB	TO:0000152	Yield	panicle number	PNNB	No
LOC_Os01g65800.1	Chr1	38212851	38217135	Chr1	36734135	40167060	AQFF054	AQFF054-PNNB	TO:0000152	Yield	panicle number	PNNB	No
LOC_Os01g65800.1	Chr1	38212851	38217135	Chr1	36734135	40167060	AQFF059	AQFF059-PNNB	TO:0000152	Yield	panicle number	PNNB	No
LOC_Os01g65800.1	Chr1	38212851	38217135	Chr1	36734135	40167060	AQFF064	AQFF064-PNNB	TO:0000152	Yield	panicle number	PNNB	No
LOC_Os01g65800.1	Chr1	38212851	38217135	Chr1	37887264	39434587	AQFF020	AQFF020-HVID	TO:0000128	Yield	harvest index	HVID	No
LOC_Os01g65800.1	Chr1	38212851	38217135	Chr1	37713253	41969197	AQAG025	AQAG025-GRNB	TO:0000445	Yield	grain number	GRNB	No
LOC_Os01g65800.1	Chr1	38212851	38217135	Chr1	37713253	41969197	AQAB048	AQAB048-SPKNB	TO:0000456	Yield	spikelet number	SPKNB	No
LOC_Os01g65800.1	Chr1	38212851	38217135	Chr1	37713253	41969197	AQAB074	AQAB074-SPKNB	TO:0000456	Yield	spikelet number	SPKNB	No
LOC_Os01g65800.1	Chr1	38212851	38217135	Chr1	37713253	41969197	AQCY031	AQCY031-TSDWT	TO:0000382	Yield	1000-seed weight	TSDWT	No
LOC_Os01g65800.1	Chr1	38212851	38217135	Chr1	33053493	40065325	AQGI118	AQGI118-BIOMYLD	TO:0000327	Yield	biomass yield	BIOMYLD	No
LOC_Os01g65800.1	Chr1	38212851	38217135	Chr1	37713253	41969197	AQGI250	AQGI250-TBIOMYLD	TO:0000457	Yield	total biomass yield	TBIOMYLD	No
LOC_Os01g65800.1	Chr1	38212851	38217135	Chr1	37713253	41969197	AQGI255	AQGI255-TBIOMYLD	TO:0000457	Yield	total biomass yield	TBIOMYLD	No
LOC_Os01g65800.1	Chr1	38212851	38217135	Chr1	33053493	40065325	AQAI026	AQAI026-LFARSPKNBRO	TO:0000452	Yield	leaf area to spikelet number ratio	LFARSPKNBRO	No
LOC_Os01g65800.1	Chr1	38212851	38217135	Chr1	23971321	40167060	CQAE15	CQAE15-GRNB	TO:0000445	Yield	grain number	GRNB	No
LOC_Os01g65800.1	Chr1	38212851	38217135	Chr1	32310761	40700598	AQJ004	AQJ004-PNNB	TO:0000152	Yield	panicle number	PNNB	No
LOC_Os01g65800.1	Chr1	38212851	38217135	Chr1	23971321	40167060	CQAE19	CQAE19-TGRWT	TO:0000382	Yield	1000-grain weight	TGRWT	No
LOC_Os01g65800.1	Chr1	38212851	38217135	Chr1	23971321	40167060	CQAE20	CQAE20-TGRWT	TO:0000382	Yield	1000-grain weight	TGRWT	No
LOC_Os01g65800.1	Chr1	38212851	38217135	Chr1	23971321	40167060	CQAE24	CQAE24-GRYLDPPL	TO:0000449	Yield	grain yield per plant	GRYLDPPL	No
LOC_Os01g65800.1	Chr1	38212851	38217135	Chr1	22339310	42955596	AQBK040	AQBK040-SDNB	TO:0000445	Yield	seed number	SDNB	No
LOC_Os01g65800.1	Chr1	38212851	38217135	Chr1	2819089	42413852	CQN49	CQN49-SPKNB	TO:0000456	Yield	spikelet number	SPKNB	No
LOC_Os01g65800.1	Chr1	38212851	38217135	Chr1	6736882	39129065	CQN51	CQN51-SPKNB	TO:0000456	Yield	spikelet number	SPKNB	No
LOC_Os01g65800.1	Chr1	38212851	38217135	Chr1	6736882	39129065	CQN43	CQN43-PNWT	TO:0000014	Yield	panicle weight	PNWT	No
LOC_Os01g65800.1	Chr1	38212851	38217135	Chr1	35708646	42254617	CQAS5	CQAS5-PNNB	TO:0000152	Yield	panicle number	PNNB	No
LOC_Os01g65800.1	Chr1	38212851	38217135	Chr1	35708646	42254617	CQAS6	CQAS6-SPKNB	TO:0000456	Yield	spikelet number	SPKNB	No
LOC_Os01g65800.1	Chr1	38212851	38217135	Chr1	30065560	38281563	CQAR4	CQAR4-SDNB	TO:0000445	Yield	seed number	SDNB	No
LOC_Os01g65800.1	Chr1	38212851	38217135	Chr1	30065560	38281563	CQAR2	CQAR2-SPKNB	TO:0000456	Yield	spikelet number	SPKNB	No
LOC_Os01g65800.1	Chr1	38212851	38217135	Chr1	28610781	38281563	CQAR5	CQAR5-SPKNB	TO:0000456	Yield	spikelet number	SPKNB	No
LOC_Os02g10690.1	Chr2	5623351	5627373	Chr2	2142430	6916662	CQAS26	CQAS26-YLD	TO:0000396	Yield	yield	YLD	No
LOC_Os02g10690.1	Chr2	5623351	5627373	Chr2	4524663	5800521	AQDK017	AQDK017-TSDWT	TO:0000382	Yield	1000-seed weight	TSDWT	No
LOC_Os02g10690.1	Chr2	5623351	5627373	Chr2	5262891	17485139	AQDQ019	AQDQ019-SPKNB	TO:0000456	Yield	spikelet number	SPKNB	No
LOC_Os02g10690.1	Chr2	5623351	5627373	Chr2	3479656	22596902	AQBK041	AQBK041-SDNB	TO:0000445	Yield	seed number	SDNB	No
LOC_Os02g10690.1	Chr2	5623351	5627373	Chr2	3479656	20795112	AQBK031	AQBK031-SPKNB	TO:0000456	Yield	spikelet number	SPKNB	No
LOC_Os02g10690.1	Chr2	5623351	5627373	Chr2	5262891	17485139	AQDR049	AQDR049-GRNB	TO:0000445	Yield	grain number	GRNB	No
LOC_Os02g10690.1	Chr2	5623351	5627373	Chr2	2105542	35136068	AQE024	AQE024-GRYLDPPL	TO:0000449	Yield	grain yield per plant	GRYLDPPL	No
LOC_Os02g10690.1	Chr2	5623351	5627373	Chr2	435819	9000312	CQN56	CQN56-SPKNB	TO:0000456	Yield	spikelet number	SPKNB	No
LOC_Os02g10690.2	Chr2	5623351	5627373	Chr2	2142430	6916662	CQAS26	CQAS26-YLD	TO:0000396	Yield	yield	YLD	No
LOC_Os02g10690.2	Chr2	5623351	5627373	Chr2	4524663	5800521	AQDK017	AQDK017-TSDWT	TO:0000382	Yield	1000-seed weight	TSDWT	No
LOC_Os02g10690.2	Chr2	5623351	5627373	Chr2	5262891	17485139	AQDQ019	AQDQ019-SPKNB	TO:0000456	Yield	spikelet number	SPKNB	No
LOC_Os02g10690.2	Chr2	5623351	5627373	Chr2	3479656	22596902	AQBK041	AQBK041-SDNB	TO:0000445	Yield	seed number	SDNB	No
LOC_Os02g10690.2	Chr2	5623351	5627373	Chr2	3479656	20795112	AQBK031	AQBK031-SPKNB	TO:0000456	Yield	spikelet number	SPKNB	No
LOC_Os02g10690.2	Chr2	5623351	5627373	Chr2	5262891	17485139	AQDR049	AQDR049-GRNB	TO:0000445	Yield	grain number	GRNB	No
LOC_Os02g10690.2	Chr2	5623351	5627373	Chr2	2105542	35136068	AQE024	AQE024-GRYLDPPL	TO:0000449	Yield	grain yield per plant	GRYLDPPL	No
LOC_Os02g10690.2	Chr2	5623351	5627373	Chr2	435819	9000312	CQN56	CQN56-SPKNB	TO:0000456	Yield	spikelet number	SPKNB	No
LOC_Os02g13710.1	Chr2	7365219	7366415	Chr2	5262891	17485139	AQDQ019	AQDQ019-SPKNB	TO:0000456	Yield	spikelet number	SPKNB	No
LOC_Os02g13710.1	Chr2	7365219	7366415	Chr2	3479656	22596902	AQBK041	AQBK041-SDNB	TO:0000445	Yield	seed number	SDNB	No
LOC_Os02g13710.1	Chr2	7365219	7366415	Chr2	3479656	20795112	AQBK031	AQBK031-SPKNB	TO:0000456	Yield	spikelet number	SPKNB	No
LOC_Os02g13710.1	Chr2	7365219	7366415	Chr2	5262891	17485139	AQDR049	AQDR049-GRNB	TO:0000445	Yield	grain number	GRNB	No
LOC_Os02g13710.1	Chr2	7365219	7366415	Chr2	2105542	35136068	AQE024	AQE024-GRYLDPPL	TO:0000449	Yield	grain yield per plant	GRYLDPPL	No
LOC_Os02g13710.1	Chr2	7365219	7366415	Chr2	435819	9000312	CQN56	CQN56-SPKNB	TO:0000456	Yield	spikelet number	SPKNB	No
LOC_Os02g32860.1	Chr2	19509811	19514935	Chr2	18246802	19647383	AQEY004	AQEY004-TSDWT	TO:0000382	Yield	1000-seed weight	TSDWT	No
LOC_Os02g32860.1	Chr2	19509811	19514935	Chr2	17484665	21766231	AQDQ015	AQDQ015-PNNB	TO:0000152	Yield	panicle number	PNNB	No
LOC_Os02g32860.1	Chr2	19509811	19514935	Chr2	17484665	21766231	AQDQ017	AQDQ017-SPKNB	TO:0000456	Yield	spikelet number	SPKNB	No
LOC_Os02g32860.1	Chr2	19509811	19514935	Chr2	17484665	21766231	AQDQ016	AQDQ016-FGRNB	TO:0000447	Yield	filled grain number	FGRNB	No
LOC_Os02g32860.1	Chr2	19509811	19514935	Chr2	17484665	21766231	AQDQ018	AQDQ018-GRYLDPPL	TO:0000449	Yield	grain yield per plant	GRYLDPPL	No
LOC_Os02g32860.1	Chr2	19509811	19514935	Chr2	3479656	22596902	AQBK041	AQBK041-SDNB	TO:0000445	Yield	seed number	SDNB	No
LOC_Os02g32860.1	Chr2	19509811	19514935	Chr2	3479656	20795112	AQBK031	AQBK031-SPKNB	TO:0000456	Yield	spikelet number	SPKNB	No
LOC_Os02g32860.1	Chr2	19509811	19514935	Chr2	2105542	35136068	AQE024	AQE024-GRYLDPPL	TO:0000449	Yield	grain yield per plant	GRYLDPPL	No
LOC_Os02g32860.1	Chr2	19509811	19514935	Chr2	18225635	27078981	CQN55	CQN55-SPKNB	TO:0000456	Yield	spikelet number	SPKNB	No
LOC_Os02g32860.1	Chr2	19509811	19514935	Chr2	18225635	27038920	CQN46	CQN46-PNWT	TO:0000014	Yield	panicle weight	PNWT	No
LOC_Os02g32860.1	Chr2	19509811	19514935	Chr2	11389704	20795112	AQGS007	AQGS007-PNNB	TO:0000152	Yield	panicle number	PNNB	No
LOC_Os02g32860.1	Chr2	19509811	19514935	Chr2	11389704	20795112	AQGS026	AQGS026-SDWT	TO:0000181	Yield	seed weight	SDWT	No
LOC_Os02g32860.1	Chr2	19509811	19514935	Chr2	11750492	20795112	CQB3	CQB3-TGRWT	TO:0000382	Yield	1000-grain weight	TGRWT	No
LOC_Os02g32860.1	Chr2	19509811	19514935	Chr2	11750492	20795112	CQB37	CQB37-TGRWT	TO:0000382	Yield	1000-grain weight	TGRWT	No
LOC_Os02g32860.1	Chr2	19509811	19514935	Chr2	11750492	20795112	CQB38	CQB38-TGRWT	TO:0000382	Yield	1000-grain weight	TGRWT	No
LOC_Os02g32860.1	Chr2	19509811	19514935	Chr2	11750492	20795112	AQDK016	AQDK016-TSDWT	TO:0000382	Yield	1000-seed weight	TSDWT	No
LOC_Os02g43110.1	Chr2	25957159	25959377	Chr2	25865334	31497256	AQAK017	AQAK017-SPKNB	TO:0000456	Yield	spikelet number	SPKNB	No
LOC_Os02g43110.1	Chr2	25957159	25959377	Chr2	25865334	31497256	AQE086	AQE086-SPKNB	TO:0000456	Yield	spikelet number	SPKNB	No
LOC_Os02g43110.1	Chr2	25957159	25959377	Chr2	25865334	27610063	AQCU160	AQCU160-SPKNB	TO:0000456	Yield	spikelet number	SPKNB	No
LOC_Os02g43110.1	Chr2	25957159	25959377	Chr2	24565710	28690518	AQBC026	AQBC026-PNNB	TO:0000152	Yield	panicle number	PNNB	No
LOC_Os02g43110.1	Chr2	25957159	25959377	Chr2	19865083	27035328	AQDR110	AQDR110-GRNB	TO:0000445	Yield	grain number	GRNB	No
LOC_Os02g43110.1	Chr2	25957159	25959377	Chr2	19865083	27035328	AQDR084	AQDR084-GRYLDPPN	TO:0000450	Yield	grain yield per panicle	GRYLDPPN	No
LOC_Os02g43110.1	Chr2	25957159	25959377	Chr2	19865083	27035328	AQDR106	AQDR106-GRYLDPPN	TO:0000450	Yield	grain yield per panicle	GRYLDPPN	No
LOC_Os02g43110.1	Chr2	25957159	25959377	Chr2	19865083	27035328	AQDR021	AQDR021-TSDWT	TO:0000382	Yield	1000-seed weight	TSDWT	No
LOC_Os02g43110.1	Chr2	25957159	25959377	Chr2	19865083	27035328	AQDR108	AQDR108-TSDWT	TO:0000382	Yield	1000-seed weight	TSDWT	No
LOC_Os02g43110.1	Chr2	25957159	25959377	Chr2	2105542	35136068	AQE024	AQE024-GRYLDPPL	TO:0000449	Yield	grain yield per plant	GRYLDPPL	No
LOC_Os02g43110.1	Chr2	25957159	25959377	Chr2	18225635	27078981	CQN55	CQN55-SPKNB	TO:0000456	Yield	spikelet number	SPKNB	No
LOC_Os02g43110.1	Chr2	25957159	25959377	Chr2	18225635	27038920	CQN46	CQN46-PNWT	TO:0000014	Yield	panicle weight	PNWT	No
LOC_Os02g43110.1	Chr2	25957159	25959377	Chr2	22595831	27035400	AQHE088	AQHE088-TBIOMYLD	TO:0000457	Yield	total biomass yield	TBIOMYLD	No
LOC_Os02g56240.1	Chr2	34393869	34394136	Chr2	33938697	35369925	CQAE16	CQAE16-GRNB	TO:0000445	Yield	grain number	GRNB	No
LOC_Os02g56240.1	Chr2	34393869	34394136	Chr2	31497147	34652502	AQCB015	AQCB015-SDSPCENT	TO:0000455	Yield	seed set percent	SDSPCENT	No
LOC_Os02g56240.1	Chr2	34393869	34394136	Chr2	31497147	34652502	AQQ002	AQQ002-GRYLD	TO:0000396	Yield	grain yield	GRYLD	No
LOC_Os02g56240.1	Chr2	34393869	34394136	Chr2	31497147	34652502	AQQ006	AQQ006-GRYLD	TO:0000396	Yield	grain yield	GRYLD	No
LOC_Os02g56240.1	Chr2	34393869	34394136	Chr2	31497147	34652502	AQEX016	AQEX016-BIOMYLD	TO:0000327	Yield	biomass yield	BIOMYLD	No
LOC_Os02g56240.1	Chr2	34393869	34394136	Chr2	31497147	34652502	AQEX029	AQEX029-TBIOMYLD	TO:0000457	Yield	total biomass yield	TBIOMYLD	No
LOC_Os02g56240.1	Chr2	34393869	34394136	Chr2	28688829	35011706	AQCR002	AQCR002-GRYLD	TO:0000396	Yield	grain yield	GRYLD	No
LOC_Os02g56240.1	Chr2	34393869	34394136	Chr2	29579845	35136068	AQED031	AQED031-GRNB	TO:0000445	Yield	grain number	GRNB	No
LOC_Os02g56240.1	Chr2	34393869	34394136	Chr2	29579845	35136068	AQED049	AQED049-GRYLDPPL	TO:0000449	Yield	grain yield per plant	GRYLDPPL	No
LOC_Os02g56240.1	Chr2	34393869	34394136	Chr2	31497147	35136068	AQE012	AQE012-FGRNB	TO:0000447	Yield	filled grain number	FGRNB	No
LOC_Os02g56240.1	Chr2	34393869	34394136	Chr2	2105542	35136068	AQE024	AQE024-GRYLDPPL	TO:0000449	Yield	grain yield per plant	GRYLDPPL	No
LOC_Os02g56240.1	Chr2	34393869	34394136	Chr2	27034336	35345586	AQEB001	AQEB001-TSDWT	TO:0000382	Yield	1000-seed weight	TSDWT	No
LOC_Os02g56240.1	Chr2	34393869	34394136	Chr2	27034336	35345586	AQEB005	AQEB005-TSDWT	TO:0000382	Yield	1000-seed weight	TSDWT	No
LOC_Os02g56240.1	Chr2	34393869	34394136	Chr2	27034336	35345586	AQEB010	AQEB010-TSDWT	TO:0000382	Yield	1000-seed weight	TSDWT	No
LOC_Os02g56240.1	Chr2	34393869	34394136	Chr2	27034336	35369925	CQN59	CQN59-SPKWT	TO:0000501	Yield	spikelet weight	SPKWT	No
LOC_Os02g56240.1	Chr2	34393869	34394136	Chr2	32774365	35136068	AQGS017	AQGS017-GRNB	TO:0000445	Yield	grain number	GRNB	No
LOC_Os02g56240.1	Chr2	34393869	34394136	Chr2	32774365	35136068	AQGS025	AQGS025-SDWT	TO:0000181	Yield	seed weight	SDWT	No
LOC_Os02g56240.1	Chr2	34393869	34394136	Chr2	32774365	35136068	AQGS011	AQGS011-SPKNB	TO:0000456	Yield	spikelet number	SPKNB	No
LOC_Os03g19200.1	Chr3	10772279	10775798	Chr3	8409404	12407510	AQCY062	AQCY062-FGRNB	TO:0000447	Yield	filled grain number	FGRNB	No
LOC_Os03g19200.1	Chr3	10772279	10775798	Chr3	10599177	15472481	AQDV056	AQDV056-TSDWT	TO:0000382	Yield	1000-seed weight	TSDWT	No
LOC_Os03g19200.1	Chr3	10772279	10775798	Chr3	10599177	15472481	AQDV017	AQDV017-HVID	TO:0000128	Yield	harvest index	HVID	No
LOC_Os03g19200.1	Chr3	10772279	10775798	Chr3	10599177	15472481	AQBX007	AQBX007-PNWT	TO:0000014	Yield	panicle weight	PNWT	No
LOC_Os03g19200.1	Chr3	10772279	10775798	Chr3	10599177	15472481	AQBX008	AQBX008-PNWT	TO:0000014	Yield	panicle weight	PNWT	No
LOC_Os03g19200.1	Chr3	10772279	10775798	Chr3	10599177	15472481	AQBX026	AQBX026-PNWT	TO:0000014	Yield	panicle weight	PNWT	No
LOC_Os03g19200.1	Chr3	10772279	10775798	Chr3	10599177	15472481	AQBX027	AQBX027-PNWT	TO:0000014	Yield	panicle weight	PNWT	No
LOC_Os03g19200.1	Chr3	10772279	10775798	Chr3	10687292	15335997	AQDK011	AQDK011-PNNB	TO:0000152	Yield	panicle number	PNNB	No
LOC_Os03g19200.1	Chr3	10772279	10775798	Chr3	7755120	35557928	CQE27	CQE27-GRNB	TO:0000445	Yield	grain number	GRNB	No
LOC_Os03g23760.1	Chr3	13460392	13469269	Chr3	12407382	15335997	AQGI176	AQGI176-BIOMYLD	TO:0000327	Yield	biomass yield	BIOMYLD	No
LOC_Os03g23760.1	Chr3	13460392	13469269	Chr3	10599177	15472481	AQDV056	AQDV056-TSDWT	TO:0000382	Yield	1000-seed weight	TSDWT	No
LOC_Os03g23760.1	Chr3	13460392	13469269	Chr3	10599177	15472481	AQDV017	AQDV017-HVID	TO:0000128	Yield	harvest index	HVID	No
LOC_Os03g23760.1	Chr3	13460392	13469269	Chr3	10599177	15472481	AQBX007	AQBX007-PNWT	TO:0000014	Yield	panicle weight	PNWT	No
LOC_Os03g23760.1	Chr3	13460392	13469269	Chr3	10599177	15472481	AQBX008	AQBX008-PNWT	TO:0000014	Yield	panicle weight	PNWT	No
LOC_Os03g23760.1	Chr3	13460392	13469269	Chr3	10599177	15472481	AQBX026	AQBX026-PNWT	TO:0000014	Yield	panicle weight	PNWT	No
LOC_Os03g23760.1	Chr3	13460392	13469269	Chr3	10599177	15472481	AQBX027	AQBX027-PNWT	TO:0000014	Yield	panicle weight	PNWT	No
LOC_Os03g23760.1	Chr3	13460392	13469269	Chr3	12407382	14852161	AQED032	AQED032-GRNB	TO:0000445	Yield	grain number	GRNB	No
LOC_Os03g23760.1	Chr3	13460392	13469269	Chr3	12407382	14852161	AQED033	AQED033-SPKNB	TO:0000456	Yield	spikelet number	SPKNB	No
LOC_Os03g23760.1	Chr3	13460392	13469269	Chr3	12407382	14852161	AQED034	AQED034-SPKNB	TO:0000456	Yield	spikelet number	SPKNB	No
LOC_Os03g23760.1	Chr3	13460392	13469269	Chr3	10687292	15335997	AQDK011	AQDK011-PNNB	TO:0000152	Yield	panicle number	PNNB	No
LOC_Os03g23760.1	Chr3	13460392	13469269	Chr3	7755120	35557928	CQE27	CQE27-GRNB	TO:0000445	Yield	grain number	GRNB	No
LOC_Os03g23800.1	Chr3	13491755	13498490	Chr3	12407382	15335997	AQGI176	AQGI176-BIOMYLD	TO:0000327	Yield	biomass yield	BIOMYLD	No
LOC_Os03g23800.1	Chr3	13491755	13498490	Chr3	10599177	15472481	AQDV056	AQDV056-TSDWT	TO:0000382	Yield	1000-seed weight	TSDWT	No
LOC_Os03g23800.1	Chr3	13491755	13498490	Chr3	10599177	15472481	AQDV017	AQDV017-HVID	TO:0000128	Yield	harvest index	HVID	No
LOC_Os03g23800.1	Chr3	13491755	13498490	Chr3	10599177	15472481	AQBX007	AQBX007-PNWT	TO:0000014	Yield	panicle weight	PNWT	No
LOC_Os03g23800.1	Chr3	13491755	13498490	Chr3	10599177	15472481	AQBX008	AQBX008-PNWT	TO:0000014	Yield	panicle weight	PNWT	No
LOC_Os03g23800.1	Chr3	13491755	13498490	Chr3	10599177	15472481	AQBX026	AQBX026-PNWT	TO:0000014	Yield	panicle weight	PNWT	No
LOC_Os03g23800.1	Chr3	13491755	13498490	Chr3	10599177	15472481	AQBX027	AQBX027-PNWT	TO:0000014	Yield	panicle weight	PNWT	No
LOC_Os03g23800.1	Chr3	13491755	13498490	Chr3	12407382	14852161	AQED032	AQED032-GRNB	TO:0000445	Yield	grain number	GRNB	No
LOC_Os03g23800.1	Chr3	13491755	13498490	Chr3	12407382	14852161	AQED033	AQED033-SPKNB	TO:0000456	Yield	spikelet number	SPKNB	No
LOC_Os03g23800.1	Chr3	13491755	13498490	Chr3	12407382	14852161	AQED034	AQED034-SPKNB	TO:0000456	Yield	spikelet number	SPKNB	No
LOC_Os03g23800.1	Chr3	13491755	13498490	Chr3	10687292	15335997	AQDK011	AQDK011-PNNB	TO:0000152	Yield	panicle number	PNNB	No
LOC_Os03g23800.1	Chr3	13491755	13498490	Chr3	7755120	35557928	CQE27	CQE27-GRNB	TO:0000445	Yield	grain number	GRNB	No
LOC_Os03g30780.2	Chr3	17548970	17550448	Chr3	16301452	22339895	AQCF003	AQCF003-SPKNB	TO:0000456	Yield	spikelet number	SPKNB	No
LOC_Os03g30780.2	Chr3	17548970	17550448	Chr3	16301452	22339895	AQCF017	AQCF017-SPKNB	TO:0000456	Yield	spikelet number	SPKNB	No
LOC_Os03g30780.2	Chr3	17548970	17550448	Chr3	16301452	22339895	AQAK010	AQAK010-FGRNB	TO:0000447	Yield	filled grain number	FGRNB	No
LOC_Os03g30780.2	Chr3	17548970	17550448	Chr3	15469002	23088721	AQDV003	AQDV003-BIOMYLD	TO:0000327	Yield	biomass yield	BIOMYLD	No
LOC_Os03g30780.2	Chr3	17548970	17550448	Chr3	15469002	23088721	AQDV018	AQDV018-HVID	TO:0000128	Yield	harvest index	HVID	No
LOC_Os03g30780.2	Chr3	17548970	17550448	Chr3	16288679	23126256	AQFE086	AQFE086-GRYLDPPL	TO:0000449	Yield	grain yield per plant	GRYLDPPL	No
LOC_Os03g30780.2	Chr3	17548970	17550448	Chr3	16288679	23126256	AQFE087	AQFE087-GRYLDPPL	TO:0000449	Yield	grain yield per plant	GRYLDPPL	No
LOC_Os03g30780.2	Chr3	17548970	17550448	Chr3	14849308	25128864	AQFE071	AQFE071-HGRWT	TO:0000269	Yield	100-grain weight	HGRWT	No
LOC_Os03g30780.2	Chr3	17548970	17550448	Chr3	14849308	25128864	AQFE072	AQFE072-HGRWT	TO:0000269	Yield	100-grain weight	HGRWT	No
LOC_Os03g30780.2	Chr3	17548970	17550448	Chr3	14849308	25128864	AQFE073	AQFE073-HGRWT	TO:0000269	Yield	100-grain weight	HGRWT	No
LOC_Os03g30780.2	Chr3	17548970	17550448	Chr3	7755120	35557928	CQE27	CQE27-GRNB	TO:0000445	Yield	grain number	GRNB	No
LOC_Os03g30780.2	Chr3	17548970	17550448	Chr3	14365397	33619269	CQE18	CQE18-YLD	TO:0000396	Yield	yield	YLD	No
LOC_Os03g40710.1	Chr3	22635141	22640881	Chr3	21237330	23088721	AQCQ031	AQCQ031-GRNB	TO:0000445	Yield	grain number	GRNB	No
LOC_Os03g40710.1	Chr3	22635141	22640881	Chr3	22339638	23126256	AQFE083	AQFE083-PNNB	TO:0000152	Yield	panicle number	PNNB	No
LOC_Os03g40710.1	Chr3	22635141	22640881	Chr3	15469002	23088721	AQDV003	AQDV003-BIOMYLD	TO:0000327	Yield	biomass yield	BIOMYLD	No
LOC_Os03g40710.1	Chr3	22635141	22640881	Chr3	15469002	23088721	AQDV018	AQDV018-HVID	TO:0000128	Yield	harvest index	HVID	No
LOC_Os03g40710.1	Chr3	22635141	22640881	Chr3	16288679	23126256	AQFE086	AQFE086-GRYLDPPL	TO:0000449	Yield	grain yield per plant	GRYLDPPL	No
LOC_Os03g40710.1	Chr3	22635141	22640881	Chr3	16288679	23126256	AQFE087	AQFE087-GRYLDPPL	TO:0000449	Yield	grain yield per plant	GRYLDPPL	No
LOC_Os03g40710.1	Chr3	22635141	22640881	Chr3	14849308	25128864	AQFE071	AQFE071-HGRWT	TO:0000269	Yield	100-grain weight	HGRWT	No
LOC_Os03g40710.1	Chr3	22635141	22640881	Chr3	14849308	25128864	AQFE072	AQFE072-HGRWT	TO:0000269	Yield	100-grain weight	HGRWT	No
LOC_Os03g40710.1	Chr3	22635141	22640881	Chr3	14849308	25128864	AQFE073	AQFE073-HGRWT	TO:0000269	Yield	100-grain weight	HGRWT	No
LOC_Os03g40710.1	Chr3	22635141	22640881	Chr3	7755120	35557928	CQE27	CQE27-GRNB	TO:0000445	Yield	grain number	GRNB	No
LOC_Os03g40710.1	Chr3	22635141	22640881	Chr3	14365397	33619269	CQE18	CQE18-YLD	TO:0000396	Yield	yield	YLD	No
LOC_Os03g40710.1	Chr3	22635141	22640881	Chr3	17713671	33619269	CQE20	CQE20-YLD	TO:0000396	Yield	yield	YLD	No
LOC_Os03g40725.1	Chr3	22659156	22664290	Chr3	21237330	23088721	AQCQ031	AQCQ031-GRNB	TO:0000445	Yield	grain number	GRNB	No
LOC_Os03g40725.1	Chr3	22659156	22664290	Chr3	22339638	23126256	AQFE083	AQFE083-PNNB	TO:0000152	Yield	panicle number	PNNB	No
LOC_Os03g40725.1	Chr3	22659156	22664290	Chr3	15469002	23088721	AQDV003	AQDV003-BIOMYLD	TO:0000327	Yield	biomass yield	BIOMYLD	No
LOC_Os03g40725.1	Chr3	22659156	22664290	Chr3	15469002	23088721	AQDV018	AQDV018-HVID	TO:0000128	Yield	harvest index	HVID	No
LOC_Os03g40725.1	Chr3	22659156	22664290	Chr3	16288679	23126256	AQFE086	AQFE086-GRYLDPPL	TO:0000449	Yield	grain yield per plant	GRYLDPPL	No
LOC_Os03g40725.1	Chr3	22659156	22664290	Chr3	16288679	23126256	AQFE087	AQFE087-GRYLDPPL	TO:0000449	Yield	grain yield per plant	GRYLDPPL	No
LOC_Os03g40725.1	Chr3	22659156	22664290	Chr3	14849308	25128864	AQFE071	AQFE071-HGRWT	TO:0000269	Yield	100-grain weight	HGRWT	No
LOC_Os03g40725.1	Chr3	22659156	22664290	Chr3	14849308	25128864	AQFE072	AQFE072-HGRWT	TO:0000269	Yield	100-grain weight	HGRWT	No
LOC_Os03g40725.1	Chr3	22659156	22664290	Chr3	14849308	25128864	AQFE073	AQFE073-HGRWT	TO:0000269	Yield	100-grain weight	HGRWT	No
LOC_Os03g40725.1	Chr3	22659156	22664290	Chr3	7755120	35557928	CQE27	CQE27-GRNB	TO:0000445	Yield	grain number	GRNB	No
LOC_Os03g40725.1	Chr3	22659156	22664290	Chr3	14365397	33619269	CQE18	CQE18-YLD	TO:0000396	Yield	yield	YLD	No
LOC_Os03g40725.1	Chr3	22659156	22664290	Chr3	17713671	33619269	CQE20	CQE20-YLD	TO:0000396	Yield	yield	YLD	No
LOC_Os03g47960.1	Chr3	27265559	27268578	Chr3	27127661	28528927	AQAC049	AQAC049-SDWT	TO:0000181	Yield	seed weight	SDWT	No
LOC_Os03g47960.1	Chr3	27265559	27268578	Chr3	27127661	28528927	AQAB057	AQAB057-SPKNB	TO:0000456	Yield	spikelet number	SPKNB	No
LOC_Os03g47960.1	Chr3	27265559	27268578	Chr3	27127661	28528927	AQEY015	AQEY015-TSDWT	TO:0000382	Yield	1000-seed weight	TSDWT	No
LOC_Os03g47960.1	Chr3	27265559	27268578	Chr3	27127661	28528927	AQAI030	AQAI030-LFARSPKNBRO	TO:0000452	Yield	leaf area to spikelet number ratio	LFARSPKNBRO	No
LOC_Os03g47960.1	Chr3	27265559	27268578	Chr3	27127661	28528927	AQCQ037	AQCQ037-TSDWT	TO:0000382	Yield	1000-seed weight	TSDWT	No
LOC_Os03g47960.1	Chr3	27265559	27268578	Chr3	27127661	28232092	AQFW251	AQFW251-SPKNB	TO:0000456	Yield	spikelet number	SPKNB	No
LOC_Os03g47960.1	Chr3	27265559	27268578	Chr3	23126064	27411811	AQFJ065	AQFJ065-GRYLDPPL	TO:0000449	Yield	grain yield per plant	GRYLDPPL	No
LOC_Os03g47960.1	Chr3	27265559	27268578	Chr3	23126064	27411811	AQFJ036	AQFJ036-TSDWT	TO:0000382	Yield	1000-seed weight	TSDWT	No
LOC_Os03g47960.1	Chr3	27265559	27268578	Chr3	25128239	30912974	AQED044	AQED044-TSDWT	TO:0000382	Yield	1000-seed weight	TSDWT	No
LOC_Os03g47960.1	Chr3	27265559	27268578	Chr3	7755120	35557928	CQE27	CQE27-GRNB	TO:0000445	Yield	grain number	GRNB	No
LOC_Os03g47960.1	Chr3	27265559	27268578	Chr3	14365397	33619269	CQE18	CQE18-YLD	TO:0000396	Yield	yield	YLD	No
LOC_Os03g47960.1	Chr3	27265559	27268578	Chr3	17713671	33619269	CQE20	CQE20-YLD	TO:0000396	Yield	yield	YLD	No
LOC_Os03g47960.1	Chr3	27265559	27268578	Chr3	23088332	28813128	AQEO001	AQEO001-SPKNB	TO:0000456	Yield	spikelet number	SPKNB	No
LOC_Os04g04590.1	Chr4	2190799	2194809	Chr4	1116160	6898718	AQGI112	AQGI112-BIOMYLD	TO:0000327	Yield	biomass yield	BIOMYLD	No
LOC_Os04g04590.1	Chr4	2190799	2194809	Chr4	1116160	6898718	AQGI167	AQGI167-BIOMYLD	TO:0000327	Yield	biomass yield	BIOMYLD	No
LOC_Os04g04590.1	Chr4	2190799	2194809	Chr4	1116160	6898718	AQGI201	AQGI201-TBIOMYLD	TO:0000457	Yield	total biomass yield	TBIOMYLD	No
LOC_Os04g04590.1	Chr4	2190799	2194809	Chr4	1116160	6898718	AQCQ006	AQCQ006-PNNB	TO:0000152	Yield	panicle number	PNNB	No
LOC_Os04g04590.1	Chr4	2190799	2194809	Chr4	1116160	6898718	AQCQ027	AQCQ027-PNNB	TO:0000152	Yield	panicle number	PNNB	No
LOC_Os04g04590.1	Chr4	2190799	2194809	Chr4	1146276	13635012	CQAS45	CQAS45-SPKNB	TO:0000456	Yield	spikelet number	SPKNB	No
LOC_Os04g05290.1	Chr4	2632645	2636097	Chr4	1116160	6898718	AQGI112	AQGI112-BIOMYLD	TO:0000327	Yield	biomass yield	BIOMYLD	No
LOC_Os04g05290.1	Chr4	2632645	2636097	Chr4	1116160	6898718	AQGI167	AQGI167-BIOMYLD	TO:0000327	Yield	biomass yield	BIOMYLD	No
LOC_Os04g05290.1	Chr4	2632645	2636097	Chr4	1116160	6898718	AQGI201	AQGI201-TBIOMYLD	TO:0000457	Yield	total biomass yield	TBIOMYLD	No
LOC_Os04g05290.1	Chr4	2632645	2636097	Chr4	1116160	6898718	AQCQ006	AQCQ006-PNNB	TO:0000152	Yield	panicle number	PNNB	No
LOC_Os04g05290.1	Chr4	2632645	2636097	Chr4	1116160	6898718	AQCQ027	AQCQ027-PNNB	TO:0000152	Yield	panicle number	PNNB	No
LOC_Os04g05290.1	Chr4	2632645	2636097	Chr4	1146276	13635012	CQAS45	CQAS45-SPKNB	TO:0000456	Yield	spikelet number	SPKNB	No
LOC_Os04g07830.1	Chr4	4169607	4170828	Chr4	1116160	6898718	AQGI112	AQGI112-BIOMYLD	TO:0000327	Yield	biomass yield	BIOMYLD	No
LOC_Os04g07830.1	Chr4	4169607	4170828	Chr4	1116160	6898718	AQGI167	AQGI167-BIOMYLD	TO:0000327	Yield	biomass yield	BIOMYLD	No
LOC_Os04g07830.1	Chr4	4169607	4170828	Chr4	1116160	6898718	AQGI201	AQGI201-TBIOMYLD	TO:0000457	Yield	total biomass yield	TBIOMYLD	No
LOC_Os04g07830.1	Chr4	4169607	4170828	Chr4	1116160	6898718	AQCQ006	AQCQ006-PNNB	TO:0000152	Yield	panicle number	PNNB	No
LOC_Os04g07830.1	Chr4	4169607	4170828	Chr4	1116160	6898718	AQCQ027	AQCQ027-PNNB	TO:0000152	Yield	panicle number	PNNB	No
LOC_Os04g07830.1	Chr4	4169607	4170828	Chr4	1146276	13635012	CQAS45	CQAS45-SPKNB	TO:0000456	Yield	spikelet number	SPKNB	No
LOC_Os04g20210.1	Chr4	11263894	11271570	Chr4	8610617	13635012	AQDV004	AQDV004-BIOMYLD	TO:0000327	Yield	biomass yield	BIOMYLD	No
LOC_Os04g20210.1	Chr4	11263894	11271570	Chr4	8610617	13635012	AQDV019	AQDV019-HVID	TO:0000128	Yield	harvest index	HVID	No
LOC_Os04g20210.1	Chr4	11263894	11271570	Chr4	8610617	13635012	CQJ5	CQJ5-PNNB	TO:0000152	Yield	panicle number	PNNB	No
LOC_Os04g20210.1	Chr4	11263894	11271570	Chr4	6898105	21242734	AQGI262	AQGI262-TBIOMYLD	TO:0000457	Yield	total biomass yield	TBIOMYLD	No
LOC_Os04g20210.1	Chr4	11263894	11271570	Chr4	6574396	30772540	AQE052	AQE052-HSDWT	TO:0000269	Yield	100-seed weight	HSDWT	No
LOC_Os04g20210.1	Chr4	11263894	11271570	Chr4	6574396	30772540	AQE053	AQE053-HSDWT	TO:0000269	Yield	100-seed weight	HSDWT	No
LOC_Os04g20210.1	Chr4	11263894	11271570	Chr4	8610617	20087362	CQAO19	CQAO19-SDWT	TO:0000181	Yield	seed weight	SDWT	No
LOC_Os04g20210.1	Chr4	11263894	11271570	Chr4	1146276	13635012	CQAS45	CQAS45-SPKNB	TO:0000456	Yield	spikelet number	SPKNB	No
LOC_Os04g20210.1	Chr4	11263894	11271570	Chr4	11233324	21453222	AQFF060	AQFF060-PNNB	TO:0000152	Yield	panicle number	PNNB	No
LOC_Os04g20210.1	Chr4	11263894	11271570	Chr4	6574396	13635012	AQFF065	AQFF065-PNNB	TO:0000152	Yield	panicle number	PNNB	No
LOC_Os04g20210.2	Chr4	11263894	11271570	Chr4	8610617	13635012	AQDV004	AQDV004-BIOMYLD	TO:0000327	Yield	biomass yield	BIOMYLD	No
LOC_Os04g20210.2	Chr4	11263894	11271570	Chr4	8610617	13635012	AQDV019	AQDV019-HVID	TO:0000128	Yield	harvest index	HVID	No
LOC_Os04g20210.2	Chr4	11263894	11271570	Chr4	8610617	13635012	CQJ5	CQJ5-PNNB	TO:0000152	Yield	panicle number	PNNB	No
LOC_Os04g20210.2	Chr4	11263894	11271570	Chr4	6898105	21242734	AQGI262	AQGI262-TBIOMYLD	TO:0000457	Yield	total biomass yield	TBIOMYLD	No
LOC_Os04g20210.2	Chr4	11263894	11271570	Chr4	6574396	30772540	AQE052	AQE052-HSDWT	TO:0000269	Yield	100-seed weight	HSDWT	No
LOC_Os04g20210.2	Chr4	11263894	11271570	Chr4	6574396	30772540	AQE053	AQE053-HSDWT	TO:0000269	Yield	100-seed weight	HSDWT	No
LOC_Os04g20210.2	Chr4	11263894	11271570	Chr4	8610617	20087362	CQAO19	CQAO19-SDWT	TO:0000181	Yield	seed weight	SDWT	No
LOC_Os04g20210.2	Chr4	11263894	11271570	Chr4	1146276	13635012	CQAS45	CQAS45-SPKNB	TO:0000456	Yield	spikelet number	SPKNB	No
LOC_Os04g20210.2	Chr4	11263894	11271570	Chr4	11233324	21453222	AQFF060	AQFF060-PNNB	TO:0000152	Yield	panicle number	PNNB	No
LOC_Os04g20210.2	Chr4	11263894	11271570	Chr4	6574396	13635012	AQFF065	AQFF065-PNNB	TO:0000152	Yield	panicle number	PNNB	No
LOC_Os04g35420.1	Chr4	21547033	21558315	Chr4	20171917	22355854	CQB12	CQB12-GRNB	TO:0000445	Yield	grain number	GRNB	No
LOC_Os04g35420.1	Chr4	21547033	21558315	Chr4	20171917	22355854	CQB13	CQB13-SDSPCENT	TO:0000455	Yield	seed set percent	SDSPCENT	No
LOC_Os04g35420.1	Chr4	21547033	21558315	Chr4	13634515	22355854	CQC4	CQC4-GRNB	TO:0000445	Yield	grain number	GRNB	No
LOC_Os04g35420.1	Chr4	21547033	21558315	Chr4	13634515	22355854	AQBK007	AQBK007-SDNB	TO:0000445	Yield	seed number	SDNB	No
LOC_Os04g35420.1	Chr4	21547033	21558315	Chr4	13634515	30630917	CQC3	CQC3-SPKNB	TO:0000456	Yield	spikelet number	SPKNB	No
LOC_Os04g35420.1	Chr4	21547033	21558315	Chr4	13634515	30630917	AQBK005	AQBK005-SPKNB	TO:0000456	Yield	spikelet number	SPKNB	No
LOC_Os04g35420.1	Chr4	21547033	21558315	Chr4	6574396	30772540	AQE052	AQE052-HSDWT	TO:0000269	Yield	100-seed weight	HSDWT	No
LOC_Os04g35420.1	Chr4	21547033	21558315	Chr4	6574396	30772540	AQE053	AQE053-HSDWT	TO:0000269	Yield	100-seed weight	HSDWT	No
LOC_Os04g35420.1	Chr4	21547033	21558315	Chr4	20171917	30772540	AQCU162	AQCU162-SPKNB	TO:0000456	Yield	spikelet number	SPKNB	No
LOC_Os04g35420.1	Chr4	21547033	21558315	Chr4	21451046	33664487	CQAS44	CQAS44-PNNB	TO:0000152	Yield	panicle number	PNNB	No
LOC_Os04g35420.1	Chr4	21547033	21558315	Chr4	21451046	33664487	CQAS47	CQAS47-SDNB	TO:0000445	Yield	seed number	SDNB	No
LOC_Os04g35420.1	Chr4	21547033	21558315	Chr4	21451046	33664487	CQAS51	CQAS51-SDNB	TO:0000445	Yield	seed number	SDNB	No
LOC_Os04g35420.1	Chr4	21547033	21558315	Chr4	21451046	33664487	CQAS49	CQAS49-TSDWT	TO:0000382	Yield	1000-seed weight	TSDWT	No
LOC_Os04g35420.1	Chr4	21547033	21558315	Chr4	21451046	31663326	AQFF047	AQFF047-PNNB	TO:0000152	Yield	panicle number	PNNB	No
LOC_Os04g35420.1	Chr4	21547033	21558315	Chr4	21451046	31663326	AQFF052	AQFF052-PNNB	TO:0000152	Yield	panicle number	PNNB	No
LOC_Os04g35420.1	Chr4	21547033	21558315	Chr4	21451046	29061127	AQFF066	AQFF066-PNNB	TO:0000152	Yield	panicle number	PNNB	No
LOC_Os04g39100.1	Chr4	23235805	23237196	Chr4	22278141	26857637	AQGI141	AQGI141-BIOMYLD	TO:0000327	Yield	biomass yield	BIOMYLD	No
LOC_Os04g39100.1	Chr4	23235805	23237196	Chr4	22278141	26857637	AQGI227	AQGI227-TBIOMYLD	TO:0000457	Yield	total biomass yield	TBIOMYLD	No
LOC_Os04g39100.1	Chr4	23235805	23237196	Chr4	22278141	30445683	AQCQ003	AQCQ003-GRYLDPPL	TO:0000449	Yield	grain yield per plant	GRYLDPPL	No
LOC_Os04g39100.1	Chr4	23235805	23237196	Chr4	13634515	30630917	CQC3	CQC3-SPKNB	TO:0000456	Yield	spikelet number	SPKNB	No
LOC_Os04g39100.1	Chr4	23235805	23237196	Chr4	13634515	30630917	AQBK005	AQBK005-SPKNB	TO:0000456	Yield	spikelet number	SPKNB	No
LOC_Os04g39100.1	Chr4	23235805	23237196	Chr4	6574396	30772540	AQE052	AQE052-HSDWT	TO:0000269	Yield	100-seed weight	HSDWT	No
LOC_Os04g39100.1	Chr4	23235805	23237196	Chr4	6574396	30772540	AQE053	AQE053-HSDWT	TO:0000269	Yield	100-seed weight	HSDWT	No
LOC_Os04g39100.1	Chr4	23235805	23237196	Chr4	20171917	30772540	AQCU162	AQCU162-SPKNB	TO:0000456	Yield	spikelet number	SPKNB	No
LOC_Os04g39100.1	Chr4	23235805	23237196	Chr4	21451046	33664487	CQAS44	CQAS44-PNNB	TO:0000152	Yield	panicle number	PNNB	No
LOC_Os04g39100.1	Chr4	23235805	23237196	Chr4	21451046	33664487	CQAS47	CQAS47-SDNB	TO:0000445	Yield	seed number	SDNB	No
LOC_Os04g39100.1	Chr4	23235805	23237196	Chr4	21451046	33664487	CQAS51	CQAS51-SDNB	TO:0000445	Yield	seed number	SDNB	No
LOC_Os04g39100.1	Chr4	23235805	23237196	Chr4	21451046	33664487	CQAS49	CQAS49-TSDWT	TO:0000382	Yield	1000-seed weight	TSDWT	No
LOC_Os04g39100.1	Chr4	23235805	23237196	Chr4	22349484	32449446	CQB10	CQB10-GRNB	TO:0000445	Yield	grain number	GRNB	No
LOC_Os04g39100.1	Chr4	23235805	23237196	Chr4	22349484	26857637	AQP011	AQP011-SPKNB	TO:0000456	Yield	spikelet number	SPKNB	No
LOC_Os04g39100.1	Chr4	23235805	23237196	Chr4	21451046	31663326	AQFF047	AQFF047-PNNB	TO:0000152	Yield	panicle number	PNNB	No
LOC_Os04g39100.1	Chr4	23235805	23237196	Chr4	21451046	31663326	AQFF052	AQFF052-PNNB	TO:0000152	Yield	panicle number	PNNB	No
LOC_Os04g39100.1	Chr4	23235805	23237196	Chr4	21451046	29061127	AQFF066	AQFF066-PNNB	TO:0000152	Yield	panicle number	PNNB	No
LOC_Os04g39814.1	Chr4	23715442	23721731	Chr4	22278141	26857637	AQGI141	AQGI141-BIOMYLD	TO:0000327	Yield	biomass yield	BIOMYLD	No
LOC_Os04g39814.1	Chr4	23715442	23721731	Chr4	22278141	26857637	AQGI227	AQGI227-TBIOMYLD	TO:0000457	Yield	total biomass yield	TBIOMYLD	No
LOC_Os04g39814.1	Chr4	23715442	23721731	Chr4	22278141	30445683	AQCQ003	AQCQ003-GRYLDPPL	TO:0000449	Yield	grain yield per plant	GRYLDPPL	No
LOC_Os04g39814.1	Chr4	23715442	23721731	Chr4	13634515	30630917	CQC3	CQC3-SPKNB	TO:0000456	Yield	spikelet number	SPKNB	No
LOC_Os04g39814.1	Chr4	23715442	23721731	Chr4	13634515	30630917	AQBK005	AQBK005-SPKNB	TO:0000456	Yield	spikelet number	SPKNB	No
LOC_Os04g39814.1	Chr4	23715442	23721731	Chr4	6574396	30772540	AQE052	AQE052-HSDWT	TO:0000269	Yield	100-seed weight	HSDWT	No
LOC_Os04g39814.1	Chr4	23715442	23721731	Chr4	6574396	30772540	AQE053	AQE053-HSDWT	TO:0000269	Yield	100-seed weight	HSDWT	No
LOC_Os04g39814.1	Chr4	23715442	23721731	Chr4	20171917	30772540	AQCU162	AQCU162-SPKNB	TO:0000456	Yield	spikelet number	SPKNB	No
LOC_Os04g39814.1	Chr4	23715442	23721731	Chr4	21451046	33664487	CQAS44	CQAS44-PNNB	TO:0000152	Yield	panicle number	PNNB	No
LOC_Os04g39814.1	Chr4	23715442	23721731	Chr4	21451046	33664487	CQAS47	CQAS47-SDNB	TO:0000445	Yield	seed number	SDNB	No
LOC_Os04g39814.1	Chr4	23715442	23721731	Chr4	21451046	33664487	CQAS51	CQAS51-SDNB	TO:0000445	Yield	seed number	SDNB	No
LOC_Os04g39814.1	Chr4	23715442	23721731	Chr4	21451046	33664487	CQAS49	CQAS49-TSDWT	TO:0000382	Yield	1000-seed weight	TSDWT	No
LOC_Os04g39814.1	Chr4	23715442	23721731	Chr4	22349484	32449446	CQB10	CQB10-GRNB	TO:0000445	Yield	grain number	GRNB	No
LOC_Os04g39814.1	Chr4	23715442	23721731	Chr4	22349484	26857637	AQP011	AQP011-SPKNB	TO:0000456	Yield	spikelet number	SPKNB	No
LOC_Os04g39814.1	Chr4	23715442	23721731	Chr4	21451046	31663326	AQFF047	AQFF047-PNNB	TO:0000152	Yield	panicle number	PNNB	No
LOC_Os04g39814.1	Chr4	23715442	23721731	Chr4	21451046	31663326	AQFF052	AQFF052-PNNB	TO:0000152	Yield	panicle number	PNNB	No
LOC_Os04g39814.1	Chr4	23715442	23721731	Chr4	21451046	29061127	AQFF066	AQFF066-PNNB	TO:0000152	Yield	panicle number	PNNB	No
LOC_Os04g39814.2	Chr4	23715442	23721731	Chr4	22278141	26857637	AQGI141	AQGI141-BIOMYLD	TO:0000327	Yield	biomass yield	BIOMYLD	No
LOC_Os04g39814.2	Chr4	23715442	23721731	Chr4	22278141	26857637	AQGI227	AQGI227-TBIOMYLD	TO:0000457	Yield	total biomass yield	TBIOMYLD	No
LOC_Os04g39814.2	Chr4	23715442	23721731	Chr4	22278141	30445683	AQCQ003	AQCQ003-GRYLDPPL	TO:0000449	Yield	grain yield per plant	GRYLDPPL	No
LOC_Os04g39814.2	Chr4	23715442	23721731	Chr4	13634515	30630917	CQC3	CQC3-SPKNB	TO:0000456	Yield	spikelet number	SPKNB	No
LOC_Os04g39814.2	Chr4	23715442	23721731	Chr4	13634515	30630917	AQBK005	AQBK005-SPKNB	TO:0000456	Yield	spikelet number	SPKNB	No
LOC_Os04g39814.2	Chr4	23715442	23721731	Chr4	6574396	30772540	AQE052	AQE052-HSDWT	TO:0000269	Yield	100-seed weight	HSDWT	No
LOC_Os04g39814.2	Chr4	23715442	23721731	Chr4	6574396	30772540	AQE053	AQE053-HSDWT	TO:0000269	Yield	100-seed weight	HSDWT	No
LOC_Os04g39814.2	Chr4	23715442	23721731	Chr4	20171917	30772540	AQCU162	AQCU162-SPKNB	TO:0000456	Yield	spikelet number	SPKNB	No
LOC_Os04g39814.2	Chr4	23715442	23721731	Chr4	21451046	33664487	CQAS44	CQAS44-PNNB	TO:0000152	Yield	panicle number	PNNB	No
LOC_Os04g39814.2	Chr4	23715442	23721731	Chr4	21451046	33664487	CQAS47	CQAS47-SDNB	TO:0000445	Yield	seed number	SDNB	No
LOC_Os04g39814.2	Chr4	23715442	23721731	Chr4	21451046	33664487	CQAS51	CQAS51-SDNB	TO:0000445	Yield	seed number	SDNB	No
LOC_Os04g39814.2	Chr4	23715442	23721731	Chr4	21451046	33664487	CQAS49	CQAS49-TSDWT	TO:0000382	Yield	1000-seed weight	TSDWT	No
LOC_Os04g39814.2	Chr4	23715442	23721731	Chr4	22349484	32449446	CQB10	CQB10-GRNB	TO:0000445	Yield	grain number	GRNB	No
LOC_Os04g39814.2	Chr4	23715442	23721731	Chr4	22349484	26857637	AQP011	AQP011-SPKNB	TO:0000456	Yield	spikelet number	SPKNB	No
LOC_Os04g39814.2	Chr4	23715442	23721731	Chr4	21451046	31663326	AQFF047	AQFF047-PNNB	TO:0000152	Yield	panicle number	PNNB	No
LOC_Os04g39814.2	Chr4	23715442	23721731	Chr4	21451046	31663326	AQFF052	AQFF052-PNNB	TO:0000152	Yield	panicle number	PNNB	No
LOC_Os04g39814.2	Chr4	23715442	23721731	Chr4	21451046	29061127	AQFF066	AQFF066-PNNB	TO:0000152	Yield	panicle number	PNNB	No
LOC_Os04g39814.3	Chr4	23715442	23721731	Chr4	22278141	26857637	AQGI141	AQGI141-BIOMYLD	TO:0000327	Yield	biomass yield	BIOMYLD	No
LOC_Os04g39814.3	Chr4	23715442	23721731	Chr4	22278141	26857637	AQGI227	AQGI227-TBIOMYLD	TO:0000457	Yield	total biomass yield	TBIOMYLD	No
LOC_Os04g39814.3	Chr4	23715442	23721731	Chr4	22278141	30445683	AQCQ003	AQCQ003-GRYLDPPL	TO:0000449	Yield	grain yield per plant	GRYLDPPL	No
LOC_Os04g39814.3	Chr4	23715442	23721731	Chr4	13634515	30630917	CQC3	CQC3-SPKNB	TO:0000456	Yield	spikelet number	SPKNB	No
LOC_Os04g39814.3	Chr4	23715442	23721731	Chr4	13634515	30630917	AQBK005	AQBK005-SPKNB	TO:0000456	Yield	spikelet number	SPKNB	No
LOC_Os04g39814.3	Chr4	23715442	23721731	Chr4	6574396	30772540	AQE052	AQE052-HSDWT	TO:0000269	Yield	100-seed weight	HSDWT	No
LOC_Os04g39814.3	Chr4	23715442	23721731	Chr4	6574396	30772540	AQE053	AQE053-HSDWT	TO:0000269	Yield	100-seed weight	HSDWT	No
LOC_Os04g39814.3	Chr4	23715442	23721731	Chr4	20171917	30772540	AQCU162	AQCU162-SPKNB	TO:0000456	Yield	spikelet number	SPKNB	No
LOC_Os04g39814.3	Chr4	23715442	23721731	Chr4	21451046	33664487	CQAS44	CQAS44-PNNB	TO:0000152	Yield	panicle number	PNNB	No
LOC_Os04g39814.3	Chr4	23715442	23721731	Chr4	21451046	33664487	CQAS47	CQAS47-SDNB	TO:0000445	Yield	seed number	SDNB	No
LOC_Os04g39814.3	Chr4	23715442	23721731	Chr4	21451046	33664487	CQAS51	CQAS51-SDNB	TO:0000445	Yield	seed number	SDNB	No
LOC_Os04g39814.3	Chr4	23715442	23721731	Chr4	21451046	33664487	CQAS49	CQAS49-TSDWT	TO:0000382	Yield	1000-seed weight	TSDWT	No
LOC_Os04g39814.3	Chr4	23715442	23721731	Chr4	22349484	32449446	CQB10	CQB10-GRNB	TO:0000445	Yield	grain number	GRNB	No
LOC_Os04g39814.3	Chr4	23715442	23721731	Chr4	22349484	26857637	AQP011	AQP011-SPKNB	TO:0000456	Yield	spikelet number	SPKNB	No
LOC_Os04g39814.3	Chr4	23715442	23721731	Chr4	21451046	31663326	AQFF047	AQFF047-PNNB	TO:0000152	Yield	panicle number	PNNB	No
LOC_Os04g39814.3	Chr4	23715442	23721731	Chr4	21451046	31663326	AQFF052	AQFF052-PNNB	TO:0000152	Yield	panicle number	PNNB	No
LOC_Os04g39814.3	Chr4	23715442	23721731	Chr4	21451046	29061127	AQFF066	AQFF066-PNNB	TO:0000152	Yield	panicle number	PNNB	No
LOC_Os04g44640.1	Chr4	26412805	26423826	Chr4	22278141	26857637	AQGI141	AQGI141-BIOMYLD	TO:0000327	Yield	biomass yield	BIOMYLD	No
LOC_Os04g44640.1	Chr4	26412805	26423826	Chr4	22278141	26857637	AQGI227	AQGI227-TBIOMYLD	TO:0000457	Yield	total biomass yield	TBIOMYLD	No
LOC_Os04g44640.1	Chr4	26412805	26423826	Chr4	22278141	30445683	AQCQ003	AQCQ003-GRYLDPPL	TO:0000449	Yield	grain yield per plant	GRYLDPPL	No
LOC_Os04g44640.1	Chr4	26412805	26423826	Chr4	13634515	30630917	CQC3	CQC3-SPKNB	TO:0000456	Yield	spikelet number	SPKNB	No
LOC_Os04g44640.1	Chr4	26412805	26423826	Chr4	13634515	30630917	AQBK005	AQBK005-SPKNB	TO:0000456	Yield	spikelet number	SPKNB	No
LOC_Os04g44640.1	Chr4	26412805	26423826	Chr4	6574396	30772540	AQE052	AQE052-HSDWT	TO:0000269	Yield	100-seed weight	HSDWT	No
LOC_Os04g44640.1	Chr4	26412805	26423826	Chr4	6574396	30772540	AQE053	AQE053-HSDWT	TO:0000269	Yield	100-seed weight	HSDWT	No
LOC_Os04g44640.1	Chr4	26412805	26423826	Chr4	24732111	32449446	AQFE031	AQFE031-GRNB	TO:0000445	Yield	grain number	GRNB	No
LOC_Os04g44640.1	Chr4	26412805	26423826	Chr4	24732111	32449446	AQFE059	AQFE059-SDSPCENT	TO:0000455	Yield	seed set percent	SDSPCENT	No
LOC_Os04g44640.1	Chr4	26412805	26423826	Chr4	24732111	32449446	AQFE060	AQFE060-SDSPCENT	TO:0000455	Yield	seed set percent	SDSPCENT	No
LOC_Os04g44640.1	Chr4	26412805	26423826	Chr4	24732111	32449446	AQFE061	AQFE061-SDSPCENT	TO:0000455	Yield	seed set percent	SDSPCENT	No
LOC_Os04g44640.1	Chr4	26412805	26423826	Chr4	20171917	30772540	AQCU162	AQCU162-SPKNB	TO:0000456	Yield	spikelet number	SPKNB	No
LOC_Os04g44640.1	Chr4	26412805	26423826	Chr4	21451046	33664487	CQAS44	CQAS44-PNNB	TO:0000152	Yield	panicle number	PNNB	No
LOC_Os04g44640.1	Chr4	26412805	26423826	Chr4	21451046	33664487	CQAS47	CQAS47-SDNB	TO:0000445	Yield	seed number	SDNB	No
LOC_Os04g44640.1	Chr4	26412805	26423826	Chr4	21451046	33664487	CQAS51	CQAS51-SDNB	TO:0000445	Yield	seed number	SDNB	No
LOC_Os04g44640.1	Chr4	26412805	26423826	Chr4	21451046	33664487	CQAS49	CQAS49-TSDWT	TO:0000382	Yield	1000-seed weight	TSDWT	No
LOC_Os04g44640.1	Chr4	26412805	26423826	Chr4	22349484	32449446	CQB10	CQB10-GRNB	TO:0000445	Yield	grain number	GRNB	No
LOC_Os04g44640.1	Chr4	26412805	26423826	Chr4	22349484	26857637	AQP011	AQP011-SPKNB	TO:0000456	Yield	spikelet number	SPKNB	No
LOC_Os04g44640.1	Chr4	26412805	26423826	Chr4	21451046	31663326	AQFF047	AQFF047-PNNB	TO:0000152	Yield	panicle number	PNNB	No
LOC_Os04g44640.1	Chr4	26412805	26423826	Chr4	21451046	31663326	AQFF052	AQFF052-PNNB	TO:0000152	Yield	panicle number	PNNB	No
LOC_Os04g44640.1	Chr4	26412805	26423826	Chr4	21451046	29061127	AQFF066	AQFF066-PNNB	TO:0000152	Yield	panicle number	PNNB	No
LOC_Os04g44640.1	Chr4	26412805	26423826	Chr4	24690120	31663326	AQFF031	AQFF031-SPKNB	TO:0000456	Yield	spikelet number	SPKNB	No
LOC_Os04g44640.1	Chr4	26412805	26423826	Chr4	24690120	31663326	AQFF036	AQFF036-SPKNB	TO:0000456	Yield	spikelet number	SPKNB	No
LOC_Os04g44640.1	Chr4	26412805	26423826	Chr4	24690120	29061127	AQFF008	AQFF008-TBIOMYLD	TO:0000457	Yield	total biomass yield	TBIOMYLD	No
LOC_Os04g56000.1	Chr4	33351838	33352460	Chr4	33131418	34695016	AQGI113	AQGI113-BIOMYLD	TO:0000327	Yield	biomass yield	BIOMYLD	No
LOC_Os04g56000.1	Chr4	33351838	33352460	Chr4	31662839	33664487	AQJ007	AQJ007-SPKNB	TO:0000456	Yield	spikelet number	SPKNB	No
LOC_Os04g56000.1	Chr4	33351838	33352460	Chr4	31065233	34698383	AQDQ030	AQDQ030-PNNB	TO:0000152	Yield	panicle number	PNNB	No
LOC_Os04g56000.1	Chr4	33351838	33352460	Chr4	31065233	33664487	AQDQ031	AQDQ031-PNNB	TO:0000152	Yield	panicle number	PNNB	No
LOC_Os04g56000.1	Chr4	33351838	33352460	Chr4	31662839	33664487	CQAO5	CQAO5-PNNB	TO:0000152	Yield	panicle number	PNNB	No
LOC_Os04g56000.1	Chr4	33351838	33352460	Chr4	31662839	34698383	AQDQ033	AQDQ033-SDWT	TO:0000181	Yield	seed weight	SDWT	No
LOC_Os04g56000.1	Chr4	33351838	33352460	Chr4	31065233	34698383	AQDQ034	AQDQ034-SDWT	TO:0000181	Yield	seed weight	SDWT	No
LOC_Os04g56000.1	Chr4	33351838	33352460	Chr4	31662839	34698383	AQDQ035	AQDQ035-SDWT	TO:0000181	Yield	seed weight	SDWT	No
LOC_Os04g56000.1	Chr4	33351838	33352460	Chr4	31662839	34698383	AQDQ036	AQDQ036-GRYLDPPL	TO:0000449	Yield	grain yield per plant	GRYLDPPL	No
LOC_Os04g56000.1	Chr4	33351838	33352460	Chr4	31662839	34698383	AQDQ037	AQDQ037-GRYLDPPL	TO:0000449	Yield	grain yield per plant	GRYLDPPL	No
LOC_Os04g56000.1	Chr4	33351838	33352460	Chr4	31662839	33664487	AQDQ038	AQDQ038-GRYLDPPL	TO:0000449	Yield	grain yield per plant	GRYLDPPL	No
LOC_Os04g56000.1	Chr4	33351838	33352460	Chr4	31662839	33664487	CQAO11	CQAO11-TSDWT	TO:0000382	Yield	1000-seed weight	TSDWT	No
LOC_Os04g56000.1	Chr4	33351838	33352460	Chr4	31452422	34698383	AQCF005	AQCF005-SPKNB	TO:0000456	Yield	spikelet number	SPKNB	No
LOC_Os04g56000.1	Chr4	33351838	33352460	Chr4	31452422	34698383	AQCF006	AQCF006-GRYLD	TO:0000396	Yield	grain yield	GRYLD	No
LOC_Os04g56000.1	Chr4	33351838	33352460	Chr4	30445340	33972400	CQE34	CQE34-PNNB	TO:0000152	Yield	panicle number	PNNB	No
LOC_Os04g56000.1	Chr4	33351838	33352460	Chr4	31065233	34698383	AQEO021	AQEO021-HSDWT	TO:0000269	Yield	100-seed weight	HSDWT	No
LOC_Os04g56000.1	Chr4	33351838	33352460	Chr4	21451046	33664487	CQAS44	CQAS44-PNNB	TO:0000152	Yield	panicle number	PNNB	No
LOC_Os04g56000.1	Chr4	33351838	33352460	Chr4	21451046	33664487	CQAS47	CQAS47-SDNB	TO:0000445	Yield	seed number	SDNB	No
LOC_Os04g56000.1	Chr4	33351838	33352460	Chr4	21451046	33664487	CQAS51	CQAS51-SDNB	TO:0000445	Yield	seed number	SDNB	No
LOC_Os04g56000.1	Chr4	33351838	33352460	Chr4	32449034	33664487	CQAS48	CQAS48-SDSPCENT	TO:0000455	Yield	seed set percent	SDSPCENT	No
LOC_Os04g56000.1	Chr4	33351838	33352460	Chr4	31279063	33664487	CQAS50	CQAS50-SPKNB	TO:0000456	Yield	spikelet number	SPKNB	No
LOC_Os04g56000.1	Chr4	33351838	33352460	Chr4	31279063	33664487	CQAS52	CQAS52-YLD	TO:0000396	Yield	yield	YLD	No
LOC_Os04g56000.1	Chr4	33351838	33352460	Chr4	21451046	33664487	CQAS49	CQAS49-TSDWT	TO:0000382	Yield	1000-seed weight	TSDWT	No
LOC_Os04g56000.1	Chr4	33351838	33352460	Chr4	30630093	34698383	CQB8	CQB8-GRNB	TO:0000445	Yield	grain number	GRNB	No
LOC_Os04g56000.1	Chr4	33351838	33352460	Chr4	30630093	34698383	AQP010	AQP010-SPKNB	TO:0000456	Yield	spikelet number	SPKNB	No
LOC_Os05g05460.1	Chr5	2713900	2718394	Chr5	139187	5916851	AQEB002	AQEB002-TSDWT	TO:0000382	Yield	1000-seed weight	TSDWT	No
LOC_Os05g05460.1	Chr5	2713900	2718394	Chr5	139187	5916851	AQEB006	AQEB006-TSDWT	TO:0000382	Yield	1000-seed weight	TSDWT	No
LOC_Os05g05460.1	Chr5	2713900	2718394	Chr5	139187	5916851	AQEB011	AQEB011-TSDWT	TO:0000382	Yield	1000-seed weight	TSDWT	No
LOC_Os05g05460.1	Chr5	2713900	2718394	Chr5	492280	21570917	CQAS60	CQAS60-SDNB	TO:0000445	Yield	seed number	SDNB	No
LOC_Os05g05460.1	Chr5	2713900	2718394	Chr5	492280	21570917	CQAS64	CQAS64-SDNB	TO:0000445	Yield	seed number	SDNB	No
LOC_Os05g05460.1	Chr5	2713900	2718394	Chr5	492280	21570917	CQAS61	CQAS61-SDSPCENT	TO:0000455	Yield	seed set percent	SDSPCENT	No
LOC_Os05g05460.1	Chr5	2713900	2718394	Chr5	2091276	12457719	CQAS58	CQAS58-SPKNB	TO:0000456	Yield	spikelet number	SPKNB	No
LOC_Os05g05460.1	Chr5	2713900	2718394	Chr5	492280	27453817	CQAS62	CQAS62-TSDWT	TO:0000382	Yield	1000-seed weight	TSDWT	No
LOC_Os05g05460.2	Chr5	2713900	2718394	Chr5	139187	5916851	AQEB002	AQEB002-TSDWT	TO:0000382	Yield	1000-seed weight	TSDWT	No
LOC_Os05g05460.2	Chr5	2713900	2718394	Chr5	139187	5916851	AQEB006	AQEB006-TSDWT	TO:0000382	Yield	1000-seed weight	TSDWT	No
LOC_Os05g05460.2	Chr5	2713900	2718394	Chr5	139187	5916851	AQEB011	AQEB011-TSDWT	TO:0000382	Yield	1000-seed weight	TSDWT	No
LOC_Os05g05460.2	Chr5	2713900	2718394	Chr5	492280	21570917	CQAS60	CQAS60-SDNB	TO:0000445	Yield	seed number	SDNB	No
LOC_Os05g05460.2	Chr5	2713900	2718394	Chr5	492280	21570917	CQAS64	CQAS64-SDNB	TO:0000445	Yield	seed number	SDNB	No
LOC_Os05g05460.2	Chr5	2713900	2718394	Chr5	492280	21570917	CQAS61	CQAS61-SDSPCENT	TO:0000455	Yield	seed set percent	SDSPCENT	No
LOC_Os05g05460.2	Chr5	2713900	2718394	Chr5	2091276	12457719	CQAS58	CQAS58-SPKNB	TO:0000456	Yield	spikelet number	SPKNB	No
LOC_Os05g05460.2	Chr5	2713900	2718394	Chr5	492280	27453817	CQAS62	CQAS62-TSDWT	TO:0000382	Yield	1000-seed weight	TSDWT	No
LOC_Os05g06990.1	Chr5	3671002	3673777	Chr5	139187	5916851	AQEB002	AQEB002-TSDWT	TO:0000382	Yield	1000-seed weight	TSDWT	No
LOC_Os05g06990.1	Chr5	3671002	3673777	Chr5	139187	5916851	AQEB006	AQEB006-TSDWT	TO:0000382	Yield	1000-seed weight	TSDWT	No
LOC_Os05g06990.1	Chr5	3671002	3673777	Chr5	139187	5916851	AQEB011	AQEB011-TSDWT	TO:0000382	Yield	1000-seed weight	TSDWT	No
LOC_Os05g06990.1	Chr5	3671002	3673777	Chr5	2973732	6133121	CQAO20	CQAO20-PNNB	TO:0000152	Yield	panicle number	PNNB	No
LOC_Os05g06990.1	Chr5	3671002	3673777	Chr5	492280	21570917	CQAS60	CQAS60-SDNB	TO:0000445	Yield	seed number	SDNB	No
LOC_Os05g06990.1	Chr5	3671002	3673777	Chr5	492280	21570917	CQAS64	CQAS64-SDNB	TO:0000445	Yield	seed number	SDNB	No
LOC_Os05g06990.1	Chr5	3671002	3673777	Chr5	492280	21570917	CQAS61	CQAS61-SDSPCENT	TO:0000455	Yield	seed set percent	SDSPCENT	No
LOC_Os05g06990.1	Chr5	3671002	3673777	Chr5	2091276	12457719	CQAS58	CQAS58-SPKNB	TO:0000456	Yield	spikelet number	SPKNB	No
LOC_Os05g06990.1	Chr5	3671002	3673777	Chr5	492280	27453817	CQAS62	CQAS62-TSDWT	TO:0000382	Yield	1000-seed weight	TSDWT	No
LOC_Os05g07960.1	Chr5	4312532	4314358	Chr5	139187	5916851	AQEB002	AQEB002-TSDWT	TO:0000382	Yield	1000-seed weight	TSDWT	No
LOC_Os05g07960.1	Chr5	4312532	4314358	Chr5	139187	5916851	AQEB006	AQEB006-TSDWT	TO:0000382	Yield	1000-seed weight	TSDWT	No
LOC_Os05g07960.1	Chr5	4312532	4314358	Chr5	139187	5916851	AQEB011	AQEB011-TSDWT	TO:0000382	Yield	1000-seed weight	TSDWT	No
LOC_Os05g07960.1	Chr5	4312532	4314358	Chr5	2973732	6133121	CQAO20	CQAO20-PNNB	TO:0000152	Yield	panicle number	PNNB	No
LOC_Os05g07960.1	Chr5	4312532	4314358	Chr5	492280	21570917	CQAS60	CQAS60-SDNB	TO:0000445	Yield	seed number	SDNB	No
LOC_Os05g07960.1	Chr5	4312532	4314358	Chr5	492280	21570917	CQAS64	CQAS64-SDNB	TO:0000445	Yield	seed number	SDNB	No
LOC_Os05g07960.1	Chr5	4312532	4314358	Chr5	492280	21570917	CQAS61	CQAS61-SDSPCENT	TO:0000455	Yield	seed set percent	SDSPCENT	No
LOC_Os05g07960.1	Chr5	4312532	4314358	Chr5	2091276	12457719	CQAS58	CQAS58-SPKNB	TO:0000456	Yield	spikelet number	SPKNB	No
LOC_Os05g07960.1	Chr5	4312532	4314358	Chr5	492280	27453817	CQAS62	CQAS62-TSDWT	TO:0000382	Yield	1000-seed weight	TSDWT	No
LOC_Os05g13460.1	Chr5	7467385	7471782	Chr5	5329840	7498116	AQGS018	AQGS018-GRNB	TO:0000445	Yield	grain number	GRNB	No
LOC_Os05g13460.1	Chr5	7467385	7471782	Chr5	6132767	18875558	AQDQ044	AQDQ044-SDWT	TO:0000181	Yield	seed weight	SDWT	No
LOC_Os05g13460.1	Chr5	7467385	7471782	Chr5	6132767	18875558	AQDQ045	AQDQ045-SDWT	TO:0000181	Yield	seed weight	SDWT	No
LOC_Os05g13460.1	Chr5	7467385	7471782	Chr5	6132767	18875558	CQAO12	CQAO12-TSDWT	TO:0000382	Yield	1000-seed weight	TSDWT	No
LOC_Os05g13460.1	Chr5	7467385	7471782	Chr5	6132767	18875558	AQDR006	AQDR006-TSDWT	TO:0000382	Yield	1000-seed weight	TSDWT	No
LOC_Os05g13460.1	Chr5	7467385	7471782	Chr5	6699817	18875558	AQCU153	AQCU153-SPKNB	TO:0000456	Yield	spikelet number	SPKNB	No
LOC_Os05g13460.1	Chr5	7467385	7471782	Chr5	492280	21570917	CQAS60	CQAS60-SDNB	TO:0000445	Yield	seed number	SDNB	No
LOC_Os05g13460.1	Chr5	7467385	7471782	Chr5	492280	21570917	CQAS64	CQAS64-SDNB	TO:0000445	Yield	seed number	SDNB	No
LOC_Os05g13460.1	Chr5	7467385	7471782	Chr5	492280	21570917	CQAS61	CQAS61-SDSPCENT	TO:0000455	Yield	seed set percent	SDSPCENT	No
LOC_Os05g13460.1	Chr5	7467385	7471782	Chr5	2091276	12457719	CQAS58	CQAS58-SPKNB	TO:0000456	Yield	spikelet number	SPKNB	No
LOC_Os05g13460.1	Chr5	7467385	7471782	Chr5	492280	27453817	CQAS62	CQAS62-TSDWT	TO:0000382	Yield	1000-seed weight	TSDWT	No
LOC_Os05g13460.1	Chr5	7467385	7471782	Chr5	5329840	10776621	AQGS022	AQGS022-GRNB	TO:0000445	Yield	grain number	GRNB	No
LOC_Os05g13460.1	Chr5	7467385	7471782	Chr5	5329840	10776621	AQGS013	AQGS013-SPKNB	TO:0000456	Yield	spikelet number	SPKNB	No
LOC_Os05g20700.1	Chr5	12136554	12137897	Chr5	6132767	18875558	AQDQ044	AQDQ044-SDWT	TO:0000181	Yield	seed weight	SDWT	No
LOC_Os05g20700.1	Chr5	12136554	12137897	Chr5	6132767	18875558	AQDQ045	AQDQ045-SDWT	TO:0000181	Yield	seed weight	SDWT	No
LOC_Os05g20700.1	Chr5	12136554	12137897	Chr5	6132767	18875558	CQAO12	CQAO12-TSDWT	TO:0000382	Yield	1000-seed weight	TSDWT	No
LOC_Os05g20700.1	Chr5	12136554	12137897	Chr5	6132767	18875558	AQDR006	AQDR006-TSDWT	TO:0000382	Yield	1000-seed weight	TSDWT	No
LOC_Os05g20700.1	Chr5	12136554	12137897	Chr5	10776494	19196736	AQE041	AQE041-GRYLDPPN	TO:0000450	Yield	grain yield per panicle	GRYLDPPN	No
LOC_Os05g20700.1	Chr5	12136554	12137897	Chr5	7762249	17586552	CQE40	CQE40-YLD	TO:0000396	Yield	yield	YLD	No
LOC_Os05g20700.1	Chr5	12136554	12137897	Chr5	6699817	18875558	AQCU153	AQCU153-SPKNB	TO:0000456	Yield	spikelet number	SPKNB	No
LOC_Os05g20700.1	Chr5	12136554	12137897	Chr5	492280	21570917	CQAS60	CQAS60-SDNB	TO:0000445	Yield	seed number	SDNB	No
LOC_Os05g20700.1	Chr5	12136554	12137897	Chr5	492280	21570917	CQAS64	CQAS64-SDNB	TO:0000445	Yield	seed number	SDNB	No
LOC_Os05g20700.1	Chr5	12136554	12137897	Chr5	492280	21570917	CQAS61	CQAS61-SDSPCENT	TO:0000455	Yield	seed set percent	SDSPCENT	No
LOC_Os05g20700.1	Chr5	12136554	12137897	Chr5	2091276	12457719	CQAS58	CQAS58-SPKNB	TO:0000456	Yield	spikelet number	SPKNB	No
LOC_Os05g20700.1	Chr5	12136554	12137897	Chr5	492280	27453817	CQAS62	CQAS62-TSDWT	TO:0000382	Yield	1000-seed weight	TSDWT	No
LOC_Os05g38500.1	Chr5	22587171	22588874	Chr5	18874932	24262670	AQDQ049	AQDQ049-SDWT	TO:0000181	Yield	seed weight	SDWT	No
LOC_Os05g38500.1	Chr5	22587171	22588874	Chr5	18874932	24262670	AQDQ050	AQDQ050-SDWT	TO:0000181	Yield	seed weight	SDWT	No
LOC_Os05g38500.1	Chr5	22587171	22588874	Chr5	18874932	24262670	AQDQ047	AQDQ047-GRYLDPPL	TO:0000449	Yield	grain yield per plant	GRYLDPPL	No
LOC_Os05g38500.1	Chr5	22587171	22588874	Chr5	18874932	24262670	AQDQ048	AQDQ048-GRYLDPPL	TO:0000449	Yield	grain yield per plant	GRYLDPPL	No
LOC_Os05g38500.1	Chr5	22587171	22588874	Chr5	21570483	23488373	AQAK029	AQAK029-TSDWT	TO:0000382	Yield	1000-seed weight	TSDWT	No
LOC_Os05g38500.1	Chr5	22587171	22588874	Chr5	18874932	23488373	AQDR018	AQDR018-GRYLDPPN	TO:0000450	Yield	grain yield per panicle	GRYLDPPN	No
LOC_Os05g38500.1	Chr5	22587171	22588874	Chr5	21644432	25101945	AQFE063	AQFE063-SDSPCENT	TO:0000455	Yield	seed set percent	SDSPCENT	No
LOC_Os05g38500.1	Chr5	22587171	22588874	Chr5	21372057	26934954	AQAG034	AQAG034-TSDWT	TO:0000382	Yield	1000-seed weight	TSDWT	No
LOC_Os05g38500.1	Chr5	22587171	22588874	Chr5	21372057	26848303	AQGI228	AQGI228-TBIOMYLD	TO:0000457	Yield	total biomass yield	TBIOMYLD	No
LOC_Os05g38500.1	Chr5	22587171	22588874	Chr5	21372057	26934954	CQAJ20	CQAJ20-GRNB	TO:0000445	Yield	grain number	GRNB	No
LOC_Os05g38500.1	Chr5	22587171	22588874	Chr5	21372057	26934954	AQCQ022	AQCQ022-GRYLDPPL	TO:0000449	Yield	grain yield per plant	GRYLDPPL	No
LOC_Os05g38500.1	Chr5	22587171	22588874	Chr5	21570483	25606669	AQCF033	AQCF033-SPKNB	TO:0000456	Yield	spikelet number	SPKNB	No
LOC_Os05g38500.1	Chr5	22587171	22588874	Chr5	21570483	25606669	AQCF032	AQCF032-FGRNB	TO:0000447	Yield	filled grain number	FGRNB	No
LOC_Os05g38500.1	Chr5	22587171	22588874	Chr5	21570483	25606669	AQCF007	AQCF007-TSDWT	TO:0000382	Yield	1000-seed weight	TSDWT	No
LOC_Os05g38500.1	Chr5	22587171	22588874	Chr5	21570483	25606669	AQCF018	AQCF018-TSDWT	TO:0000382	Yield	1000-seed weight	TSDWT	No
LOC_Os05g38500.1	Chr5	22587171	22588874	Chr5	21570483	25606669	AQCF034	AQCF034-TSDWT	TO:0000382	Yield	1000-seed weight	TSDWT	No
LOC_Os05g38500.1	Chr5	22587171	22588874	Chr5	19196472	27342124	AQE042	AQE042-GRYLDPPN	TO:0000450	Yield	grain yield per panicle	GRYLDPPN	No
LOC_Os05g38500.1	Chr5	22587171	22588874	Chr5	492280	27453817	CQAS62	CQAS62-TSDWT	TO:0000382	Yield	1000-seed weight	TSDWT	No
LOC_Os05g39130.1	Chr5	22945967	22953175	Chr5	18874932	24262670	AQDQ049	AQDQ049-SDWT	TO:0000181	Yield	seed weight	SDWT	No
LOC_Os05g39130.1	Chr5	22945967	22953175	Chr5	18874932	24262670	AQDQ050	AQDQ050-SDWT	TO:0000181	Yield	seed weight	SDWT	No
LOC_Os05g39130.1	Chr5	22945967	22953175	Chr5	18874932	24262670	AQDQ047	AQDQ047-GRYLDPPL	TO:0000449	Yield	grain yield per plant	GRYLDPPL	No
LOC_Os05g39130.1	Chr5	22945967	22953175	Chr5	18874932	24262670	AQDQ048	AQDQ048-GRYLDPPL	TO:0000449	Yield	grain yield per plant	GRYLDPPL	No
LOC_Os05g39130.1	Chr5	22945967	22953175	Chr5	21570483	23488373	AQAK029	AQAK029-TSDWT	TO:0000382	Yield	1000-seed weight	TSDWT	No
LOC_Os05g39130.1	Chr5	22945967	22953175	Chr5	18874932	23488373	AQDR018	AQDR018-GRYLDPPN	TO:0000450	Yield	grain yield per panicle	GRYLDPPN	No
LOC_Os05g39130.1	Chr5	22945967	22953175	Chr5	21644432	25101945	AQFE063	AQFE063-SDSPCENT	TO:0000455	Yield	seed set percent	SDSPCENT	No
LOC_Os05g39130.1	Chr5	22945967	22953175	Chr5	21372057	26934954	AQAG034	AQAG034-TSDWT	TO:0000382	Yield	1000-seed weight	TSDWT	No
LOC_Os05g39130.1	Chr5	22945967	22953175	Chr5	21372057	26848303	AQGI228	AQGI228-TBIOMYLD	TO:0000457	Yield	total biomass yield	TBIOMYLD	No
LOC_Os05g39130.1	Chr5	22945967	22953175	Chr5	21372057	26934954	CQAJ20	CQAJ20-GRNB	TO:0000445	Yield	grain number	GRNB	No
LOC_Os05g39130.1	Chr5	22945967	22953175	Chr5	21372057	26934954	AQCQ022	AQCQ022-GRYLDPPL	TO:0000449	Yield	grain yield per plant	GRYLDPPL	No
LOC_Os05g39130.1	Chr5	22945967	22953175	Chr5	21570483	25606669	AQCF033	AQCF033-SPKNB	TO:0000456	Yield	spikelet number	SPKNB	No
LOC_Os05g39130.1	Chr5	22945967	22953175	Chr5	21570483	25606669	AQCF032	AQCF032-FGRNB	TO:0000447	Yield	filled grain number	FGRNB	No
LOC_Os05g39130.1	Chr5	22945967	22953175	Chr5	21570483	25606669	AQCF007	AQCF007-TSDWT	TO:0000382	Yield	1000-seed weight	TSDWT	No
LOC_Os05g39130.1	Chr5	22945967	22953175	Chr5	21570483	25606669	AQCF018	AQCF018-TSDWT	TO:0000382	Yield	1000-seed weight	TSDWT	No
LOC_Os05g39130.1	Chr5	22945967	22953175	Chr5	21570483	25606669	AQCF034	AQCF034-TSDWT	TO:0000382	Yield	1000-seed weight	TSDWT	No
LOC_Os05g39130.1	Chr5	22945967	22953175	Chr5	19196472	27342124	AQE042	AQE042-GRYLDPPN	TO:0000450	Yield	grain yield per panicle	GRYLDPPN	No
LOC_Os05g39130.1	Chr5	22945967	22953175	Chr5	492280	27453817	CQAS62	CQAS62-TSDWT	TO:0000382	Yield	1000-seed weight	TSDWT	No
LOC_Os05g49240.1	Chr5	28251312	28256758	Chr5	27342022	28706633	AQAG005	AQAG005-GRYLD	TO:0000396	Yield	grain yield	GRYLD	No
LOC_Os05g49240.1	Chr5	28251312	28256758	Chr5	27342022	28706633	AQAC019	AQAC019-BIOMYLD	TO:0000327	Yield	biomass yield	BIOMYLD	No
LOC_Os05g49240.1	Chr5	28251312	28256758	Chr5	27342022	28706633	AQGI175	AQGI175-BIOMYLD	TO:0000327	Yield	biomass yield	BIOMYLD	No
LOC_Os05g49240.1	Chr5	28251312	28256758	Chr5	27342022	28706633	AQGI188	AQGI188-BIOMYLD	TO:0000327	Yield	biomass yield	BIOMYLD	No
LOC_Os05g49240.1	Chr5	28251312	28256758	Chr5	27342022	28706633	AQGI229	AQGI229-TBIOMYLD	TO:0000457	Yield	total biomass yield	TBIOMYLD	No
LOC_Os05g49240.1	Chr5	28251312	28256758	Chr5	27453309	29095211	CQAS57	CQAS57-PNNB	TO:0000152	Yield	panicle number	PNNB	No
LOC_Os05g49430.1	Chr5	28342174	28345123	Chr5	27342022	28706633	AQAG005	AQAG005-GRYLD	TO:0000396	Yield	grain yield	GRYLD	No
LOC_Os05g49430.1	Chr5	28342174	28345123	Chr5	27342022	28706633	AQAC019	AQAC019-BIOMYLD	TO:0000327	Yield	biomass yield	BIOMYLD	No
LOC_Os05g49430.1	Chr5	28342174	28345123	Chr5	27342022	28706633	AQGI175	AQGI175-BIOMYLD	TO:0000327	Yield	biomass yield	BIOMYLD	No
LOC_Os05g49430.1	Chr5	28342174	28345123	Chr5	27342022	28706633	AQGI188	AQGI188-BIOMYLD	TO:0000327	Yield	biomass yield	BIOMYLD	No
LOC_Os05g49430.1	Chr5	28342174	28345123	Chr5	27342022	28706633	AQGI229	AQGI229-TBIOMYLD	TO:0000457	Yield	total biomass yield	TBIOMYLD	No
LOC_Os05g49430.1	Chr5	28342174	28345123	Chr5	27453309	29095211	CQAS57	CQAS57-PNNB	TO:0000152	Yield	panicle number	PNNB	No
LOC_Os05g49430.2	Chr5	28342174	28345123	Chr5	27342022	28706633	AQAG005	AQAG005-GRYLD	TO:0000396	Yield	grain yield	GRYLD	No
LOC_Os05g49430.2	Chr5	28342174	28345123	Chr5	27342022	28706633	AQAC019	AQAC019-BIOMYLD	TO:0000327	Yield	biomass yield	BIOMYLD	No
LOC_Os05g49430.2	Chr5	28342174	28345123	Chr5	27342022	28706633	AQGI175	AQGI175-BIOMYLD	TO:0000327	Yield	biomass yield	BIOMYLD	No
LOC_Os05g49430.2	Chr5	28342174	28345123	Chr5	27342022	28706633	AQGI188	AQGI188-BIOMYLD	TO:0000327	Yield	biomass yield	BIOMYLD	No
LOC_Os05g49430.2	Chr5	28342174	28345123	Chr5	27342022	28706633	AQGI229	AQGI229-TBIOMYLD	TO:0000457	Yield	total biomass yield	TBIOMYLD	No
LOC_Os05g49430.2	Chr5	28342174	28345123	Chr5	27453309	29095211	CQAS57	CQAS57-PNNB	TO:0000152	Yield	panicle number	PNNB	No
LOC_Os06g04680.1	Chr6	2039301	2041427	Chr6	875934	2432528	AQCQ024	AQCQ024-GRYLDPPL	TO:0000449	Yield	grain yield per plant	GRYLDPPL	No
LOC_Os06g04680.1	Chr6	2039301	2041427	Chr6	875934	2432528	AQCQ040	AQCQ040-TSDWT	TO:0000382	Yield	1000-seed weight	TSDWT	No
LOC_Os06g04680.1	Chr6	2039301	2041427	Chr6	441616	3459750	CQAE17	CQAE17-GRNB	TO:0000445	Yield	grain number	GRNB	No
LOC_Os06g04680.2	Chr6	2039301	2041427	Chr6	875934	2432528	AQCQ024	AQCQ024-GRYLDPPL	TO:0000449	Yield	grain yield per plant	GRYLDPPL	No
LOC_Os06g04680.2	Chr6	2039301	2041427	Chr6	875934	2432528	AQCQ040	AQCQ040-TSDWT	TO:0000382	Yield	1000-seed weight	TSDWT	No
LOC_Os06g04680.2	Chr6	2039301	2041427	Chr6	441616	3459750	CQAE17	CQAE17-GRNB	TO:0000445	Yield	grain number	GRNB	No
LOC_Os06g49550.1	Chr6	30008092	30010586	Chr6	29027995	30823968	AQCY003	AQCY003-GRYLD	TO:0000396	Yield	grain yield	GRYLD	No
LOC_Os06g49550.1	Chr6	30008092	30010586	Chr6	29027995	30823968	AQEY020	AQEY020-TSDWT	TO:0000382	Yield	1000-seed weight	TSDWT	No
LOC_Os06g49550.1	Chr6	30008092	30010586	Chr6	29027995	30823968	AQGI117	AQGI117-BIOMYLD	TO:0000327	Yield	biomass yield	BIOMYLD	No
LOC_Os06g49550.1	Chr6	30008092	30010586	Chr6	29027995	30823968	AQGI122	AQGI122-BIOMYLD	TO:0000327	Yield	biomass yield	BIOMYLD	No
LOC_Os06g49550.1	Chr6	30008092	30010586	Chr6	29027995	30823968	AQGI181	AQGI181-BIOMYLD	TO:0000327	Yield	biomass yield	BIOMYLD	No
LOC_Os06g49550.1	Chr6	30008092	30010586	Chr6	29027995	30823968	AQAI065	AQAI065-LVBNBSPKNBRO	TO:0000451	Yield	large vascular bundle number to spikelet number ratio	LVBNBSPKNBRO	No
LOC_Os06g49550.1	Chr6	30008092	30010586	Chr6	29027995	30823968	AQCQ013	AQCQ013-GRNB	TO:0000445	Yield	grain number	GRNB	No
LOC_Os06g49550.1	Chr6	30008092	30010586	Chr6	26161226	30823968	AQDY103	AQDY103-PNNB	TO:0000152	Yield	panicle number	PNNB	No
LOC_Os06g49550.1	Chr6	30008092	30010586	Chr6	29537994	30823968	AQBK038	AQBK038-SPKNB	TO:0000456	Yield	spikelet number	SPKNB	No
LOC_Os06g49550.1	Chr6	30008092	30010586	Chr6	29027995	30945628	AQCU041	AQCU041-SPKNB	TO:0000456	Yield	spikelet number	SPKNB	No
LOC_Os06g49550.1	Chr6	30008092	30010586	Chr6	29027995	30945628	AQCU243	AQCU243-SPKNB	TO:0000456	Yield	spikelet number	SPKNB	No
LOC_Os06g49550.1	Chr6	30008092	30010586	Chr6	29027995	30945628	AQFW114	AQFW114-SPKNB	TO:0000456	Yield	spikelet number	SPKNB	No
LOC_Os06g49550.1	Chr6	30008092	30010586	Chr6	29502932	30796997	CQAS78	CQAS78-YLD	TO:0000396	Yield	yield	YLD	No
LOC_Os06g49550.1	Chr6	30008092	30010586	Chr6	21731316	30823968	AQDY102	AQDY102-PNNB	TO:0000152	Yield	panicle number	PNNB	No
LOC_Os06g49550.1	Chr6	30008092	30010586	Chr6	3168314	30823968	AQBK042	AQBK042-SDNB	TO:0000445	Yield	seed number	SDNB	No
LOC_Os06g49550.1	Chr6	30008092	30010586	Chr6	3168314	30823968	AQBK045	AQBK045-SDSPCENT	TO:0000455	Yield	seed set percent	SDSPCENT	No
LOC_Os06g49550.1	Chr6	30008092	30010586	Chr6	17054655	30823968	CQC5	CQC5-SPKNB	TO:0000456	Yield	spikelet number	SPKNB	No
LOC_Os06g49550.1	Chr6	30008092	30010586	Chr6	17054655	30823968	AQBK006	AQBK006-SPKNB	TO:0000456	Yield	spikelet number	SPKNB	No
LOC_Os07g04480.1	Chr7	1978005	1981459	Chr7	1536133	2317976	AQAB026	AQAB026-SPKNB	TO:0000456	Yield	spikelet number	SPKNB	No
LOC_Os07g04480.1	Chr7	1978005	1981459	Chr7	1160982	6779821	AQED046	AQED046-TSDWT	TO:0000382	Yield	1000-seed weight	TSDWT	No
LOC_Os07g04480.1	Chr7	1978005	1981459	Chr7	1536133	15408739	CQAS91	CQAS91-YLD	TO:0000396	Yield	yield	YLD	No
LOC_Os07g04500.1	Chr7	1985483	1987858	Chr7	1536133	2317976	AQAB026	AQAB026-SPKNB	TO:0000456	Yield	spikelet number	SPKNB	No
LOC_Os07g04500.1	Chr7	1985483	1987858	Chr7	1160982	6779821	AQED046	AQED046-TSDWT	TO:0000382	Yield	1000-seed weight	TSDWT	No
LOC_Os07g04500.1	Chr7	1985483	1987858	Chr7	1536133	15408739	CQAS91	CQAS91-YLD	TO:0000396	Yield	yield	YLD	No
LOC_Os07g07990.1	Chr7	4029226	4030855	Chr7	2316691	7232998	AQCB013	AQCB013-FGRNB	TO:0000447	Yield	filled grain number	FGRNB	No
LOC_Os07g07990.1	Chr7	4029226	4030855	Chr7	2316691	7232998	AQAG048	AQAG048-TSDWT	TO:0000382	Yield	1000-seed weight	TSDWT	No
LOC_Os07g07990.1	Chr7	4029226	4030855	Chr7	2316691	7232998	AQEY012	AQEY012-TSDWT	TO:0000382	Yield	1000-seed weight	TSDWT	No
LOC_Os07g07990.1	Chr7	4029226	4030855	Chr7	2316691	7232998	AQEY018	AQEY018-TSDWT	TO:0000382	Yield	1000-seed weight	TSDWT	No
LOC_Os07g07990.1	Chr7	4029226	4030855	Chr7	2316691	7232998	AQGI230	AQGI230-TBIOMYLD	TO:0000457	Yield	total biomass yield	TBIOMYLD	No
LOC_Os07g07990.1	Chr7	4029226	4030855	Chr7	2316691	7232998	CQAJ8	CQAJ8-GRNB	TO:0000445	Yield	grain number	GRNB	No
LOC_Os07g07990.1	Chr7	4029226	4030855	Chr7	2316691	7232998	CQAJ1	CQAJ1-YLD	TO:0000396	Yield	yield	YLD	No
LOC_Os07g07990.1	Chr7	4029226	4030855	Chr7	2316691	7232998	AQCQ025	AQCQ025-GRYLDPPL	TO:0000449	Yield	grain yield per plant	GRYLDPPL	No
LOC_Os07g07990.1	Chr7	4029226	4030855	Chr7	2316691	7232998	AQCQ018	AQCQ018-TSDWT	TO:0000382	Yield	1000-seed weight	TSDWT	No
LOC_Os07g07990.1	Chr7	4029226	4030855	Chr7	2316691	7232998	AQCQ041	AQCQ041-TSDWT	TO:0000382	Yield	1000-seed weight	TSDWT	No
LOC_Os07g07990.1	Chr7	4029226	4030855	Chr7	1160982	6779821	AQED046	AQED046-TSDWT	TO:0000382	Yield	1000-seed weight	TSDWT	No
LOC_Os07g07990.1	Chr7	4029226	4030855	Chr7	1536133	15408739	CQAS91	CQAS91-YLD	TO:0000396	Yield	yield	YLD	No
LOC_Os07g10520.1	Chr7	5659650	5667026	Chr7	2316691	7232998	AQCB013	AQCB013-FGRNB	TO:0000447	Yield	filled grain number	FGRNB	No
LOC_Os07g10520.1	Chr7	5659650	5667026	Chr7	2316691	7232998	AQAG048	AQAG048-TSDWT	TO:0000382	Yield	1000-seed weight	TSDWT	No
LOC_Os07g10520.1	Chr7	5659650	5667026	Chr7	2316691	7232998	AQEY012	AQEY012-TSDWT	TO:0000382	Yield	1000-seed weight	TSDWT	No
LOC_Os07g10520.1	Chr7	5659650	5667026	Chr7	2316691	7232998	AQEY018	AQEY018-TSDWT	TO:0000382	Yield	1000-seed weight	TSDWT	No
LOC_Os07g10520.1	Chr7	5659650	5667026	Chr7	2316691	7232998	AQGI230	AQGI230-TBIOMYLD	TO:0000457	Yield	total biomass yield	TBIOMYLD	No
LOC_Os07g10520.1	Chr7	5659650	5667026	Chr7	2316691	7232998	CQAJ8	CQAJ8-GRNB	TO:0000445	Yield	grain number	GRNB	No
LOC_Os07g10520.1	Chr7	5659650	5667026	Chr7	2316691	7232998	CQAJ1	CQAJ1-YLD	TO:0000396	Yield	yield	YLD	No
LOC_Os07g10520.1	Chr7	5659650	5667026	Chr7	2316691	7232998	AQCQ025	AQCQ025-GRYLDPPL	TO:0000449	Yield	grain yield per plant	GRYLDPPL	No
LOC_Os07g10520.1	Chr7	5659650	5667026	Chr7	2316691	7232998	AQCQ018	AQCQ018-TSDWT	TO:0000382	Yield	1000-seed weight	TSDWT	No
LOC_Os07g10520.1	Chr7	5659650	5667026	Chr7	2316691	7232998	AQCQ041	AQCQ041-TSDWT	TO:0000382	Yield	1000-seed weight	TSDWT	No
LOC_Os07g10520.1	Chr7	5659650	5667026	Chr7	4573316	7124718	AQDY107	AQDY107-PNNB	TO:0000152	Yield	panicle number	PNNB	No
LOC_Os07g10520.1	Chr7	5659650	5667026	Chr7	4051890	6779821	AQBC053	AQBC053-PNTIRO	TO:0000453	Yield	panicle tiller ratio	PNTIRO	No
LOC_Os07g10520.1	Chr7	5659650	5667026	Chr7	4051890	6779821	AQBC054	AQBC054-PNTIRO	TO:0000453	Yield	panicle tiller ratio	PNTIRO	No
LOC_Os07g10520.1	Chr7	5659650	5667026	Chr7	4573493	6779821	AQDV005	AQDV005-BIOMYLD	TO:0000327	Yield	biomass yield	BIOMYLD	No
LOC_Os07g10520.1	Chr7	5659650	5667026	Chr7	4051890	6779821	AQBX015	AQBX015-PNWT	TO:0000014	Yield	panicle weight	PNWT	No
LOC_Os07g10520.1	Chr7	5659650	5667026	Chr7	4051890	6779821	AQBX016	AQBX016-PNWT	TO:0000014	Yield	panicle weight	PNWT	No
LOC_Os07g10520.1	Chr7	5659650	5667026	Chr7	4051890	6779821	AQBX017	AQBX017-PNWT	TO:0000014	Yield	panicle weight	PNWT	No
LOC_Os07g10520.1	Chr7	5659650	5667026	Chr7	4051890	6779821	AQBX032	AQBX032-PNWT	TO:0000014	Yield	panicle weight	PNWT	No
LOC_Os07g10520.1	Chr7	5659650	5667026	Chr7	4051890	6779821	AQBX033	AQBX033-PNWT	TO:0000014	Yield	panicle weight	PNWT	No
LOC_Os07g10520.1	Chr7	5659650	5667026	Chr7	4051890	6779821	AQBX034	AQBX034-PNWT	TO:0000014	Yield	panicle weight	PNWT	No
LOC_Os07g10520.1	Chr7	5659650	5667026	Chr7	1160982	6779821	AQED046	AQED046-TSDWT	TO:0000382	Yield	1000-seed weight	TSDWT	No
LOC_Os07g10520.1	Chr7	5659650	5667026	Chr7	1536133	15408739	CQAS91	CQAS91-YLD	TO:0000396	Yield	yield	YLD	No
LOC_Os07g18120.1	Chr7	10724598	10738019	Chr7	7232181	16874331	AQAG022	AQAG022-GRNB	TO:0000445	Yield	grain number	GRNB	No
LOC_Os07g18120.1	Chr7	10724598	10738019	Chr7	7232181	16874331	AQAG027	AQAG027-GRNB	TO:0000445	Yield	grain number	GRNB	No
LOC_Os07g18120.1	Chr7	10724598	10738019	Chr7	7232181	16874331	AQQ017	AQQ017-SDNB	TO:0000445	Yield	seed number	SDNB	No
LOC_Os07g18120.1	Chr7	10724598	10738019	Chr7	7232181	16874331	AQQ021	AQQ021-SDNB	TO:0000445	Yield	seed number	SDNB	No
LOC_Os07g18120.1	Chr7	10724598	10738019	Chr7	7232181	16874331	AQCB007	AQCB007-SPKNB	TO:0000456	Yield	spikelet number	SPKNB	No
LOC_Os07g18120.1	Chr7	10724598	10738019	Chr7	7232181	16874331	AQCY029	AQCY029-FGRNB	TO:0000447	Yield	filled grain number	FGRNB	No
LOC_Os07g18120.1	Chr7	10724598	10738019	Chr7	7232181	16874331	AQAG006	AQAG006-GRYLD	TO:0000396	Yield	grain yield	GRYLD	No
LOC_Os07g18120.1	Chr7	10724598	10738019	Chr7	7232181	16874331	AQCY022	AQCY022-GRYLD	TO:0000396	Yield	grain yield	GRYLD	No
LOC_Os07g18120.1	Chr7	10724598	10738019	Chr7	7232181	16874331	AQEY021	AQEY021-TSDWT	TO:0000382	Yield	1000-seed weight	TSDWT	No
LOC_Os07g18120.1	Chr7	10724598	10738019	Chr7	7232181	16874331	AQGI129	AQGI129-BIOMYLD	TO:0000327	Yield	biomass yield	BIOMYLD	No
LOC_Os07g18120.1	Chr7	10724598	10738019	Chr7	7232181	16874331	AQGI204	AQGI204-TBIOMYLD	TO:0000457	Yield	total biomass yield	TBIOMYLD	No
LOC_Os07g18120.1	Chr7	10724598	10738019	Chr7	7232181	16874331	AQGI220	AQGI220-TBIOMYLD	TO:0000457	Yield	total biomass yield	TBIOMYLD	No
LOC_Os07g18120.1	Chr7	10724598	10738019	Chr7	7232181	16874331	CQAJ22	CQAJ22-GRNB	TO:0000445	Yield	grain number	GRNB	No
LOC_Os07g18120.1	Chr7	10724598	10738019	Chr7	7232181	16874331	AQCQ034	AQCQ034-GRNB	TO:0000445	Yield	grain number	GRNB	No
LOC_Os07g18120.1	Chr7	10724598	10738019	Chr7	7232181	16874331	CQAJ15	CQAJ15-YLD	TO:0000396	Yield	yield	YLD	No
LOC_Os07g18120.1	Chr7	10724598	10738019	Chr7	7124042	15408716	AQAW006	AQAW006-SPKNB	TO:0000456	Yield	spikelet number	SPKNB	No
LOC_Os07g18120.1	Chr7	10724598	10738019	Chr7	1536133	15408739	CQAS91	CQAS91-YLD	TO:0000396	Yield	yield	YLD	No
LOC_Os07g31430.1	Chr7	18618290	18619873	Chr7	18204294	22251749	CQE57	CQE57-PNNB	TO:0000152	Yield	panicle number	PNNB	No
LOC_Os07g31430.1	Chr7	18618290	18619873	Chr7	17819896	18686761	AQCU241	AQCU241-SPKNB	TO:0000456	Yield	spikelet number	SPKNB	No
LOC_Os07g31430.1	Chr7	18618290	18619873	Chr7	17819896	28411821	AQAL036	AQAL036-BIOMYLD	TO:0000327	Yield	biomass yield	BIOMYLD	No
LOC_Os07g31430.1	Chr7	18618290	18619873	Chr7	12785560	19504131	AQDR102	AQDR102-GRYLDPPN	TO:0000450	Yield	grain yield per panicle	GRYLDPPN	No
LOC_Os07g31430.1	Chr7	18618290	18619873	Chr7	16872010	25304596	CQN47	CQN47-PNWT	TO:0000014	Yield	panicle weight	PNWT	No
LOC_Os07g32790.1	Chr7	19614240	19617474	Chr7	18841289	21871356	AQGI207	AQGI207-TBIOMYLD	TO:0000457	Yield	total biomass yield	TBIOMYLD	No
LOC_Os07g32790.1	Chr7	19614240	19617474	Chr7	18693223	19771438	AQCG006	AQCG006-SDSPCENT	TO:0000455	Yield	seed set percent	SDSPCENT	No
LOC_Os07g32790.1	Chr7	19614240	19617474	Chr7	18693223	19771438	AQAK020	AQAK020-SPKNB	TO:0000456	Yield	spikelet number	SPKNB	No
LOC_Os07g32790.1	Chr7	19614240	19617474	Chr7	18693223	19771438	AQCF012	AQCF012-SPKNB	TO:0000456	Yield	spikelet number	SPKNB	No
LOC_Os07g32790.1	Chr7	19614240	19617474	Chr7	18693223	19771438	AQCF023	AQCF023-SPKNB	TO:0000456	Yield	spikelet number	SPKNB	No
LOC_Os07g32790.1	Chr7	19614240	19617474	Chr7	18693223	19771438	AQAK014	AQAK014-FGRNB	TO:0000447	Yield	filled grain number	FGRNB	No
LOC_Os07g32790.1	Chr7	19614240	19617474	Chr7	18693223	19771438	AQCF011	AQCF011-FGRNB	TO:0000447	Yield	filled grain number	FGRNB	No
LOC_Os07g32790.1	Chr7	19614240	19617474	Chr7	18693223	19771438	AQCF022	AQCF022-FGRNB	TO:0000447	Yield	filled grain number	FGRNB	No
LOC_Os07g32790.1	Chr7	19614240	19617474	Chr7	18693223	19771438	AQCF041	AQCF041-FGRNB	TO:0000447	Yield	filled grain number	FGRNB	No
LOC_Os07g32790.1	Chr7	19614240	19617474	Chr7	18693223	19771438	AQAK004	AQAK004-GRYLDPPL	TO:0000449	Yield	grain yield per plant	GRYLDPPL	No
LOC_Os07g32790.1	Chr7	19614240	19617474	Chr7	18204294	22251749	CQE57	CQE57-PNNB	TO:0000152	Yield	panicle number	PNNB	No
LOC_Os07g32790.1	Chr7	19614240	19617474	Chr7	18683511	24085506	CQB24	CQB24-SDSPCENT	TO:0000455	Yield	seed set percent	SDSPCENT	No
LOC_Os07g32790.1	Chr7	19614240	19617474	Chr7	17819896	28411821	AQAL036	AQAL036-BIOMYLD	TO:0000327	Yield	biomass yield	BIOMYLD	No
LOC_Os07g32790.1	Chr7	19614240	19617474	Chr7	19256914	25472820	AQE031	AQE031-GRYLDPPL	TO:0000449	Yield	grain yield per plant	GRYLDPPL	No
LOC_Os07g32790.1	Chr7	19614240	19617474	Chr7	16872010	25304596	CQN47	CQN47-PNWT	TO:0000014	Yield	panicle weight	PNWT	No
LOC_Os08g07774.1	Chr8	4352806	4361458	Chr8	4105519	5327118	AQCY011	AQCY011-FGRNB	TO:0000447	Yield	filled grain number	FGRNB	No
LOC_Os08g07774.1	Chr8	4352806	4361458	Chr8	4105519	5327118	AQCQ042	AQCQ042-TSDWT	TO:0000382	Yield	1000-seed weight	TSDWT	No
LOC_Os08g07774.1	Chr8	4352806	4361458	Chr8	2114843	5115915	AQFJ033	AQFJ033-SDNB	TO:0000445	Yield	seed number	SDNB	No
LOC_Os08g07774.1	Chr8	4352806	4361458	Chr8	3542893	5423539	CQB28	CQB28-TGRWT	TO:0000382	Yield	1000-grain weight	TGRWT	No
LOC_Os08g07774.1	Chr8	4352806	4361458	Chr8	1527393	8924004	AQCU161	AQCU161-SPKNB	TO:0000456	Yield	spikelet number	SPKNB	No
LOC_Os08g07774.1	Chr8	4352806	4361458	Chr8	1527393	13930426	AQEO022	AQEO022-HSDWT	TO:0000269	Yield	100-seed weight	HSDWT	No
LOC_Os08g07774.1	Chr8	4352806	4361458	Chr8	4105519	25592993	CQAS99	CQAS99-SDNB	TO:0000445	Yield	seed number	SDNB	No
LOC_Os08g07774.1	Chr8	4352806	4361458	Chr8	4105519	25592993	CQAS103	CQAS103-SDNB	TO:0000445	Yield	seed number	SDNB	No
LOC_Os08g07774.1	Chr8	4352806	4361458	Chr8	4105519	25592993	CQAS97	CQAS97-SPKNB	TO:0000456	Yield	spikelet number	SPKNB	No
LOC_Os08g07774.1	Chr8	4352806	4361458	Chr8	4105519	25592993	CQAS102	CQAS102-SPKNB	TO:0000456	Yield	spikelet number	SPKNB	No
LOC_Os08g07774.1	Chr8	4352806	4361458	Chr8	4105519	25592993	CQAS104	CQAS104-YLD	TO:0000396	Yield	yield	YLD	No
LOC_Os08g07774.1	Chr8	4352806	4361458	Chr8	460271	16371674	CQAU2	CQAU2-SPKNB	TO:0000456	Yield	spikelet number	SPKNB	No
LOC_Os08g07774.2	Chr8	4352806	4361458	Chr8	4105519	5327118	AQCY011	AQCY011-FGRNB	TO:0000447	Yield	filled grain number	FGRNB	No
LOC_Os08g07774.2	Chr8	4352806	4361458	Chr8	4105519	5327118	AQCQ042	AQCQ042-TSDWT	TO:0000382	Yield	1000-seed weight	TSDWT	No
LOC_Os08g07774.2	Chr8	4352806	4361458	Chr8	2114843	5115915	AQFJ033	AQFJ033-SDNB	TO:0000445	Yield	seed number	SDNB	No
LOC_Os08g07774.2	Chr8	4352806	4361458	Chr8	3542893	5423539	CQB28	CQB28-TGRWT	TO:0000382	Yield	1000-grain weight	TGRWT	No
LOC_Os08g07774.2	Chr8	4352806	4361458	Chr8	1527393	8924004	AQCU161	AQCU161-SPKNB	TO:0000456	Yield	spikelet number	SPKNB	No
LOC_Os08g07774.2	Chr8	4352806	4361458	Chr8	1527393	13930426	AQEO022	AQEO022-HSDWT	TO:0000269	Yield	100-seed weight	HSDWT	No
LOC_Os08g07774.2	Chr8	4352806	4361458	Chr8	4105519	25592993	CQAS99	CQAS99-SDNB	TO:0000445	Yield	seed number	SDNB	No
LOC_Os08g07774.2	Chr8	4352806	4361458	Chr8	4105519	25592993	CQAS103	CQAS103-SDNB	TO:0000445	Yield	seed number	SDNB	No
LOC_Os08g07774.2	Chr8	4352806	4361458	Chr8	4105519	25592993	CQAS97	CQAS97-SPKNB	TO:0000456	Yield	spikelet number	SPKNB	No
LOC_Os08g07774.2	Chr8	4352806	4361458	Chr8	4105519	25592993	CQAS102	CQAS102-SPKNB	TO:0000456	Yield	spikelet number	SPKNB	No
LOC_Os08g07774.2	Chr8	4352806	4361458	Chr8	4105519	25592993	CQAS104	CQAS104-YLD	TO:0000396	Yield	yield	YLD	No
LOC_Os08g07774.2	Chr8	4352806	4361458	Chr8	460271	16371674	CQAU2	CQAU2-SPKNB	TO:0000456	Yield	spikelet number	SPKNB	No
LOC_Os08g10400.1	Chr8	6102972	6105398	Chr8	5421297	25592993	AQDQ051	AQDQ051-SPKNB	TO:0000456	Yield	spikelet number	SPKNB	No
LOC_Os08g10400.1	Chr8	6102972	6105398	Chr8	5421297	22472031	AQCF043	AQCF043-SPKNB	TO:0000456	Yield	spikelet number	SPKNB	No
LOC_Os08g10400.1	Chr8	6102972	6105398	Chr8	5421297	22472031	AQCF042	AQCF042-FGRNB	TO:0000447	Yield	filled grain number	FGRNB	No
LOC_Os08g10400.1	Chr8	6102972	6105398	Chr8	1527393	8924004	AQCU161	AQCU161-SPKNB	TO:0000456	Yield	spikelet number	SPKNB	No
LOC_Os08g10400.1	Chr8	6102972	6105398	Chr8	1527393	13930426	AQEO022	AQEO022-HSDWT	TO:0000269	Yield	100-seed weight	HSDWT	No
LOC_Os08g10400.1	Chr8	6102972	6105398	Chr8	5421297	26282308	CQAS96	CQAS96-PNNB	TO:0000152	Yield	panicle number	PNNB	No
LOC_Os08g10400.1	Chr8	6102972	6105398	Chr8	4105519	25592993	CQAS99	CQAS99-SDNB	TO:0000445	Yield	seed number	SDNB	No
LOC_Os08g10400.1	Chr8	6102972	6105398	Chr8	4105519	25592993	CQAS103	CQAS103-SDNB	TO:0000445	Yield	seed number	SDNB	No
LOC_Os08g10400.1	Chr8	6102972	6105398	Chr8	5421297	27109191	CQAS100	CQAS100-SDSPCENT	TO:0000455	Yield	seed set percent	SDSPCENT	No
LOC_Os08g10400.1	Chr8	6102972	6105398	Chr8	4105519	25592993	CQAS97	CQAS97-SPKNB	TO:0000456	Yield	spikelet number	SPKNB	No
LOC_Os08g10400.1	Chr8	6102972	6105398	Chr8	4105519	25592993	CQAS102	CQAS102-SPKNB	TO:0000456	Yield	spikelet number	SPKNB	No
LOC_Os08g10400.1	Chr8	6102972	6105398	Chr8	4105519	25592993	CQAS104	CQAS104-YLD	TO:0000396	Yield	yield	YLD	No
LOC_Os08g10400.1	Chr8	6102972	6105398	Chr8	5421297	27109191	CQAS101	CQAS101-TSDWT	TO:0000382	Yield	1000-seed weight	TSDWT	No
LOC_Os08g10400.1	Chr8	6102972	6105398	Chr8	460271	16371674	CQAU2	CQAU2-SPKNB	TO:0000456	Yield	spikelet number	SPKNB	No
LOC_Os08g12470.1	Chr8	7373563	7380405	Chr8	5421297	25592993	AQDQ051	AQDQ051-SPKNB	TO:0000456	Yield	spikelet number	SPKNB	No
LOC_Os08g12470.1	Chr8	7373563	7380405	Chr8	5421297	22472031	AQCF043	AQCF043-SPKNB	TO:0000456	Yield	spikelet number	SPKNB	No
LOC_Os08g12470.1	Chr8	7373563	7380405	Chr8	5421297	22472031	AQCF042	AQCF042-FGRNB	TO:0000447	Yield	filled grain number	FGRNB	No
LOC_Os08g12470.1	Chr8	7373563	7380405	Chr8	1527393	8924004	AQCU161	AQCU161-SPKNB	TO:0000456	Yield	spikelet number	SPKNB	No
LOC_Os08g12470.1	Chr8	7373563	7380405	Chr8	1527393	13930426	AQEO022	AQEO022-HSDWT	TO:0000269	Yield	100-seed weight	HSDWT	No
LOC_Os08g12470.1	Chr8	7373563	7380405	Chr8	5421297	26282308	CQAS96	CQAS96-PNNB	TO:0000152	Yield	panicle number	PNNB	No
LOC_Os08g12470.1	Chr8	7373563	7380405	Chr8	4105519	25592993	CQAS99	CQAS99-SDNB	TO:0000445	Yield	seed number	SDNB	No
LOC_Os08g12470.1	Chr8	7373563	7380405	Chr8	4105519	25592993	CQAS103	CQAS103-SDNB	TO:0000445	Yield	seed number	SDNB	No
LOC_Os08g12470.1	Chr8	7373563	7380405	Chr8	5421297	27109191	CQAS100	CQAS100-SDSPCENT	TO:0000455	Yield	seed set percent	SDSPCENT	No
LOC_Os08g12470.1	Chr8	7373563	7380405	Chr8	4105519	25592993	CQAS97	CQAS97-SPKNB	TO:0000456	Yield	spikelet number	SPKNB	No
LOC_Os08g12470.1	Chr8	7373563	7380405	Chr8	4105519	25592993	CQAS102	CQAS102-SPKNB	TO:0000456	Yield	spikelet number	SPKNB	No
LOC_Os08g12470.1	Chr8	7373563	7380405	Chr8	4105519	25592993	CQAS104	CQAS104-YLD	TO:0000396	Yield	yield	YLD	No
LOC_Os08g12470.1	Chr8	7373563	7380405	Chr8	5421297	27109191	CQAS101	CQAS101-TSDWT	TO:0000382	Yield	1000-seed weight	TSDWT	No
LOC_Os08g12470.1	Chr8	7373563	7380405	Chr8	460271	16371674	CQAU2	CQAU2-SPKNB	TO:0000456	Yield	spikelet number	SPKNB	No
LOC_Os08g17040.1	Chr8	10432505	10442528	Chr8	8156833	16537195	AQGI172	AQGI172-BIOMYLD	TO:0000327	Yield	biomass yield	BIOMYLD	No
LOC_Os08g17040.1	Chr8	10432505	10442528	Chr8	8156833	16537195	CQAJ2	CQAJ2-YLD	TO:0000396	Yield	yield	YLD	No
LOC_Os08g17040.1	Chr8	10432505	10442528	Chr8	5421297	25592993	AQDQ051	AQDQ051-SPKNB	TO:0000456	Yield	spikelet number	SPKNB	No
LOC_Os08g17040.1	Chr8	10432505	10442528	Chr8	5421297	22472031	AQCF043	AQCF043-SPKNB	TO:0000456	Yield	spikelet number	SPKNB	No
LOC_Os08g17040.1	Chr8	10432505	10442528	Chr8	5421297	22472031	AQCF042	AQCF042-FGRNB	TO:0000447	Yield	filled grain number	FGRNB	No
LOC_Os08g17040.1	Chr8	10432505	10442528	Chr8	1527393	13930426	AQEO022	AQEO022-HSDWT	TO:0000269	Yield	100-seed weight	HSDWT	No
LOC_Os08g17040.1	Chr8	10432505	10442528	Chr8	5421297	26282308	CQAS96	CQAS96-PNNB	TO:0000152	Yield	panicle number	PNNB	No
LOC_Os08g17040.1	Chr8	10432505	10442528	Chr8	4105519	25592993	CQAS99	CQAS99-SDNB	TO:0000445	Yield	seed number	SDNB	No
LOC_Os08g17040.1	Chr8	10432505	10442528	Chr8	4105519	25592993	CQAS103	CQAS103-SDNB	TO:0000445	Yield	seed number	SDNB	No
LOC_Os08g17040.1	Chr8	10432505	10442528	Chr8	5421297	27109191	CQAS100	CQAS100-SDSPCENT	TO:0000455	Yield	seed set percent	SDSPCENT	No
LOC_Os08g17040.1	Chr8	10432505	10442528	Chr8	4105519	25592993	CQAS97	CQAS97-SPKNB	TO:0000456	Yield	spikelet number	SPKNB	No
LOC_Os08g17040.1	Chr8	10432505	10442528	Chr8	4105519	25592993	CQAS102	CQAS102-SPKNB	TO:0000456	Yield	spikelet number	SPKNB	No
LOC_Os08g17040.1	Chr8	10432505	10442528	Chr8	4105519	25592993	CQAS104	CQAS104-YLD	TO:0000396	Yield	yield	YLD	No
LOC_Os08g17040.1	Chr8	10432505	10442528	Chr8	5421297	27109191	CQAS101	CQAS101-TSDWT	TO:0000382	Yield	1000-seed weight	TSDWT	No
LOC_Os08g17040.1	Chr8	10432505	10442528	Chr8	460271	16371674	CQAU2	CQAU2-SPKNB	TO:0000456	Yield	spikelet number	SPKNB	No
LOC_Os08g29360.1	Chr8	18007109	18011879	Chr8	17437513	18995809	AQAI043	AQAI043-LFARSPKNBRO	TO:0000452	Yield	leaf area to spikelet number ratio	LFARSPKNBRO	No
LOC_Os08g29360.1	Chr8	18007109	18011879	Chr8	17437513	21647445	CQK10	CQK10-PNNB	TO:0000152	Yield	panicle number	PNNB	No
LOC_Os08g29360.1	Chr8	18007109	18011879	Chr8	16371234	27825271	AQBS046	AQBS046-GRNB	TO:0000445	Yield	grain number	GRNB	No
LOC_Os08g29360.1	Chr8	18007109	18011879	Chr8	16371234	27825271	AQBS067	AQBS067-GRYLDPPN	TO:0000450	Yield	grain yield per panicle	GRYLDPPN	No
LOC_Os08g29360.1	Chr8	18007109	18011879	Chr8	5421297	25592993	AQDQ051	AQDQ051-SPKNB	TO:0000456	Yield	spikelet number	SPKNB	No
LOC_Os08g29360.1	Chr8	18007109	18011879	Chr8	17437513	27735542	AQDQ055	AQDQ055-FGRNB	TO:0000447	Yield	filled grain number	FGRNB	No
LOC_Os08g29360.1	Chr8	18007109	18011879	Chr8	5421297	22472031	AQCF043	AQCF043-SPKNB	TO:0000456	Yield	spikelet number	SPKNB	No
LOC_Os08g29360.1	Chr8	18007109	18011879	Chr8	5421297	22472031	AQCF042	AQCF042-FGRNB	TO:0000447	Yield	filled grain number	FGRNB	No
LOC_Os08g29360.1	Chr8	18007109	18011879	Chr8	5421297	26282308	CQAS96	CQAS96-PNNB	TO:0000152	Yield	panicle number	PNNB	No
LOC_Os08g29360.1	Chr8	18007109	18011879	Chr8	4105519	25592993	CQAS99	CQAS99-SDNB	TO:0000445	Yield	seed number	SDNB	No
LOC_Os08g29360.1	Chr8	18007109	18011879	Chr8	4105519	25592993	CQAS103	CQAS103-SDNB	TO:0000445	Yield	seed number	SDNB	No
LOC_Os08g29360.1	Chr8	18007109	18011879	Chr8	5421297	27109191	CQAS100	CQAS100-SDSPCENT	TO:0000455	Yield	seed set percent	SDSPCENT	No
LOC_Os08g29360.1	Chr8	18007109	18011879	Chr8	4105519	25592993	CQAS97	CQAS97-SPKNB	TO:0000456	Yield	spikelet number	SPKNB	No
LOC_Os08g29360.1	Chr8	18007109	18011879	Chr8	4105519	25592993	CQAS102	CQAS102-SPKNB	TO:0000456	Yield	spikelet number	SPKNB	No
LOC_Os08g29360.1	Chr8	18007109	18011879	Chr8	4105519	25592993	CQAS104	CQAS104-YLD	TO:0000396	Yield	yield	YLD	No
LOC_Os08g29360.1	Chr8	18007109	18011879	Chr8	5421297	27109191	CQAS101	CQAS101-TSDWT	TO:0000382	Yield	1000-seed weight	TSDWT	No
LOC_Os08g29360.1	Chr8	18007109	18011879	Chr8	16371234	19382175	CQB29	CQB29-TGRWT	TO:0000382	Yield	1000-grain weight	TGRWT	No
LOC_Os08g29360.1	Chr8	18007109	18011879	Chr8	16371234	19382175	CQAR35	CQAR35-SPKNB	TO:0000456	Yield	spikelet number	SPKNB	No
LOC_Os08g39640.1	Chr8	25102164	25105616	Chr8	16371234	27825271	AQBS046	AQBS046-GRNB	TO:0000445	Yield	grain number	GRNB	No
LOC_Os08g39640.1	Chr8	25102164	25105616	Chr8	16371234	27825271	AQBS067	AQBS067-GRYLDPPN	TO:0000450	Yield	grain yield per panicle	GRYLDPPN	No
LOC_Os08g39640.1	Chr8	25102164	25105616	Chr8	5421297	25592993	AQDQ051	AQDQ051-SPKNB	TO:0000456	Yield	spikelet number	SPKNB	No
LOC_Os08g39640.1	Chr8	25102164	25105616	Chr8	17437513	27735542	AQDQ055	AQDQ055-FGRNB	TO:0000447	Yield	filled grain number	FGRNB	No
LOC_Os08g39640.1	Chr8	25102164	25105616	Chr8	23114448	27109191	CQE70	CQE70-GRNB	TO:0000445	Yield	grain number	GRNB	No
LOC_Os08g39640.1	Chr8	25102164	25105616	Chr8	5421297	26282308	CQAS96	CQAS96-PNNB	TO:0000152	Yield	panicle number	PNNB	No
LOC_Os08g39640.1	Chr8	25102164	25105616	Chr8	4105519	25592993	CQAS99	CQAS99-SDNB	TO:0000445	Yield	seed number	SDNB	No
LOC_Os08g39640.1	Chr8	25102164	25105616	Chr8	4105519	25592993	CQAS103	CQAS103-SDNB	TO:0000445	Yield	seed number	SDNB	No
LOC_Os08g39640.1	Chr8	25102164	25105616	Chr8	5421297	27109191	CQAS100	CQAS100-SDSPCENT	TO:0000455	Yield	seed set percent	SDSPCENT	No
LOC_Os08g39640.1	Chr8	25102164	25105616	Chr8	4105519	25592993	CQAS97	CQAS97-SPKNB	TO:0000456	Yield	spikelet number	SPKNB	No
LOC_Os08g39640.1	Chr8	25102164	25105616	Chr8	4105519	25592993	CQAS102	CQAS102-SPKNB	TO:0000456	Yield	spikelet number	SPKNB	No
LOC_Os08g39640.1	Chr8	25102164	25105616	Chr8	4105519	25592993	CQAS104	CQAS104-YLD	TO:0000396	Yield	yield	YLD	No
LOC_Os08g39640.1	Chr8	25102164	25105616	Chr8	5421297	27109191	CQAS101	CQAS101-TSDWT	TO:0000382	Yield	1000-seed weight	TSDWT	No
LOC_Os08g39640.1	Chr8	25102164	25105616	Chr8	22471837	27735542	AQFF057	AQFF057-PNNB	TO:0000152	Yield	panicle number	PNNB	No
LOC_Os08g39640.1	Chr8	25102164	25105616	Chr8	22471837	27735542	AQFF063	AQFF063-PNNB	TO:0000152	Yield	panicle number	PNNB	No
LOC_Os09g12620.1	Chr9	7231649	7232571	Chr9	1211963	22196064	AQBK037	AQBK037-SPKNB	TO:0000456	Yield	spikelet number	SPKNB	No
LOC_Os09g12620.1	Chr9	7231649	7232571	Chr9	3759711	15547564	AQCN013	AQCN013-GRYLDPPL	TO:0000449	Yield	grain yield per plant	GRYLDPPL	No
LOC_Os09g12620.1	Chr9	7231649	7232571	Chr9	1271123	10801158	AQFW027	AQFW027-SPKNB	TO:0000456	Yield	spikelet number	SPKNB	No
LOC_Os09g12620.1	Chr9	7231649	7232571	Chr9	1271123	10801158	AQFW178	AQFW178-SPKNB	TO:0000456	Yield	spikelet number	SPKNB	No
LOC_Os09g26540.1	Chr9	16038841	16045467	Chr9	1211963	22196064	AQBK037	AQBK037-SPKNB	TO:0000456	Yield	spikelet number	SPKNB	No
LOC_Os09g26540.1	Chr9	16038841	16045467	Chr9	14704764	17719852	AQFJ010	AQFJ010-PNNB	TO:0000152	Yield	panicle number	PNNB	No
LOC_Os09g26540.1	Chr9	16038841	16045467	Chr9	15322119	17747665	CQAS110	CQAS110-SPKNB	TO:0000456	Yield	spikelet number	SPKNB	No
LOC_Os09g26540.1	Chr9	16038841	16045467	Chr9	15322119	18810331	AQHE109	AQHE109-TBIOMYLD	TO:0000457	Yield	total biomass yield	TBIOMYLD	No
LOC_Os09g26540.2	Chr9	16038841	16045467	Chr9	1211963	22196064	AQBK037	AQBK037-SPKNB	TO:0000456	Yield	spikelet number	SPKNB	No
LOC_Os09g26540.2	Chr9	16038841	16045467	Chr9	14704764	17719852	AQFJ010	AQFJ010-PNNB	TO:0000152	Yield	panicle number	PNNB	No
LOC_Os09g26540.2	Chr9	16038841	16045467	Chr9	15322119	17747665	CQAS110	CQAS110-SPKNB	TO:0000456	Yield	spikelet number	SPKNB	No
LOC_Os09g26540.2	Chr9	16038841	16045467	Chr9	15322119	18810331	AQHE109	AQHE109-TBIOMYLD	TO:0000457	Yield	total biomass yield	TBIOMYLD	No
LOC_Os10g05810.1	Chr10	2935955	2939803	Chr10	373997	19823299	AQBK043	AQBK043-SDNB	TO:0000445	Yield	seed number	SDNB	No
LOC_Os10g05810.1	Chr10	2935955	2939803	Chr10	373997	22926437	AQBK051	AQBK051-SDSPCENT	TO:0000455	Yield	seed set percent	SDSPCENT	No
LOC_Os10g05810.1	Chr10	2935955	2939803	Chr10	373997	14156816	AQBK053	AQBK053-SDSPCENT	TO:0000455	Yield	seed set percent	SDSPCENT	No
LOC_Os10g05810.1	Chr10	2935955	2939803	Chr10	373997	22926437	AQBK055	AQBK055-SDSPCENT	TO:0000455	Yield	seed set percent	SDSPCENT	No
LOC_Os10g05810.1	Chr10	2935955	2939803	Chr10	1818800	9747605	AQED069	AQED069-SDSPCENT	TO:0000455	Yield	seed set percent	SDSPCENT	No
LOC_Os10g06170.1	Chr10	3154840	3161499	Chr10	373997	19823299	AQBK043	AQBK043-SDNB	TO:0000445	Yield	seed number	SDNB	No
LOC_Os10g06170.1	Chr10	3154840	3161499	Chr10	373997	22926437	AQBK051	AQBK051-SDSPCENT	TO:0000455	Yield	seed set percent	SDSPCENT	No
LOC_Os10g06170.1	Chr10	3154840	3161499	Chr10	373997	14156816	AQBK053	AQBK053-SDSPCENT	TO:0000455	Yield	seed set percent	SDSPCENT	No
LOC_Os10g06170.1	Chr10	3154840	3161499	Chr10	373997	22926437	AQBK055	AQBK055-SDSPCENT	TO:0000455	Yield	seed set percent	SDSPCENT	No
LOC_Os10g06170.1	Chr10	3154840	3161499	Chr10	1818800	9747605	AQED069	AQED069-SDSPCENT	TO:0000455	Yield	seed set percent	SDSPCENT	No
LOC_Os10g09440.1	Chr10	5089067	5095310	Chr10	373997	19823299	AQBK043	AQBK043-SDNB	TO:0000445	Yield	seed number	SDNB	No
LOC_Os10g09440.1	Chr10	5089067	5095310	Chr10	373997	22926437	AQBK051	AQBK051-SDSPCENT	TO:0000455	Yield	seed set percent	SDSPCENT	No
LOC_Os10g09440.1	Chr10	5089067	5095310	Chr10	373997	14156816	AQBK053	AQBK053-SDSPCENT	TO:0000455	Yield	seed set percent	SDSPCENT	No
LOC_Os10g09440.1	Chr10	5089067	5095310	Chr10	373997	22926437	AQBK055	AQBK055-SDSPCENT	TO:0000455	Yield	seed set percent	SDSPCENT	No
LOC_Os10g09440.1	Chr10	5089067	5095310	Chr10	1818800	9747605	AQED069	AQED069-SDSPCENT	TO:0000455	Yield	seed set percent	SDSPCENT	No
LOC_Os10g09460.1	Chr10	5097573	5104502	Chr10	373997	19823299	AQBK043	AQBK043-SDNB	TO:0000445	Yield	seed number	SDNB	No
LOC_Os10g09460.1	Chr10	5097573	5104502	Chr10	373997	22926437	AQBK051	AQBK051-SDSPCENT	TO:0000455	Yield	seed set percent	SDSPCENT	No
LOC_Os10g09460.1	Chr10	5097573	5104502	Chr10	373997	14156816	AQBK053	AQBK053-SDSPCENT	TO:0000455	Yield	seed set percent	SDSPCENT	No
LOC_Os10g09460.1	Chr10	5097573	5104502	Chr10	373997	22926437	AQBK055	AQBK055-SDSPCENT	TO:0000455	Yield	seed set percent	SDSPCENT	No
LOC_Os10g09460.1	Chr10	5097573	5104502	Chr10	1818800	9747605	AQED069	AQED069-SDSPCENT	TO:0000455	Yield	seed set percent	SDSPCENT	No
LOC_Os10g12700.1	Chr10	7080587	7082196	Chr10	373997	19823299	AQBK043	AQBK043-SDNB	TO:0000445	Yield	seed number	SDNB	No
LOC_Os10g12700.1	Chr10	7080587	7082196	Chr10	373997	22926437	AQBK051	AQBK051-SDSPCENT	TO:0000455	Yield	seed set percent	SDSPCENT	No
LOC_Os10g12700.1	Chr10	7080587	7082196	Chr10	373997	14156816	AQBK053	AQBK053-SDSPCENT	TO:0000455	Yield	seed set percent	SDSPCENT	No
LOC_Os10g12700.1	Chr10	7080587	7082196	Chr10	373997	22926437	AQBK055	AQBK055-SDSPCENT	TO:0000455	Yield	seed set percent	SDSPCENT	No
LOC_Os10g12700.1	Chr10	7080587	7082196	Chr10	1818800	9747605	AQED069	AQED069-SDSPCENT	TO:0000455	Yield	seed set percent	SDSPCENT	No
LOC_Os10g17030.1	Chr10	8530203	8533850	Chr10	373997	19823299	AQBK043	AQBK043-SDNB	TO:0000445	Yield	seed number	SDNB	No
LOC_Os10g17030.1	Chr10	8530203	8533850	Chr10	373997	22926437	AQBK051	AQBK051-SDSPCENT	TO:0000455	Yield	seed set percent	SDSPCENT	No
LOC_Os10g17030.1	Chr10	8530203	8533850	Chr10	373997	14156816	AQBK053	AQBK053-SDSPCENT	TO:0000455	Yield	seed set percent	SDSPCENT	No
LOC_Os10g17030.1	Chr10	8530203	8533850	Chr10	373997	22926437	AQBK055	AQBK055-SDSPCENT	TO:0000455	Yield	seed set percent	SDSPCENT	No
LOC_Os10g17030.1	Chr10	8530203	8533850	Chr10	1818800	9747605	AQED069	AQED069-SDSPCENT	TO:0000455	Yield	seed set percent	SDSPCENT	No
LOC_Os10g17030.1	Chr10	8530203	8533850	Chr10	7639733	14271753	AQEB004	AQEB004-TSDWT	TO:0000382	Yield	1000-seed weight	TSDWT	No
LOC_Os10g17030.1	Chr10	8530203	8533850	Chr10	7639733	14271753	AQEB008	AQEB008-TSDWT	TO:0000382	Yield	1000-seed weight	TSDWT	No
LOC_Os10g17030.1	Chr10	8530203	8533850	Chr10	7639733	14271753	AQEB013	AQEB013-TSDWT	TO:0000382	Yield	1000-seed weight	TSDWT	No
LOC_Os10g27110.1	Chr10	14288994	14291131	Chr10	11715669	16622241	AQJ010	AQJ010-SDWT	TO:0000181	Yield	seed weight	SDWT	No
LOC_Os10g27110.1	Chr10	14288994	14291131	Chr10	9747442	16359111	AQFJ069	AQFJ069-GRYLDPPL	TO:0000449	Yield	grain yield per plant	GRYLDPPL	No
LOC_Os10g27110.1	Chr10	14288994	14291131	Chr10	11715669	15844682	CQAS125	CQAS125-SDNB	TO:0000445	Yield	seed number	SDNB	No
LOC_Os10g27110.1	Chr10	14288994	14291131	Chr10	12900279	15844682	CQAS128	CQAS128-SPKNB	TO:0000456	Yield	spikelet number	SPKNB	No
LOC_Os10g27110.1	Chr10	14288994	14291131	Chr10	373997	19823299	AQBK043	AQBK043-SDNB	TO:0000445	Yield	seed number	SDNB	No
LOC_Os10g27110.1	Chr10	14288994	14291131	Chr10	373997	22926437	AQBK051	AQBK051-SDSPCENT	TO:0000455	Yield	seed set percent	SDSPCENT	No
LOC_Os10g27110.1	Chr10	14288994	14291131	Chr10	373997	22926437	AQBK055	AQBK055-SDSPCENT	TO:0000455	Yield	seed set percent	SDSPCENT	No
LOC_Os10g27110.1	Chr10	14288994	14291131	Chr10	12900279	19096839	CQAS122	CQAS122-PNNB	TO:0000152	Yield	panicle number	PNNB	No
LOC_Os10g27110.1	Chr10	14288994	14291131	Chr10	11715669	19096839	CQAS123	CQAS123-SPKNB	TO:0000456	Yield	spikelet number	SPKNB	No
LOC_Os10g36924.1	Chr10	19778054	19785158	Chr10	18655588	21814948	AQGI246	AQGI246-TBIOMYLD	TO:0000457	Yield	total biomass yield	TBIOMYLD	No
LOC_Os10g36924.1	Chr10	19778054	19785158	Chr10	17429768	21099881	AQDY130	AQDY130-PNNB	TO:0000152	Yield	panicle number	PNNB	No
LOC_Os10g36924.1	Chr10	19778054	19785158	Chr10	17429768	21099881	AQDY131	AQDY131-PNNB	TO:0000152	Yield	panicle number	PNNB	No
LOC_Os10g36924.1	Chr10	19778054	19785158	Chr10	17429768	21099881	AQDY132	AQDY132-PNNB	TO:0000152	Yield	panicle number	PNNB	No
LOC_Os10g36924.1	Chr10	19778054	19785158	Chr10	17429768	21099881	AQDY133	AQDY133-PNNB	TO:0000152	Yield	panicle number	PNNB	No
LOC_Os10g36924.1	Chr10	19778054	19785158	Chr10	18600198	21099881	AQDY135	AQDY135-PNNB	TO:0000152	Yield	panicle number	PNNB	No
LOC_Os10g36924.1	Chr10	19778054	19785158	Chr10	19094996	21777338	AQCF013	AQCF013-TSDWT	TO:0000382	Yield	1000-seed weight	TSDWT	No
LOC_Os10g36924.1	Chr10	19778054	19785158	Chr10	19094996	21777338	AQCF024	AQCF024-TSDWT	TO:0000382	Yield	1000-seed weight	TSDWT	No
LOC_Os10g36924.1	Chr10	19778054	19785158	Chr10	19094996	21777338	AQCF045	AQCF045-TSDWT	TO:0000382	Yield	1000-seed weight	TSDWT	No
LOC_Os10g36924.1	Chr10	19778054	19785158	Chr10	17794267	19823295	AQDR015	AQDR015-GRNB	TO:0000445	Yield	grain number	GRNB	No
LOC_Os10g36924.1	Chr10	19778054	19785158	Chr10	17794267	19823295	AQDR008	AQDR008-TSDWT	TO:0000382	Yield	1000-seed weight	TSDWT	No
LOC_Os10g36924.1	Chr10	19778054	19785158	Chr10	17794267	22372491	AQFE065	AQFE065-SDSPCENT	TO:0000455	Yield	seed set percent	SDSPCENT	No
LOC_Os10g36924.1	Chr10	19778054	19785158	Chr10	17794267	22372491	AQFE066	AQFE066-SDSPCENT	TO:0000455	Yield	seed set percent	SDSPCENT	No
LOC_Os10g36924.1	Chr10	19778054	19785158	Chr10	373997	19823299	AQBK043	AQBK043-SDNB	TO:0000445	Yield	seed number	SDNB	No
LOC_Os10g36924.1	Chr10	19778054	19785158	Chr10	373997	22926437	AQBK051	AQBK051-SDSPCENT	TO:0000455	Yield	seed set percent	SDSPCENT	No
LOC_Os10g36924.1	Chr10	19778054	19785158	Chr10	373997	22926437	AQBK055	AQBK055-SDSPCENT	TO:0000455	Yield	seed set percent	SDSPCENT	No
LOC_Os10g37190.1	Chr10	19899082	19900928	Chr10	18655588	21814948	AQGI246	AQGI246-TBIOMYLD	TO:0000457	Yield	total biomass yield	TBIOMYLD	No
LOC_Os10g37190.1	Chr10	19899082	19900928	Chr10	17429768	21099881	AQDY130	AQDY130-PNNB	TO:0000152	Yield	panicle number	PNNB	No
LOC_Os10g37190.1	Chr10	19899082	19900928	Chr10	17429768	21099881	AQDY131	AQDY131-PNNB	TO:0000152	Yield	panicle number	PNNB	No
LOC_Os10g37190.1	Chr10	19899082	19900928	Chr10	17429768	21099881	AQDY132	AQDY132-PNNB	TO:0000152	Yield	panicle number	PNNB	No
LOC_Os10g37190.1	Chr10	19899082	19900928	Chr10	17429768	21099881	AQDY133	AQDY133-PNNB	TO:0000152	Yield	panicle number	PNNB	No
LOC_Os10g37190.1	Chr10	19899082	19900928	Chr10	18600198	21099881	AQDY135	AQDY135-PNNB	TO:0000152	Yield	panicle number	PNNB	No
LOC_Os10g37190.1	Chr10	19899082	19900928	Chr10	19094996	21777338	AQCF013	AQCF013-TSDWT	TO:0000382	Yield	1000-seed weight	TSDWT	No
LOC_Os10g37190.1	Chr10	19899082	19900928	Chr10	19094996	21777338	AQCF024	AQCF024-TSDWT	TO:0000382	Yield	1000-seed weight	TSDWT	No
LOC_Os10g37190.1	Chr10	19899082	19900928	Chr10	19094996	21777338	AQCF045	AQCF045-TSDWT	TO:0000382	Yield	1000-seed weight	TSDWT	No
LOC_Os10g37190.1	Chr10	19899082	19900928	Chr10	17794267	22372491	AQFE065	AQFE065-SDSPCENT	TO:0000455	Yield	seed set percent	SDSPCENT	No
LOC_Os10g37190.1	Chr10	19899082	19900928	Chr10	17794267	22372491	AQFE066	AQFE066-SDSPCENT	TO:0000455	Yield	seed set percent	SDSPCENT	No
LOC_Os10g37190.1	Chr10	19899082	19900928	Chr10	373997	22926437	AQBK051	AQBK051-SDSPCENT	TO:0000455	Yield	seed set percent	SDSPCENT	No
LOC_Os10g37190.1	Chr10	19899082	19900928	Chr10	373997	22926437	AQBK055	AQBK055-SDSPCENT	TO:0000455	Yield	seed set percent	SDSPCENT	No
LOC_Os10g38080.1	Chr10	20389638	20392319	Chr10	18655588	21814948	AQGI246	AQGI246-TBIOMYLD	TO:0000457	Yield	total biomass yield	TBIOMYLD	No
LOC_Os10g38080.1	Chr10	20389638	20392319	Chr10	17429768	21099881	AQDY130	AQDY130-PNNB	TO:0000152	Yield	panicle number	PNNB	No
LOC_Os10g38080.1	Chr10	20389638	20392319	Chr10	17429768	21099881	AQDY131	AQDY131-PNNB	TO:0000152	Yield	panicle number	PNNB	No
LOC_Os10g38080.1	Chr10	20389638	20392319	Chr10	17429768	21099881	AQDY132	AQDY132-PNNB	TO:0000152	Yield	panicle number	PNNB	No
LOC_Os10g38080.1	Chr10	20389638	20392319	Chr10	17429768	21099881	AQDY133	AQDY133-PNNB	TO:0000152	Yield	panicle number	PNNB	No
LOC_Os10g38080.1	Chr10	20389638	20392319	Chr10	18600198	21099881	AQDY135	AQDY135-PNNB	TO:0000152	Yield	panicle number	PNNB	No
LOC_Os10g38080.1	Chr10	20389638	20392319	Chr10	19094996	21777338	AQCF013	AQCF013-TSDWT	TO:0000382	Yield	1000-seed weight	TSDWT	No
LOC_Os10g38080.1	Chr10	20389638	20392319	Chr10	19094996	21777338	AQCF024	AQCF024-TSDWT	TO:0000382	Yield	1000-seed weight	TSDWT	No
LOC_Os10g38080.1	Chr10	20389638	20392319	Chr10	19094996	21777338	AQCF045	AQCF045-TSDWT	TO:0000382	Yield	1000-seed weight	TSDWT	No
LOC_Os10g38080.1	Chr10	20389638	20392319	Chr10	17794267	22372491	AQFE065	AQFE065-SDSPCENT	TO:0000455	Yield	seed set percent	SDSPCENT	No
LOC_Os10g38080.1	Chr10	20389638	20392319	Chr10	17794267	22372491	AQFE066	AQFE066-SDSPCENT	TO:0000455	Yield	seed set percent	SDSPCENT	No
LOC_Os10g38080.1	Chr10	20389638	20392319	Chr10	373997	22926437	AQBK051	AQBK051-SDSPCENT	TO:0000455	Yield	seed set percent	SDSPCENT	No
LOC_Os10g38080.1	Chr10	20389638	20392319	Chr10	373997	22926437	AQBK055	AQBK055-SDSPCENT	TO:0000455	Yield	seed set percent	SDSPCENT	No
LOC_Os10g41800.1	Chr10	22497864	22499262	Chr10	22243157	22867270	AQAB013	AQAB013-SPKNB	TO:0000456	Yield	spikelet number	SPKNB	Yes
LOC_Os10g41800.1	Chr10	22497864	22499262	Chr10	22243157	22867270	AQEY022	AQEY022-TSDWT	TO:0000382	Yield	1000-seed weight	TSDWT	Yes
LOC_Os10g41800.1	Chr10	22497864	22499262	Chr10	22243157	23031714	AQEX033	AQEX033-TBIOMYLD	TO:0000457	Yield	total biomass yield	TBIOMYLD	No
LOC_Os10g41800.1	Chr10	22497864	22499262	Chr10	21776859	22867270	AQAG038	AQAG038-TSDWT	TO:0000382	Yield	1000-seed weight	TSDWT	No
LOC_Os10g41800.1	Chr10	22497864	22499262	Chr10	21776859	22867270	AQAG051	AQAG051-TSDWT	TO:0000382	Yield	1000-seed weight	TSDWT	No
LOC_Os10g41800.1	Chr10	22497864	22499262	Chr10	373997	22926437	AQBK051	AQBK051-SDSPCENT	TO:0000455	Yield	seed set percent	SDSPCENT	No
LOC_Os10g41800.1	Chr10	22497864	22499262	Chr10	373997	22926437	AQBK055	AQBK055-SDSPCENT	TO:0000455	Yield	seed set percent	SDSPCENT	No
LOC_Os10g42150.1	Chr10	22674358	22676588	Chr10	22243157	22867270	AQAB013	AQAB013-SPKNB	TO:0000456	Yield	spikelet number	SPKNB	Yes
LOC_Os10g42150.1	Chr10	22674358	22676588	Chr10	22243157	22867270	AQEY022	AQEY022-TSDWT	TO:0000382	Yield	1000-seed weight	TSDWT	Yes
LOC_Os10g42150.1	Chr10	22674358	22676588	Chr10	22243157	23031714	AQEX033	AQEX033-TBIOMYLD	TO:0000457	Yield	total biomass yield	TBIOMYLD	No
LOC_Os10g42150.1	Chr10	22674358	22676588	Chr10	21776859	22867270	AQAG038	AQAG038-TSDWT	TO:0000382	Yield	1000-seed weight	TSDWT	No
LOC_Os10g42150.1	Chr10	22674358	22676588	Chr10	21776859	22867270	AQAG051	AQAG051-TSDWT	TO:0000382	Yield	1000-seed weight	TSDWT	No
LOC_Os10g42150.1	Chr10	22674358	22676588	Chr10	373997	22926437	AQBK051	AQBK051-SDSPCENT	TO:0000455	Yield	seed set percent	SDSPCENT	No
LOC_Os10g42150.1	Chr10	22674358	22676588	Chr10	373997	22926437	AQBK055	AQBK055-SDSPCENT	TO:0000455	Yield	seed set percent	SDSPCENT	No
LOC_Os11g12060.1	Chr11	6712602	6717054	Chr11	5460751	16572526	AQAL037	AQAL037-BIOMYLD	TO:0000327	Yield	biomass yield	BIOMYLD	No
LOC_Os11g12060.1	Chr11	6712602	6717054	Chr11	932068	9001898	AQE046	AQE046-HSDWT	TO:0000269	Yield	100-seed weight	HSDWT	No
LOC_Os11g12060.1	Chr11	6712602	6717054	Chr11	4361	26041524	CQN61	CQN61-SPKWT	TO:0000501	Yield	spikelet weight	SPKWT	No
LOC_Os11g29490.1	Chr11	17108743	17115599	Chr11	9951284	17354093	AQQ035	AQQ035-SDWT	TO:0000181	Yield	seed weight	SDWT	No
LOC_Os11g29490.1	Chr11	17108743	17115599	Chr11	9951284	17354093	AQAC054	AQAC054-SDWT	TO:0000181	Yield	seed weight	SDWT	No
LOC_Os11g29490.1	Chr11	17108743	17115599	Chr11	9951284	17354093	AQAI077	AQAI077-TGRWT	TO:0000382	Yield	1000-grain weight	TGRWT	No
LOC_Os11g29490.1	Chr11	17108743	17115599	Chr11	9951284	17354093	AQAG052	AQAG052-TSDWT	TO:0000382	Yield	1000-seed weight	TSDWT	No
LOC_Os11g29490.1	Chr11	17108743	17115599	Chr11	8985132	23155291	CQAE18	CQAE18-GRNB	TO:0000445	Yield	grain number	GRNB	No
LOC_Os11g29490.1	Chr11	17108743	17115599	Chr11	8985132	23155291	CQAE12	CQAE12-PNNB	TO:0000152	Yield	panicle number	PNNB	No
LOC_Os11g29490.1	Chr11	17108743	17115599	Chr11	8985132	23155291	CQAE22	CQAE22-TGRWT	TO:0000382	Yield	1000-grain weight	TGRWT	No
LOC_Os11g29490.1	Chr11	17108743	17115599	Chr11	8985132	23155291	CQAE25	CQAE25-GRYLDPPL	TO:0000449	Yield	grain yield per plant	GRYLDPPL	No
LOC_Os11g29490.1	Chr11	17108743	17115599	Chr11	8859470	20012442	AQEB009	AQEB009-TSDWT	TO:0000382	Yield	1000-seed weight	TSDWT	No
LOC_Os11g29490.1	Chr11	17108743	17115599	Chr11	8859470	20012442	AQEB014	AQEB014-TSDWT	TO:0000382	Yield	1000-seed weight	TSDWT	No
LOC_Os11g29490.1	Chr11	17108743	17115599	Chr11	4361	26041524	CQN61	CQN61-SPKWT	TO:0000501	Yield	spikelet weight	SPKWT	No
LOC_Os11g29490.1	Chr11	17108743	17115599	Chr11	9951284	23155291	AQCU091	AQCU091-SPKNB	TO:0000456	Yield	spikelet number	SPKNB	No
LOC_Os11g29490.1	Chr11	17108743	17115599	Chr11	9951284	23155291	AQCU099	AQCU099-SPKNB	TO:0000456	Yield	spikelet number	SPKNB	No
LOC_Os11g29490.1	Chr11	17108743	17115599	Chr11	9951284	23155291	AQCU247	AQCU247-SPKNB	TO:0000456	Yield	spikelet number	SPKNB	No
LOC_Os11g29490.1	Chr11	17108743	17115599	Chr11	9951284	23155291	AQCU251	AQCU251-SPKNB	TO:0000456	Yield	spikelet number	SPKNB	No
LOC_Os11g29490.2	Chr11	17108743	17115599	Chr11	9951284	17354093	AQQ035	AQQ035-SDWT	TO:0000181	Yield	seed weight	SDWT	No
LOC_Os11g29490.2	Chr11	17108743	17115599	Chr11	9951284	17354093	AQAC054	AQAC054-SDWT	TO:0000181	Yield	seed weight	SDWT	No
LOC_Os11g29490.2	Chr11	17108743	17115599	Chr11	9951284	17354093	AQAI077	AQAI077-TGRWT	TO:0000382	Yield	1000-grain weight	TGRWT	No
LOC_Os11g29490.2	Chr11	17108743	17115599	Chr11	9951284	17354093	AQAG052	AQAG052-TSDWT	TO:0000382	Yield	1000-seed weight	TSDWT	No
LOC_Os11g29490.2	Chr11	17108743	17115599	Chr11	8985132	23155291	CQAE18	CQAE18-GRNB	TO:0000445	Yield	grain number	GRNB	No
LOC_Os11g29490.2	Chr11	17108743	17115599	Chr11	8985132	23155291	CQAE12	CQAE12-PNNB	TO:0000152	Yield	panicle number	PNNB	No
LOC_Os11g29490.2	Chr11	17108743	17115599	Chr11	8985132	23155291	CQAE22	CQAE22-TGRWT	TO:0000382	Yield	1000-grain weight	TGRWT	No
LOC_Os11g29490.2	Chr11	17108743	17115599	Chr11	8985132	23155291	CQAE25	CQAE25-GRYLDPPL	TO:0000449	Yield	grain yield per plant	GRYLDPPL	No
LOC_Os11g29490.2	Chr11	17108743	17115599	Chr11	8859470	20012442	AQEB009	AQEB009-TSDWT	TO:0000382	Yield	1000-seed weight	TSDWT	No
LOC_Os11g29490.2	Chr11	17108743	17115599	Chr11	8859470	20012442	AQEB014	AQEB014-TSDWT	TO:0000382	Yield	1000-seed weight	TSDWT	No
LOC_Os11g29490.2	Chr11	17108743	17115599	Chr11	4361	26041524	CQN61	CQN61-SPKWT	TO:0000501	Yield	spikelet weight	SPKWT	No
LOC_Os11g29490.2	Chr11	17108743	17115599	Chr11	9951284	23155291	AQCU091	AQCU091-SPKNB	TO:0000456	Yield	spikelet number	SPKNB	No
LOC_Os11g29490.2	Chr11	17108743	17115599	Chr11	9951284	23155291	AQCU099	AQCU099-SPKNB	TO:0000456	Yield	spikelet number	SPKNB	No
LOC_Os11g29490.2	Chr11	17108743	17115599	Chr11	9951284	23155291	AQCU247	AQCU247-SPKNB	TO:0000456	Yield	spikelet number	SPKNB	No
LOC_Os11g29490.2	Chr11	17108743	17115599	Chr11	9951284	23155291	AQCU251	AQCU251-SPKNB	TO:0000456	Yield	spikelet number	SPKNB	No
LOC_Os11g29490.3	Chr11	17108743	17115599	Chr11	9951284	17354093	AQQ035	AQQ035-SDWT	TO:0000181	Yield	seed weight	SDWT	No
LOC_Os11g29490.3	Chr11	17108743	17115599	Chr11	9951284	17354093	AQAC054	AQAC054-SDWT	TO:0000181	Yield	seed weight	SDWT	No
LOC_Os11g29490.3	Chr11	17108743	17115599	Chr11	9951284	17354093	AQAI077	AQAI077-TGRWT	TO:0000382	Yield	1000-grain weight	TGRWT	No
LOC_Os11g29490.3	Chr11	17108743	17115599	Chr11	9951284	17354093	AQAG052	AQAG052-TSDWT	TO:0000382	Yield	1000-seed weight	TSDWT	No
LOC_Os11g29490.3	Chr11	17108743	17115599	Chr11	8985132	23155291	CQAE18	CQAE18-GRNB	TO:0000445	Yield	grain number	GRNB	No
LOC_Os11g29490.3	Chr11	17108743	17115599	Chr11	8985132	23155291	CQAE12	CQAE12-PNNB	TO:0000152	Yield	panicle number	PNNB	No
LOC_Os11g29490.3	Chr11	17108743	17115599	Chr11	8985132	23155291	CQAE22	CQAE22-TGRWT	TO:0000382	Yield	1000-grain weight	TGRWT	No
LOC_Os11g29490.3	Chr11	17108743	17115599	Chr11	8985132	23155291	CQAE25	CQAE25-GRYLDPPL	TO:0000449	Yield	grain yield per plant	GRYLDPPL	No
LOC_Os11g29490.3	Chr11	17108743	17115599	Chr11	8859470	20012442	AQEB009	AQEB009-TSDWT	TO:0000382	Yield	1000-seed weight	TSDWT	No
LOC_Os11g29490.3	Chr11	17108743	17115599	Chr11	8859470	20012442	AQEB014	AQEB014-TSDWT	TO:0000382	Yield	1000-seed weight	TSDWT	No
LOC_Os11g29490.3	Chr11	17108743	17115599	Chr11	4361	26041524	CQN61	CQN61-SPKWT	TO:0000501	Yield	spikelet weight	SPKWT	No
LOC_Os11g29490.3	Chr11	17108743	17115599	Chr11	9951284	23155291	AQCU091	AQCU091-SPKNB	TO:0000456	Yield	spikelet number	SPKNB	No
LOC_Os11g29490.3	Chr11	17108743	17115599	Chr11	9951284	23155291	AQCU099	AQCU099-SPKNB	TO:0000456	Yield	spikelet number	SPKNB	No
LOC_Os11g29490.3	Chr11	17108743	17115599	Chr11	9951284	23155291	AQCU247	AQCU247-SPKNB	TO:0000456	Yield	spikelet number	SPKNB	No
LOC_Os11g29490.3	Chr11	17108743	17115599	Chr11	9951284	23155291	AQCU251	AQCU251-SPKNB	TO:0000456	Yield	spikelet number	SPKNB	No
LOC_Os11g42500.1	Chr11	25593754	25594897	Chr11	20336572	28412347	AQCF046	AQCF046-TSDWT	TO:0000382	Yield	1000-seed weight	TSDWT	No
LOC_Os11g42500.1	Chr11	25593754	25594897	Chr11	18811473	27533537	CQN48	CQN48-PNWT	TO:0000014	Yield	panicle weight	PNWT	No
LOC_Os11g42500.1	Chr11	25593754	25594897	Chr11	4361	26041524	CQN61	CQN61-SPKWT	TO:0000501	Yield	spikelet weight	SPKWT	No
LOC_Os11g42550.1	Chr11	25617706	25618704	Chr11	25617694	25618047	AQCQ078	AQCQ078-GRNB	TO:0000445	Yield	grain number	GRNB	Yes
LOC_Os11g42550.1	Chr11	25617706	25618704	Chr11	25617694	25618047	AQCQ080	AQCQ080-GRNB	TO:0000445	Yield	grain number	GRNB	Yes
LOC_Os11g42550.1	Chr11	25617706	25618704	Chr11	25617694	26041524	AQCQ035	AQCQ035-GRNB	TO:0000445	Yield	grain number	GRNB	Yes
LOC_Os11g42550.1	Chr11	25617706	25618704	Chr11	25617694	26041524	AQCQ026	AQCQ026-GRYLDPPL	TO:0000449	Yield	grain yield per plant	GRYLDPPL	Yes
LOC_Os11g42550.1	Chr11	25617706	25618704	Chr11	25617694	26373322	AQGI185	AQGI185-BIOMYLD	TO:0000327	Yield	biomass yield	BIOMYLD	No
LOC_Os11g42550.1	Chr11	25617706	25618704	Chr11	25617694	26373322	AQGI189	AQGI189-BIOMYLD	TO:0000327	Yield	biomass yield	BIOMYLD	No
LOC_Os11g42550.1	Chr11	25617706	25618704	Chr11	25617694	26373322	AQGI270	AQGI270-TBIOMYLD	TO:0000457	Yield	total biomass yield	TBIOMYLD	No
LOC_Os11g42550.1	Chr11	25617706	25618704	Chr11	25617694	26373322	AQGI272	AQGI272-TBIOMYLD	TO:0000457	Yield	total biomass yield	TBIOMYLD	No
LOC_Os11g42550.1	Chr11	25617706	25618704	Chr11	20336572	28412347	AQCF046	AQCF046-TSDWT	TO:0000382	Yield	1000-seed weight	TSDWT	No
LOC_Os11g42550.1	Chr11	25617706	25618704	Chr11	18811473	27533537	CQN48	CQN48-PNWT	TO:0000014	Yield	panicle weight	PNWT	No
LOC_Os11g42550.1	Chr11	25617706	25618704	Chr11	4361	26041524	CQN61	CQN61-SPKWT	TO:0000501	Yield	spikelet weight	SPKWT	No
LOC_Os11g44960.1	Chr11	27221854	27226087	Chr11	26040019	27533537	AQR007	AQR007-BIOMYLD	TO:0000327	Yield	biomass yield	BIOMYLD	No
LOC_Os11g44960.1	Chr11	27221854	27226087	Chr11	26039459	27533537	CQN60	CQN60-SPKWT	TO:0000501	Yield	spikelet weight	SPKWT	No
LOC_Os11g44960.1	Chr11	27221854	27226087	Chr11	20336572	28412347	AQCF046	AQCF046-TSDWT	TO:0000382	Yield	1000-seed weight	TSDWT	No
LOC_Os11g44960.1	Chr11	27221854	27226087	Chr11	18811473	27533537	CQN48	CQN48-PNWT	TO:0000014	Yield	panicle weight	PNWT	No
LOC_Os11g44990.1	Chr11	27242069	27245161	Chr11	26040019	27533537	AQR007	AQR007-BIOMYLD	TO:0000327	Yield	biomass yield	BIOMYLD	No
LOC_Os11g44990.1	Chr11	27242069	27245161	Chr11	26039459	27533537	CQN60	CQN60-SPKWT	TO:0000501	Yield	spikelet weight	SPKWT	No
LOC_Os11g44990.1	Chr11	27242069	27245161	Chr11	20336572	28412347	AQCF046	AQCF046-TSDWT	TO:0000382	Yield	1000-seed weight	TSDWT	No
LOC_Os11g44990.1	Chr11	27242069	27245161	Chr11	18811473	27533537	CQN48	CQN48-PNWT	TO:0000014	Yield	panicle weight	PNWT	No
LOC_Os11g47140.1	Chr11	28356987	28362730	Chr11	20336572	28412347	AQCF046	AQCF046-TSDWT	TO:0000382	Yield	1000-seed weight	TSDWT	No
LOC_Os12g05040.1	Chr12	2193732	2198850	Chr12	1594823	2426982	AQGM037	AQGM037-GRYLD	TO:0000396	Yield	grain yield	GRYLD	No
LOC_Os12g05040.1	Chr12	2193732	2198850	Chr12	1594823	2426982	AQGP079	AQGP079-TSDWT	TO:0000382	Yield	1000-seed weight	TSDWT	No
LOC_Os12g05040.1	Chr12	2193732	2198850	Chr12	532909	4103357	AQBK047	AQBK047-SDSPCENT	TO:0000455	Yield	seed set percent	SDSPCENT	No
LOC_Os12g05040.1	Chr12	2193732	2198850	Chr12	1548040	2426982	CQAS148	CQAS148-PNNB	TO:0000152	Yield	panicle number	PNNB	No
LOC_Os12g05040.1	Chr12	2193732	2198850	Chr12	1548040	2426982	CQAS151	CQAS151-SDNB	TO:0000445	Yield	seed number	SDNB	No
LOC_Os12g05040.1	Chr12	2193732	2198850	Chr12	307797	7729855	CQAS156	CQAS156-YLD	TO:0000396	Yield	yield	YLD	No
LOC_Os12g05040.1	Chr12	2193732	2198850	Chr12	1548040	19628925	AQDQ064	AQDQ064-SPKNB	TO:0000456	Yield	spikelet number	SPKNB	No
LOC_Os12g05040.3	Chr12	2193732	2198850	Chr12	1594823	2426982	AQGM037	AQGM037-GRYLD	TO:0000396	Yield	grain yield	GRYLD	No
LOC_Os12g05040.3	Chr12	2193732	2198850	Chr12	1594823	2426982	AQGP079	AQGP079-TSDWT	TO:0000382	Yield	1000-seed weight	TSDWT	No
LOC_Os12g05040.3	Chr12	2193732	2198850	Chr12	532909	4103357	AQBK047	AQBK047-SDSPCENT	TO:0000455	Yield	seed set percent	SDSPCENT	No
LOC_Os12g05040.3	Chr12	2193732	2198850	Chr12	1548040	2426982	CQAS148	CQAS148-PNNB	TO:0000152	Yield	panicle number	PNNB	No
LOC_Os12g05040.3	Chr12	2193732	2198850	Chr12	1548040	2426982	CQAS151	CQAS151-SDNB	TO:0000445	Yield	seed number	SDNB	No
LOC_Os12g05040.3	Chr12	2193732	2198850	Chr12	307797	7729855	CQAS156	CQAS156-YLD	TO:0000396	Yield	yield	YLD	No
LOC_Os12g05040.3	Chr12	2193732	2198850	Chr12	1548040	19628925	AQDQ064	AQDQ064-SPKNB	TO:0000456	Yield	spikelet number	SPKNB	No
LOC_Os12g05040.5	Chr12	2193732	2198850	Chr12	1594823	2426982	AQGM037	AQGM037-GRYLD	TO:0000396	Yield	grain yield	GRYLD	No
LOC_Os12g05040.5	Chr12	2193732	2198850	Chr12	1594823	2426982	AQGP079	AQGP079-TSDWT	TO:0000382	Yield	1000-seed weight	TSDWT	No
LOC_Os12g05040.5	Chr12	2193732	2198850	Chr12	532909	4103357	AQBK047	AQBK047-SDSPCENT	TO:0000455	Yield	seed set percent	SDSPCENT	No
LOC_Os12g05040.5	Chr12	2193732	2198850	Chr12	1548040	2426982	CQAS148	CQAS148-PNNB	TO:0000152	Yield	panicle number	PNNB	No
LOC_Os12g05040.5	Chr12	2193732	2198850	Chr12	1548040	2426982	CQAS151	CQAS151-SDNB	TO:0000445	Yield	seed number	SDNB	No
LOC_Os12g05040.5	Chr12	2193732	2198850	Chr12	307797	7729855	CQAS156	CQAS156-YLD	TO:0000396	Yield	yield	YLD	No
LOC_Os12g05040.5	Chr12	2193732	2198850	Chr12	1548040	19628925	AQDQ064	AQDQ064-SPKNB	TO:0000456	Yield	spikelet number	SPKNB	No
LOC_Os12g05040.6	Chr12	2193732	2198850	Chr12	1594823	2426982	AQGM037	AQGM037-GRYLD	TO:0000396	Yield	grain yield	GRYLD	No
LOC_Os12g05040.6	Chr12	2193732	2198850	Chr12	1594823	2426982	AQGP079	AQGP079-TSDWT	TO:0000382	Yield	1000-seed weight	TSDWT	No
LOC_Os12g05040.6	Chr12	2193732	2198850	Chr12	532909	4103357	AQBK047	AQBK047-SDSPCENT	TO:0000455	Yield	seed set percent	SDSPCENT	No
LOC_Os12g05040.6	Chr12	2193732	2198850	Chr12	1548040	2426982	CQAS148	CQAS148-PNNB	TO:0000152	Yield	panicle number	PNNB	No
LOC_Os12g05040.6	Chr12	2193732	2198850	Chr12	1548040	2426982	CQAS151	CQAS151-SDNB	TO:0000445	Yield	seed number	SDNB	No
LOC_Os12g05040.6	Chr12	2193732	2198850	Chr12	307797	7729855	CQAS156	CQAS156-YLD	TO:0000396	Yield	yield	YLD	No
LOC_Os12g05040.6	Chr12	2193732	2198850	Chr12	1548040	19628925	AQDQ064	AQDQ064-SPKNB	TO:0000456	Yield	spikelet number	SPKNB	No
LOC_Os12g08920.1	Chr12	4653053	4654613	Chr12	307797	7729855	CQAS156	CQAS156-YLD	TO:0000396	Yield	yield	YLD	No
LOC_Os12g08920.1	Chr12	4653053	4654613	Chr12	3185384	5758850	AQFA018	AQFA018-BRWRYLD	TO:0000666	Yield	brown rice yield	BRWRYLD	No
LOC_Os12g08920.1	Chr12	4653053	4654613	Chr12	4102373	18867702	AQAW020	AQAW020-FGRPCENT	TO:0000448	Yield	filled grain percentage	FGRPCENT	No
LOC_Os12g08920.1	Chr12	4653053	4654613	Chr12	1548040	19628925	AQDQ064	AQDQ064-SPKNB	TO:0000456	Yield	spikelet number	SPKNB	No
LOC_Os12g20390.1	Chr12	11904645	11907293	Chr12	8826555	14450887	AQGP018	AQGP018-PNNB	TO:0000152	Yield	panicle number	PNNB	No
LOC_Os12g20390.1	Chr12	11904645	11907293	Chr12	4102373	18867702	AQAW020	AQAW020-FGRPCENT	TO:0000448	Yield	filled grain percentage	FGRPCENT	No
LOC_Os12g20390.1	Chr12	11904645	11907293	Chr12	1548040	19628925	AQDQ064	AQDQ064-SPKNB	TO:0000456	Yield	spikelet number	SPKNB	No
LOC_Os12g20390.2	Chr12	11904645	11907293	Chr12	8826555	14450887	AQGP018	AQGP018-PNNB	TO:0000152	Yield	panicle number	PNNB	No
LOC_Os12g20390.2	Chr12	11904645	11907293	Chr12	4102373	18867702	AQAW020	AQAW020-FGRPCENT	TO:0000448	Yield	filled grain percentage	FGRPCENT	No
LOC_Os12g20390.2	Chr12	11904645	11907293	Chr12	1548040	19628925	AQDQ064	AQDQ064-SPKNB	TO:0000456	Yield	spikelet number	SPKNB	No
LOC_Os12g20390.3	Chr12	11904645	11907293	Chr12	8826555	14450887	AQGP018	AQGP018-PNNB	TO:0000152	Yield	panicle number	PNNB	No
LOC_Os12g20390.3	Chr12	11904645	11907293	Chr12	4102373	18867702	AQAW020	AQAW020-FGRPCENT	TO:0000448	Yield	filled grain percentage	FGRPCENT	No
LOC_Os12g20390.3	Chr12	11904645	11907293	Chr12	1548040	19628925	AQDQ064	AQDQ064-SPKNB	TO:0000456	Yield	spikelet number	SPKNB	No
LOC_Os12g20390.4	Chr12	11904645	11907293	Chr12	8826555	14450887	AQGP018	AQGP018-PNNB	TO:0000152	Yield	panicle number	PNNB	No
LOC_Os12g20390.4	Chr12	11904645	11907293	Chr12	4102373	18867702	AQAW020	AQAW020-FGRPCENT	TO:0000448	Yield	filled grain percentage	FGRPCENT	No
LOC_Os12g20390.4	Chr12	11904645	11907293	Chr12	1548040	19628925	AQDQ064	AQDQ064-SPKNB	TO:0000456	Yield	spikelet number	SPKNB	No
LOC_Os12g20390.5	Chr12	11904645	11907293	Chr12	8826555	14450887	AQGP018	AQGP018-PNNB	TO:0000152	Yield	panicle number	PNNB	No
LOC_Os12g20390.5	Chr12	11904645	11907293	Chr12	4102373	18867702	AQAW020	AQAW020-FGRPCENT	TO:0000448	Yield	filled grain percentage	FGRPCENT	No
LOC_Os12g20390.5	Chr12	11904645	11907293	Chr12	1548040	19628925	AQDQ064	AQDQ064-SPKNB	TO:0000456	Yield	spikelet number	SPKNB	No
LOC_Os12g31870.1	Chr12	19193639	19196033	Chr12	11914618	26108114	AQCY020	AQCY020-TSDWT	TO:0000382	Yield	1000-seed weight	TSDWT	No
LOC_Os12g31870.1	Chr12	19193639	19196033	Chr12	14450698	26108114	AQGI184	AQGI184-BIOMYLD	TO:0000327	Yield	biomass yield	BIOMYLD	No
LOC_Os12g31870.1	Chr12	19193639	19196033	Chr12	17395485	26108114	AQGI243	AQGI243-TBIOMYLD	TO:0000457	Yield	total biomass yield	TBIOMYLD	No
LOC_Os12g31870.1	Chr12	19193639	19196033	Chr12	11914618	26108114	AQAI045	AQAI045-LFARSPKNBRO	TO:0000452	Yield	leaf area to spikelet number ratio	LFARSPKNBRO	No
LOC_Os12g31870.1	Chr12	19193639	19196033	Chr12	1548040	19628925	AQDQ064	AQDQ064-SPKNB	TO:0000456	Yield	spikelet number	SPKNB	No
LOC_Os12g31870.1	Chr12	19193639	19196033	Chr12	15120464	23775487	AQCF014	AQCF014-TSDWT	TO:0000382	Yield	1000-seed weight	TSDWT	No
LOC_Os12g34062.1	Chr12	20453491	20453869	Chr12	11914618	26108114	AQCY020	AQCY020-TSDWT	TO:0000382	Yield	1000-seed weight	TSDWT	No
LOC_Os12g34062.1	Chr12	20453491	20453869	Chr12	14450698	26108114	AQGI184	AQGI184-BIOMYLD	TO:0000327	Yield	biomass yield	BIOMYLD	No
LOC_Os12g34062.1	Chr12	20453491	20453869	Chr12	17395485	26108114	AQGI243	AQGI243-TBIOMYLD	TO:0000457	Yield	total biomass yield	TBIOMYLD	No
LOC_Os12g34062.1	Chr12	20453491	20453869	Chr12	11914618	26108114	AQAI045	AQAI045-LFARSPKNBRO	TO:0000452	Yield	leaf area to spikelet number ratio	LFARSPKNBRO	No
LOC_Os12g34062.1	Chr12	20453491	20453869	Chr12	15120464	23775487	AQCF014	AQCF014-TSDWT	TO:0000382	Yield	1000-seed weight	TSDWT	No
LOC_Os12g39930.1	Chr12	24681649	24682176	Chr12	23517144	25047471	AQAW040	AQAW040-FGRPCENT	TO:0000448	Yield	filled grain percentage	FGRPCENT	No
LOC_Os12g39930.1	Chr12	24681649	24682176	Chr12	23517144	25047471	AQAW041	AQAW041-FGRPCENT	TO:0000448	Yield	filled grain percentage	FGRPCENT	No
LOC_Os12g39930.1	Chr12	24681649	24682176	Chr12	11914618	26108114	AQCY020	AQCY020-TSDWT	TO:0000382	Yield	1000-seed weight	TSDWT	No
LOC_Os12g39930.1	Chr12	24681649	24682176	Chr12	14450698	26108114	AQGI184	AQGI184-BIOMYLD	TO:0000327	Yield	biomass yield	BIOMYLD	No
LOC_Os12g39930.1	Chr12	24681649	24682176	Chr12	17395485	26108114	AQGI243	AQGI243-TBIOMYLD	TO:0000457	Yield	total biomass yield	TBIOMYLD	No
LOC_Os12g39930.1	Chr12	24681649	24682176	Chr12	11914618	26108114	AQAI045	AQAI045-LFARSPKNBRO	TO:0000452	Yield	leaf area to spikelet number ratio	LFARSPKNBRO	No
LOC_Os12g39930.1	Chr12	24681649	24682176	Chr12	24585902	26017884	AQDV030	AQDV030-PNNB	TO:0000152	Yield	panicle number	PNNB	No
LOC_Os12g39930.1	Chr12	24681649	24682176	Chr12	23603156	26017884	AQCN015	AQCN015-GRYLDPPL	TO:0000449	Yield	grain yield per plant	GRYLDPPL	No
LOC_Os12g39930.1	Chr12	24681649	24682176	Chr12	23603156	26017884	CQJ15	CQJ15-PNNB	TO:0000152	Yield	panicle number	PNNB	No
LOC_Os12g39930.1	Chr12	24681649	24682176	Chr12	23603156	26017884	CQJ16	CQJ16-PNNB	TO:0000152	Yield	panicle number	PNNB	No
LOC_Os01g01980.1	Chr1	529366	530008	Chr1	198822	1891260	AQGI132	AQGI132-BIOMYLD	TO:0000327	Yield	biomass yield	BIOMYLD	No
LOC_Os01g01980.1	Chr1	529366	530008	Chr1	198822	1891260	AQGI161	AQGI161-BIOMYLD	TO:0000327	Yield	biomass yield	BIOMYLD	No
LOC_Os01g01980.1	Chr1	529366	530008	Chr1	198822	1891260	AQGI197	AQGI197-TBIOMYLD	TO:0000457	Yield	total biomass yield	TBIOMYLD	No
LOC_Os01g01980.1	Chr1	529366	530008	Chr1	198822	1891260	AQGI217	AQGI217-TBIOMYLD	TO:0000457	Yield	total biomass yield	TBIOMYLD	No
LOC_Os01g01980.1	Chr1	529366	530008	Chr1	198822	1891260	AQCQ009	AQCQ009-GRNB	TO:0000445	Yield	grain number	GRNB	No
LOC_Os01g01980.1	Chr1	529366	530008	Chr1	198822	1891260	AQCQ001	AQCQ001-GRYLDPPL	TO:0000449	Yield	grain yield per plant	GRYLDPPL	No
LOC_Os01g01980.1	Chr1	529366	530008	Chr1	198822	1891260	AQCQ021	AQCQ021-GRYLDPPL	TO:0000449	Yield	grain yield per plant	GRYLDPPL	No
LOC_Os01g01980.1	Chr1	529366	530008	Chr1	198822	1891260	AQCQ014	AQCQ014-TSDWT	TO:0000382	Yield	1000-seed weight	TSDWT	No
LOC_Os01g01980.1	Chr1	529366	530008	Chr1	198822	1891260	AQCQ036	AQCQ036-TSDWT	TO:0000382	Yield	1000-seed weight	TSDWT	No
LOC_Os01g02060.1	Chr1	576442	579569	Chr1	198822	1891260	AQGI132	AQGI132-BIOMYLD	TO:0000327	Yield	biomass yield	BIOMYLD	No
LOC_Os01g02060.1	Chr1	576442	579569	Chr1	198822	1891260	AQGI161	AQGI161-BIOMYLD	TO:0000327	Yield	biomass yield	BIOMYLD	No
LOC_Os01g02060.1	Chr1	576442	579569	Chr1	198822	1891260	AQGI197	AQGI197-TBIOMYLD	TO:0000457	Yield	total biomass yield	TBIOMYLD	No
LOC_Os01g02060.1	Chr1	576442	579569	Chr1	198822	1891260	AQGI217	AQGI217-TBIOMYLD	TO:0000457	Yield	total biomass yield	TBIOMYLD	No
LOC_Os01g02060.1	Chr1	576442	579569	Chr1	198822	1891260	AQCQ009	AQCQ009-GRNB	TO:0000445	Yield	grain number	GRNB	No
LOC_Os01g02060.1	Chr1	576442	579569	Chr1	198822	1891260	AQCQ001	AQCQ001-GRYLDPPL	TO:0000449	Yield	grain yield per plant	GRYLDPPL	No
LOC_Os01g02060.1	Chr1	576442	579569	Chr1	198822	1891260	AQCQ021	AQCQ021-GRYLDPPL	TO:0000449	Yield	grain yield per plant	GRYLDPPL	No
LOC_Os01g02060.1	Chr1	576442	579569	Chr1	198822	1891260	AQCQ014	AQCQ014-TSDWT	TO:0000382	Yield	1000-seed weight	TSDWT	No
LOC_Os01g02060.1	Chr1	576442	579569	Chr1	198822	1891260	AQCQ036	AQCQ036-TSDWT	TO:0000382	Yield	1000-seed weight	TSDWT	No
LOC_Os01g02060.2	Chr1	576442	579569	Chr1	198822	1891260	AQGI132	AQGI132-BIOMYLD	TO:0000327	Yield	biomass yield	BIOMYLD	No
LOC_Os01g02060.2	Chr1	576442	579569	Chr1	198822	1891260	AQGI161	AQGI161-BIOMYLD	TO:0000327	Yield	biomass yield	BIOMYLD	No
LOC_Os01g02060.2	Chr1	576442	579569	Chr1	198822	1891260	AQGI197	AQGI197-TBIOMYLD	TO:0000457	Yield	total biomass yield	TBIOMYLD	No
LOC_Os01g02060.2	Chr1	576442	579569	Chr1	198822	1891260	AQGI217	AQGI217-TBIOMYLD	TO:0000457	Yield	total biomass yield	TBIOMYLD	No
LOC_Os01g02060.2	Chr1	576442	579569	Chr1	198822	1891260	AQCQ009	AQCQ009-GRNB	TO:0000445	Yield	grain number	GRNB	No
LOC_Os01g02060.2	Chr1	576442	579569	Chr1	198822	1891260	AQCQ001	AQCQ001-GRYLDPPL	TO:0000449	Yield	grain yield per plant	GRYLDPPL	No
LOC_Os01g02060.2	Chr1	576442	579569	Chr1	198822	1891260	AQCQ021	AQCQ021-GRYLDPPL	TO:0000449	Yield	grain yield per plant	GRYLDPPL	No
LOC_Os01g02060.2	Chr1	576442	579569	Chr1	198822	1891260	AQCQ014	AQCQ014-TSDWT	TO:0000382	Yield	1000-seed weight	TSDWT	No
LOC_Os01g02060.2	Chr1	576442	579569	Chr1	198822	1891260	AQCQ036	AQCQ036-TSDWT	TO:0000382	Yield	1000-seed weight	TSDWT	No
LOC_Os01g02750.1	Chr1	954074	956817	Chr1	198822	1891260	AQGI132	AQGI132-BIOMYLD	TO:0000327	Yield	biomass yield	BIOMYLD	No
LOC_Os01g02750.1	Chr1	954074	956817	Chr1	198822	1891260	AQGI161	AQGI161-BIOMYLD	TO:0000327	Yield	biomass yield	BIOMYLD	No
LOC_Os01g02750.1	Chr1	954074	956817	Chr1	198822	1891260	AQGI197	AQGI197-TBIOMYLD	TO:0000457	Yield	total biomass yield	TBIOMYLD	No
LOC_Os01g02750.1	Chr1	954074	956817	Chr1	198822	1891260	AQGI217	AQGI217-TBIOMYLD	TO:0000457	Yield	total biomass yield	TBIOMYLD	No
LOC_Os01g02750.1	Chr1	954074	956817	Chr1	198822	1891260	AQCQ009	AQCQ009-GRNB	TO:0000445	Yield	grain number	GRNB	No
LOC_Os01g02750.1	Chr1	954074	956817	Chr1	198822	1891260	AQCQ001	AQCQ001-GRYLDPPL	TO:0000449	Yield	grain yield per plant	GRYLDPPL	No
LOC_Os01g02750.1	Chr1	954074	956817	Chr1	198822	1891260	AQCQ021	AQCQ021-GRYLDPPL	TO:0000449	Yield	grain yield per plant	GRYLDPPL	No
LOC_Os01g02750.1	Chr1	954074	956817	Chr1	198822	1891260	AQCQ014	AQCQ014-TSDWT	TO:0000382	Yield	1000-seed weight	TSDWT	No
LOC_Os01g02750.1	Chr1	954074	956817	Chr1	198822	1891260	AQCQ036	AQCQ036-TSDWT	TO:0000382	Yield	1000-seed weight	TSDWT	No
LOC_Os01g02750.1	Chr1	954074	956817	Chr1	647235	9821253	CQW1	CQW1-SPKNB	TO:0000456	Yield	spikelet number	SPKNB	No
LOC_Os01g02750.1	Chr1	954074	956817	Chr1	647235	15623428	CQN53	CQN53-SPKNB	TO:0000456	Yield	spikelet number	SPKNB	No
LOC_Os01g02750.1	Chr1	954074	956817	Chr1	647235	15623428	CQN45	CQN45-PNWT	TO:0000014	Yield	panicle weight	PNWT	No
LOC_Os01g03690.1	Chr1	1518244	1521644	Chr1	198822	1891260	AQGI132	AQGI132-BIOMYLD	TO:0000327	Yield	biomass yield	BIOMYLD	No
LOC_Os01g03690.1	Chr1	1518244	1521644	Chr1	198822	1891260	AQGI161	AQGI161-BIOMYLD	TO:0000327	Yield	biomass yield	BIOMYLD	No
LOC_Os01g03690.1	Chr1	1518244	1521644	Chr1	198822	1891260	AQGI197	AQGI197-TBIOMYLD	TO:0000457	Yield	total biomass yield	TBIOMYLD	No
LOC_Os01g03690.1	Chr1	1518244	1521644	Chr1	198822	1891260	AQGI217	AQGI217-TBIOMYLD	TO:0000457	Yield	total biomass yield	TBIOMYLD	No
LOC_Os01g03690.1	Chr1	1518244	1521644	Chr1	198822	1891260	AQCQ009	AQCQ009-GRNB	TO:0000445	Yield	grain number	GRNB	No
LOC_Os01g03690.1	Chr1	1518244	1521644	Chr1	198822	1891260	AQCQ001	AQCQ001-GRYLDPPL	TO:0000449	Yield	grain yield per plant	GRYLDPPL	No
LOC_Os01g03690.1	Chr1	1518244	1521644	Chr1	198822	1891260	AQCQ021	AQCQ021-GRYLDPPL	TO:0000449	Yield	grain yield per plant	GRYLDPPL	No
LOC_Os01g03690.1	Chr1	1518244	1521644	Chr1	198822	1891260	AQCQ014	AQCQ014-TSDWT	TO:0000382	Yield	1000-seed weight	TSDWT	No
LOC_Os01g03690.1	Chr1	1518244	1521644	Chr1	198822	1891260	AQCQ036	AQCQ036-TSDWT	TO:0000382	Yield	1000-seed weight	TSDWT	No
LOC_Os01g03690.1	Chr1	1518244	1521644	Chr1	1039086	5558814	AQCF002	AQCF002-SPKNB	TO:0000456	Yield	spikelet number	SPKNB	No
LOC_Os01g03690.1	Chr1	1518244	1521644	Chr1	1039086	5558814	AQCF016	AQCF016-SPKNB	TO:0000456	Yield	spikelet number	SPKNB	No
LOC_Os01g03690.1	Chr1	1518244	1521644	Chr1	1039086	5558814	AQCF028	AQCF028-SPKNB	TO:0000456	Yield	spikelet number	SPKNB	No
LOC_Os01g03690.1	Chr1	1518244	1521644	Chr1	1039086	5558814	AQCF001	AQCF001-FGRNB	TO:0000447	Yield	filled grain number	FGRNB	No
LOC_Os01g03690.1	Chr1	1518244	1521644	Chr1	1039086	5558814	AQCF015	AQCF015-FGRNB	TO:0000447	Yield	filled grain number	FGRNB	No
LOC_Os01g03690.1	Chr1	1518244	1521644	Chr1	1039086	5558814	AQCF027	AQCF027-FGRNB	TO:0000447	Yield	filled grain number	FGRNB	No
LOC_Os01g03690.1	Chr1	1518244	1521644	Chr1	1039086	5558814	AQCF029	AQCF029-TSDWT	TO:0000382	Yield	1000-seed weight	TSDWT	No
LOC_Os01g03690.1	Chr1	1518244	1521644	Chr1	1404695	10491821	AQDY003	AQDY003-PNNB	TO:0000152	Yield	panicle number	PNNB	No
LOC_Os01g03690.1	Chr1	1518244	1521644	Chr1	1404695	10491821	AQDY005	AQDY005-PNNB	TO:0000152	Yield	panicle number	PNNB	No
LOC_Os01g03690.1	Chr1	1518244	1521644	Chr1	1404695	10491821	AQDY008	AQDY008-PNNB	TO:0000152	Yield	panicle number	PNNB	No
LOC_Os01g03690.1	Chr1	1518244	1521644	Chr1	1404695	10491821	AQDY009	AQDY009-PNNB	TO:0000152	Yield	panicle number	PNNB	No
LOC_Os01g03690.1	Chr1	1518244	1521644	Chr1	647235	9821253	CQW1	CQW1-SPKNB	TO:0000456	Yield	spikelet number	SPKNB	No
LOC_Os01g03690.1	Chr1	1518244	1521644	Chr1	647235	15623428	CQN53	CQN53-SPKNB	TO:0000456	Yield	spikelet number	SPKNB	No
LOC_Os01g03690.1	Chr1	1518244	1521644	Chr1	647235	15623428	CQN45	CQN45-PNWT	TO:0000014	Yield	panicle weight	PNWT	No
LOC_Os01g03914.1	Chr1	1673009	1680632	Chr1	198822	1891260	AQGI132	AQGI132-BIOMYLD	TO:0000327	Yield	biomass yield	BIOMYLD	No
LOC_Os01g03914.1	Chr1	1673009	1680632	Chr1	198822	1891260	AQGI161	AQGI161-BIOMYLD	TO:0000327	Yield	biomass yield	BIOMYLD	No
LOC_Os01g03914.1	Chr1	1673009	1680632	Chr1	198822	1891260	AQGI197	AQGI197-TBIOMYLD	TO:0000457	Yield	total biomass yield	TBIOMYLD	No
LOC_Os01g03914.1	Chr1	1673009	1680632	Chr1	198822	1891260	AQGI217	AQGI217-TBIOMYLD	TO:0000457	Yield	total biomass yield	TBIOMYLD	No
LOC_Os01g03914.1	Chr1	1673009	1680632	Chr1	198822	1891260	AQCQ009	AQCQ009-GRNB	TO:0000445	Yield	grain number	GRNB	No
LOC_Os01g03914.1	Chr1	1673009	1680632	Chr1	198822	1891260	AQCQ001	AQCQ001-GRYLDPPL	TO:0000449	Yield	grain yield per plant	GRYLDPPL	No
LOC_Os01g03914.1	Chr1	1673009	1680632	Chr1	198822	1891260	AQCQ021	AQCQ021-GRYLDPPL	TO:0000449	Yield	grain yield per plant	GRYLDPPL	No
LOC_Os01g03914.1	Chr1	1673009	1680632	Chr1	198822	1891260	AQCQ014	AQCQ014-TSDWT	TO:0000382	Yield	1000-seed weight	TSDWT	No
LOC_Os01g03914.1	Chr1	1673009	1680632	Chr1	198822	1891260	AQCQ036	AQCQ036-TSDWT	TO:0000382	Yield	1000-seed weight	TSDWT	No
LOC_Os01g03914.1	Chr1	1673009	1680632	Chr1	1039086	5558814	AQCF002	AQCF002-SPKNB	TO:0000456	Yield	spikelet number	SPKNB	No
LOC_Os01g03914.1	Chr1	1673009	1680632	Chr1	1039086	5558814	AQCF016	AQCF016-SPKNB	TO:0000456	Yield	spikelet number	SPKNB	No
LOC_Os01g03914.1	Chr1	1673009	1680632	Chr1	1039086	5558814	AQCF028	AQCF028-SPKNB	TO:0000456	Yield	spikelet number	SPKNB	No
LOC_Os01g03914.1	Chr1	1673009	1680632	Chr1	1039086	5558814	AQCF001	AQCF001-FGRNB	TO:0000447	Yield	filled grain number	FGRNB	No
LOC_Os01g03914.1	Chr1	1673009	1680632	Chr1	1039086	5558814	AQCF015	AQCF015-FGRNB	TO:0000447	Yield	filled grain number	FGRNB	No
LOC_Os01g03914.1	Chr1	1673009	1680632	Chr1	1039086	5558814	AQCF027	AQCF027-FGRNB	TO:0000447	Yield	filled grain number	FGRNB	No
LOC_Os01g03914.1	Chr1	1673009	1680632	Chr1	1039086	5558814	AQCF029	AQCF029-TSDWT	TO:0000382	Yield	1000-seed weight	TSDWT	No
LOC_Os01g03914.1	Chr1	1673009	1680632	Chr1	1404695	10491821	AQDY003	AQDY003-PNNB	TO:0000152	Yield	panicle number	PNNB	No
LOC_Os01g03914.1	Chr1	1673009	1680632	Chr1	1404695	10491821	AQDY005	AQDY005-PNNB	TO:0000152	Yield	panicle number	PNNB	No
LOC_Os01g03914.1	Chr1	1673009	1680632	Chr1	1404695	10491821	AQDY008	AQDY008-PNNB	TO:0000152	Yield	panicle number	PNNB	No
LOC_Os01g03914.1	Chr1	1673009	1680632	Chr1	1404695	10491821	AQDY009	AQDY009-PNNB	TO:0000152	Yield	panicle number	PNNB	No
LOC_Os01g03914.1	Chr1	1673009	1680632	Chr1	647235	9821253	CQW1	CQW1-SPKNB	TO:0000456	Yield	spikelet number	SPKNB	No
LOC_Os01g03914.1	Chr1	1673009	1680632	Chr1	647235	15623428	CQN53	CQN53-SPKNB	TO:0000456	Yield	spikelet number	SPKNB	No
LOC_Os01g03914.1	Chr1	1673009	1680632	Chr1	647235	15623428	CQN45	CQN45-PNWT	TO:0000014	Yield	panicle weight	PNWT	No
LOC_Os01g03914.2	Chr1	1673009	1680632	Chr1	198822	1891260	AQGI132	AQGI132-BIOMYLD	TO:0000327	Yield	biomass yield	BIOMYLD	No
LOC_Os01g03914.2	Chr1	1673009	1680632	Chr1	198822	1891260	AQGI161	AQGI161-BIOMYLD	TO:0000327	Yield	biomass yield	BIOMYLD	No
LOC_Os01g03914.2	Chr1	1673009	1680632	Chr1	198822	1891260	AQGI197	AQGI197-TBIOMYLD	TO:0000457	Yield	total biomass yield	TBIOMYLD	No
LOC_Os01g03914.2	Chr1	1673009	1680632	Chr1	198822	1891260	AQGI217	AQGI217-TBIOMYLD	TO:0000457	Yield	total biomass yield	TBIOMYLD	No
LOC_Os01g03914.2	Chr1	1673009	1680632	Chr1	198822	1891260	AQCQ009	AQCQ009-GRNB	TO:0000445	Yield	grain number	GRNB	No
LOC_Os01g03914.2	Chr1	1673009	1680632	Chr1	198822	1891260	AQCQ001	AQCQ001-GRYLDPPL	TO:0000449	Yield	grain yield per plant	GRYLDPPL	No
LOC_Os01g03914.2	Chr1	1673009	1680632	Chr1	198822	1891260	AQCQ021	AQCQ021-GRYLDPPL	TO:0000449	Yield	grain yield per plant	GRYLDPPL	No
LOC_Os01g03914.2	Chr1	1673009	1680632	Chr1	198822	1891260	AQCQ014	AQCQ014-TSDWT	TO:0000382	Yield	1000-seed weight	TSDWT	No
LOC_Os01g03914.2	Chr1	1673009	1680632	Chr1	198822	1891260	AQCQ036	AQCQ036-TSDWT	TO:0000382	Yield	1000-seed weight	TSDWT	No
LOC_Os01g03914.2	Chr1	1673009	1680632	Chr1	1039086	5558814	AQCF002	AQCF002-SPKNB	TO:0000456	Yield	spikelet number	SPKNB	No
LOC_Os01g03914.2	Chr1	1673009	1680632	Chr1	1039086	5558814	AQCF016	AQCF016-SPKNB	TO:0000456	Yield	spikelet number	SPKNB	No
LOC_Os01g03914.2	Chr1	1673009	1680632	Chr1	1039086	5558814	AQCF028	AQCF028-SPKNB	TO:0000456	Yield	spikelet number	SPKNB	No
LOC_Os01g03914.2	Chr1	1673009	1680632	Chr1	1039086	5558814	AQCF001	AQCF001-FGRNB	TO:0000447	Yield	filled grain number	FGRNB	No
LOC_Os01g03914.2	Chr1	1673009	1680632	Chr1	1039086	5558814	AQCF015	AQCF015-FGRNB	TO:0000447	Yield	filled grain number	FGRNB	No
LOC_Os01g03914.2	Chr1	1673009	1680632	Chr1	1039086	5558814	AQCF027	AQCF027-FGRNB	TO:0000447	Yield	filled grain number	FGRNB	No
LOC_Os01g03914.2	Chr1	1673009	1680632	Chr1	1039086	5558814	AQCF029	AQCF029-TSDWT	TO:0000382	Yield	1000-seed weight	TSDWT	No
LOC_Os01g03914.2	Chr1	1673009	1680632	Chr1	1404695	10491821	AQDY003	AQDY003-PNNB	TO:0000152	Yield	panicle number	PNNB	No
LOC_Os01g03914.2	Chr1	1673009	1680632	Chr1	1404695	10491821	AQDY005	AQDY005-PNNB	TO:0000152	Yield	panicle number	PNNB	No
LOC_Os01g03914.2	Chr1	1673009	1680632	Chr1	1404695	10491821	AQDY008	AQDY008-PNNB	TO:0000152	Yield	panicle number	PNNB	No
LOC_Os01g03914.2	Chr1	1673009	1680632	Chr1	1404695	10491821	AQDY009	AQDY009-PNNB	TO:0000152	Yield	panicle number	PNNB	No
LOC_Os01g03914.2	Chr1	1673009	1680632	Chr1	647235	9821253	CQW1	CQW1-SPKNB	TO:0000456	Yield	spikelet number	SPKNB	No
LOC_Os01g03914.2	Chr1	1673009	1680632	Chr1	647235	15623428	CQN53	CQN53-SPKNB	TO:0000456	Yield	spikelet number	SPKNB	No
LOC_Os01g03914.2	Chr1	1673009	1680632	Chr1	647235	15623428	CQN45	CQN45-PNWT	TO:0000014	Yield	panicle weight	PNWT	No
LOC_Os01g03914.3	Chr1	1673009	1680632	Chr1	198822	1891260	AQGI132	AQGI132-BIOMYLD	TO:0000327	Yield	biomass yield	BIOMYLD	No
LOC_Os01g03914.3	Chr1	1673009	1680632	Chr1	198822	1891260	AQGI161	AQGI161-BIOMYLD	TO:0000327	Yield	biomass yield	BIOMYLD	No
LOC_Os01g03914.3	Chr1	1673009	1680632	Chr1	198822	1891260	AQGI197	AQGI197-TBIOMYLD	TO:0000457	Yield	total biomass yield	TBIOMYLD	No
LOC_Os01g03914.3	Chr1	1673009	1680632	Chr1	198822	1891260	AQGI217	AQGI217-TBIOMYLD	TO:0000457	Yield	total biomass yield	TBIOMYLD	No
LOC_Os01g03914.3	Chr1	1673009	1680632	Chr1	198822	1891260	AQCQ009	AQCQ009-GRNB	TO:0000445	Yield	grain number	GRNB	No
LOC_Os01g03914.3	Chr1	1673009	1680632	Chr1	198822	1891260	AQCQ001	AQCQ001-GRYLDPPL	TO:0000449	Yield	grain yield per plant	GRYLDPPL	No
LOC_Os01g03914.3	Chr1	1673009	1680632	Chr1	198822	1891260	AQCQ021	AQCQ021-GRYLDPPL	TO:0000449	Yield	grain yield per plant	GRYLDPPL	No
LOC_Os01g03914.3	Chr1	1673009	1680632	Chr1	198822	1891260	AQCQ014	AQCQ014-TSDWT	TO:0000382	Yield	1000-seed weight	TSDWT	No
LOC_Os01g03914.3	Chr1	1673009	1680632	Chr1	198822	1891260	AQCQ036	AQCQ036-TSDWT	TO:0000382	Yield	1000-seed weight	TSDWT	No
LOC_Os01g03914.3	Chr1	1673009	1680632	Chr1	1039086	5558814	AQCF002	AQCF002-SPKNB	TO:0000456	Yield	spikelet number	SPKNB	No
LOC_Os01g03914.3	Chr1	1673009	1680632	Chr1	1039086	5558814	AQCF016	AQCF016-SPKNB	TO:0000456	Yield	spikelet number	SPKNB	No
LOC_Os01g03914.3	Chr1	1673009	1680632	Chr1	1039086	5558814	AQCF028	AQCF028-SPKNB	TO:0000456	Yield	spikelet number	SPKNB	No
LOC_Os01g03914.3	Chr1	1673009	1680632	Chr1	1039086	5558814	AQCF001	AQCF001-FGRNB	TO:0000447	Yield	filled grain number	FGRNB	No
LOC_Os01g03914.3	Chr1	1673009	1680632	Chr1	1039086	5558814	AQCF015	AQCF015-FGRNB	TO:0000447	Yield	filled grain number	FGRNB	No
LOC_Os01g03914.3	Chr1	1673009	1680632	Chr1	1039086	5558814	AQCF027	AQCF027-FGRNB	TO:0000447	Yield	filled grain number	FGRNB	No
LOC_Os01g03914.3	Chr1	1673009	1680632	Chr1	1039086	5558814	AQCF029	AQCF029-TSDWT	TO:0000382	Yield	1000-seed weight	TSDWT	No
LOC_Os01g03914.3	Chr1	1673009	1680632	Chr1	1404695	10491821	AQDY003	AQDY003-PNNB	TO:0000152	Yield	panicle number	PNNB	No
LOC_Os01g03914.3	Chr1	1673009	1680632	Chr1	1404695	10491821	AQDY005	AQDY005-PNNB	TO:0000152	Yield	panicle number	PNNB	No
LOC_Os01g03914.3	Chr1	1673009	1680632	Chr1	1404695	10491821	AQDY008	AQDY008-PNNB	TO:0000152	Yield	panicle number	PNNB	No
LOC_Os01g03914.3	Chr1	1673009	1680632	Chr1	1404695	10491821	AQDY009	AQDY009-PNNB	TO:0000152	Yield	panicle number	PNNB	No
LOC_Os01g03914.3	Chr1	1673009	1680632	Chr1	647235	9821253	CQW1	CQW1-SPKNB	TO:0000456	Yield	spikelet number	SPKNB	No
LOC_Os01g03914.3	Chr1	1673009	1680632	Chr1	647235	15623428	CQN53	CQN53-SPKNB	TO:0000456	Yield	spikelet number	SPKNB	No
LOC_Os01g03914.3	Chr1	1673009	1680632	Chr1	647235	15623428	CQN45	CQN45-PNWT	TO:0000014	Yield	panicle weight	PNWT	No
LOC_Os01g04280.1	Chr1	1902735	1905247	Chr1	1890153	4754502	AQGI160	AQGI160-BIOMYLD	TO:0000327	Yield	biomass yield	BIOMYLD	No
LOC_Os01g04280.1	Chr1	1902735	1905247	Chr1	1890153	4754502	AQGI162	AQGI162-BIOMYLD	TO:0000327	Yield	biomass yield	BIOMYLD	No
LOC_Os01g04280.1	Chr1	1902735	1905247	Chr1	1890153	4635870	AQCQ029	AQCQ029-GRNB	TO:0000445	Yield	grain number	GRNB	No
LOC_Os01g04280.1	Chr1	1902735	1905247	Chr1	1039086	5558814	AQCF002	AQCF002-SPKNB	TO:0000456	Yield	spikelet number	SPKNB	No
LOC_Os01g04280.1	Chr1	1902735	1905247	Chr1	1039086	5558814	AQCF016	AQCF016-SPKNB	TO:0000456	Yield	spikelet number	SPKNB	No
LOC_Os01g04280.1	Chr1	1902735	1905247	Chr1	1039086	5558814	AQCF028	AQCF028-SPKNB	TO:0000456	Yield	spikelet number	SPKNB	No
LOC_Os01g04280.1	Chr1	1902735	1905247	Chr1	1039086	5558814	AQCF001	AQCF001-FGRNB	TO:0000447	Yield	filled grain number	FGRNB	No
LOC_Os01g04280.1	Chr1	1902735	1905247	Chr1	1039086	5558814	AQCF015	AQCF015-FGRNB	TO:0000447	Yield	filled grain number	FGRNB	No
LOC_Os01g04280.1	Chr1	1902735	1905247	Chr1	1039086	5558814	AQCF027	AQCF027-FGRNB	TO:0000447	Yield	filled grain number	FGRNB	No
LOC_Os01g04280.1	Chr1	1902735	1905247	Chr1	1039086	5558814	AQCF029	AQCF029-TSDWT	TO:0000382	Yield	1000-seed weight	TSDWT	No
LOC_Os01g04280.1	Chr1	1902735	1905247	Chr1	1404695	10491821	AQDY003	AQDY003-PNNB	TO:0000152	Yield	panicle number	PNNB	No
LOC_Os01g04280.1	Chr1	1902735	1905247	Chr1	1404695	10491821	AQDY005	AQDY005-PNNB	TO:0000152	Yield	panicle number	PNNB	No
LOC_Os01g04280.1	Chr1	1902735	1905247	Chr1	1404695	10491821	AQDY008	AQDY008-PNNB	TO:0000152	Yield	panicle number	PNNB	No
LOC_Os01g04280.1	Chr1	1902735	1905247	Chr1	1404695	10491821	AQDY009	AQDY009-PNNB	TO:0000152	Yield	panicle number	PNNB	No
LOC_Os01g04280.1	Chr1	1902735	1905247	Chr1	647235	9821253	CQW1	CQW1-SPKNB	TO:0000456	Yield	spikelet number	SPKNB	No
LOC_Os01g04280.1	Chr1	1902735	1905247	Chr1	647235	15623428	CQN53	CQN53-SPKNB	TO:0000456	Yield	spikelet number	SPKNB	No
LOC_Os01g04280.1	Chr1	1902735	1905247	Chr1	647235	15623428	CQN45	CQN45-PNWT	TO:0000014	Yield	panicle weight	PNWT	No
LOC_Os01g08440.1	Chr1	4152863	4154680	Chr1	1890153	4754502	AQGI160	AQGI160-BIOMYLD	TO:0000327	Yield	biomass yield	BIOMYLD	No
LOC_Os01g08440.1	Chr1	4152863	4154680	Chr1	1890153	4754502	AQGI162	AQGI162-BIOMYLD	TO:0000327	Yield	biomass yield	BIOMYLD	No
LOC_Os01g08440.1	Chr1	4152863	4154680	Chr1	1890153	4635870	AQCQ029	AQCQ029-GRNB	TO:0000445	Yield	grain number	GRNB	No
LOC_Os01g08440.1	Chr1	4152863	4154680	Chr1	3445940	7862478	AQF084	AQF084-PNTIRO	TO:0000453	Yield	panicle tiller ratio	PNTIRO	No
LOC_Os01g08440.1	Chr1	4152863	4154680	Chr1	1039086	5558814	AQCF002	AQCF002-SPKNB	TO:0000456	Yield	spikelet number	SPKNB	No
LOC_Os01g08440.1	Chr1	4152863	4154680	Chr1	1039086	5558814	AQCF016	AQCF016-SPKNB	TO:0000456	Yield	spikelet number	SPKNB	No
LOC_Os01g08440.1	Chr1	4152863	4154680	Chr1	1039086	5558814	AQCF028	AQCF028-SPKNB	TO:0000456	Yield	spikelet number	SPKNB	No
LOC_Os01g08440.1	Chr1	4152863	4154680	Chr1	1039086	5558814	AQCF001	AQCF001-FGRNB	TO:0000447	Yield	filled grain number	FGRNB	No
LOC_Os01g08440.1	Chr1	4152863	4154680	Chr1	1039086	5558814	AQCF015	AQCF015-FGRNB	TO:0000447	Yield	filled grain number	FGRNB	No
LOC_Os01g08440.1	Chr1	4152863	4154680	Chr1	1039086	5558814	AQCF027	AQCF027-FGRNB	TO:0000447	Yield	filled grain number	FGRNB	No
LOC_Os01g08440.1	Chr1	4152863	4154680	Chr1	1039086	5558814	AQCF029	AQCF029-TSDWT	TO:0000382	Yield	1000-seed weight	TSDWT	No
LOC_Os01g08440.1	Chr1	4152863	4154680	Chr1	1404695	10491821	AQDY003	AQDY003-PNNB	TO:0000152	Yield	panicle number	PNNB	No
LOC_Os01g08440.1	Chr1	4152863	4154680	Chr1	1404695	10491821	AQDY005	AQDY005-PNNB	TO:0000152	Yield	panicle number	PNNB	No
LOC_Os01g08440.1	Chr1	4152863	4154680	Chr1	1404695	10491821	AQDY008	AQDY008-PNNB	TO:0000152	Yield	panicle number	PNNB	No
LOC_Os01g08440.1	Chr1	4152863	4154680	Chr1	1404695	10491821	AQDY009	AQDY009-PNNB	TO:0000152	Yield	panicle number	PNNB	No
LOC_Os01g08440.1	Chr1	4152863	4154680	Chr1	647235	9821253	CQW1	CQW1-SPKNB	TO:0000456	Yield	spikelet number	SPKNB	No
LOC_Os01g08440.1	Chr1	4152863	4154680	Chr1	3050029	10491821	AQBK030	AQBK030-SPKNB	TO:0000456	Yield	spikelet number	SPKNB	No
LOC_Os01g08440.1	Chr1	4152863	4154680	Chr1	3445940	15623428	AQAW023	AQAW023-SPKNB	TO:0000456	Yield	spikelet number	SPKNB	No
LOC_Os01g08440.1	Chr1	4152863	4154680	Chr1	3445940	15623428	AQAW024	AQAW024-SPKNB	TO:0000456	Yield	spikelet number	SPKNB	No
LOC_Os01g08440.1	Chr1	4152863	4154680	Chr1	3445940	15623428	AQAW029	AQAW029-SPKNB	TO:0000456	Yield	spikelet number	SPKNB	No
LOC_Os01g08440.1	Chr1	4152863	4154680	Chr1	3445940	15623428	AQAW030	AQAW030-SPKNB	TO:0000456	Yield	spikelet number	SPKNB	No
LOC_Os01g08440.1	Chr1	4152863	4154680	Chr1	3445940	15623428	AQAW032	AQAW032-FGRPCENT	TO:0000448	Yield	filled grain percentage	FGRPCENT	No
LOC_Os01g08440.1	Chr1	4152863	4154680	Chr1	3445940	15623428	AQAW039	AQAW039-FGRPCENT	TO:0000448	Yield	filled grain percentage	FGRPCENT	No
LOC_Os01g08440.1	Chr1	4152863	4154680	Chr1	2819089	42413852	CQN49	CQN49-SPKNB	TO:0000456	Yield	spikelet number	SPKNB	No
LOC_Os01g08440.1	Chr1	4152863	4154680	Chr1	647235	15623428	CQN53	CQN53-SPKNB	TO:0000456	Yield	spikelet number	SPKNB	No
LOC_Os01g08440.1	Chr1	4152863	4154680	Chr1	647235	15623428	CQN45	CQN45-PNWT	TO:0000014	Yield	panicle weight	PNWT	No
LOC_Os01g10530.2	Chr1	5591696	5599234	Chr1	4753787	7478961	AQDY007	AQDY007-PNNB	TO:0000152	Yield	panicle number	PNNB	No
LOC_Os01g10530.2	Chr1	5591696	5599234	Chr1	3445940	7862478	AQF084	AQF084-PNTIRO	TO:0000453	Yield	panicle tiller ratio	PNTIRO	No
LOC_Os01g10530.2	Chr1	5591696	5599234	Chr1	4885844	7445919	AQFJ007	AQFJ007-PNNB	TO:0000152	Yield	panicle number	PNNB	No
LOC_Os01g10530.2	Chr1	5591696	5599234	Chr1	4424392	7445919	AQE008	AQE008-FGRNB	TO:0000447	Yield	filled grain number	FGRNB	No
LOC_Os01g10530.2	Chr1	5591696	5599234	Chr1	4885844	7445919	AQFE023	AQFE023-GRNB	TO:0000445	Yield	grain number	GRNB	No
LOC_Os01g10530.2	Chr1	5591696	5599234	Chr1	4885844	7445919	AQFE038	AQFE038-SPKNB	TO:0000456	Yield	spikelet number	SPKNB	No
LOC_Os01g10530.2	Chr1	5591696	5599234	Chr1	4753787	13902866	CQAJ19	CQAJ19-GRNB	TO:0000445	Yield	grain number	GRNB	No
LOC_Os01g10530.2	Chr1	5591696	5599234	Chr1	4753787	13902866	AQCQ010	AQCQ010-GRNB	TO:0000445	Yield	grain number	GRNB	No
LOC_Os01g10530.2	Chr1	5591696	5599234	Chr1	4753787	13902866	AQCQ030	AQCQ030-GRNB	TO:0000445	Yield	grain number	GRNB	No
LOC_Os01g10530.2	Chr1	5591696	5599234	Chr1	4753787	10491821	AQAW001	AQAW001-PNNB	TO:0000152	Yield	panicle number	PNNB	No
LOC_Os01g10530.2	Chr1	5591696	5599234	Chr1	1404695	10491821	AQDY003	AQDY003-PNNB	TO:0000152	Yield	panicle number	PNNB	No
LOC_Os01g10530.2	Chr1	5591696	5599234	Chr1	4753787	10491821	AQDY004	AQDY004-PNNB	TO:0000152	Yield	panicle number	PNNB	No
LOC_Os01g10530.2	Chr1	5591696	5599234	Chr1	1404695	10491821	AQDY005	AQDY005-PNNB	TO:0000152	Yield	panicle number	PNNB	No
LOC_Os01g10530.2	Chr1	5591696	5599234	Chr1	4753787	10491821	AQDY006	AQDY006-PNNB	TO:0000152	Yield	panicle number	PNNB	No
LOC_Os01g10530.2	Chr1	5591696	5599234	Chr1	1404695	10491821	AQDY008	AQDY008-PNNB	TO:0000152	Yield	panicle number	PNNB	No
LOC_Os01g10530.2	Chr1	5591696	5599234	Chr1	1404695	10491821	AQDY009	AQDY009-PNNB	TO:0000152	Yield	panicle number	PNNB	No
LOC_Os01g10530.2	Chr1	5591696	5599234	Chr1	4753787	10491821	AQAW003	AQAW003-SPKNB	TO:0000456	Yield	spikelet number	SPKNB	No
LOC_Os01g10530.2	Chr1	5591696	5599234	Chr1	4753787	10491821	AQAW004	AQAW004-SPKNB	TO:0000456	Yield	spikelet number	SPKNB	No
LOC_Os01g10530.2	Chr1	5591696	5599234	Chr1	4753787	10491821	AQAW007	AQAW007-SPKNB	TO:0000456	Yield	spikelet number	SPKNB	No
LOC_Os01g10530.2	Chr1	5591696	5599234	Chr1	4753787	10491821	AQAW008	AQAW008-SPKNB	TO:0000456	Yield	spikelet number	SPKNB	No
LOC_Os01g10530.2	Chr1	5591696	5599234	Chr1	4753787	10491821	AQAW010	AQAW010-FGRPCENT	TO:0000448	Yield	filled grain percentage	FGRPCENT	No
LOC_Os01g10530.2	Chr1	5591696	5599234	Chr1	4753787	10491821	AQAW011	AQAW011-FGRPCENT	TO:0000448	Yield	filled grain percentage	FGRPCENT	No
LOC_Os01g10530.2	Chr1	5591696	5599234	Chr1	4753787	10491821	AQAW018	AQAW018-FGRPCENT	TO:0000448	Yield	filled grain percentage	FGRPCENT	No
LOC_Os01g10530.2	Chr1	5591696	5599234	Chr1	5094276	27119848	CQAO10	CQAO10-TSDWT	TO:0000382	Yield	1000-seed weight	TSDWT	No
LOC_Os01g10530.2	Chr1	5591696	5599234	Chr1	647235	9821253	CQW1	CQW1-SPKNB	TO:0000456	Yield	spikelet number	SPKNB	No
LOC_Os01g10530.2	Chr1	5591696	5599234	Chr1	3050029	10491821	AQBK030	AQBK030-SPKNB	TO:0000456	Yield	spikelet number	SPKNB	No
LOC_Os01g10530.2	Chr1	5591696	5599234	Chr1	3445940	15623428	AQAW023	AQAW023-SPKNB	TO:0000456	Yield	spikelet number	SPKNB	No
LOC_Os01g10530.2	Chr1	5591696	5599234	Chr1	3445940	15623428	AQAW024	AQAW024-SPKNB	TO:0000456	Yield	spikelet number	SPKNB	No
LOC_Os01g10530.2	Chr1	5591696	5599234	Chr1	3445940	15623428	AQAW029	AQAW029-SPKNB	TO:0000456	Yield	spikelet number	SPKNB	No
LOC_Os01g10530.2	Chr1	5591696	5599234	Chr1	3445940	15623428	AQAW030	AQAW030-SPKNB	TO:0000456	Yield	spikelet number	SPKNB	No
LOC_Os01g10530.2	Chr1	5591696	5599234	Chr1	3445940	15623428	AQAW032	AQAW032-FGRPCENT	TO:0000448	Yield	filled grain percentage	FGRPCENT	No
LOC_Os01g10530.2	Chr1	5591696	5599234	Chr1	3445940	15623428	AQAW039	AQAW039-FGRPCENT	TO:0000448	Yield	filled grain percentage	FGRPCENT	No
LOC_Os01g10530.2	Chr1	5591696	5599234	Chr1	2819089	42413852	CQN49	CQN49-SPKNB	TO:0000456	Yield	spikelet number	SPKNB	No
LOC_Os01g10530.2	Chr1	5591696	5599234	Chr1	647235	15623428	CQN53	CQN53-SPKNB	TO:0000456	Yield	spikelet number	SPKNB	No
LOC_Os01g10530.2	Chr1	5591696	5599234	Chr1	647235	15623428	CQN45	CQN45-PNWT	TO:0000014	Yield	panicle weight	PNWT	No
LOC_Os01g10530.3	Chr1	5591696	5599234	Chr1	4753787	7478961	AQDY007	AQDY007-PNNB	TO:0000152	Yield	panicle number	PNNB	No
LOC_Os01g10530.3	Chr1	5591696	5599234	Chr1	3445940	7862478	AQF084	AQF084-PNTIRO	TO:0000453	Yield	panicle tiller ratio	PNTIRO	No
LOC_Os01g10530.3	Chr1	5591696	5599234	Chr1	4885844	7445919	AQFJ007	AQFJ007-PNNB	TO:0000152	Yield	panicle number	PNNB	No
LOC_Os01g10530.3	Chr1	5591696	5599234	Chr1	4424392	7445919	AQE008	AQE008-FGRNB	TO:0000447	Yield	filled grain number	FGRNB	No
LOC_Os01g10530.3	Chr1	5591696	5599234	Chr1	4885844	7445919	AQFE023	AQFE023-GRNB	TO:0000445	Yield	grain number	GRNB	No
LOC_Os01g10530.3	Chr1	5591696	5599234	Chr1	4885844	7445919	AQFE038	AQFE038-SPKNB	TO:0000456	Yield	spikelet number	SPKNB	No
LOC_Os01g10530.3	Chr1	5591696	5599234	Chr1	4753787	13902866	CQAJ19	CQAJ19-GRNB	TO:0000445	Yield	grain number	GRNB	No
LOC_Os01g10530.3	Chr1	5591696	5599234	Chr1	4753787	13902866	AQCQ010	AQCQ010-GRNB	TO:0000445	Yield	grain number	GRNB	No
LOC_Os01g10530.3	Chr1	5591696	5599234	Chr1	4753787	13902866	AQCQ030	AQCQ030-GRNB	TO:0000445	Yield	grain number	GRNB	No
LOC_Os01g10530.3	Chr1	5591696	5599234	Chr1	4753787	10491821	AQAW001	AQAW001-PNNB	TO:0000152	Yield	panicle number	PNNB	No
LOC_Os01g10530.3	Chr1	5591696	5599234	Chr1	1404695	10491821	AQDY003	AQDY003-PNNB	TO:0000152	Yield	panicle number	PNNB	No
LOC_Os01g10530.3	Chr1	5591696	5599234	Chr1	4753787	10491821	AQDY004	AQDY004-PNNB	TO:0000152	Yield	panicle number	PNNB	No
LOC_Os01g10530.3	Chr1	5591696	5599234	Chr1	1404695	10491821	AQDY005	AQDY005-PNNB	TO:0000152	Yield	panicle number	PNNB	No
LOC_Os01g10530.3	Chr1	5591696	5599234	Chr1	4753787	10491821	AQDY006	AQDY006-PNNB	TO:0000152	Yield	panicle number	PNNB	No
LOC_Os01g10530.3	Chr1	5591696	5599234	Chr1	1404695	10491821	AQDY008	AQDY008-PNNB	TO:0000152	Yield	panicle number	PNNB	No
LOC_Os01g10530.3	Chr1	5591696	5599234	Chr1	1404695	10491821	AQDY009	AQDY009-PNNB	TO:0000152	Yield	panicle number	PNNB	No
LOC_Os01g10530.3	Chr1	5591696	5599234	Chr1	4753787	10491821	AQAW003	AQAW003-SPKNB	TO:0000456	Yield	spikelet number	SPKNB	No
LOC_Os01g10530.3	Chr1	5591696	5599234	Chr1	4753787	10491821	AQAW004	AQAW004-SPKNB	TO:0000456	Yield	spikelet number	SPKNB	No
LOC_Os01g10530.3	Chr1	5591696	5599234	Chr1	4753787	10491821	AQAW007	AQAW007-SPKNB	TO:0000456	Yield	spikelet number	SPKNB	No
LOC_Os01g10530.3	Chr1	5591696	5599234	Chr1	4753787	10491821	AQAW008	AQAW008-SPKNB	TO:0000456	Yield	spikelet number	SPKNB	No
LOC_Os01g10530.3	Chr1	5591696	5599234	Chr1	4753787	10491821	AQAW010	AQAW010-FGRPCENT	TO:0000448	Yield	filled grain percentage	FGRPCENT	No
LOC_Os01g10530.3	Chr1	5591696	5599234	Chr1	4753787	10491821	AQAW011	AQAW011-FGRPCENT	TO:0000448	Yield	filled grain percentage	FGRPCENT	No
LOC_Os01g10530.3	Chr1	5591696	5599234	Chr1	4753787	10491821	AQAW018	AQAW018-FGRPCENT	TO:0000448	Yield	filled grain percentage	FGRPCENT	No
LOC_Os01g10530.3	Chr1	5591696	5599234	Chr1	5094276	27119848	CQAO10	CQAO10-TSDWT	TO:0000382	Yield	1000-seed weight	TSDWT	No
LOC_Os01g10530.3	Chr1	5591696	5599234	Chr1	647235	9821253	CQW1	CQW1-SPKNB	TO:0000456	Yield	spikelet number	SPKNB	No
LOC_Os01g10530.3	Chr1	5591696	5599234	Chr1	3050029	10491821	AQBK030	AQBK030-SPKNB	TO:0000456	Yield	spikelet number	SPKNB	No
LOC_Os01g10530.3	Chr1	5591696	5599234	Chr1	3445940	15623428	AQAW023	AQAW023-SPKNB	TO:0000456	Yield	spikelet number	SPKNB	No
LOC_Os01g10530.3	Chr1	5591696	5599234	Chr1	3445940	15623428	AQAW024	AQAW024-SPKNB	TO:0000456	Yield	spikelet number	SPKNB	No
LOC_Os01g10530.3	Chr1	5591696	5599234	Chr1	3445940	15623428	AQAW029	AQAW029-SPKNB	TO:0000456	Yield	spikelet number	SPKNB	No
LOC_Os01g10530.3	Chr1	5591696	5599234	Chr1	3445940	15623428	AQAW030	AQAW030-SPKNB	TO:0000456	Yield	spikelet number	SPKNB	No
LOC_Os01g10530.3	Chr1	5591696	5599234	Chr1	3445940	15623428	AQAW032	AQAW032-FGRPCENT	TO:0000448	Yield	filled grain percentage	FGRPCENT	No
LOC_Os01g10530.3	Chr1	5591696	5599234	Chr1	3445940	15623428	AQAW039	AQAW039-FGRPCENT	TO:0000448	Yield	filled grain percentage	FGRPCENT	No
LOC_Os01g10530.3	Chr1	5591696	5599234	Chr1	2819089	42413852	CQN49	CQN49-SPKNB	TO:0000456	Yield	spikelet number	SPKNB	No
LOC_Os01g10530.3	Chr1	5591696	5599234	Chr1	647235	15623428	CQN53	CQN53-SPKNB	TO:0000456	Yield	spikelet number	SPKNB	No
LOC_Os01g10530.3	Chr1	5591696	5599234	Chr1	647235	15623428	CQN45	CQN45-PNWT	TO:0000014	Yield	panicle weight	PNWT	No
LOC_Os01g14100.1	Chr1	7894958	7900874	Chr1	7445627	7970839	AQAB075	AQAB075-SPKNB	TO:0000456	Yield	spikelet number	SPKNB	Yes
LOC_Os01g14100.1	Chr1	7894958	7900874	Chr1	4753787	13902866	CQAJ19	CQAJ19-GRNB	TO:0000445	Yield	grain number	GRNB	No
LOC_Os01g14100.1	Chr1	7894958	7900874	Chr1	4753787	13902866	AQCQ010	AQCQ010-GRNB	TO:0000445	Yield	grain number	GRNB	No
LOC_Os01g14100.1	Chr1	7894958	7900874	Chr1	4753787	13902866	AQCQ030	AQCQ030-GRNB	TO:0000445	Yield	grain number	GRNB	No
LOC_Os01g14100.1	Chr1	7894958	7900874	Chr1	4753787	10491821	AQAW001	AQAW001-PNNB	TO:0000152	Yield	panicle number	PNNB	No
LOC_Os01g14100.1	Chr1	7894958	7900874	Chr1	1404695	10491821	AQDY003	AQDY003-PNNB	TO:0000152	Yield	panicle number	PNNB	No
LOC_Os01g14100.1	Chr1	7894958	7900874	Chr1	4753787	10491821	AQDY004	AQDY004-PNNB	TO:0000152	Yield	panicle number	PNNB	No
LOC_Os01g14100.1	Chr1	7894958	7900874	Chr1	1404695	10491821	AQDY005	AQDY005-PNNB	TO:0000152	Yield	panicle number	PNNB	No
LOC_Os01g14100.1	Chr1	7894958	7900874	Chr1	4753787	10491821	AQDY006	AQDY006-PNNB	TO:0000152	Yield	panicle number	PNNB	No
LOC_Os01g14100.1	Chr1	7894958	7900874	Chr1	1404695	10491821	AQDY008	AQDY008-PNNB	TO:0000152	Yield	panicle number	PNNB	No
LOC_Os01g14100.1	Chr1	7894958	7900874	Chr1	1404695	10491821	AQDY009	AQDY009-PNNB	TO:0000152	Yield	panicle number	PNNB	No
LOC_Os01g14100.1	Chr1	7894958	7900874	Chr1	7476678	10491821	AQDY020	AQDY020-PNNB	TO:0000152	Yield	panicle number	PNNB	No
LOC_Os01g14100.1	Chr1	7894958	7900874	Chr1	4753787	10491821	AQAW003	AQAW003-SPKNB	TO:0000456	Yield	spikelet number	SPKNB	No
LOC_Os01g14100.1	Chr1	7894958	7900874	Chr1	4753787	10491821	AQAW004	AQAW004-SPKNB	TO:0000456	Yield	spikelet number	SPKNB	No
LOC_Os01g14100.1	Chr1	7894958	7900874	Chr1	4753787	10491821	AQAW007	AQAW007-SPKNB	TO:0000456	Yield	spikelet number	SPKNB	No
LOC_Os01g14100.1	Chr1	7894958	7900874	Chr1	4753787	10491821	AQAW008	AQAW008-SPKNB	TO:0000456	Yield	spikelet number	SPKNB	No
LOC_Os01g14100.1	Chr1	7894958	7900874	Chr1	4753787	10491821	AQAW010	AQAW010-FGRPCENT	TO:0000448	Yield	filled grain percentage	FGRPCENT	No
LOC_Os01g14100.1	Chr1	7894958	7900874	Chr1	4753787	10491821	AQAW011	AQAW011-FGRPCENT	TO:0000448	Yield	filled grain percentage	FGRPCENT	No
LOC_Os01g14100.1	Chr1	7894958	7900874	Chr1	4753787	10491821	AQAW018	AQAW018-FGRPCENT	TO:0000448	Yield	filled grain percentage	FGRPCENT	No
LOC_Os01g14100.1	Chr1	7894958	7900874	Chr1	5094276	27119848	CQAO10	CQAO10-TSDWT	TO:0000382	Yield	1000-seed weight	TSDWT	No
LOC_Os01g14100.1	Chr1	7894958	7900874	Chr1	647235	9821253	CQW1	CQW1-SPKNB	TO:0000456	Yield	spikelet number	SPKNB	No
LOC_Os01g14100.1	Chr1	7894958	7900874	Chr1	3050029	10491821	AQBK030	AQBK030-SPKNB	TO:0000456	Yield	spikelet number	SPKNB	No
LOC_Os01g14100.1	Chr1	7894958	7900874	Chr1	3445940	15623428	AQAW023	AQAW023-SPKNB	TO:0000456	Yield	spikelet number	SPKNB	No
LOC_Os01g14100.1	Chr1	7894958	7900874	Chr1	3445940	15623428	AQAW024	AQAW024-SPKNB	TO:0000456	Yield	spikelet number	SPKNB	No
LOC_Os01g14100.1	Chr1	7894958	7900874	Chr1	6266459	8948637	AQAW025	AQAW025-SPKNB	TO:0000456	Yield	spikelet number	SPKNB	No
LOC_Os01g14100.1	Chr1	7894958	7900874	Chr1	6266459	8948637	AQAW026	AQAW026-SPKNB	TO:0000456	Yield	spikelet number	SPKNB	No
LOC_Os01g14100.1	Chr1	7894958	7900874	Chr1	3445940	15623428	AQAW029	AQAW029-SPKNB	TO:0000456	Yield	spikelet number	SPKNB	No
LOC_Os01g14100.1	Chr1	7894958	7900874	Chr1	3445940	15623428	AQAW030	AQAW030-SPKNB	TO:0000456	Yield	spikelet number	SPKNB	No
LOC_Os01g14100.1	Chr1	7894958	7900874	Chr1	7476678	8948637	AQAW031	AQAW031-SPKNB	TO:0000456	Yield	spikelet number	SPKNB	No
LOC_Os01g14100.1	Chr1	7894958	7900874	Chr1	3445940	15623428	AQAW032	AQAW032-FGRPCENT	TO:0000448	Yield	filled grain percentage	FGRPCENT	No
LOC_Os01g14100.1	Chr1	7894958	7900874	Chr1	3445940	15623428	AQAW039	AQAW039-FGRPCENT	TO:0000448	Yield	filled grain percentage	FGRPCENT	No
LOC_Os01g14100.1	Chr1	7894958	7900874	Chr1	2819089	42413852	CQN49	CQN49-SPKNB	TO:0000456	Yield	spikelet number	SPKNB	No
LOC_Os01g14100.1	Chr1	7894958	7900874	Chr1	6736882	39129065	CQN51	CQN51-SPKNB	TO:0000456	Yield	spikelet number	SPKNB	No
LOC_Os01g14100.1	Chr1	7894958	7900874	Chr1	647235	15623428	CQN53	CQN53-SPKNB	TO:0000456	Yield	spikelet number	SPKNB	No
LOC_Os01g14100.1	Chr1	7894958	7900874	Chr1	6736882	39129065	CQN43	CQN43-PNWT	TO:0000014	Yield	panicle weight	PNWT	No
LOC_Os01g14100.1	Chr1	7894958	7900874	Chr1	647235	15623428	CQN45	CQN45-PNWT	TO:0000014	Yield	panicle weight	PNWT	No
LOC_Os01g14100.1	Chr1	7894958	7900874	Chr1	7445627	9707307	AQFW169	AQFW169-SPKNB	TO:0000456	Yield	spikelet number	SPKNB	No
LOC_Os01g14100.2	Chr1	7894958	7900874	Chr1	7445627	7970839	AQAB075	AQAB075-SPKNB	TO:0000456	Yield	spikelet number	SPKNB	Yes
LOC_Os01g14100.2	Chr1	7894958	7900874	Chr1	4753787	13902866	CQAJ19	CQAJ19-GRNB	TO:0000445	Yield	grain number	GRNB	No
LOC_Os01g14100.2	Chr1	7894958	7900874	Chr1	4753787	13902866	AQCQ010	AQCQ010-GRNB	TO:0000445	Yield	grain number	GRNB	No
LOC_Os01g14100.2	Chr1	7894958	7900874	Chr1	4753787	13902866	AQCQ030	AQCQ030-GRNB	TO:0000445	Yield	grain number	GRNB	No
LOC_Os01g14100.2	Chr1	7894958	7900874	Chr1	4753787	10491821	AQAW001	AQAW001-PNNB	TO:0000152	Yield	panicle number	PNNB	No
LOC_Os01g14100.2	Chr1	7894958	7900874	Chr1	1404695	10491821	AQDY003	AQDY003-PNNB	TO:0000152	Yield	panicle number	PNNB	No
LOC_Os01g14100.2	Chr1	7894958	7900874	Chr1	4753787	10491821	AQDY004	AQDY004-PNNB	TO:0000152	Yield	panicle number	PNNB	No
LOC_Os01g14100.2	Chr1	7894958	7900874	Chr1	1404695	10491821	AQDY005	AQDY005-PNNB	TO:0000152	Yield	panicle number	PNNB	No
LOC_Os01g14100.2	Chr1	7894958	7900874	Chr1	4753787	10491821	AQDY006	AQDY006-PNNB	TO:0000152	Yield	panicle number	PNNB	No
LOC_Os01g14100.2	Chr1	7894958	7900874	Chr1	1404695	10491821	AQDY008	AQDY008-PNNB	TO:0000152	Yield	panicle number	PNNB	No
LOC_Os01g14100.2	Chr1	7894958	7900874	Chr1	1404695	10491821	AQDY009	AQDY009-PNNB	TO:0000152	Yield	panicle number	PNNB	No
LOC_Os01g14100.2	Chr1	7894958	7900874	Chr1	7476678	10491821	AQDY020	AQDY020-PNNB	TO:0000152	Yield	panicle number	PNNB	No
LOC_Os01g14100.2	Chr1	7894958	7900874	Chr1	4753787	10491821	AQAW003	AQAW003-SPKNB	TO:0000456	Yield	spikelet number	SPKNB	No
LOC_Os01g14100.2	Chr1	7894958	7900874	Chr1	4753787	10491821	AQAW004	AQAW004-SPKNB	TO:0000456	Yield	spikelet number	SPKNB	No
LOC_Os01g14100.2	Chr1	7894958	7900874	Chr1	4753787	10491821	AQAW007	AQAW007-SPKNB	TO:0000456	Yield	spikelet number	SPKNB	No
LOC_Os01g14100.2	Chr1	7894958	7900874	Chr1	4753787	10491821	AQAW008	AQAW008-SPKNB	TO:0000456	Yield	spikelet number	SPKNB	No
LOC_Os01g14100.2	Chr1	7894958	7900874	Chr1	4753787	10491821	AQAW010	AQAW010-FGRPCENT	TO:0000448	Yield	filled grain percentage	FGRPCENT	No
LOC_Os01g14100.2	Chr1	7894958	7900874	Chr1	4753787	10491821	AQAW011	AQAW011-FGRPCENT	TO:0000448	Yield	filled grain percentage	FGRPCENT	No
LOC_Os01g14100.2	Chr1	7894958	7900874	Chr1	4753787	10491821	AQAW018	AQAW018-FGRPCENT	TO:0000448	Yield	filled grain percentage	FGRPCENT	No
LOC_Os01g14100.2	Chr1	7894958	7900874	Chr1	5094276	27119848	CQAO10	CQAO10-TSDWT	TO:0000382	Yield	1000-seed weight	TSDWT	No
LOC_Os01g14100.2	Chr1	7894958	7900874	Chr1	647235	9821253	CQW1	CQW1-SPKNB	TO:0000456	Yield	spikelet number	SPKNB	No
LOC_Os01g14100.2	Chr1	7894958	7900874	Chr1	3050029	10491821	AQBK030	AQBK030-SPKNB	TO:0000456	Yield	spikelet number	SPKNB	No
LOC_Os01g14100.2	Chr1	7894958	7900874	Chr1	3445940	15623428	AQAW023	AQAW023-SPKNB	TO:0000456	Yield	spikelet number	SPKNB	No
LOC_Os01g14100.2	Chr1	7894958	7900874	Chr1	3445940	15623428	AQAW024	AQAW024-SPKNB	TO:0000456	Yield	spikelet number	SPKNB	No
LOC_Os01g14100.2	Chr1	7894958	7900874	Chr1	6266459	8948637	AQAW025	AQAW025-SPKNB	TO:0000456	Yield	spikelet number	SPKNB	No
LOC_Os01g14100.2	Chr1	7894958	7900874	Chr1	6266459	8948637	AQAW026	AQAW026-SPKNB	TO:0000456	Yield	spikelet number	SPKNB	No
LOC_Os01g14100.2	Chr1	7894958	7900874	Chr1	3445940	15623428	AQAW029	AQAW029-SPKNB	TO:0000456	Yield	spikelet number	SPKNB	No
LOC_Os01g14100.2	Chr1	7894958	7900874	Chr1	3445940	15623428	AQAW030	AQAW030-SPKNB	TO:0000456	Yield	spikelet number	SPKNB	No
LOC_Os01g14100.2	Chr1	7894958	7900874	Chr1	7476678	8948637	AQAW031	AQAW031-SPKNB	TO:0000456	Yield	spikelet number	SPKNB	No
LOC_Os01g14100.2	Chr1	7894958	7900874	Chr1	3445940	15623428	AQAW032	AQAW032-FGRPCENT	TO:0000448	Yield	filled grain percentage	FGRPCENT	No
LOC_Os01g14100.2	Chr1	7894958	7900874	Chr1	3445940	15623428	AQAW039	AQAW039-FGRPCENT	TO:0000448	Yield	filled grain percentage	FGRPCENT	No
LOC_Os01g14100.2	Chr1	7894958	7900874	Chr1	2819089	42413852	CQN49	CQN49-SPKNB	TO:0000456	Yield	spikelet number	SPKNB	No
LOC_Os01g14100.2	Chr1	7894958	7900874	Chr1	6736882	39129065	CQN51	CQN51-SPKNB	TO:0000456	Yield	spikelet number	SPKNB	No
LOC_Os01g14100.2	Chr1	7894958	7900874	Chr1	647235	15623428	CQN53	CQN53-SPKNB	TO:0000456	Yield	spikelet number	SPKNB	No
LOC_Os01g14100.2	Chr1	7894958	7900874	Chr1	6736882	39129065	CQN43	CQN43-PNWT	TO:0000014	Yield	panicle weight	PNWT	No
LOC_Os01g14100.2	Chr1	7894958	7900874	Chr1	647235	15623428	CQN45	CQN45-PNWT	TO:0000014	Yield	panicle weight	PNWT	No
LOC_Os01g14100.2	Chr1	7894958	7900874	Chr1	7445627	9707307	AQFW169	AQFW169-SPKNB	TO:0000456	Yield	spikelet number	SPKNB	No
LOC_Os01g14100.3	Chr1	7894958	7900874	Chr1	7445627	7970839	AQAB075	AQAB075-SPKNB	TO:0000456	Yield	spikelet number	SPKNB	Yes
LOC_Os01g14100.3	Chr1	7894958	7900874	Chr1	4753787	13902866	CQAJ19	CQAJ19-GRNB	TO:0000445	Yield	grain number	GRNB	No
LOC_Os01g14100.3	Chr1	7894958	7900874	Chr1	4753787	13902866	AQCQ010	AQCQ010-GRNB	TO:0000445	Yield	grain number	GRNB	No
LOC_Os01g14100.3	Chr1	7894958	7900874	Chr1	4753787	13902866	AQCQ030	AQCQ030-GRNB	TO:0000445	Yield	grain number	GRNB	No
LOC_Os01g14100.3	Chr1	7894958	7900874	Chr1	4753787	10491821	AQAW001	AQAW001-PNNB	TO:0000152	Yield	panicle number	PNNB	No
LOC_Os01g14100.3	Chr1	7894958	7900874	Chr1	1404695	10491821	AQDY003	AQDY003-PNNB	TO:0000152	Yield	panicle number	PNNB	No
LOC_Os01g14100.3	Chr1	7894958	7900874	Chr1	4753787	10491821	AQDY004	AQDY004-PNNB	TO:0000152	Yield	panicle number	PNNB	No
LOC_Os01g14100.3	Chr1	7894958	7900874	Chr1	1404695	10491821	AQDY005	AQDY005-PNNB	TO:0000152	Yield	panicle number	PNNB	No
LOC_Os01g14100.3	Chr1	7894958	7900874	Chr1	4753787	10491821	AQDY006	AQDY006-PNNB	TO:0000152	Yield	panicle number	PNNB	No
LOC_Os01g14100.3	Chr1	7894958	7900874	Chr1	1404695	10491821	AQDY008	AQDY008-PNNB	TO:0000152	Yield	panicle number	PNNB	No
LOC_Os01g14100.3	Chr1	7894958	7900874	Chr1	1404695	10491821	AQDY009	AQDY009-PNNB	TO:0000152	Yield	panicle number	PNNB	No
LOC_Os01g14100.3	Chr1	7894958	7900874	Chr1	7476678	10491821	AQDY020	AQDY020-PNNB	TO:0000152	Yield	panicle number	PNNB	No
LOC_Os01g14100.3	Chr1	7894958	7900874	Chr1	4753787	10491821	AQAW003	AQAW003-SPKNB	TO:0000456	Yield	spikelet number	SPKNB	No
LOC_Os01g14100.3	Chr1	7894958	7900874	Chr1	4753787	10491821	AQAW004	AQAW004-SPKNB	TO:0000456	Yield	spikelet number	SPKNB	No
LOC_Os01g14100.3	Chr1	7894958	7900874	Chr1	4753787	10491821	AQAW007	AQAW007-SPKNB	TO:0000456	Yield	spikelet number	SPKNB	No
LOC_Os01g14100.3	Chr1	7894958	7900874	Chr1	4753787	10491821	AQAW008	AQAW008-SPKNB	TO:0000456	Yield	spikelet number	SPKNB	No
LOC_Os01g14100.3	Chr1	7894958	7900874	Chr1	4753787	10491821	AQAW010	AQAW010-FGRPCENT	TO:0000448	Yield	filled grain percentage	FGRPCENT	No
LOC_Os01g14100.3	Chr1	7894958	7900874	Chr1	4753787	10491821	AQAW011	AQAW011-FGRPCENT	TO:0000448	Yield	filled grain percentage	FGRPCENT	No
LOC_Os01g14100.3	Chr1	7894958	7900874	Chr1	4753787	10491821	AQAW018	AQAW018-FGRPCENT	TO:0000448	Yield	filled grain percentage	FGRPCENT	No
LOC_Os01g14100.3	Chr1	7894958	7900874	Chr1	5094276	27119848	CQAO10	CQAO10-TSDWT	TO:0000382	Yield	1000-seed weight	TSDWT	No
LOC_Os01g14100.3	Chr1	7894958	7900874	Chr1	647235	9821253	CQW1	CQW1-SPKNB	TO:0000456	Yield	spikelet number	SPKNB	No
LOC_Os01g14100.3	Chr1	7894958	7900874	Chr1	3050029	10491821	AQBK030	AQBK030-SPKNB	TO:0000456	Yield	spikelet number	SPKNB	No
LOC_Os01g14100.3	Chr1	7894958	7900874	Chr1	3445940	15623428	AQAW023	AQAW023-SPKNB	TO:0000456	Yield	spikelet number	SPKNB	No
LOC_Os01g14100.3	Chr1	7894958	7900874	Chr1	3445940	15623428	AQAW024	AQAW024-SPKNB	TO:0000456	Yield	spikelet number	SPKNB	No
LOC_Os01g14100.3	Chr1	7894958	7900874	Chr1	6266459	8948637	AQAW025	AQAW025-SPKNB	TO:0000456	Yield	spikelet number	SPKNB	No
LOC_Os01g14100.3	Chr1	7894958	7900874	Chr1	6266459	8948637	AQAW026	AQAW026-SPKNB	TO:0000456	Yield	spikelet number	SPKNB	No
LOC_Os01g14100.3	Chr1	7894958	7900874	Chr1	3445940	15623428	AQAW029	AQAW029-SPKNB	TO:0000456	Yield	spikelet number	SPKNB	No
LOC_Os01g14100.3	Chr1	7894958	7900874	Chr1	3445940	15623428	AQAW030	AQAW030-SPKNB	TO:0000456	Yield	spikelet number	SPKNB	No
LOC_Os01g14100.3	Chr1	7894958	7900874	Chr1	7476678	8948637	AQAW031	AQAW031-SPKNB	TO:0000456	Yield	spikelet number	SPKNB	No
LOC_Os01g14100.3	Chr1	7894958	7900874	Chr1	3445940	15623428	AQAW032	AQAW032-FGRPCENT	TO:0000448	Yield	filled grain percentage	FGRPCENT	No
LOC_Os01g14100.3	Chr1	7894958	7900874	Chr1	3445940	15623428	AQAW039	AQAW039-FGRPCENT	TO:0000448	Yield	filled grain percentage	FGRPCENT	No
LOC_Os01g14100.3	Chr1	7894958	7900874	Chr1	2819089	42413852	CQN49	CQN49-SPKNB	TO:0000456	Yield	spikelet number	SPKNB	No
LOC_Os01g14100.3	Chr1	7894958	7900874	Chr1	6736882	39129065	CQN51	CQN51-SPKNB	TO:0000456	Yield	spikelet number	SPKNB	No
LOC_Os01g14100.3	Chr1	7894958	7900874	Chr1	647235	15623428	CQN53	CQN53-SPKNB	TO:0000456	Yield	spikelet number	SPKNB	No
LOC_Os01g14100.3	Chr1	7894958	7900874	Chr1	6736882	39129065	CQN43	CQN43-PNWT	TO:0000014	Yield	panicle weight	PNWT	No
LOC_Os01g14100.3	Chr1	7894958	7900874	Chr1	647235	15623428	CQN45	CQN45-PNWT	TO:0000014	Yield	panicle weight	PNWT	No
LOC_Os01g14100.3	Chr1	7894958	7900874	Chr1	7445627	9707307	AQFW169	AQFW169-SPKNB	TO:0000456	Yield	spikelet number	SPKNB	No
LOC_Os01g15270.1	Chr1	8545996	8546894	Chr1	4753787	13902866	CQAJ19	CQAJ19-GRNB	TO:0000445	Yield	grain number	GRNB	No
LOC_Os01g15270.1	Chr1	8545996	8546894	Chr1	4753787	13902866	AQCQ010	AQCQ010-GRNB	TO:0000445	Yield	grain number	GRNB	No
LOC_Os01g15270.1	Chr1	8545996	8546894	Chr1	4753787	13902866	AQCQ030	AQCQ030-GRNB	TO:0000445	Yield	grain number	GRNB	No
LOC_Os01g15270.1	Chr1	8545996	8546894	Chr1	4753787	10491821	AQAW001	AQAW001-PNNB	TO:0000152	Yield	panicle number	PNNB	No
LOC_Os01g15270.1	Chr1	8545996	8546894	Chr1	1404695	10491821	AQDY003	AQDY003-PNNB	TO:0000152	Yield	panicle number	PNNB	No
LOC_Os01g15270.1	Chr1	8545996	8546894	Chr1	4753787	10491821	AQDY004	AQDY004-PNNB	TO:0000152	Yield	panicle number	PNNB	No
LOC_Os01g15270.1	Chr1	8545996	8546894	Chr1	1404695	10491821	AQDY005	AQDY005-PNNB	TO:0000152	Yield	panicle number	PNNB	No
LOC_Os01g15270.1	Chr1	8545996	8546894	Chr1	4753787	10491821	AQDY006	AQDY006-PNNB	TO:0000152	Yield	panicle number	PNNB	No
LOC_Os01g15270.1	Chr1	8545996	8546894	Chr1	1404695	10491821	AQDY008	AQDY008-PNNB	TO:0000152	Yield	panicle number	PNNB	No
LOC_Os01g15270.1	Chr1	8545996	8546894	Chr1	1404695	10491821	AQDY009	AQDY009-PNNB	TO:0000152	Yield	panicle number	PNNB	No
LOC_Os01g15270.1	Chr1	8545996	8546894	Chr1	7476678	10491821	AQDY020	AQDY020-PNNB	TO:0000152	Yield	panicle number	PNNB	No
LOC_Os01g15270.1	Chr1	8545996	8546894	Chr1	4753787	10491821	AQAW003	AQAW003-SPKNB	TO:0000456	Yield	spikelet number	SPKNB	No
LOC_Os01g15270.1	Chr1	8545996	8546894	Chr1	4753787	10491821	AQAW004	AQAW004-SPKNB	TO:0000456	Yield	spikelet number	SPKNB	No
LOC_Os01g15270.1	Chr1	8545996	8546894	Chr1	4753787	10491821	AQAW007	AQAW007-SPKNB	TO:0000456	Yield	spikelet number	SPKNB	No
LOC_Os01g15270.1	Chr1	8545996	8546894	Chr1	4753787	10491821	AQAW008	AQAW008-SPKNB	TO:0000456	Yield	spikelet number	SPKNB	No
LOC_Os01g15270.1	Chr1	8545996	8546894	Chr1	4753787	10491821	AQAW010	AQAW010-FGRPCENT	TO:0000448	Yield	filled grain percentage	FGRPCENT	No
LOC_Os01g15270.1	Chr1	8545996	8546894	Chr1	4753787	10491821	AQAW011	AQAW011-FGRPCENT	TO:0000448	Yield	filled grain percentage	FGRPCENT	No
LOC_Os01g15270.1	Chr1	8545996	8546894	Chr1	4753787	10491821	AQAW018	AQAW018-FGRPCENT	TO:0000448	Yield	filled grain percentage	FGRPCENT	No
LOC_Os01g15270.1	Chr1	8545996	8546894	Chr1	5094276	27119848	CQAO10	CQAO10-TSDWT	TO:0000382	Yield	1000-seed weight	TSDWT	No
LOC_Os01g15270.1	Chr1	8545996	8546894	Chr1	647235	9821253	CQW1	CQW1-SPKNB	TO:0000456	Yield	spikelet number	SPKNB	No
LOC_Os01g15270.1	Chr1	8545996	8546894	Chr1	3050029	10491821	AQBK030	AQBK030-SPKNB	TO:0000456	Yield	spikelet number	SPKNB	No
LOC_Os01g15270.1	Chr1	8545996	8546894	Chr1	3445940	15623428	AQAW023	AQAW023-SPKNB	TO:0000456	Yield	spikelet number	SPKNB	No
LOC_Os01g15270.1	Chr1	8545996	8546894	Chr1	3445940	15623428	AQAW024	AQAW024-SPKNB	TO:0000456	Yield	spikelet number	SPKNB	No
LOC_Os01g15270.1	Chr1	8545996	8546894	Chr1	6266459	8948637	AQAW025	AQAW025-SPKNB	TO:0000456	Yield	spikelet number	SPKNB	No
LOC_Os01g15270.1	Chr1	8545996	8546894	Chr1	6266459	8948637	AQAW026	AQAW026-SPKNB	TO:0000456	Yield	spikelet number	SPKNB	No
LOC_Os01g15270.1	Chr1	8545996	8546894	Chr1	3445940	15623428	AQAW029	AQAW029-SPKNB	TO:0000456	Yield	spikelet number	SPKNB	No
LOC_Os01g15270.1	Chr1	8545996	8546894	Chr1	3445940	15623428	AQAW030	AQAW030-SPKNB	TO:0000456	Yield	spikelet number	SPKNB	No
LOC_Os01g15270.1	Chr1	8545996	8546894	Chr1	7476678	8948637	AQAW031	AQAW031-SPKNB	TO:0000456	Yield	spikelet number	SPKNB	No
LOC_Os01g15270.1	Chr1	8545996	8546894	Chr1	3445940	15623428	AQAW032	AQAW032-FGRPCENT	TO:0000448	Yield	filled grain percentage	FGRPCENT	No
LOC_Os01g15270.1	Chr1	8545996	8546894	Chr1	3445940	15623428	AQAW039	AQAW039-FGRPCENT	TO:0000448	Yield	filled grain percentage	FGRPCENT	No
LOC_Os01g15270.1	Chr1	8545996	8546894	Chr1	2819089	42413852	CQN49	CQN49-SPKNB	TO:0000456	Yield	spikelet number	SPKNB	No
LOC_Os01g15270.1	Chr1	8545996	8546894	Chr1	6736882	39129065	CQN51	CQN51-SPKNB	TO:0000456	Yield	spikelet number	SPKNB	No
LOC_Os01g15270.1	Chr1	8545996	8546894	Chr1	647235	15623428	CQN53	CQN53-SPKNB	TO:0000456	Yield	spikelet number	SPKNB	No
LOC_Os01g15270.1	Chr1	8545996	8546894	Chr1	6736882	39129065	CQN43	CQN43-PNWT	TO:0000014	Yield	panicle weight	PNWT	No
LOC_Os01g15270.1	Chr1	8545996	8546894	Chr1	647235	15623428	CQN45	CQN45-PNWT	TO:0000014	Yield	panicle weight	PNWT	No
LOC_Os01g15270.1	Chr1	8545996	8546894	Chr1	7445627	9707307	AQFW169	AQFW169-SPKNB	TO:0000456	Yield	spikelet number	SPKNB	No
LOC_Os01g16910.1	Chr1	9670772	9675747	Chr1	4753787	13902866	CQAJ19	CQAJ19-GRNB	TO:0000445	Yield	grain number	GRNB	No
LOC_Os01g16910.1	Chr1	9670772	9675747	Chr1	4753787	13902866	AQCQ010	AQCQ010-GRNB	TO:0000445	Yield	grain number	GRNB	No
LOC_Os01g16910.1	Chr1	9670772	9675747	Chr1	4753787	13902866	AQCQ030	AQCQ030-GRNB	TO:0000445	Yield	grain number	GRNB	No
LOC_Os01g16910.1	Chr1	9670772	9675747	Chr1	4753787	10491821	AQAW001	AQAW001-PNNB	TO:0000152	Yield	panicle number	PNNB	No
LOC_Os01g16910.1	Chr1	9670772	9675747	Chr1	1404695	10491821	AQDY003	AQDY003-PNNB	TO:0000152	Yield	panicle number	PNNB	No
LOC_Os01g16910.1	Chr1	9670772	9675747	Chr1	4753787	10491821	AQDY004	AQDY004-PNNB	TO:0000152	Yield	panicle number	PNNB	No
LOC_Os01g16910.1	Chr1	9670772	9675747	Chr1	1404695	10491821	AQDY005	AQDY005-PNNB	TO:0000152	Yield	panicle number	PNNB	No
LOC_Os01g16910.1	Chr1	9670772	9675747	Chr1	4753787	10491821	AQDY006	AQDY006-PNNB	TO:0000152	Yield	panicle number	PNNB	No
LOC_Os01g16910.1	Chr1	9670772	9675747	Chr1	1404695	10491821	AQDY008	AQDY008-PNNB	TO:0000152	Yield	panicle number	PNNB	No
LOC_Os01g16910.1	Chr1	9670772	9675747	Chr1	1404695	10491821	AQDY009	AQDY009-PNNB	TO:0000152	Yield	panicle number	PNNB	No
LOC_Os01g16910.1	Chr1	9670772	9675747	Chr1	7476678	10491821	AQDY020	AQDY020-PNNB	TO:0000152	Yield	panicle number	PNNB	No
LOC_Os01g16910.1	Chr1	9670772	9675747	Chr1	4753787	10491821	AQAW003	AQAW003-SPKNB	TO:0000456	Yield	spikelet number	SPKNB	No
LOC_Os01g16910.1	Chr1	9670772	9675747	Chr1	4753787	10491821	AQAW004	AQAW004-SPKNB	TO:0000456	Yield	spikelet number	SPKNB	No
LOC_Os01g16910.1	Chr1	9670772	9675747	Chr1	4753787	10491821	AQAW007	AQAW007-SPKNB	TO:0000456	Yield	spikelet number	SPKNB	No
LOC_Os01g16910.1	Chr1	9670772	9675747	Chr1	4753787	10491821	AQAW008	AQAW008-SPKNB	TO:0000456	Yield	spikelet number	SPKNB	No
LOC_Os01g16910.1	Chr1	9670772	9675747	Chr1	4753787	10491821	AQAW010	AQAW010-FGRPCENT	TO:0000448	Yield	filled grain percentage	FGRPCENT	No
LOC_Os01g16910.1	Chr1	9670772	9675747	Chr1	4753787	10491821	AQAW011	AQAW011-FGRPCENT	TO:0000448	Yield	filled grain percentage	FGRPCENT	No
LOC_Os01g16910.1	Chr1	9670772	9675747	Chr1	4753787	10491821	AQAW018	AQAW018-FGRPCENT	TO:0000448	Yield	filled grain percentage	FGRPCENT	No
LOC_Os01g16910.1	Chr1	9670772	9675747	Chr1	5094276	27119848	CQAO10	CQAO10-TSDWT	TO:0000382	Yield	1000-seed weight	TSDWT	No
LOC_Os01g16910.1	Chr1	9670772	9675747	Chr1	647235	9821253	CQW1	CQW1-SPKNB	TO:0000456	Yield	spikelet number	SPKNB	No
LOC_Os01g16910.1	Chr1	9670772	9675747	Chr1	3050029	10491821	AQBK030	AQBK030-SPKNB	TO:0000456	Yield	spikelet number	SPKNB	No
LOC_Os01g16910.1	Chr1	9670772	9675747	Chr1	3445940	15623428	AQAW023	AQAW023-SPKNB	TO:0000456	Yield	spikelet number	SPKNB	No
LOC_Os01g16910.1	Chr1	9670772	9675747	Chr1	3445940	15623428	AQAW024	AQAW024-SPKNB	TO:0000456	Yield	spikelet number	SPKNB	No
LOC_Os01g16910.1	Chr1	9670772	9675747	Chr1	3445940	15623428	AQAW029	AQAW029-SPKNB	TO:0000456	Yield	spikelet number	SPKNB	No
LOC_Os01g16910.1	Chr1	9670772	9675747	Chr1	3445940	15623428	AQAW030	AQAW030-SPKNB	TO:0000456	Yield	spikelet number	SPKNB	No
LOC_Os01g16910.1	Chr1	9670772	9675747	Chr1	3445940	15623428	AQAW032	AQAW032-FGRPCENT	TO:0000448	Yield	filled grain percentage	FGRPCENT	No
LOC_Os01g16910.1	Chr1	9670772	9675747	Chr1	3445940	15623428	AQAW039	AQAW039-FGRPCENT	TO:0000448	Yield	filled grain percentage	FGRPCENT	No
LOC_Os01g16910.1	Chr1	9670772	9675747	Chr1	2819089	42413852	CQN49	CQN49-SPKNB	TO:0000456	Yield	spikelet number	SPKNB	No
LOC_Os01g16910.1	Chr1	9670772	9675747	Chr1	6736882	39129065	CQN51	CQN51-SPKNB	TO:0000456	Yield	spikelet number	SPKNB	No
LOC_Os01g16910.1	Chr1	9670772	9675747	Chr1	647235	15623428	CQN53	CQN53-SPKNB	TO:0000456	Yield	spikelet number	SPKNB	No
LOC_Os01g16910.1	Chr1	9670772	9675747	Chr1	6736882	39129065	CQN43	CQN43-PNWT	TO:0000014	Yield	panicle weight	PNWT	No
LOC_Os01g16910.1	Chr1	9670772	9675747	Chr1	647235	15623428	CQN45	CQN45-PNWT	TO:0000014	Yield	panicle weight	PNWT	No
LOC_Os01g16910.1	Chr1	9670772	9675747	Chr1	7445627	9707307	AQFW169	AQFW169-SPKNB	TO:0000456	Yield	spikelet number	SPKNB	No
LOC_Os01g18584.1	Chr1	10470539	10478800	Chr1	10076915	23971514	AQEY003	AQEY003-TSDWT	TO:0000382	Yield	1000-seed weight	TSDWT	No
LOC_Os01g18584.1	Chr1	10470539	10478800	Chr1	4753787	13902866	CQAJ19	CQAJ19-GRNB	TO:0000445	Yield	grain number	GRNB	No
LOC_Os01g18584.1	Chr1	10470539	10478800	Chr1	4753787	13902866	AQCQ010	AQCQ010-GRNB	TO:0000445	Yield	grain number	GRNB	No
LOC_Os01g18584.1	Chr1	10470539	10478800	Chr1	4753787	13902866	AQCQ030	AQCQ030-GRNB	TO:0000445	Yield	grain number	GRNB	No
LOC_Os01g18584.1	Chr1	10470539	10478800	Chr1	4753787	10491821	AQAW001	AQAW001-PNNB	TO:0000152	Yield	panicle number	PNNB	No
LOC_Os01g18584.1	Chr1	10470539	10478800	Chr1	1404695	10491821	AQDY003	AQDY003-PNNB	TO:0000152	Yield	panicle number	PNNB	No
LOC_Os01g18584.1	Chr1	10470539	10478800	Chr1	4753787	10491821	AQDY004	AQDY004-PNNB	TO:0000152	Yield	panicle number	PNNB	No
LOC_Os01g18584.1	Chr1	10470539	10478800	Chr1	1404695	10491821	AQDY005	AQDY005-PNNB	TO:0000152	Yield	panicle number	PNNB	No
LOC_Os01g18584.1	Chr1	10470539	10478800	Chr1	4753787	10491821	AQDY006	AQDY006-PNNB	TO:0000152	Yield	panicle number	PNNB	No
LOC_Os01g18584.1	Chr1	10470539	10478800	Chr1	1404695	10491821	AQDY008	AQDY008-PNNB	TO:0000152	Yield	panicle number	PNNB	No
LOC_Os01g18584.1	Chr1	10470539	10478800	Chr1	1404695	10491821	AQDY009	AQDY009-PNNB	TO:0000152	Yield	panicle number	PNNB	No
LOC_Os01g18584.1	Chr1	10470539	10478800	Chr1	7476678	10491821	AQDY020	AQDY020-PNNB	TO:0000152	Yield	panicle number	PNNB	No
LOC_Os01g18584.1	Chr1	10470539	10478800	Chr1	4753787	10491821	AQAW003	AQAW003-SPKNB	TO:0000456	Yield	spikelet number	SPKNB	No
LOC_Os01g18584.1	Chr1	10470539	10478800	Chr1	4753787	10491821	AQAW004	AQAW004-SPKNB	TO:0000456	Yield	spikelet number	SPKNB	No
LOC_Os01g18584.1	Chr1	10470539	10478800	Chr1	4753787	10491821	AQAW007	AQAW007-SPKNB	TO:0000456	Yield	spikelet number	SPKNB	No
LOC_Os01g18584.1	Chr1	10470539	10478800	Chr1	4753787	10491821	AQAW008	AQAW008-SPKNB	TO:0000456	Yield	spikelet number	SPKNB	No
LOC_Os01g18584.1	Chr1	10470539	10478800	Chr1	4753787	10491821	AQAW010	AQAW010-FGRPCENT	TO:0000448	Yield	filled grain percentage	FGRPCENT	No
LOC_Os01g18584.1	Chr1	10470539	10478800	Chr1	4753787	10491821	AQAW011	AQAW011-FGRPCENT	TO:0000448	Yield	filled grain percentage	FGRPCENT	No
LOC_Os01g18584.1	Chr1	10470539	10478800	Chr1	4753787	10491821	AQAW018	AQAW018-FGRPCENT	TO:0000448	Yield	filled grain percentage	FGRPCENT	No
LOC_Os01g18584.1	Chr1	10470539	10478800	Chr1	5094276	27119848	CQAO10	CQAO10-TSDWT	TO:0000382	Yield	1000-seed weight	TSDWT	No
LOC_Os01g18584.1	Chr1	10470539	10478800	Chr1	3050029	10491821	AQBK030	AQBK030-SPKNB	TO:0000456	Yield	spikelet number	SPKNB	No
LOC_Os01g18584.1	Chr1	10470539	10478800	Chr1	3445940	15623428	AQAW023	AQAW023-SPKNB	TO:0000456	Yield	spikelet number	SPKNB	No
LOC_Os01g18584.1	Chr1	10470539	10478800	Chr1	3445940	15623428	AQAW024	AQAW024-SPKNB	TO:0000456	Yield	spikelet number	SPKNB	No
LOC_Os01g18584.1	Chr1	10470539	10478800	Chr1	3445940	15623428	AQAW029	AQAW029-SPKNB	TO:0000456	Yield	spikelet number	SPKNB	No
LOC_Os01g18584.1	Chr1	10470539	10478800	Chr1	3445940	15623428	AQAW030	AQAW030-SPKNB	TO:0000456	Yield	spikelet number	SPKNB	No
LOC_Os01g18584.1	Chr1	10470539	10478800	Chr1	3445940	15623428	AQAW032	AQAW032-FGRPCENT	TO:0000448	Yield	filled grain percentage	FGRPCENT	No
LOC_Os01g18584.1	Chr1	10470539	10478800	Chr1	3445940	15623428	AQAW039	AQAW039-FGRPCENT	TO:0000448	Yield	filled grain percentage	FGRPCENT	No
LOC_Os01g18584.1	Chr1	10470539	10478800	Chr1	2819089	42413852	CQN49	CQN49-SPKNB	TO:0000456	Yield	spikelet number	SPKNB	No
LOC_Os01g18584.1	Chr1	10470539	10478800	Chr1	6736882	39129065	CQN51	CQN51-SPKNB	TO:0000456	Yield	spikelet number	SPKNB	No
LOC_Os01g18584.1	Chr1	10470539	10478800	Chr1	647235	15623428	CQN53	CQN53-SPKNB	TO:0000456	Yield	spikelet number	SPKNB	No
LOC_Os01g18584.1	Chr1	10470539	10478800	Chr1	6736882	39129065	CQN43	CQN43-PNWT	TO:0000014	Yield	panicle weight	PNWT	No
LOC_Os01g18584.1	Chr1	10470539	10478800	Chr1	647235	15623428	CQN45	CQN45-PNWT	TO:0000014	Yield	panicle weight	PNWT	No
LOC_Os01g18744.1	Chr1	10561327	10565325	Chr1	10076915	23971514	AQEY003	AQEY003-TSDWT	TO:0000382	Yield	1000-seed weight	TSDWT	No
LOC_Os01g18744.1	Chr1	10561327	10565325	Chr1	4753787	13902866	CQAJ19	CQAJ19-GRNB	TO:0000445	Yield	grain number	GRNB	No
LOC_Os01g18744.1	Chr1	10561327	10565325	Chr1	4753787	13902866	AQCQ010	AQCQ010-GRNB	TO:0000445	Yield	grain number	GRNB	No
LOC_Os01g18744.1	Chr1	10561327	10565325	Chr1	4753787	13902866	AQCQ030	AQCQ030-GRNB	TO:0000445	Yield	grain number	GRNB	No
LOC_Os01g18744.1	Chr1	10561327	10565325	Chr1	5094276	27119848	CQAO10	CQAO10-TSDWT	TO:0000382	Yield	1000-seed weight	TSDWT	No
LOC_Os01g18744.1	Chr1	10561327	10565325	Chr1	3445940	15623428	AQAW023	AQAW023-SPKNB	TO:0000456	Yield	spikelet number	SPKNB	No
LOC_Os01g18744.1	Chr1	10561327	10565325	Chr1	3445940	15623428	AQAW024	AQAW024-SPKNB	TO:0000456	Yield	spikelet number	SPKNB	No
LOC_Os01g18744.1	Chr1	10561327	10565325	Chr1	3445940	15623428	AQAW029	AQAW029-SPKNB	TO:0000456	Yield	spikelet number	SPKNB	No
LOC_Os01g18744.1	Chr1	10561327	10565325	Chr1	3445940	15623428	AQAW030	AQAW030-SPKNB	TO:0000456	Yield	spikelet number	SPKNB	No
LOC_Os01g18744.1	Chr1	10561327	10565325	Chr1	3445940	15623428	AQAW032	AQAW032-FGRPCENT	TO:0000448	Yield	filled grain percentage	FGRPCENT	No
LOC_Os01g18744.1	Chr1	10561327	10565325	Chr1	3445940	15623428	AQAW039	AQAW039-FGRPCENT	TO:0000448	Yield	filled grain percentage	FGRPCENT	No
LOC_Os01g18744.1	Chr1	10561327	10565325	Chr1	2819089	42413852	CQN49	CQN49-SPKNB	TO:0000456	Yield	spikelet number	SPKNB	No
LOC_Os01g18744.1	Chr1	10561327	10565325	Chr1	6736882	39129065	CQN51	CQN51-SPKNB	TO:0000456	Yield	spikelet number	SPKNB	No
LOC_Os01g18744.1	Chr1	10561327	10565325	Chr1	647235	15623428	CQN53	CQN53-SPKNB	TO:0000456	Yield	spikelet number	SPKNB	No
LOC_Os01g18744.1	Chr1	10561327	10565325	Chr1	6736882	39129065	CQN43	CQN43-PNWT	TO:0000014	Yield	panicle weight	PNWT	No
LOC_Os01g18744.1	Chr1	10561327	10565325	Chr1	647235	15623428	CQN45	CQN45-PNWT	TO:0000014	Yield	panicle weight	PNWT	No
LOC_Os01g38610.1	Chr1	21687400	21689929	Chr1	10076915	23971514	AQEY003	AQEY003-TSDWT	TO:0000382	Yield	1000-seed weight	TSDWT	No
LOC_Os01g38610.1	Chr1	21687400	21689929	Chr1	20598332	37887562	AQCR001	AQCR001-GRYLD	TO:0000396	Yield	grain yield	GRYLD	No
LOC_Os01g38610.1	Chr1	21687400	21689929	Chr1	5094276	27119848	CQAO10	CQAO10-TSDWT	TO:0000382	Yield	1000-seed weight	TSDWT	No
LOC_Os01g38610.1	Chr1	21687400	21689929	Chr1	12280117	23118656	AQED048	AQED048-GRYLDPPL	TO:0000449	Yield	grain yield per plant	GRYLDPPL	No
LOC_Os01g38610.1	Chr1	21687400	21689929	Chr1	2819089	42413852	CQN49	CQN49-SPKNB	TO:0000456	Yield	spikelet number	SPKNB	No
LOC_Os01g38610.1	Chr1	21687400	21689929	Chr1	6736882	39129065	CQN51	CQN51-SPKNB	TO:0000456	Yield	spikelet number	SPKNB	No
LOC_Os01g38610.1	Chr1	21687400	21689929	Chr1	6736882	39129065	CQN43	CQN43-PNWT	TO:0000014	Yield	panicle weight	PNWT	No
LOC_Os01g38610.1	Chr1	21687400	21689929	Chr1	11077466	23118656	AQCU240	AQCU240-SPKNB	TO:0000456	Yield	spikelet number	SPKNB	No
LOC_Os01g38610.1	Chr1	21687400	21689929	Chr1	11077466	23118656	AQCU252	AQCU252-SPKNB	TO:0000456	Yield	spikelet number	SPKNB	No
LOC_Os01g38660.1	Chr1	21715722	21716605	Chr1	10076915	23971514	AQEY003	AQEY003-TSDWT	TO:0000382	Yield	1000-seed weight	TSDWT	No
LOC_Os01g38660.1	Chr1	21715722	21716605	Chr1	20598332	37887562	AQCR001	AQCR001-GRYLD	TO:0000396	Yield	grain yield	GRYLD	No
LOC_Os01g38660.1	Chr1	21715722	21716605	Chr1	5094276	27119848	CQAO10	CQAO10-TSDWT	TO:0000382	Yield	1000-seed weight	TSDWT	No
LOC_Os01g38660.1	Chr1	21715722	21716605	Chr1	12280117	23118656	AQED048	AQED048-GRYLDPPL	TO:0000449	Yield	grain yield per plant	GRYLDPPL	No
LOC_Os01g38660.1	Chr1	21715722	21716605	Chr1	2819089	42413852	CQN49	CQN49-SPKNB	TO:0000456	Yield	spikelet number	SPKNB	No
LOC_Os01g38660.1	Chr1	21715722	21716605	Chr1	6736882	39129065	CQN51	CQN51-SPKNB	TO:0000456	Yield	spikelet number	SPKNB	No
LOC_Os01g38660.1	Chr1	21715722	21716605	Chr1	6736882	39129065	CQN43	CQN43-PNWT	TO:0000014	Yield	panicle weight	PNWT	No
LOC_Os01g38660.1	Chr1	21715722	21716605	Chr1	11077466	23118656	AQCU240	AQCU240-SPKNB	TO:0000456	Yield	spikelet number	SPKNB	No
LOC_Os01g38660.1	Chr1	21715722	21716605	Chr1	11077466	23118656	AQCU252	AQCU252-SPKNB	TO:0000456	Yield	spikelet number	SPKNB	No
LOC_Os01g41145.1	Chr1	23295510	23298010	Chr1	10076915	23971514	AQEY003	AQEY003-TSDWT	TO:0000382	Yield	1000-seed weight	TSDWT	No
LOC_Os01g41145.1	Chr1	23295510	23298010	Chr1	20598332	37887562	AQCR001	AQCR001-GRYLD	TO:0000396	Yield	grain yield	GRYLD	No
LOC_Os01g41145.1	Chr1	23295510	23298010	Chr1	5094276	27119848	CQAO10	CQAO10-TSDWT	TO:0000382	Yield	1000-seed weight	TSDWT	No
LOC_Os01g41145.1	Chr1	23295510	23298010	Chr1	22339310	42955596	AQBK040	AQBK040-SDNB	TO:0000445	Yield	seed number	SDNB	No
LOC_Os01g41145.1	Chr1	23295510	23298010	Chr1	22339310	35008029	AQBK044	AQBK044-SDSPCENT	TO:0000455	Yield	seed set percent	SDSPCENT	No
LOC_Os01g41145.1	Chr1	23295510	23298010	Chr1	23117968	29184844	AQDR069	AQDR069-GRYLDPPN	TO:0000450	Yield	grain yield per panicle	GRYLDPPN	No
LOC_Os01g41145.1	Chr1	23295510	23298010	Chr1	23117968	29184844	AQDR076	AQDR076-GRYLDPPN	TO:0000450	Yield	grain yield per panicle	GRYLDPPN	No
LOC_Os01g41145.1	Chr1	23295510	23298010	Chr1	2819089	42413852	CQN49	CQN49-SPKNB	TO:0000456	Yield	spikelet number	SPKNB	No
LOC_Os01g41145.1	Chr1	23295510	23298010	Chr1	6736882	39129065	CQN51	CQN51-SPKNB	TO:0000456	Yield	spikelet number	SPKNB	No
LOC_Os01g41145.1	Chr1	23295510	23298010	Chr1	6736882	39129065	CQN43	CQN43-PNWT	TO:0000014	Yield	panicle weight	PNWT	No
LOC_Os01g41145.1	Chr1	23295510	23298010	Chr1	23117968	27625559	AQCU156	AQCU156-SPKNB	TO:0000456	Yield	spikelet number	SPKNB	No
LOC_Os01g42380.1	Chr1	24075064	24082181	Chr1	20598332	37887562	AQCR001	AQCR001-GRYLD	TO:0000396	Yield	grain yield	GRYLD	No
LOC_Os01g42380.1	Chr1	24075064	24082181	Chr1	23971321	40167060	CQAE15	CQAE15-GRNB	TO:0000445	Yield	grain number	GRNB	No
LOC_Os01g42380.1	Chr1	24075064	24082181	Chr1	23971321	40167060	CQAE19	CQAE19-TGRWT	TO:0000382	Yield	1000-grain weight	TGRWT	No
LOC_Os01g42380.1	Chr1	24075064	24082181	Chr1	23971321	40167060	CQAE20	CQAE20-TGRWT	TO:0000382	Yield	1000-grain weight	TGRWT	No
LOC_Os01g42380.1	Chr1	24075064	24082181	Chr1	23971321	40167060	CQAE24	CQAE24-GRYLDPPL	TO:0000449	Yield	grain yield per plant	GRYLDPPL	No
LOC_Os01g42380.1	Chr1	24075064	24082181	Chr1	5094276	27119848	CQAO10	CQAO10-TSDWT	TO:0000382	Yield	1000-seed weight	TSDWT	No
LOC_Os01g42380.1	Chr1	24075064	24082181	Chr1	22339310	42955596	AQBK040	AQBK040-SDNB	TO:0000445	Yield	seed number	SDNB	No
LOC_Os01g42380.1	Chr1	24075064	24082181	Chr1	22339310	35008029	AQBK044	AQBK044-SDSPCENT	TO:0000455	Yield	seed set percent	SDSPCENT	No
LOC_Os01g42380.1	Chr1	24075064	24082181	Chr1	23117968	29184844	AQDR069	AQDR069-GRYLDPPN	TO:0000450	Yield	grain yield per panicle	GRYLDPPN	No
LOC_Os01g42380.1	Chr1	24075064	24082181	Chr1	23117968	29184844	AQDR076	AQDR076-GRYLDPPN	TO:0000450	Yield	grain yield per panicle	GRYLDPPN	No
LOC_Os01g42380.1	Chr1	24075064	24082181	Chr1	2819089	42413852	CQN49	CQN49-SPKNB	TO:0000456	Yield	spikelet number	SPKNB	No
LOC_Os01g42380.1	Chr1	24075064	24082181	Chr1	6736882	39129065	CQN51	CQN51-SPKNB	TO:0000456	Yield	spikelet number	SPKNB	No
LOC_Os01g42380.1	Chr1	24075064	24082181	Chr1	6736882	39129065	CQN43	CQN43-PNWT	TO:0000014	Yield	panicle weight	PNWT	No
LOC_Os01g42380.1	Chr1	24075064	24082181	Chr1	23971321	27335289	AQCE005	AQCE005-SPKNB	TO:0000456	Yield	spikelet number	SPKNB	No
LOC_Os01g42380.1	Chr1	24075064	24082181	Chr1	23117968	27625559	AQCU156	AQCU156-SPKNB	TO:0000456	Yield	spikelet number	SPKNB	No
LOC_Os01g42410.1	Chr1	24107079	24115143	Chr1	20598332	37887562	AQCR001	AQCR001-GRYLD	TO:0000396	Yield	grain yield	GRYLD	No
LOC_Os01g42410.1	Chr1	24107079	24115143	Chr1	23971321	40167060	CQAE15	CQAE15-GRNB	TO:0000445	Yield	grain number	GRNB	No
LOC_Os01g42410.1	Chr1	24107079	24115143	Chr1	23971321	40167060	CQAE19	CQAE19-TGRWT	TO:0000382	Yield	1000-grain weight	TGRWT	No
LOC_Os01g42410.1	Chr1	24107079	24115143	Chr1	23971321	40167060	CQAE20	CQAE20-TGRWT	TO:0000382	Yield	1000-grain weight	TGRWT	No
LOC_Os01g42410.1	Chr1	24107079	24115143	Chr1	23971321	40167060	CQAE24	CQAE24-GRYLDPPL	TO:0000449	Yield	grain yield per plant	GRYLDPPL	No
LOC_Os01g42410.1	Chr1	24107079	24115143	Chr1	5094276	27119848	CQAO10	CQAO10-TSDWT	TO:0000382	Yield	1000-seed weight	TSDWT	No
LOC_Os01g42410.1	Chr1	24107079	24115143	Chr1	22339310	42955596	AQBK040	AQBK040-SDNB	TO:0000445	Yield	seed number	SDNB	No
LOC_Os01g42410.1	Chr1	24107079	24115143	Chr1	22339310	35008029	AQBK044	AQBK044-SDSPCENT	TO:0000455	Yield	seed set percent	SDSPCENT	No
LOC_Os01g42410.1	Chr1	24107079	24115143	Chr1	23117968	29184844	AQDR069	AQDR069-GRYLDPPN	TO:0000450	Yield	grain yield per panicle	GRYLDPPN	No
LOC_Os01g42410.1	Chr1	24107079	24115143	Chr1	23117968	29184844	AQDR076	AQDR076-GRYLDPPN	TO:0000450	Yield	grain yield per panicle	GRYLDPPN	No
LOC_Os01g42410.1	Chr1	24107079	24115143	Chr1	2819089	42413852	CQN49	CQN49-SPKNB	TO:0000456	Yield	spikelet number	SPKNB	No
LOC_Os01g42410.1	Chr1	24107079	24115143	Chr1	6736882	39129065	CQN51	CQN51-SPKNB	TO:0000456	Yield	spikelet number	SPKNB	No
LOC_Os01g42410.1	Chr1	24107079	24115143	Chr1	6736882	39129065	CQN43	CQN43-PNWT	TO:0000014	Yield	panicle weight	PNWT	No
LOC_Os01g42410.1	Chr1	24107079	24115143	Chr1	23971321	27335289	AQCE005	AQCE005-SPKNB	TO:0000456	Yield	spikelet number	SPKNB	No
LOC_Os01g42410.1	Chr1	24107079	24115143	Chr1	23117968	27625559	AQCU156	AQCU156-SPKNB	TO:0000456	Yield	spikelet number	SPKNB	No
LOC_Os01g45250.1	Chr1	25681569	25683076	Chr1	20598332	37887562	AQCR001	AQCR001-GRYLD	TO:0000396	Yield	grain yield	GRYLD	No
LOC_Os01g45250.1	Chr1	25681569	25683076	Chr1	23971321	40167060	CQAE15	CQAE15-GRNB	TO:0000445	Yield	grain number	GRNB	No
LOC_Os01g45250.1	Chr1	25681569	25683076	Chr1	23971321	40167060	CQAE19	CQAE19-TGRWT	TO:0000382	Yield	1000-grain weight	TGRWT	No
LOC_Os01g45250.1	Chr1	25681569	25683076	Chr1	23971321	40167060	CQAE20	CQAE20-TGRWT	TO:0000382	Yield	1000-grain weight	TGRWT	No
LOC_Os01g45250.1	Chr1	25681569	25683076	Chr1	23971321	40167060	CQAE24	CQAE24-GRYLDPPL	TO:0000449	Yield	grain yield per plant	GRYLDPPL	No
LOC_Os01g45250.1	Chr1	25681569	25683076	Chr1	24807508	27335289	AQGP080	AQGP080-GRYLD	TO:0000396	Yield	grain yield	GRYLD	No
LOC_Os01g45250.1	Chr1	25681569	25683076	Chr1	5094276	27119848	CQAO10	CQAO10-TSDWT	TO:0000382	Yield	1000-seed weight	TSDWT	No
LOC_Os01g45250.1	Chr1	25681569	25683076	Chr1	22339310	42955596	AQBK040	AQBK040-SDNB	TO:0000445	Yield	seed number	SDNB	No
LOC_Os01g45250.1	Chr1	25681569	25683076	Chr1	22339310	35008029	AQBK044	AQBK044-SDSPCENT	TO:0000455	Yield	seed set percent	SDSPCENT	No
LOC_Os01g45250.1	Chr1	25681569	25683076	Chr1	23117968	29184844	AQDR069	AQDR069-GRYLDPPN	TO:0000450	Yield	grain yield per panicle	GRYLDPPN	No
LOC_Os01g45250.1	Chr1	25681569	25683076	Chr1	23117968	29184844	AQDR076	AQDR076-GRYLDPPN	TO:0000450	Yield	grain yield per panicle	GRYLDPPN	No
LOC_Os01g45250.1	Chr1	25681569	25683076	Chr1	2819089	42413852	CQN49	CQN49-SPKNB	TO:0000456	Yield	spikelet number	SPKNB	No
LOC_Os01g45250.1	Chr1	25681569	25683076	Chr1	6736882	39129065	CQN51	CQN51-SPKNB	TO:0000456	Yield	spikelet number	SPKNB	No
LOC_Os01g45250.1	Chr1	25681569	25683076	Chr1	6736882	39129065	CQN43	CQN43-PNWT	TO:0000014	Yield	panicle weight	PNWT	No
LOC_Os01g45250.1	Chr1	25681569	25683076	Chr1	23971321	27335289	AQCE005	AQCE005-SPKNB	TO:0000456	Yield	spikelet number	SPKNB	No
LOC_Os01g45250.1	Chr1	25681569	25683076	Chr1	23117968	27625559	AQCU156	AQCU156-SPKNB	TO:0000456	Yield	spikelet number	SPKNB	No
LOC_Os01g45274.1	Chr1	25692716	25705090	Chr1	20598332	37887562	AQCR001	AQCR001-GRYLD	TO:0000396	Yield	grain yield	GRYLD	No
LOC_Os01g45274.1	Chr1	25692716	25705090	Chr1	23971321	40167060	CQAE15	CQAE15-GRNB	TO:0000445	Yield	grain number	GRNB	No
LOC_Os01g45274.1	Chr1	25692716	25705090	Chr1	23971321	40167060	CQAE19	CQAE19-TGRWT	TO:0000382	Yield	1000-grain weight	TGRWT	No
LOC_Os01g45274.1	Chr1	25692716	25705090	Chr1	23971321	40167060	CQAE20	CQAE20-TGRWT	TO:0000382	Yield	1000-grain weight	TGRWT	No
LOC_Os01g45274.1	Chr1	25692716	25705090	Chr1	23971321	40167060	CQAE24	CQAE24-GRYLDPPL	TO:0000449	Yield	grain yield per plant	GRYLDPPL	No
LOC_Os01g45274.1	Chr1	25692716	25705090	Chr1	24807508	27335289	AQGP080	AQGP080-GRYLD	TO:0000396	Yield	grain yield	GRYLD	No
LOC_Os01g45274.1	Chr1	25692716	25705090	Chr1	5094276	27119848	CQAO10	CQAO10-TSDWT	TO:0000382	Yield	1000-seed weight	TSDWT	No
LOC_Os01g45274.1	Chr1	25692716	25705090	Chr1	22339310	42955596	AQBK040	AQBK040-SDNB	TO:0000445	Yield	seed number	SDNB	No
LOC_Os01g45274.1	Chr1	25692716	25705090	Chr1	22339310	35008029	AQBK044	AQBK044-SDSPCENT	TO:0000455	Yield	seed set percent	SDSPCENT	No
LOC_Os01g45274.1	Chr1	25692716	25705090	Chr1	23117968	29184844	AQDR069	AQDR069-GRYLDPPN	TO:0000450	Yield	grain yield per panicle	GRYLDPPN	No
LOC_Os01g45274.1	Chr1	25692716	25705090	Chr1	23117968	29184844	AQDR076	AQDR076-GRYLDPPN	TO:0000450	Yield	grain yield per panicle	GRYLDPPN	No
LOC_Os01g45274.1	Chr1	25692716	25705090	Chr1	2819089	42413852	CQN49	CQN49-SPKNB	TO:0000456	Yield	spikelet number	SPKNB	No
LOC_Os01g45274.1	Chr1	25692716	25705090	Chr1	6736882	39129065	CQN51	CQN51-SPKNB	TO:0000456	Yield	spikelet number	SPKNB	No
LOC_Os01g45274.1	Chr1	25692716	25705090	Chr1	6736882	39129065	CQN43	CQN43-PNWT	TO:0000014	Yield	panicle weight	PNWT	No
LOC_Os01g45274.1	Chr1	25692716	25705090	Chr1	23971321	27335289	AQCE005	AQCE005-SPKNB	TO:0000456	Yield	spikelet number	SPKNB	No
LOC_Os01g45274.1	Chr1	25692716	25705090	Chr1	23117968	27625559	AQCU156	AQCU156-SPKNB	TO:0000456	Yield	spikelet number	SPKNB	No
LOC_Os01g45274.2	Chr1	25692716	25705090	Chr1	20598332	37887562	AQCR001	AQCR001-GRYLD	TO:0000396	Yield	grain yield	GRYLD	No
LOC_Os01g45274.2	Chr1	25692716	25705090	Chr1	23971321	40167060	CQAE15	CQAE15-GRNB	TO:0000445	Yield	grain number	GRNB	No
LOC_Os01g45274.2	Chr1	25692716	25705090	Chr1	23971321	40167060	CQAE19	CQAE19-TGRWT	TO:0000382	Yield	1000-grain weight	TGRWT	No
LOC_Os01g45274.2	Chr1	25692716	25705090	Chr1	23971321	40167060	CQAE20	CQAE20-TGRWT	TO:0000382	Yield	1000-grain weight	TGRWT	No
LOC_Os01g45274.2	Chr1	25692716	25705090	Chr1	23971321	40167060	CQAE24	CQAE24-GRYLDPPL	TO:0000449	Yield	grain yield per plant	GRYLDPPL	No
LOC_Os01g45274.2	Chr1	25692716	25705090	Chr1	24807508	27335289	AQGP080	AQGP080-GRYLD	TO:0000396	Yield	grain yield	GRYLD	No
LOC_Os01g45274.2	Chr1	25692716	25705090	Chr1	5094276	27119848	CQAO10	CQAO10-TSDWT	TO:0000382	Yield	1000-seed weight	TSDWT	No
LOC_Os01g45274.2	Chr1	25692716	25705090	Chr1	22339310	42955596	AQBK040	AQBK040-SDNB	TO:0000445	Yield	seed number	SDNB	No
LOC_Os01g45274.2	Chr1	25692716	25705090	Chr1	22339310	35008029	AQBK044	AQBK044-SDSPCENT	TO:0000455	Yield	seed set percent	SDSPCENT	No
LOC_Os01g45274.2	Chr1	25692716	25705090	Chr1	23117968	29184844	AQDR069	AQDR069-GRYLDPPN	TO:0000450	Yield	grain yield per panicle	GRYLDPPN	No
LOC_Os01g45274.2	Chr1	25692716	25705090	Chr1	23117968	29184844	AQDR076	AQDR076-GRYLDPPN	TO:0000450	Yield	grain yield per panicle	GRYLDPPN	No
LOC_Os01g45274.2	Chr1	25692716	25705090	Chr1	2819089	42413852	CQN49	CQN49-SPKNB	TO:0000456	Yield	spikelet number	SPKNB	No
LOC_Os01g45274.2	Chr1	25692716	25705090	Chr1	6736882	39129065	CQN51	CQN51-SPKNB	TO:0000456	Yield	spikelet number	SPKNB	No
LOC_Os01g45274.2	Chr1	25692716	25705090	Chr1	6736882	39129065	CQN43	CQN43-PNWT	TO:0000014	Yield	panicle weight	PNWT	No
LOC_Os01g45274.2	Chr1	25692716	25705090	Chr1	23971321	27335289	AQCE005	AQCE005-SPKNB	TO:0000456	Yield	spikelet number	SPKNB	No
LOC_Os01g45274.2	Chr1	25692716	25705090	Chr1	23117968	27625559	AQCU156	AQCU156-SPKNB	TO:0000456	Yield	spikelet number	SPKNB	No
LOC_Os01g45274.3	Chr1	25692716	25705090	Chr1	20598332	37887562	AQCR001	AQCR001-GRYLD	TO:0000396	Yield	grain yield	GRYLD	No
LOC_Os01g45274.3	Chr1	25692716	25705090	Chr1	23971321	40167060	CQAE15	CQAE15-GRNB	TO:0000445	Yield	grain number	GRNB	No
LOC_Os01g45274.3	Chr1	25692716	25705090	Chr1	23971321	40167060	CQAE19	CQAE19-TGRWT	TO:0000382	Yield	1000-grain weight	TGRWT	No
LOC_Os01g45274.3	Chr1	25692716	25705090	Chr1	23971321	40167060	CQAE20	CQAE20-TGRWT	TO:0000382	Yield	1000-grain weight	TGRWT	No
LOC_Os01g45274.3	Chr1	25692716	25705090	Chr1	23971321	40167060	CQAE24	CQAE24-GRYLDPPL	TO:0000449	Yield	grain yield per plant	GRYLDPPL	No
LOC_Os01g45274.3	Chr1	25692716	25705090	Chr1	24807508	27335289	AQGP080	AQGP080-GRYLD	TO:0000396	Yield	grain yield	GRYLD	No
LOC_Os01g45274.3	Chr1	25692716	25705090	Chr1	5094276	27119848	CQAO10	CQAO10-TSDWT	TO:0000382	Yield	1000-seed weight	TSDWT	No
LOC_Os01g45274.3	Chr1	25692716	25705090	Chr1	22339310	42955596	AQBK040	AQBK040-SDNB	TO:0000445	Yield	seed number	SDNB	No
LOC_Os01g45274.3	Chr1	25692716	25705090	Chr1	22339310	35008029	AQBK044	AQBK044-SDSPCENT	TO:0000455	Yield	seed set percent	SDSPCENT	No
LOC_Os01g45274.3	Chr1	25692716	25705090	Chr1	23117968	29184844	AQDR069	AQDR069-GRYLDPPN	TO:0000450	Yield	grain yield per panicle	GRYLDPPN	No
LOC_Os01g45274.3	Chr1	25692716	25705090	Chr1	23117968	29184844	AQDR076	AQDR076-GRYLDPPN	TO:0000450	Yield	grain yield per panicle	GRYLDPPN	No
LOC_Os01g45274.3	Chr1	25692716	25705090	Chr1	2819089	42413852	CQN49	CQN49-SPKNB	TO:0000456	Yield	spikelet number	SPKNB	No
LOC_Os01g45274.3	Chr1	25692716	25705090	Chr1	6736882	39129065	CQN51	CQN51-SPKNB	TO:0000456	Yield	spikelet number	SPKNB	No
LOC_Os01g45274.3	Chr1	25692716	25705090	Chr1	6736882	39129065	CQN43	CQN43-PNWT	TO:0000014	Yield	panicle weight	PNWT	No
LOC_Os01g45274.3	Chr1	25692716	25705090	Chr1	23971321	27335289	AQCE005	AQCE005-SPKNB	TO:0000456	Yield	spikelet number	SPKNB	No
LOC_Os01g45274.3	Chr1	25692716	25705090	Chr1	23117968	27625559	AQCU156	AQCU156-SPKNB	TO:0000456	Yield	spikelet number	SPKNB	No
LOC_Os01g45274.4	Chr1	25692716	25705090	Chr1	20598332	37887562	AQCR001	AQCR001-GRYLD	TO:0000396	Yield	grain yield	GRYLD	No
LOC_Os01g45274.4	Chr1	25692716	25705090	Chr1	23971321	40167060	CQAE15	CQAE15-GRNB	TO:0000445	Yield	grain number	GRNB	No
LOC_Os01g45274.4	Chr1	25692716	25705090	Chr1	23971321	40167060	CQAE19	CQAE19-TGRWT	TO:0000382	Yield	1000-grain weight	TGRWT	No
LOC_Os01g45274.4	Chr1	25692716	25705090	Chr1	23971321	40167060	CQAE20	CQAE20-TGRWT	TO:0000382	Yield	1000-grain weight	TGRWT	No
LOC_Os01g45274.4	Chr1	25692716	25705090	Chr1	23971321	40167060	CQAE24	CQAE24-GRYLDPPL	TO:0000449	Yield	grain yield per plant	GRYLDPPL	No
LOC_Os01g45274.4	Chr1	25692716	25705090	Chr1	24807508	27335289	AQGP080	AQGP080-GRYLD	TO:0000396	Yield	grain yield	GRYLD	No
LOC_Os01g45274.4	Chr1	25692716	25705090	Chr1	5094276	27119848	CQAO10	CQAO10-TSDWT	TO:0000382	Yield	1000-seed weight	TSDWT	No
LOC_Os01g45274.4	Chr1	25692716	25705090	Chr1	22339310	42955596	AQBK040	AQBK040-SDNB	TO:0000445	Yield	seed number	SDNB	No
LOC_Os01g45274.4	Chr1	25692716	25705090	Chr1	22339310	35008029	AQBK044	AQBK044-SDSPCENT	TO:0000455	Yield	seed set percent	SDSPCENT	No
LOC_Os01g45274.4	Chr1	25692716	25705090	Chr1	23117968	29184844	AQDR069	AQDR069-GRYLDPPN	TO:0000450	Yield	grain yield per panicle	GRYLDPPN	No
LOC_Os01g45274.4	Chr1	25692716	25705090	Chr1	23117968	29184844	AQDR076	AQDR076-GRYLDPPN	TO:0000450	Yield	grain yield per panicle	GRYLDPPN	No
LOC_Os01g45274.4	Chr1	25692716	25705090	Chr1	2819089	42413852	CQN49	CQN49-SPKNB	TO:0000456	Yield	spikelet number	SPKNB	No
LOC_Os01g45274.4	Chr1	25692716	25705090	Chr1	6736882	39129065	CQN51	CQN51-SPKNB	TO:0000456	Yield	spikelet number	SPKNB	No
LOC_Os01g45274.4	Chr1	25692716	25705090	Chr1	6736882	39129065	CQN43	CQN43-PNWT	TO:0000014	Yield	panicle weight	PNWT	No
LOC_Os01g45274.4	Chr1	25692716	25705090	Chr1	23971321	27335289	AQCE005	AQCE005-SPKNB	TO:0000456	Yield	spikelet number	SPKNB	No
LOC_Os01g45274.4	Chr1	25692716	25705090	Chr1	23117968	27625559	AQCU156	AQCU156-SPKNB	TO:0000456	Yield	spikelet number	SPKNB	No
LOC_Os01g46169.1	Chr1	26249385	26274184	Chr1	26192044	26884802	CQN50	CQN50-SPKNB	TO:0000456	Yield	spikelet number	SPKNB	Yes
LOC_Os01g46169.1	Chr1	26249385	26274184	Chr1	20598332	37887562	AQCR001	AQCR001-GRYLD	TO:0000396	Yield	grain yield	GRYLD	No
LOC_Os01g46169.1	Chr1	26249385	26274184	Chr1	23971321	40167060	CQAE15	CQAE15-GRNB	TO:0000445	Yield	grain number	GRNB	No
LOC_Os01g46169.1	Chr1	26249385	26274184	Chr1	23971321	40167060	CQAE19	CQAE19-TGRWT	TO:0000382	Yield	1000-grain weight	TGRWT	No
LOC_Os01g46169.1	Chr1	26249385	26274184	Chr1	23971321	40167060	CQAE20	CQAE20-TGRWT	TO:0000382	Yield	1000-grain weight	TGRWT	No
LOC_Os01g46169.1	Chr1	26249385	26274184	Chr1	23971321	40167060	CQAE24	CQAE24-GRYLDPPL	TO:0000449	Yield	grain yield per plant	GRYLDPPL	No
LOC_Os01g46169.1	Chr1	26249385	26274184	Chr1	24807508	27335289	AQGP080	AQGP080-GRYLD	TO:0000396	Yield	grain yield	GRYLD	No
LOC_Os01g46169.1	Chr1	26249385	26274184	Chr1	5094276	27119848	CQAO10	CQAO10-TSDWT	TO:0000382	Yield	1000-seed weight	TSDWT	No
LOC_Os01g46169.1	Chr1	26249385	26274184	Chr1	22339310	42955596	AQBK040	AQBK040-SDNB	TO:0000445	Yield	seed number	SDNB	No
LOC_Os01g46169.1	Chr1	26249385	26274184	Chr1	22339310	35008029	AQBK044	AQBK044-SDSPCENT	TO:0000455	Yield	seed set percent	SDSPCENT	No
LOC_Os01g46169.1	Chr1	26249385	26274184	Chr1	23117968	29184844	AQDR069	AQDR069-GRYLDPPN	TO:0000450	Yield	grain yield per panicle	GRYLDPPN	No
LOC_Os01g46169.1	Chr1	26249385	26274184	Chr1	23117968	29184844	AQDR076	AQDR076-GRYLDPPN	TO:0000450	Yield	grain yield per panicle	GRYLDPPN	No
LOC_Os01g46169.1	Chr1	26249385	26274184	Chr1	2819089	42413852	CQN49	CQN49-SPKNB	TO:0000456	Yield	spikelet number	SPKNB	No
LOC_Os01g46169.1	Chr1	26249385	26274184	Chr1	6736882	39129065	CQN51	CQN51-SPKNB	TO:0000456	Yield	spikelet number	SPKNB	No
LOC_Os01g46169.1	Chr1	26249385	26274184	Chr1	6736882	39129065	CQN43	CQN43-PNWT	TO:0000014	Yield	panicle weight	PNWT	No
LOC_Os01g46169.1	Chr1	26249385	26274184	Chr1	23971321	27335289	AQCE005	AQCE005-SPKNB	TO:0000456	Yield	spikelet number	SPKNB	No
LOC_Os01g46169.1	Chr1	26249385	26274184	Chr1	23117968	27625559	AQCU156	AQCU156-SPKNB	TO:0000456	Yield	spikelet number	SPKNB	No
LOC_Os01g46169.2	Chr1	26249385	26274184	Chr1	26192044	26884802	CQN50	CQN50-SPKNB	TO:0000456	Yield	spikelet number	SPKNB	Yes
LOC_Os01g46169.2	Chr1	26249385	26274184	Chr1	20598332	37887562	AQCR001	AQCR001-GRYLD	TO:0000396	Yield	grain yield	GRYLD	No
LOC_Os01g46169.2	Chr1	26249385	26274184	Chr1	23971321	40167060	CQAE15	CQAE15-GRNB	TO:0000445	Yield	grain number	GRNB	No
LOC_Os01g46169.2	Chr1	26249385	26274184	Chr1	23971321	40167060	CQAE19	CQAE19-TGRWT	TO:0000382	Yield	1000-grain weight	TGRWT	No
LOC_Os01g46169.2	Chr1	26249385	26274184	Chr1	23971321	40167060	CQAE20	CQAE20-TGRWT	TO:0000382	Yield	1000-grain weight	TGRWT	No
LOC_Os01g46169.2	Chr1	26249385	26274184	Chr1	23971321	40167060	CQAE24	CQAE24-GRYLDPPL	TO:0000449	Yield	grain yield per plant	GRYLDPPL	No
LOC_Os01g46169.2	Chr1	26249385	26274184	Chr1	24807508	27335289	AQGP080	AQGP080-GRYLD	TO:0000396	Yield	grain yield	GRYLD	No
LOC_Os01g46169.2	Chr1	26249385	26274184	Chr1	5094276	27119848	CQAO10	CQAO10-TSDWT	TO:0000382	Yield	1000-seed weight	TSDWT	No
LOC_Os01g46169.2	Chr1	26249385	26274184	Chr1	22339310	42955596	AQBK040	AQBK040-SDNB	TO:0000445	Yield	seed number	SDNB	No
LOC_Os01g46169.2	Chr1	26249385	26274184	Chr1	22339310	35008029	AQBK044	AQBK044-SDSPCENT	TO:0000455	Yield	seed set percent	SDSPCENT	No
LOC_Os01g46169.2	Chr1	26249385	26274184	Chr1	23117968	29184844	AQDR069	AQDR069-GRYLDPPN	TO:0000450	Yield	grain yield per panicle	GRYLDPPN	No
LOC_Os01g46169.2	Chr1	26249385	26274184	Chr1	23117968	29184844	AQDR076	AQDR076-GRYLDPPN	TO:0000450	Yield	grain yield per panicle	GRYLDPPN	No
LOC_Os01g46169.2	Chr1	26249385	26274184	Chr1	2819089	42413852	CQN49	CQN49-SPKNB	TO:0000456	Yield	spikelet number	SPKNB	No
LOC_Os01g46169.2	Chr1	26249385	26274184	Chr1	6736882	39129065	CQN51	CQN51-SPKNB	TO:0000456	Yield	spikelet number	SPKNB	No
LOC_Os01g46169.2	Chr1	26249385	26274184	Chr1	6736882	39129065	CQN43	CQN43-PNWT	TO:0000014	Yield	panicle weight	PNWT	No
LOC_Os01g46169.2	Chr1	26249385	26274184	Chr1	23971321	27335289	AQCE005	AQCE005-SPKNB	TO:0000456	Yield	spikelet number	SPKNB	No
LOC_Os01g46169.2	Chr1	26249385	26274184	Chr1	23117968	27625559	AQCU156	AQCU156-SPKNB	TO:0000456	Yield	spikelet number	SPKNB	No
LOC_Os01g46169.3	Chr1	26249385	26274184	Chr1	26192044	26884802	CQN50	CQN50-SPKNB	TO:0000456	Yield	spikelet number	SPKNB	Yes
LOC_Os01g46169.3	Chr1	26249385	26274184	Chr1	20598332	37887562	AQCR001	AQCR001-GRYLD	TO:0000396	Yield	grain yield	GRYLD	No
LOC_Os01g46169.3	Chr1	26249385	26274184	Chr1	23971321	40167060	CQAE15	CQAE15-GRNB	TO:0000445	Yield	grain number	GRNB	No
LOC_Os01g46169.3	Chr1	26249385	26274184	Chr1	23971321	40167060	CQAE19	CQAE19-TGRWT	TO:0000382	Yield	1000-grain weight	TGRWT	No
LOC_Os01g46169.3	Chr1	26249385	26274184	Chr1	23971321	40167060	CQAE20	CQAE20-TGRWT	TO:0000382	Yield	1000-grain weight	TGRWT	No
LOC_Os01g46169.3	Chr1	26249385	26274184	Chr1	23971321	40167060	CQAE24	CQAE24-GRYLDPPL	TO:0000449	Yield	grain yield per plant	GRYLDPPL	No
LOC_Os01g46169.3	Chr1	26249385	26274184	Chr1	24807508	27335289	AQGP080	AQGP080-GRYLD	TO:0000396	Yield	grain yield	GRYLD	No
LOC_Os01g46169.3	Chr1	26249385	26274184	Chr1	5094276	27119848	CQAO10	CQAO10-TSDWT	TO:0000382	Yield	1000-seed weight	TSDWT	No
LOC_Os01g46169.3	Chr1	26249385	26274184	Chr1	22339310	42955596	AQBK040	AQBK040-SDNB	TO:0000445	Yield	seed number	SDNB	No
LOC_Os01g46169.3	Chr1	26249385	26274184	Chr1	22339310	35008029	AQBK044	AQBK044-SDSPCENT	TO:0000455	Yield	seed set percent	SDSPCENT	No
LOC_Os01g46169.3	Chr1	26249385	26274184	Chr1	23117968	29184844	AQDR069	AQDR069-GRYLDPPN	TO:0000450	Yield	grain yield per panicle	GRYLDPPN	No
LOC_Os01g46169.3	Chr1	26249385	26274184	Chr1	23117968	29184844	AQDR076	AQDR076-GRYLDPPN	TO:0000450	Yield	grain yield per panicle	GRYLDPPN	No
LOC_Os01g46169.3	Chr1	26249385	26274184	Chr1	2819089	42413852	CQN49	CQN49-SPKNB	TO:0000456	Yield	spikelet number	SPKNB	No
LOC_Os01g46169.3	Chr1	26249385	26274184	Chr1	6736882	39129065	CQN51	CQN51-SPKNB	TO:0000456	Yield	spikelet number	SPKNB	No
LOC_Os01g46169.3	Chr1	26249385	26274184	Chr1	6736882	39129065	CQN43	CQN43-PNWT	TO:0000014	Yield	panicle weight	PNWT	No
LOC_Os01g46169.3	Chr1	26249385	26274184	Chr1	23971321	27335289	AQCE005	AQCE005-SPKNB	TO:0000456	Yield	spikelet number	SPKNB	No
LOC_Os01g46169.3	Chr1	26249385	26274184	Chr1	23117968	27625559	AQCU156	AQCU156-SPKNB	TO:0000456	Yield	spikelet number	SPKNB	No
LOC_Os01g47070.1	Chr1	26885483	26886754	Chr1	20598332	37887562	AQCR001	AQCR001-GRYLD	TO:0000396	Yield	grain yield	GRYLD	No
LOC_Os01g47070.1	Chr1	26885483	26886754	Chr1	23971321	40167060	CQAE15	CQAE15-GRNB	TO:0000445	Yield	grain number	GRNB	No
LOC_Os01g47070.1	Chr1	26885483	26886754	Chr1	23971321	40167060	CQAE19	CQAE19-TGRWT	TO:0000382	Yield	1000-grain weight	TGRWT	No
LOC_Os01g47070.1	Chr1	26885483	26886754	Chr1	23971321	40167060	CQAE20	CQAE20-TGRWT	TO:0000382	Yield	1000-grain weight	TGRWT	No
LOC_Os01g47070.1	Chr1	26885483	26886754	Chr1	23971321	40167060	CQAE24	CQAE24-GRYLDPPL	TO:0000449	Yield	grain yield per plant	GRYLDPPL	No
LOC_Os01g47070.1	Chr1	26885483	26886754	Chr1	24807508	27335289	AQGP080	AQGP080-GRYLD	TO:0000396	Yield	grain yield	GRYLD	No
LOC_Os01g47070.1	Chr1	26885483	26886754	Chr1	5094276	27119848	CQAO10	CQAO10-TSDWT	TO:0000382	Yield	1000-seed weight	TSDWT	No
LOC_Os01g47070.1	Chr1	26885483	26886754	Chr1	22339310	42955596	AQBK040	AQBK040-SDNB	TO:0000445	Yield	seed number	SDNB	No
LOC_Os01g47070.1	Chr1	26885483	26886754	Chr1	22339310	35008029	AQBK044	AQBK044-SDSPCENT	TO:0000455	Yield	seed set percent	SDSPCENT	No
LOC_Os01g47070.1	Chr1	26885483	26886754	Chr1	23117968	29184844	AQDR069	AQDR069-GRYLDPPN	TO:0000450	Yield	grain yield per panicle	GRYLDPPN	No
LOC_Os01g47070.1	Chr1	26885483	26886754	Chr1	23117968	29184844	AQDR076	AQDR076-GRYLDPPN	TO:0000450	Yield	grain yield per panicle	GRYLDPPN	No
LOC_Os01g47070.1	Chr1	26885483	26886754	Chr1	2819089	42413852	CQN49	CQN49-SPKNB	TO:0000456	Yield	spikelet number	SPKNB	No
LOC_Os01g47070.1	Chr1	26885483	26886754	Chr1	6736882	39129065	CQN51	CQN51-SPKNB	TO:0000456	Yield	spikelet number	SPKNB	No
LOC_Os01g47070.1	Chr1	26885483	26886754	Chr1	6736882	39129065	CQN43	CQN43-PNWT	TO:0000014	Yield	panicle weight	PNWT	No
LOC_Os01g47070.1	Chr1	26885483	26886754	Chr1	23971321	27335289	AQCE005	AQCE005-SPKNB	TO:0000456	Yield	spikelet number	SPKNB	No
LOC_Os01g47070.1	Chr1	26885483	26886754	Chr1	23117968	27625559	AQCU156	AQCU156-SPKNB	TO:0000456	Yield	spikelet number	SPKNB	No
LOC_Os01g50100.1	Chr1	28786108	28793300	Chr1	28330412	30066027	AQAG024	AQAG024-GRNB	TO:0000445	Yield	grain number	GRNB	No
LOC_Os01g50100.1	Chr1	28786108	28793300	Chr1	28330412	30066027	AQQ004	AQQ004-GRYLD	TO:0000396	Yield	grain yield	GRYLD	No
LOC_Os01g50100.1	Chr1	28786108	28793300	Chr1	28330412	30066027	AQGI133	AQGI133-BIOMYLD	TO:0000327	Yield	biomass yield	BIOMYLD	No
LOC_Os01g50100.1	Chr1	28786108	28793300	Chr1	28330412	30066027	AQGI218	AQGI218-TBIOMYLD	TO:0000457	Yield	total biomass yield	TBIOMYLD	No
LOC_Os01g50100.1	Chr1	28786108	28793300	Chr1	28330412	30066027	AQCQ002	AQCQ002-GRYLDPPL	TO:0000449	Yield	grain yield per plant	GRYLDPPL	No
LOC_Os01g50100.1	Chr1	28786108	28793300	Chr1	27335176	33053654	AQED035	AQED035-SDSPCENT	TO:0000455	Yield	seed set percent	SDSPCENT	No
LOC_Os01g50100.1	Chr1	28786108	28793300	Chr1	27625475	29184844	AQCU152	AQCU152-SPKNB	TO:0000456	Yield	spikelet number	SPKNB	No
LOC_Os01g50100.1	Chr1	28786108	28793300	Chr1	27625475	29184844	AQCU154	AQCU154-SPKNB	TO:0000456	Yield	spikelet number	SPKNB	No
LOC_Os01g50100.1	Chr1	28786108	28793300	Chr1	27625475	29184844	AQFW241	AQFW241-SPKNB	TO:0000456	Yield	spikelet number	SPKNB	No
LOC_Os01g50100.1	Chr1	28786108	28793300	Chr1	27049959	31849256	CQAS8	CQAS8-SDNB	TO:0000445	Yield	seed number	SDNB	No
LOC_Os01g50100.1	Chr1	28786108	28793300	Chr1	27049959	31849256	CQAS12	CQAS12-SDNB	TO:0000445	Yield	seed number	SDNB	No
LOC_Os01g50100.1	Chr1	28786108	28793300	Chr1	27049959	31849256	CQAS11	CQAS11-SPKNB	TO:0000456	Yield	spikelet number	SPKNB	No
LOC_Os01g50100.1	Chr1	28786108	28793300	Chr1	27049959	31849256	CQAS10	CQAS10-TSDWT	TO:0000382	Yield	1000-seed weight	TSDWT	No
LOC_Os01g50100.1	Chr1	28786108	28793300	Chr1	20598332	37887562	AQCR001	AQCR001-GRYLD	TO:0000396	Yield	grain yield	GRYLD	No
LOC_Os01g50100.1	Chr1	28786108	28793300	Chr1	23971321	40167060	CQAE15	CQAE15-GRNB	TO:0000445	Yield	grain number	GRNB	No
LOC_Os01g50100.1	Chr1	28786108	28793300	Chr1	23971321	40167060	CQAE19	CQAE19-TGRWT	TO:0000382	Yield	1000-grain weight	TGRWT	No
LOC_Os01g50100.1	Chr1	28786108	28793300	Chr1	23971321	40167060	CQAE20	CQAE20-TGRWT	TO:0000382	Yield	1000-grain weight	TGRWT	No
LOC_Os01g50100.1	Chr1	28786108	28793300	Chr1	23971321	40167060	CQAE24	CQAE24-GRYLDPPL	TO:0000449	Yield	grain yield per plant	GRYLDPPL	No
LOC_Os01g50100.1	Chr1	28786108	28793300	Chr1	22339310	42955596	AQBK040	AQBK040-SDNB	TO:0000445	Yield	seed number	SDNB	No
LOC_Os01g50100.1	Chr1	28786108	28793300	Chr1	22339310	35008029	AQBK044	AQBK044-SDSPCENT	TO:0000455	Yield	seed set percent	SDSPCENT	No
LOC_Os01g50100.1	Chr1	28786108	28793300	Chr1	23117968	29184844	AQDR069	AQDR069-GRYLDPPN	TO:0000450	Yield	grain yield per panicle	GRYLDPPN	No
LOC_Os01g50100.1	Chr1	28786108	28793300	Chr1	23117968	29184844	AQDR076	AQDR076-GRYLDPPN	TO:0000450	Yield	grain yield per panicle	GRYLDPPN	No
LOC_Os01g50100.1	Chr1	28786108	28793300	Chr1	2819089	42413852	CQN49	CQN49-SPKNB	TO:0000456	Yield	spikelet number	SPKNB	No
LOC_Os01g50100.1	Chr1	28786108	28793300	Chr1	6736882	39129065	CQN51	CQN51-SPKNB	TO:0000456	Yield	spikelet number	SPKNB	No
LOC_Os01g50100.1	Chr1	28786108	28793300	Chr1	6736882	39129065	CQN43	CQN43-PNWT	TO:0000014	Yield	panicle weight	PNWT	No
LOC_Os01g50100.1	Chr1	28786108	28793300	Chr1	28610781	38281563	CQAR5	CQAR5-SPKNB	TO:0000456	Yield	spikelet number	SPKNB	No
LOC_Os01g53800.1	Chr1	30922768	30927426	Chr1	30065560	31047458	AQGI253	AQGI253-TBIOMYLD	TO:0000457	Yield	total biomass yield	TBIOMYLD	No
LOC_Os01g53800.1	Chr1	30922768	30927426	Chr1	29184260	32507684	AQDQ006	AQDQ006-SDWT	TO:0000181	Yield	seed weight	SDWT	No
LOC_Os01g53800.1	Chr1	30922768	30927426	Chr1	27335176	33053654	AQED035	AQED035-SDSPCENT	TO:0000455	Yield	seed set percent	SDSPCENT	No
LOC_Os01g53800.1	Chr1	30922768	30927426	Chr1	27049959	31849256	CQAS8	CQAS8-SDNB	TO:0000445	Yield	seed number	SDNB	No
LOC_Os01g53800.1	Chr1	30922768	30927426	Chr1	27049959	31849256	CQAS12	CQAS12-SDNB	TO:0000445	Yield	seed number	SDNB	No
LOC_Os01g53800.1	Chr1	30922768	30927426	Chr1	27049959	31849256	CQAS11	CQAS11-SPKNB	TO:0000456	Yield	spikelet number	SPKNB	No
LOC_Os01g53800.1	Chr1	30922768	30927426	Chr1	27049959	31849256	CQAS10	CQAS10-TSDWT	TO:0000382	Yield	1000-seed weight	TSDWT	No
LOC_Os01g53800.1	Chr1	30922768	30927426	Chr1	20598332	37887562	AQCR001	AQCR001-GRYLD	TO:0000396	Yield	grain yield	GRYLD	No
LOC_Os01g53800.1	Chr1	30922768	30927426	Chr1	23971321	40167060	CQAE15	CQAE15-GRNB	TO:0000445	Yield	grain number	GRNB	No
LOC_Os01g53800.1	Chr1	30922768	30927426	Chr1	23971321	40167060	CQAE19	CQAE19-TGRWT	TO:0000382	Yield	1000-grain weight	TGRWT	No
LOC_Os01g53800.1	Chr1	30922768	30927426	Chr1	23971321	40167060	CQAE20	CQAE20-TGRWT	TO:0000382	Yield	1000-grain weight	TGRWT	No
LOC_Os01g53800.1	Chr1	30922768	30927426	Chr1	23971321	40167060	CQAE24	CQAE24-GRYLDPPL	TO:0000449	Yield	grain yield per plant	GRYLDPPL	No
LOC_Os01g53800.1	Chr1	30922768	30927426	Chr1	22339310	42955596	AQBK040	AQBK040-SDNB	TO:0000445	Yield	seed number	SDNB	No
LOC_Os01g53800.1	Chr1	30922768	30927426	Chr1	22339310	35008029	AQBK044	AQBK044-SDSPCENT	TO:0000455	Yield	seed set percent	SDSPCENT	No
LOC_Os01g53800.1	Chr1	30922768	30927426	Chr1	2819089	42413852	CQN49	CQN49-SPKNB	TO:0000456	Yield	spikelet number	SPKNB	No
LOC_Os01g53800.1	Chr1	30922768	30927426	Chr1	6736882	39129065	CQN51	CQN51-SPKNB	TO:0000456	Yield	spikelet number	SPKNB	No
LOC_Os01g53800.1	Chr1	30922768	30927426	Chr1	6736882	39129065	CQN43	CQN43-PNWT	TO:0000014	Yield	panicle weight	PNWT	No
LOC_Os01g53800.1	Chr1	30922768	30927426	Chr1	30065560	38281563	CQAR4	CQAR4-SDNB	TO:0000445	Yield	seed number	SDNB	No
LOC_Os01g53800.1	Chr1	30922768	30927426	Chr1	30065560	38281563	CQAR2	CQAR2-SPKNB	TO:0000456	Yield	spikelet number	SPKNB	No
LOC_Os01g53800.1	Chr1	30922768	30927426	Chr1	28610781	38281563	CQAR5	CQAR5-SPKNB	TO:0000456	Yield	spikelet number	SPKNB	No
LOC_Os01g54424.1	Chr1	31313395	31317560	Chr1	29184260	32507684	AQDQ006	AQDQ006-SDWT	TO:0000181	Yield	seed weight	SDWT	No
LOC_Os01g54424.1	Chr1	31313395	31317560	Chr1	27335176	33053654	AQED035	AQED035-SDSPCENT	TO:0000455	Yield	seed set percent	SDSPCENT	No
LOC_Os01g54424.1	Chr1	31313395	31317560	Chr1	27049959	31849256	CQAS8	CQAS8-SDNB	TO:0000445	Yield	seed number	SDNB	No
LOC_Os01g54424.1	Chr1	31313395	31317560	Chr1	27049959	31849256	CQAS12	CQAS12-SDNB	TO:0000445	Yield	seed number	SDNB	No
LOC_Os01g54424.1	Chr1	31313395	31317560	Chr1	27049959	31849256	CQAS11	CQAS11-SPKNB	TO:0000456	Yield	spikelet number	SPKNB	No
LOC_Os01g54424.1	Chr1	31313395	31317560	Chr1	27049959	31849256	CQAS10	CQAS10-TSDWT	TO:0000382	Yield	1000-seed weight	TSDWT	No
LOC_Os01g54424.1	Chr1	31313395	31317560	Chr1	20598332	37887562	AQCR001	AQCR001-GRYLD	TO:0000396	Yield	grain yield	GRYLD	No
LOC_Os01g54424.1	Chr1	31313395	31317560	Chr1	23971321	40167060	CQAE15	CQAE15-GRNB	TO:0000445	Yield	grain number	GRNB	No
LOC_Os01g54424.1	Chr1	31313395	31317560	Chr1	23971321	40167060	CQAE19	CQAE19-TGRWT	TO:0000382	Yield	1000-grain weight	TGRWT	No
LOC_Os01g54424.1	Chr1	31313395	31317560	Chr1	23971321	40167060	CQAE20	CQAE20-TGRWT	TO:0000382	Yield	1000-grain weight	TGRWT	No
LOC_Os01g54424.1	Chr1	31313395	31317560	Chr1	23971321	40167060	CQAE24	CQAE24-GRYLDPPL	TO:0000449	Yield	grain yield per plant	GRYLDPPL	No
LOC_Os01g54424.1	Chr1	31313395	31317560	Chr1	22339310	42955596	AQBK040	AQBK040-SDNB	TO:0000445	Yield	seed number	SDNB	No
LOC_Os01g54424.1	Chr1	31313395	31317560	Chr1	22339310	35008029	AQBK044	AQBK044-SDSPCENT	TO:0000455	Yield	seed set percent	SDSPCENT	No
LOC_Os01g54424.1	Chr1	31313395	31317560	Chr1	2819089	42413852	CQN49	CQN49-SPKNB	TO:0000456	Yield	spikelet number	SPKNB	No
LOC_Os01g54424.1	Chr1	31313395	31317560	Chr1	6736882	39129065	CQN51	CQN51-SPKNB	TO:0000456	Yield	spikelet number	SPKNB	No
LOC_Os01g54424.1	Chr1	31313395	31317560	Chr1	6736882	39129065	CQN43	CQN43-PNWT	TO:0000014	Yield	panicle weight	PNWT	No
LOC_Os01g54424.1	Chr1	31313395	31317560	Chr1	30065560	38281563	CQAR4	CQAR4-SDNB	TO:0000445	Yield	seed number	SDNB	No
LOC_Os01g54424.1	Chr1	31313395	31317560	Chr1	30065560	38281563	CQAR2	CQAR2-SPKNB	TO:0000456	Yield	spikelet number	SPKNB	No
LOC_Os01g54424.1	Chr1	31313395	31317560	Chr1	28610781	38281563	CQAR5	CQAR5-SPKNB	TO:0000456	Yield	spikelet number	SPKNB	No
LOC_Os01g55410.1	Chr1	31919493	31922406	Chr1	29184260	32507684	AQDQ006	AQDQ006-SDWT	TO:0000181	Yield	seed weight	SDWT	No
LOC_Os01g55410.1	Chr1	31919493	31922406	Chr1	27335176	33053654	AQED035	AQED035-SDSPCENT	TO:0000455	Yield	seed set percent	SDSPCENT	No
LOC_Os01g55410.1	Chr1	31919493	31922406	Chr1	20598332	37887562	AQCR001	AQCR001-GRYLD	TO:0000396	Yield	grain yield	GRYLD	No
LOC_Os01g55410.1	Chr1	31919493	31922406	Chr1	23971321	40167060	CQAE15	CQAE15-GRNB	TO:0000445	Yield	grain number	GRNB	No
LOC_Os01g55410.1	Chr1	31919493	31922406	Chr1	23971321	40167060	CQAE19	CQAE19-TGRWT	TO:0000382	Yield	1000-grain weight	TGRWT	No
LOC_Os01g55410.1	Chr1	31919493	31922406	Chr1	23971321	40167060	CQAE20	CQAE20-TGRWT	TO:0000382	Yield	1000-grain weight	TGRWT	No
LOC_Os01g55410.1	Chr1	31919493	31922406	Chr1	23971321	40167060	CQAE24	CQAE24-GRYLDPPL	TO:0000449	Yield	grain yield per plant	GRYLDPPL	No
LOC_Os01g55410.1	Chr1	31919493	31922406	Chr1	22339310	42955596	AQBK040	AQBK040-SDNB	TO:0000445	Yield	seed number	SDNB	No
LOC_Os01g55410.1	Chr1	31919493	31922406	Chr1	22339310	35008029	AQBK044	AQBK044-SDSPCENT	TO:0000455	Yield	seed set percent	SDSPCENT	No
LOC_Os01g55410.1	Chr1	31919493	31922406	Chr1	2819089	42413852	CQN49	CQN49-SPKNB	TO:0000456	Yield	spikelet number	SPKNB	No
LOC_Os01g55410.1	Chr1	31919493	31922406	Chr1	6736882	39129065	CQN51	CQN51-SPKNB	TO:0000456	Yield	spikelet number	SPKNB	No
LOC_Os01g55410.1	Chr1	31919493	31922406	Chr1	6736882	39129065	CQN43	CQN43-PNWT	TO:0000014	Yield	panicle weight	PNWT	No
LOC_Os01g55410.1	Chr1	31919493	31922406	Chr1	30065560	38281563	CQAR4	CQAR4-SDNB	TO:0000445	Yield	seed number	SDNB	No
LOC_Os01g55410.1	Chr1	31919493	31922406	Chr1	30065560	38281563	CQAR2	CQAR2-SPKNB	TO:0000456	Yield	spikelet number	SPKNB	No
LOC_Os01g55410.1	Chr1	31919493	31922406	Chr1	28610781	38281563	CQAR5	CQAR5-SPKNB	TO:0000456	Yield	spikelet number	SPKNB	No
LOC_Os01g55690.1	Chr1	32072448	32082488	Chr1	29184260	32507684	AQDQ006	AQDQ006-SDWT	TO:0000181	Yield	seed weight	SDWT	No
LOC_Os01g55690.1	Chr1	32072448	32082488	Chr1	27335176	33053654	AQED035	AQED035-SDSPCENT	TO:0000455	Yield	seed set percent	SDSPCENT	No
LOC_Os01g55690.1	Chr1	32072448	32082488	Chr1	20598332	37887562	AQCR001	AQCR001-GRYLD	TO:0000396	Yield	grain yield	GRYLD	No
LOC_Os01g55690.1	Chr1	32072448	32082488	Chr1	23971321	40167060	CQAE15	CQAE15-GRNB	TO:0000445	Yield	grain number	GRNB	No
LOC_Os01g55690.1	Chr1	32072448	32082488	Chr1	23971321	40167060	CQAE19	CQAE19-TGRWT	TO:0000382	Yield	1000-grain weight	TGRWT	No
LOC_Os01g55690.1	Chr1	32072448	32082488	Chr1	23971321	40167060	CQAE20	CQAE20-TGRWT	TO:0000382	Yield	1000-grain weight	TGRWT	No
LOC_Os01g55690.1	Chr1	32072448	32082488	Chr1	23971321	40167060	CQAE24	CQAE24-GRYLDPPL	TO:0000449	Yield	grain yield per plant	GRYLDPPL	No
LOC_Os01g55690.1	Chr1	32072448	32082488	Chr1	22339310	42955596	AQBK040	AQBK040-SDNB	TO:0000445	Yield	seed number	SDNB	No
LOC_Os01g55690.1	Chr1	32072448	32082488	Chr1	22339310	35008029	AQBK044	AQBK044-SDSPCENT	TO:0000455	Yield	seed set percent	SDSPCENT	No
LOC_Os01g55690.1	Chr1	32072448	32082488	Chr1	2819089	42413852	CQN49	CQN49-SPKNB	TO:0000456	Yield	spikelet number	SPKNB	No
LOC_Os01g55690.1	Chr1	32072448	32082488	Chr1	6736882	39129065	CQN51	CQN51-SPKNB	TO:0000456	Yield	spikelet number	SPKNB	No
LOC_Os01g55690.1	Chr1	32072448	32082488	Chr1	6736882	39129065	CQN43	CQN43-PNWT	TO:0000014	Yield	panicle weight	PNWT	No
LOC_Os01g55690.1	Chr1	32072448	32082488	Chr1	30065560	38281563	CQAR4	CQAR4-SDNB	TO:0000445	Yield	seed number	SDNB	No
LOC_Os01g55690.1	Chr1	32072448	32082488	Chr1	30065560	38281563	CQAR2	CQAR2-SPKNB	TO:0000456	Yield	spikelet number	SPKNB	No
LOC_Os01g55690.1	Chr1	32072448	32082488	Chr1	28610781	38281563	CQAR5	CQAR5-SPKNB	TO:0000456	Yield	spikelet number	SPKNB	No
LOC_Os01g58550.1	Chr1	33837387	33841176	Chr1	33053493	40065325	AQGI118	AQGI118-BIOMYLD	TO:0000327	Yield	biomass yield	BIOMYLD	No
LOC_Os01g58550.1	Chr1	33837387	33841176	Chr1	33053493	40065325	AQAI026	AQAI026-LFARSPKNBRO	TO:0000452	Yield	leaf area to spikelet number ratio	LFARSPKNBRO	No
LOC_Os01g58550.1	Chr1	33837387	33841176	Chr1	20598332	37887562	AQCR001	AQCR001-GRYLD	TO:0000396	Yield	grain yield	GRYLD	No
LOC_Os01g58550.1	Chr1	33837387	33841176	Chr1	23971321	40167060	CQAE15	CQAE15-GRNB	TO:0000445	Yield	grain number	GRNB	No
LOC_Os01g58550.1	Chr1	33837387	33841176	Chr1	32310761	40700598	AQJ004	AQJ004-PNNB	TO:0000152	Yield	panicle number	PNNB	No
LOC_Os01g58550.1	Chr1	33837387	33841176	Chr1	23971321	40167060	CQAE19	CQAE19-TGRWT	TO:0000382	Yield	1000-grain weight	TGRWT	No
LOC_Os01g58550.1	Chr1	33837387	33841176	Chr1	23971321	40167060	CQAE20	CQAE20-TGRWT	TO:0000382	Yield	1000-grain weight	TGRWT	No
LOC_Os01g58550.1	Chr1	33837387	33841176	Chr1	23971321	40167060	CQAE24	CQAE24-GRYLDPPL	TO:0000449	Yield	grain yield per plant	GRYLDPPL	No
LOC_Os01g58550.1	Chr1	33837387	33841176	Chr1	32310761	34902537	AQDQ001	AQDQ001-PNNB	TO:0000152	Yield	panicle number	PNNB	No
LOC_Os01g58550.1	Chr1	33837387	33841176	Chr1	32507191	34902537	CQAO6	CQAO6-SDNB	TO:0000445	Yield	seed number	SDNB	No
LOC_Os01g58550.1	Chr1	33837387	33841176	Chr1	32507191	34902537	CQAO1	CQAO1-SDWT	TO:0000181	Yield	seed weight	SDWT	No
LOC_Os01g58550.1	Chr1	33837387	33841176	Chr1	32507191	34902537	AQDQ004	AQDQ004-SPKNB	TO:0000456	Yield	spikelet number	SPKNB	No
LOC_Os01g58550.1	Chr1	33837387	33841176	Chr1	32310761	34902537	AQDQ002	AQDQ002-FGRNB	TO:0000447	Yield	filled grain number	FGRNB	No
LOC_Os01g58550.1	Chr1	33837387	33841176	Chr1	32310761	34902537	AQDQ003	AQDQ003-FGRNB	TO:0000447	Yield	filled grain number	FGRNB	No
LOC_Os01g58550.1	Chr1	33837387	33841176	Chr1	32310761	34902537	AQDQ007	AQDQ007-GRYLDPPL	TO:0000449	Yield	grain yield per plant	GRYLDPPL	No
LOC_Os01g58550.1	Chr1	33837387	33841176	Chr1	22339310	42955596	AQBK040	AQBK040-SDNB	TO:0000445	Yield	seed number	SDNB	No
LOC_Os01g58550.1	Chr1	33837387	33841176	Chr1	22339310	35008029	AQBK044	AQBK044-SDSPCENT	TO:0000455	Yield	seed set percent	SDSPCENT	No
LOC_Os01g58550.1	Chr1	33837387	33841176	Chr1	32147123	37777336	AQCF026	AQCF026-GRYLD	TO:0000396	Yield	grain yield	GRYLD	No
LOC_Os01g58550.1	Chr1	33837387	33841176	Chr1	32987234	35196681	AQFJ060	AQFJ060-GRYLDPPL	TO:0000449	Yield	grain yield per plant	GRYLDPPL	No
LOC_Os01g58550.1	Chr1	33837387	33841176	Chr1	2819089	42413852	CQN49	CQN49-SPKNB	TO:0000456	Yield	spikelet number	SPKNB	No
LOC_Os01g58550.1	Chr1	33837387	33841176	Chr1	6736882	39129065	CQN51	CQN51-SPKNB	TO:0000456	Yield	spikelet number	SPKNB	No
LOC_Os01g58550.1	Chr1	33837387	33841176	Chr1	6736882	39129065	CQN43	CQN43-PNWT	TO:0000014	Yield	panicle weight	PNWT	No
LOC_Os01g58550.1	Chr1	33837387	33841176	Chr1	32507191	34902537	CQAO15	CQAO15-SDWT	TO:0000181	Yield	seed weight	SDWT	No
LOC_Os01g58550.1	Chr1	33837387	33841176	Chr1	33053493	37713775	AQO001	AQO001-BIOMYLD	TO:0000327	Yield	biomass yield	BIOMYLD	No
LOC_Os01g58550.1	Chr1	33837387	33841176	Chr1	30065560	38281563	CQAR4	CQAR4-SDNB	TO:0000445	Yield	seed number	SDNB	No
LOC_Os01g58550.1	Chr1	33837387	33841176	Chr1	30065560	38281563	CQAR2	CQAR2-SPKNB	TO:0000456	Yield	spikelet number	SPKNB	No
LOC_Os01g58550.1	Chr1	33837387	33841176	Chr1	28610781	38281563	CQAR5	CQAR5-SPKNB	TO:0000456	Yield	spikelet number	SPKNB	No
LOC_Os01g58550.2	Chr1	33837387	33841176	Chr1	33053493	40065325	AQGI118	AQGI118-BIOMYLD	TO:0000327	Yield	biomass yield	BIOMYLD	No
LOC_Os01g58550.2	Chr1	33837387	33841176	Chr1	33053493	40065325	AQAI026	AQAI026-LFARSPKNBRO	TO:0000452	Yield	leaf area to spikelet number ratio	LFARSPKNBRO	No
LOC_Os01g58550.2	Chr1	33837387	33841176	Chr1	20598332	37887562	AQCR001	AQCR001-GRYLD	TO:0000396	Yield	grain yield	GRYLD	No
LOC_Os01g58550.2	Chr1	33837387	33841176	Chr1	23971321	40167060	CQAE15	CQAE15-GRNB	TO:0000445	Yield	grain number	GRNB	No
LOC_Os01g58550.2	Chr1	33837387	33841176	Chr1	32310761	40700598	AQJ004	AQJ004-PNNB	TO:0000152	Yield	panicle number	PNNB	No
LOC_Os01g58550.2	Chr1	33837387	33841176	Chr1	23971321	40167060	CQAE19	CQAE19-TGRWT	TO:0000382	Yield	1000-grain weight	TGRWT	No
LOC_Os01g58550.2	Chr1	33837387	33841176	Chr1	23971321	40167060	CQAE20	CQAE20-TGRWT	TO:0000382	Yield	1000-grain weight	TGRWT	No
LOC_Os01g58550.2	Chr1	33837387	33841176	Chr1	23971321	40167060	CQAE24	CQAE24-GRYLDPPL	TO:0000449	Yield	grain yield per plant	GRYLDPPL	No
LOC_Os01g58550.2	Chr1	33837387	33841176	Chr1	32310761	34902537	AQDQ001	AQDQ001-PNNB	TO:0000152	Yield	panicle number	PNNB	No
LOC_Os01g58550.2	Chr1	33837387	33841176	Chr1	32507191	34902537	CQAO6	CQAO6-SDNB	TO:0000445	Yield	seed number	SDNB	No
LOC_Os01g58550.2	Chr1	33837387	33841176	Chr1	32507191	34902537	CQAO1	CQAO1-SDWT	TO:0000181	Yield	seed weight	SDWT	No
LOC_Os01g58550.2	Chr1	33837387	33841176	Chr1	32507191	34902537	AQDQ004	AQDQ004-SPKNB	TO:0000456	Yield	spikelet number	SPKNB	No
LOC_Os01g58550.2	Chr1	33837387	33841176	Chr1	32310761	34902537	AQDQ002	AQDQ002-FGRNB	TO:0000447	Yield	filled grain number	FGRNB	No
LOC_Os01g58550.2	Chr1	33837387	33841176	Chr1	32310761	34902537	AQDQ003	AQDQ003-FGRNB	TO:0000447	Yield	filled grain number	FGRNB	No
LOC_Os01g58550.2	Chr1	33837387	33841176	Chr1	32310761	34902537	AQDQ007	AQDQ007-GRYLDPPL	TO:0000449	Yield	grain yield per plant	GRYLDPPL	No
LOC_Os01g58550.2	Chr1	33837387	33841176	Chr1	22339310	42955596	AQBK040	AQBK040-SDNB	TO:0000445	Yield	seed number	SDNB	No
LOC_Os01g58550.2	Chr1	33837387	33841176	Chr1	22339310	35008029	AQBK044	AQBK044-SDSPCENT	TO:0000455	Yield	seed set percent	SDSPCENT	No
LOC_Os01g58550.2	Chr1	33837387	33841176	Chr1	32147123	37777336	AQCF026	AQCF026-GRYLD	TO:0000396	Yield	grain yield	GRYLD	No
LOC_Os01g58550.2	Chr1	33837387	33841176	Chr1	32987234	35196681	AQFJ060	AQFJ060-GRYLDPPL	TO:0000449	Yield	grain yield per plant	GRYLDPPL	No
LOC_Os01g58550.2	Chr1	33837387	33841176	Chr1	2819089	42413852	CQN49	CQN49-SPKNB	TO:0000456	Yield	spikelet number	SPKNB	No
LOC_Os01g58550.2	Chr1	33837387	33841176	Chr1	6736882	39129065	CQN51	CQN51-SPKNB	TO:0000456	Yield	spikelet number	SPKNB	No
LOC_Os01g58550.2	Chr1	33837387	33841176	Chr1	6736882	39129065	CQN43	CQN43-PNWT	TO:0000014	Yield	panicle weight	PNWT	No
LOC_Os01g58550.2	Chr1	33837387	33841176	Chr1	32507191	34902537	CQAO15	CQAO15-SDWT	TO:0000181	Yield	seed weight	SDWT	No
LOC_Os01g58550.2	Chr1	33837387	33841176	Chr1	33053493	37713775	AQO001	AQO001-BIOMYLD	TO:0000327	Yield	biomass yield	BIOMYLD	No
LOC_Os01g58550.2	Chr1	33837387	33841176	Chr1	30065560	38281563	CQAR4	CQAR4-SDNB	TO:0000445	Yield	seed number	SDNB	No
LOC_Os01g58550.2	Chr1	33837387	33841176	Chr1	30065560	38281563	CQAR2	CQAR2-SPKNB	TO:0000456	Yield	spikelet number	SPKNB	No
LOC_Os01g58550.2	Chr1	33837387	33841176	Chr1	28610781	38281563	CQAR5	CQAR5-SPKNB	TO:0000456	Yield	spikelet number	SPKNB	No
LOC_Os01g59420.1	Chr1	34364096	34367572	Chr1	34032918	40700598	AQG009	AQG009-PNNB	TO:0000152	Yield	panicle number	PNNB	No
LOC_Os01g59420.1	Chr1	34364096	34367572	Chr1	34032918	41541798	AQJ011	AQJ011-GRYLD	TO:0000396	Yield	grain yield	GRYLD	No
LOC_Os01g59420.1	Chr1	34364096	34367572	Chr1	34032918	34940769	AQGP026	AQGP026-TSDWT	TO:0000382	Yield	1000-seed weight	TSDWT	No
LOC_Os01g59420.1	Chr1	34364096	34367572	Chr1	34032918	40700598	AQG017	AQG017-BIOMYLD	TO:0000327	Yield	biomass yield	BIOMYLD	No
LOC_Os01g59420.1	Chr1	34364096	34367572	Chr1	33053493	40065325	AQGI118	AQGI118-BIOMYLD	TO:0000327	Yield	biomass yield	BIOMYLD	No
LOC_Os01g59420.1	Chr1	34364096	34367572	Chr1	33053493	40065325	AQAI026	AQAI026-LFARSPKNBRO	TO:0000452	Yield	leaf area to spikelet number ratio	LFARSPKNBRO	No
LOC_Os01g59420.1	Chr1	34364096	34367572	Chr1	20598332	37887562	AQCR001	AQCR001-GRYLD	TO:0000396	Yield	grain yield	GRYLD	No
LOC_Os01g59420.1	Chr1	34364096	34367572	Chr1	23971321	40167060	CQAE15	CQAE15-GRNB	TO:0000445	Yield	grain number	GRNB	No
LOC_Os01g59420.1	Chr1	34364096	34367572	Chr1	32310761	40700598	AQJ004	AQJ004-PNNB	TO:0000152	Yield	panicle number	PNNB	No
LOC_Os01g59420.1	Chr1	34364096	34367572	Chr1	23971321	40167060	CQAE19	CQAE19-TGRWT	TO:0000382	Yield	1000-grain weight	TGRWT	No
LOC_Os01g59420.1	Chr1	34364096	34367572	Chr1	23971321	40167060	CQAE20	CQAE20-TGRWT	TO:0000382	Yield	1000-grain weight	TGRWT	No
LOC_Os01g59420.1	Chr1	34364096	34367572	Chr1	23971321	40167060	CQAE24	CQAE24-GRYLDPPL	TO:0000449	Yield	grain yield per plant	GRYLDPPL	No
LOC_Os01g59420.1	Chr1	34364096	34367572	Chr1	32310761	34902537	AQDQ001	AQDQ001-PNNB	TO:0000152	Yield	panicle number	PNNB	No
LOC_Os01g59420.1	Chr1	34364096	34367572	Chr1	32507191	34902537	CQAO6	CQAO6-SDNB	TO:0000445	Yield	seed number	SDNB	No
[truncated: 5,788 more rows]

## Sheet: Yield related QTL in grain fill
4.2.2 QTLs location and their yield related trait in grain filling (S2) stage in Rajalaxmi
Gene ID	Chromosome	Gene Start	Gene End	QTL Location	QTL Start	QTL End	QTL Accession ID	QTL Name	TO_Accession	Trait Category	Trait Name	Trait Symbol	Small Interval
LOC_Os01g01510.1	Chr1	261503	268471	Chr1	198822	1891260	AQGI132	AQGI132-BIOMYLD	TO:0000327	Yield	biomass yield	BIOMYLD	No
LOC_Os01g01510.1	Chr1	261503	268471	Chr1	198822	1891260	AQGI161	AQGI161-BIOMYLD	TO:0000327	Yield	biomass yield	BIOMYLD	No
LOC_Os01g01510.1	Chr1	261503	268471	Chr1	198822	1891260	AQGI197	AQGI197-TBIOMYLD	TO:0000457	Yield	total biomass yield	TBIOMYLD	No
LOC_Os01g01510.1	Chr1	261503	268471	Chr1	198822	1891260	AQGI217	AQGI217-TBIOMYLD	TO:0000457	Yield	total biomass yield	TBIOMYLD	No
LOC_Os01g01510.1	Chr1	261503	268471	Chr1	198822	1891260	AQCQ009	AQCQ009-GRNB	TO:0000445	Yield	grain number	GRNB	No
LOC_Os01g01510.1	Chr1	261503	268471	Chr1	198822	1891260	AQCQ001	AQCQ001-GRYLDPPL	TO:0000449	Yield	grain yield per plant	GRYLDPPL	No
LOC_Os01g01510.1	Chr1	261503	268471	Chr1	198822	1891260	AQCQ021	AQCQ021-GRYLDPPL	TO:0000449	Yield	grain yield per plant	GRYLDPPL	No
LOC_Os01g01510.1	Chr1	261503	268471	Chr1	198822	1891260	AQCQ014	AQCQ014-TSDWT	TO:0000382	Yield	1000-seed weight	TSDWT	No
LOC_Os01g01510.1	Chr1	261503	268471	Chr1	198822	1891260	AQCQ036	AQCQ036-TSDWT	TO:0000382	Yield	1000-seed weight	TSDWT	No
LOC_Os01g01510.2	Chr1	261503	268471	Chr1	198822	1891260	AQGI132	AQGI132-BIOMYLD	TO:0000327	Yield	biomass yield	BIOMYLD	No
LOC_Os01g01510.2	Chr1	261503	268471	Chr1	198822	1891260	AQGI161	AQGI161-BIOMYLD	TO:0000327	Yield	biomass yield	BIOMYLD	No
LOC_Os01g01510.2	Chr1	261503	268471	Chr1	198822	1891260	AQGI197	AQGI197-TBIOMYLD	TO:0000457	Yield	total biomass yield	TBIOMYLD	No
LOC_Os01g01510.2	Chr1	261503	268471	Chr1	198822	1891260	AQGI217	AQGI217-TBIOMYLD	TO:0000457	Yield	total biomass yield	TBIOMYLD	No
LOC_Os01g01510.2	Chr1	261503	268471	Chr1	198822	1891260	AQCQ009	AQCQ009-GRNB	TO:0000445	Yield	grain number	GRNB	No
LOC_Os01g01510.2	Chr1	261503	268471	Chr1	198822	1891260	AQCQ001	AQCQ001-GRYLDPPL	TO:0000449	Yield	grain yield per plant	GRYLDPPL	No
LOC_Os01g01510.2	Chr1	261503	268471	Chr1	198822	1891260	AQCQ021	AQCQ021-GRYLDPPL	TO:0000449	Yield	grain yield per plant	GRYLDPPL	No
LOC_Os01g01510.2	Chr1	261503	268471	Chr1	198822	1891260	AQCQ014	AQCQ014-TSDWT	TO:0000382	Yield	1000-seed weight	TSDWT	No
LOC_Os01g01510.2	Chr1	261503	268471	Chr1	198822	1891260	AQCQ036	AQCQ036-TSDWT	TO:0000382	Yield	1000-seed weight	TSDWT	No
LOC_Os01g01670.1	Chr1	330237	332345	Chr1	198822	1891260	AQGI132	AQGI132-BIOMYLD	TO:0000327	Yield	biomass yield	BIOMYLD	No
LOC_Os01g01670.1	Chr1	330237	332345	Chr1	198822	1891260	AQGI161	AQGI161-BIOMYLD	TO:0000327	Yield	biomass yield	BIOMYLD	No
LOC_Os01g01670.1	Chr1	330237	332345	Chr1	198822	1891260	AQGI197	AQGI197-TBIOMYLD	TO:0000457	Yield	total biomass yield	TBIOMYLD	No
LOC_Os01g01670.1	Chr1	330237	332345	Chr1	198822	1891260	AQGI217	AQGI217-TBIOMYLD	TO:0000457	Yield	total biomass yield	TBIOMYLD	No
LOC_Os01g01670.1	Chr1	330237	332345	Chr1	198822	1891260	AQCQ009	AQCQ009-GRNB	TO:0000445	Yield	grain number	GRNB	No
LOC_Os01g01670.1	Chr1	330237	332345	Chr1	198822	1891260	AQCQ001	AQCQ001-GRYLDPPL	TO:0000449	Yield	grain yield per plant	GRYLDPPL	No
LOC_Os01g01670.1	Chr1	330237	332345	Chr1	198822	1891260	AQCQ021	AQCQ021-GRYLDPPL	TO:0000449	Yield	grain yield per plant	GRYLDPPL	No
LOC_Os01g01670.1	Chr1	330237	332345	Chr1	198822	1891260	AQCQ014	AQCQ014-TSDWT	TO:0000382	Yield	1000-seed weight	TSDWT	No
LOC_Os01g01670.1	Chr1	330237	332345	Chr1	198822	1891260	AQCQ036	AQCQ036-TSDWT	TO:0000382	Yield	1000-seed weight	TSDWT	No
LOC_Os01g01670.2	Chr1	330237	332345	Chr1	198822	1891260	AQGI132	AQGI132-BIOMYLD	TO:0000327	Yield	biomass yield	BIOMYLD	No
LOC_Os01g01670.2	Chr1	330237	332345	Chr1	198822	1891260	AQGI161	AQGI161-BIOMYLD	TO:0000327	Yield	biomass yield	BIOMYLD	No
LOC_Os01g01670.2	Chr1	330237	332345	Chr1	198822	1891260	AQGI197	AQGI197-TBIOMYLD	TO:0000457	Yield	total biomass yield	TBIOMYLD	No
LOC_Os01g01670.2	Chr1	330237	332345	Chr1	198822	1891260	AQGI217	AQGI217-TBIOMYLD	TO:0000457	Yield	total biomass yield	TBIOMYLD	No
LOC_Os01g01670.2	Chr1	330237	332345	Chr1	198822	1891260	AQCQ009	AQCQ009-GRNB	TO:0000445	Yield	grain number	GRNB	No
LOC_Os01g01670.2	Chr1	330237	332345	Chr1	198822	1891260	AQCQ001	AQCQ001-GRYLDPPL	TO:0000449	Yield	grain yield per plant	GRYLDPPL	No
LOC_Os01g01670.2	Chr1	330237	332345	Chr1	198822	1891260	AQCQ021	AQCQ021-GRYLDPPL	TO:0000449	Yield	grain yield per plant	GRYLDPPL	No
LOC_Os01g01670.2	Chr1	330237	332345	Chr1	198822	1891260	AQCQ014	AQCQ014-TSDWT	TO:0000382	Yield	1000-seed weight	TSDWT	No
LOC_Os01g01670.2	Chr1	330237	332345	Chr1	198822	1891260	AQCQ036	AQCQ036-TSDWT	TO:0000382	Yield	1000-seed weight	TSDWT	No
LOC_Os01g01680.1	Chr1	332666	333689	Chr1	198822	1891260	AQGI132	AQGI132-BIOMYLD	TO:0000327	Yield	biomass yield	BIOMYLD	No
LOC_Os01g01680.1	Chr1	332666	333689	Chr1	198822	1891260	AQGI161	AQGI161-BIOMYLD	TO:0000327	Yield	biomass yield	BIOMYLD	No
LOC_Os01g01680.1	Chr1	332666	333689	Chr1	198822	1891260	AQGI197	AQGI197-TBIOMYLD	TO:0000457	Yield	total biomass yield	TBIOMYLD	No
LOC_Os01g01680.1	Chr1	332666	333689	Chr1	198822	1891260	AQGI217	AQGI217-TBIOMYLD	TO:0000457	Yield	total biomass yield	TBIOMYLD	No
LOC_Os01g01680.1	Chr1	332666	333689	Chr1	198822	1891260	AQCQ009	AQCQ009-GRNB	TO:0000445	Yield	grain number	GRNB	No
LOC_Os01g01680.1	Chr1	332666	333689	Chr1	198822	1891260	AQCQ001	AQCQ001-GRYLDPPL	TO:0000449	Yield	grain yield per plant	GRYLDPPL	No
LOC_Os01g01680.1	Chr1	332666	333689	Chr1	198822	1891260	AQCQ021	AQCQ021-GRYLDPPL	TO:0000449	Yield	grain yield per plant	GRYLDPPL	No
LOC_Os01g01680.1	Chr1	332666	333689	Chr1	198822	1891260	AQCQ014	AQCQ014-TSDWT	TO:0000382	Yield	1000-seed weight	TSDWT	No
LOC_Os01g01680.1	Chr1	332666	333689	Chr1	198822	1891260	AQCQ036	AQCQ036-TSDWT	TO:0000382	Yield	1000-seed weight	TSDWT	No
LOC_Os01g01740.1	Chr1	392080	396651	Chr1	198822	1891260	AQGI132	AQGI132-BIOMYLD	TO:0000327	Yield	biomass yield	BIOMYLD	No
LOC_Os01g01740.1	Chr1	392080	396651	Chr1	198822	1891260	AQGI161	AQGI161-BIOMYLD	TO:0000327	Yield	biomass yield	BIOMYLD	No
LOC_Os01g01740.1	Chr1	392080	396651	Chr1	198822	1891260	AQGI197	AQGI197-TBIOMYLD	TO:0000457	Yield	total biomass yield	TBIOMYLD	No
LOC_Os01g01740.1	Chr1	392080	396651	Chr1	198822	1891260	AQGI217	AQGI217-TBIOMYLD	TO:0000457	Yield	total biomass yield	TBIOMYLD	No
LOC_Os01g01740.1	Chr1	392080	396651	Chr1	198822	1891260	AQCQ009	AQCQ009-GRNB	TO:0000445	Yield	grain number	GRNB	No
LOC_Os01g01740.1	Chr1	392080	396651	Chr1	198822	1891260	AQCQ001	AQCQ001-GRYLDPPL	TO:0000449	Yield	grain yield per plant	GRYLDPPL	No
LOC_Os01g01740.1	Chr1	392080	396651	Chr1	198822	1891260	AQCQ021	AQCQ021-GRYLDPPL	TO:0000449	Yield	grain yield per plant	GRYLDPPL	No
LOC_Os01g01740.1	Chr1	392080	396651	Chr1	198822	1891260	AQCQ014	AQCQ014-TSDWT	TO:0000382	Yield	1000-seed weight	TSDWT	No
LOC_Os01g01740.1	Chr1	392080	396651	Chr1	198822	1891260	AQCQ036	AQCQ036-TSDWT	TO:0000382	Yield	1000-seed weight	TSDWT	No
LOC_Os01g01940.1	Chr1	510751	512159	Chr1	198822	1891260	AQGI132	AQGI132-BIOMYLD	TO:0000327	Yield	biomass yield	BIOMYLD	No
LOC_Os01g01940.1	Chr1	510751	512159	Chr1	198822	1891260	AQGI161	AQGI161-BIOMYLD	TO:0000327	Yield	biomass yield	BIOMYLD	No
LOC_Os01g01940.1	Chr1	510751	512159	Chr1	198822	1891260	AQGI197	AQGI197-TBIOMYLD	TO:0000457	Yield	total biomass yield	TBIOMYLD	No
LOC_Os01g01940.1	Chr1	510751	512159	Chr1	198822	1891260	AQGI217	AQGI217-TBIOMYLD	TO:0000457	Yield	total biomass yield	TBIOMYLD	No
LOC_Os01g01940.1	Chr1	510751	512159	Chr1	198822	1891260	AQCQ009	AQCQ009-GRNB	TO:0000445	Yield	grain number	GRNB	No
LOC_Os01g01940.1	Chr1	510751	512159	Chr1	198822	1891260	AQCQ001	AQCQ001-GRYLDPPL	TO:0000449	Yield	grain yield per plant	GRYLDPPL	No
LOC_Os01g01940.1	Chr1	510751	512159	Chr1	198822	1891260	AQCQ021	AQCQ021-GRYLDPPL	TO:0000449	Yield	grain yield per plant	GRYLDPPL	No
LOC_Os01g01940.1	Chr1	510751	512159	Chr1	198822	1891260	AQCQ014	AQCQ014-TSDWT	TO:0000382	Yield	1000-seed weight	TSDWT	No
LOC_Os01g01940.1	Chr1	510751	512159	Chr1	198822	1891260	AQCQ036	AQCQ036-TSDWT	TO:0000382	Yield	1000-seed weight	TSDWT	No
LOC_Os01g03660.2	Chr1	1508234	1512752	Chr1	198822	1891260	AQGI132	AQGI132-BIOMYLD	TO:0000327	Yield	biomass yield	BIOMYLD	No
LOC_Os01g03660.2	Chr1	1508234	1512752	Chr1	198822	1891260	AQGI161	AQGI161-BIOMYLD	TO:0000327	Yield	biomass yield	BIOMYLD	No
LOC_Os01g03660.2	Chr1	1508234	1512752	Chr1	198822	1891260	AQGI197	AQGI197-TBIOMYLD	TO:0000457	Yield	total biomass yield	TBIOMYLD	No
LOC_Os01g03660.2	Chr1	1508234	1512752	Chr1	198822	1891260	AQGI217	AQGI217-TBIOMYLD	TO:0000457	Yield	total biomass yield	TBIOMYLD	No
LOC_Os01g03660.2	Chr1	1508234	1512752	Chr1	198822	1891260	AQCQ009	AQCQ009-GRNB	TO:0000445	Yield	grain number	GRNB	No
LOC_Os01g03660.2	Chr1	1508234	1512752	Chr1	198822	1891260	AQCQ001	AQCQ001-GRYLDPPL	TO:0000449	Yield	grain yield per plant	GRYLDPPL	No
LOC_Os01g03660.2	Chr1	1508234	1512752	Chr1	198822	1891260	AQCQ021	AQCQ021-GRYLDPPL	TO:0000449	Yield	grain yield per plant	GRYLDPPL	No
LOC_Os01g03660.2	Chr1	1508234	1512752	Chr1	198822	1891260	AQCQ014	AQCQ014-TSDWT	TO:0000382	Yield	1000-seed weight	TSDWT	No
LOC_Os01g03660.2	Chr1	1508234	1512752	Chr1	198822	1891260	AQCQ036	AQCQ036-TSDWT	TO:0000382	Yield	1000-seed weight	TSDWT	No
LOC_Os01g03660.2	Chr1	1508234	1512752	Chr1	1039086	5558814	AQCF002	AQCF002-SPKNB	TO:0000456	Yield	spikelet number	SPKNB	No
LOC_Os01g03660.2	Chr1	1508234	1512752	Chr1	1039086	5558814	AQCF016	AQCF016-SPKNB	TO:0000456	Yield	spikelet number	SPKNB	No
LOC_Os01g03660.2	Chr1	1508234	1512752	Chr1	1039086	5558814	AQCF028	AQCF028-SPKNB	TO:0000456	Yield	spikelet number	SPKNB	No
LOC_Os01g03660.2	Chr1	1508234	1512752	Chr1	1039086	5558814	AQCF001	AQCF001-FGRNB	TO:0000447	Yield	filled grain number	FGRNB	No
LOC_Os01g03660.2	Chr1	1508234	1512752	Chr1	1039086	5558814	AQCF015	AQCF015-FGRNB	TO:0000447	Yield	filled grain number	FGRNB	No
LOC_Os01g03660.2	Chr1	1508234	1512752	Chr1	1039086	5558814	AQCF027	AQCF027-FGRNB	TO:0000447	Yield	filled grain number	FGRNB	No
LOC_Os01g03660.2	Chr1	1508234	1512752	Chr1	1039086	5558814	AQCF029	AQCF029-TSDWT	TO:0000382	Yield	1000-seed weight	TSDWT	No
LOC_Os01g03660.2	Chr1	1508234	1512752	Chr1	1404695	10491821	AQDY003	AQDY003-PNNB	TO:0000152	Yield	panicle number	PNNB	No
LOC_Os01g03660.2	Chr1	1508234	1512752	Chr1	1404695	10491821	AQDY005	AQDY005-PNNB	TO:0000152	Yield	panicle number	PNNB	No
LOC_Os01g03660.2	Chr1	1508234	1512752	Chr1	1404695	10491821	AQDY008	AQDY008-PNNB	TO:0000152	Yield	panicle number	PNNB	No
LOC_Os01g03660.2	Chr1	1508234	1512752	Chr1	1404695	10491821	AQDY009	AQDY009-PNNB	TO:0000152	Yield	panicle number	PNNB	No
LOC_Os01g03660.2	Chr1	1508234	1512752	Chr1	647235	9821253	CQW1	CQW1-SPKNB	TO:0000456	Yield	spikelet number	SPKNB	No
LOC_Os01g03660.2	Chr1	1508234	1512752	Chr1	647235	15623428	CQN53	CQN53-SPKNB	TO:0000456	Yield	spikelet number	SPKNB	No
LOC_Os01g03660.2	Chr1	1508234	1512752	Chr1	647235	15623428	CQN45	CQN45-PNWT	TO:0000014	Yield	panicle weight	PNWT	No
LOC_Os01g03660.3	Chr1	1508234	1512752	Chr1	198822	1891260	AQGI132	AQGI132-BIOMYLD	TO:0000327	Yield	biomass yield	BIOMYLD	No
LOC_Os01g03660.3	Chr1	1508234	1512752	Chr1	198822	1891260	AQGI161	AQGI161-BIOMYLD	TO:0000327	Yield	biomass yield	BIOMYLD	No
LOC_Os01g03660.3	Chr1	1508234	1512752	Chr1	198822	1891260	AQGI197	AQGI197-TBIOMYLD	TO:0000457	Yield	total biomass yield	TBIOMYLD	No
LOC_Os01g03660.3	Chr1	1508234	1512752	Chr1	198822	1891260	AQGI217	AQGI217-TBIOMYLD	TO:0000457	Yield	total biomass yield	TBIOMYLD	No
LOC_Os01g03660.3	Chr1	1508234	1512752	Chr1	198822	1891260	AQCQ009	AQCQ009-GRNB	TO:0000445	Yield	grain number	GRNB	No
LOC_Os01g03660.3	Chr1	1508234	1512752	Chr1	198822	1891260	AQCQ001	AQCQ001-GRYLDPPL	TO:0000449	Yield	grain yield per plant	GRYLDPPL	No
LOC_Os01g03660.3	Chr1	1508234	1512752	Chr1	198822	1891260	AQCQ021	AQCQ021-GRYLDPPL	TO:0000449	Yield	grain yield per plant	GRYLDPPL	No
LOC_Os01g03660.3	Chr1	1508234	1512752	Chr1	198822	1891260	AQCQ014	AQCQ014-TSDWT	TO:0000382	Yield	1000-seed weight	TSDWT	No
LOC_Os01g03660.3	Chr1	1508234	1512752	Chr1	198822	1891260	AQCQ036	AQCQ036-TSDWT	TO:0000382	Yield	1000-seed weight	TSDWT	No
LOC_Os01g03660.3	Chr1	1508234	1512752	Chr1	1039086	5558814	AQCF002	AQCF002-SPKNB	TO:0000456	Yield	spikelet number	SPKNB	No
LOC_Os01g03660.3	Chr1	1508234	1512752	Chr1	1039086	5558814	AQCF016	AQCF016-SPKNB	TO:0000456	Yield	spikelet number	SPKNB	No
LOC_Os01g03660.3	Chr1	1508234	1512752	Chr1	1039086	5558814	AQCF028	AQCF028-SPKNB	TO:0000456	Yield	spikelet number	SPKNB	No
LOC_Os01g03660.3	Chr1	1508234	1512752	Chr1	1039086	5558814	AQCF001	AQCF001-FGRNB	TO:0000447	Yield	filled grain number	FGRNB	No
LOC_Os01g03660.3	Chr1	1508234	1512752	Chr1	1039086	5558814	AQCF015	AQCF015-FGRNB	TO:0000447	Yield	filled grain number	FGRNB	No
LOC_Os01g03660.3	Chr1	1508234	1512752	Chr1	1039086	5558814	AQCF027	AQCF027-FGRNB	TO:0000447	Yield	filled grain number	FGRNB	No
LOC_Os01g03660.3	Chr1	1508234	1512752	Chr1	1039086	5558814	AQCF029	AQCF029-TSDWT	TO:0000382	Yield	1000-seed weight	TSDWT	No
LOC_Os01g03660.3	Chr1	1508234	1512752	Chr1	1404695	10491821	AQDY003	AQDY003-PNNB	TO:0000152	Yield	panicle number	PNNB	No
LOC_Os01g03660.3	Chr1	1508234	1512752	Chr1	1404695	10491821	AQDY005	AQDY005-PNNB	TO:0000152	Yield	panicle number	PNNB	No
LOC_Os01g03660.3	Chr1	1508234	1512752	Chr1	1404695	10491821	AQDY008	AQDY008-PNNB	TO:0000152	Yield	panicle number	PNNB	No
LOC_Os01g03660.3	Chr1	1508234	1512752	Chr1	1404695	10491821	AQDY009	AQDY009-PNNB	TO:0000152	Yield	panicle number	PNNB	No
LOC_Os01g03660.3	Chr1	1508234	1512752	Chr1	647235	9821253	CQW1	CQW1-SPKNB	TO:0000456	Yield	spikelet number	SPKNB	No
LOC_Os01g03660.3	Chr1	1508234	1512752	Chr1	647235	15623428	CQN53	CQN53-SPKNB	TO:0000456	Yield	spikelet number	SPKNB	No
LOC_Os01g03660.3	Chr1	1508234	1512752	Chr1	647235	15623428	CQN45	CQN45-PNWT	TO:0000014	Yield	panicle weight	PNWT	No
LOC_Os01g04120.1	Chr1	1801923	1806267	Chr1	198822	1891260	AQGI132	AQGI132-BIOMYLD	TO:0000327	Yield	biomass yield	BIOMYLD	No
LOC_Os01g04120.1	Chr1	1801923	1806267	Chr1	198822	1891260	AQGI161	AQGI161-BIOMYLD	TO:0000327	Yield	biomass yield	BIOMYLD	No
LOC_Os01g04120.1	Chr1	1801923	1806267	Chr1	198822	1891260	AQGI197	AQGI197-TBIOMYLD	TO:0000457	Yield	total biomass yield	TBIOMYLD	No
LOC_Os01g04120.1	Chr1	1801923	1806267	Chr1	198822	1891260	AQGI217	AQGI217-TBIOMYLD	TO:0000457	Yield	total biomass yield	TBIOMYLD	No
LOC_Os01g04120.1	Chr1	1801923	1806267	Chr1	198822	1891260	AQCQ009	AQCQ009-GRNB	TO:0000445	Yield	grain number	GRNB	No
LOC_Os01g04120.1	Chr1	1801923	1806267	Chr1	198822	1891260	AQCQ001	AQCQ001-GRYLDPPL	TO:0000449	Yield	grain yield per plant	GRYLDPPL	No
LOC_Os01g04120.1	Chr1	1801923	1806267	Chr1	198822	1891260	AQCQ021	AQCQ021-GRYLDPPL	TO:0000449	Yield	grain yield per plant	GRYLDPPL	No
LOC_Os01g04120.1	Chr1	1801923	1806267	Chr1	198822	1891260	AQCQ014	AQCQ014-TSDWT	TO:0000382	Yield	1000-seed weight	TSDWT	No
LOC_Os01g04120.1	Chr1	1801923	1806267	Chr1	198822	1891260	AQCQ036	AQCQ036-TSDWT	TO:0000382	Yield	1000-seed weight	TSDWT	No
LOC_Os01g04120.1	Chr1	1801923	1806267	Chr1	1039086	5558814	AQCF002	AQCF002-SPKNB	TO:0000456	Yield	spikelet number	SPKNB	No
LOC_Os01g04120.1	Chr1	1801923	1806267	Chr1	1039086	5558814	AQCF016	AQCF016-SPKNB	TO:0000456	Yield	spikelet number	SPKNB	No
LOC_Os01g04120.1	Chr1	1801923	1806267	Chr1	1039086	5558814	AQCF028	AQCF028-SPKNB	TO:0000456	Yield	spikelet number	SPKNB	No
LOC_Os01g04120.1	Chr1	1801923	1806267	Chr1	1039086	5558814	AQCF001	AQCF001-FGRNB	TO:0000447	Yield	filled grain number	FGRNB	No
LOC_Os01g04120.1	Chr1	1801923	1806267	Chr1	1039086	5558814	AQCF015	AQCF015-FGRNB	TO:0000447	Yield	filled grain number	FGRNB	No
LOC_Os01g04120.1	Chr1	1801923	1806267	Chr1	1039086	5558814	AQCF027	AQCF027-FGRNB	TO:0000447	Yield	filled grain number	FGRNB	No
LOC_Os01g04120.1	Chr1	1801923	1806267	Chr1	1039086	5558814	AQCF029	AQCF029-TSDWT	TO:0000382	Yield	1000-seed weight	TSDWT	No
LOC_Os01g04120.1	Chr1	1801923	1806267	Chr1	1404695	10491821	AQDY003	AQDY003-PNNB	TO:0000152	Yield	panicle number	PNNB	No
LOC_Os01g04120.1	Chr1	1801923	1806267	Chr1	1404695	10491821	AQDY005	AQDY005-PNNB	TO:0000152	Yield	panicle number	PNNB	No
LOC_Os01g04120.1	Chr1	1801923	1806267	Chr1	1404695	10491821	AQDY008	AQDY008-PNNB	TO:0000152	Yield	panicle number	PNNB	No
LOC_Os01g04120.1	Chr1	1801923	1806267	Chr1	1404695	10491821	AQDY009	AQDY009-PNNB	TO:0000152	Yield	panicle number	PNNB	No
LOC_Os01g04120.1	Chr1	1801923	1806267	Chr1	647235	9821253	CQW1	CQW1-SPKNB	TO:0000456	Yield	spikelet number	SPKNB	No
LOC_Os01g04120.1	Chr1	1801923	1806267	Chr1	647235	15623428	CQN53	CQN53-SPKNB	TO:0000456	Yield	spikelet number	SPKNB	No
LOC_Os01g04120.1	Chr1	1801923	1806267	Chr1	647235	15623428	CQN45	CQN45-PNWT	TO:0000014	Yield	panicle weight	PNWT	No
LOC_Os01g04130.1	Chr1	1815768	1817554	Chr1	198822	1891260	AQGI132	AQGI132-BIOMYLD	TO:0000327	Yield	biomass yield	BIOMYLD	No
LOC_Os01g04130.1	Chr1	1815768	1817554	Chr1	198822	1891260	AQGI161	AQGI161-BIOMYLD	TO:0000327	Yield	biomass yield	BIOMYLD	No
LOC_Os01g04130.1	Chr1	1815768	1817554	Chr1	198822	1891260	AQGI197	AQGI197-TBIOMYLD	TO:0000457	Yield	total biomass yield	TBIOMYLD	No
LOC_Os01g04130.1	Chr1	1815768	1817554	Chr1	198822	1891260	AQGI217	AQGI217-TBIOMYLD	TO:0000457	Yield	total biomass yield	TBIOMYLD	No
LOC_Os01g04130.1	Chr1	1815768	1817554	Chr1	198822	1891260	AQCQ009	AQCQ009-GRNB	TO:0000445	Yield	grain number	GRNB	No
LOC_Os01g04130.1	Chr1	1815768	1817554	Chr1	198822	1891260	AQCQ001	AQCQ001-GRYLDPPL	TO:0000449	Yield	grain yield per plant	GRYLDPPL	No
LOC_Os01g04130.1	Chr1	1815768	1817554	Chr1	198822	1891260	AQCQ021	AQCQ021-GRYLDPPL	TO:0000449	Yield	grain yield per plant	GRYLDPPL	No
LOC_Os01g04130.1	Chr1	1815768	1817554	Chr1	198822	1891260	AQCQ014	AQCQ014-TSDWT	TO:0000382	Yield	1000-seed weight	TSDWT	No
LOC_Os01g04130.1	Chr1	1815768	1817554	Chr1	198822	1891260	AQCQ036	AQCQ036-TSDWT	TO:0000382	Yield	1000-seed weight	TSDWT	No
LOC_Os01g04130.1	Chr1	1815768	1817554	Chr1	1039086	5558814	AQCF002	AQCF002-SPKNB	TO:0000456	Yield	spikelet number	SPKNB	No
LOC_Os01g04130.1	Chr1	1815768	1817554	Chr1	1039086	5558814	AQCF016	AQCF016-SPKNB	TO:0000456	Yield	spikelet number	SPKNB	No
LOC_Os01g04130.1	Chr1	1815768	1817554	Chr1	1039086	5558814	AQCF028	AQCF028-SPKNB	TO:0000456	Yield	spikelet number	SPKNB	No
LOC_Os01g04130.1	Chr1	1815768	1817554	Chr1	1039086	5558814	AQCF001	AQCF001-FGRNB	TO:0000447	Yield	filled grain number	FGRNB	No
LOC_Os01g04130.1	Chr1	1815768	1817554	Chr1	1039086	5558814	AQCF015	AQCF015-FGRNB	TO:0000447	Yield	filled grain number	FGRNB	No
LOC_Os01g04130.1	Chr1	1815768	1817554	Chr1	1039086	5558814	AQCF027	AQCF027-FGRNB	TO:0000447	Yield	filled grain number	FGRNB	No
LOC_Os01g04130.1	Chr1	1815768	1817554	Chr1	1039086	5558814	AQCF029	AQCF029-TSDWT	TO:0000382	Yield	1000-seed weight	TSDWT	No
LOC_Os01g04130.1	Chr1	1815768	1817554	Chr1	1404695	10491821	AQDY003	AQDY003-PNNB	TO:0000152	Yield	panicle number	PNNB	No
LOC_Os01g04130.1	Chr1	1815768	1817554	Chr1	1404695	10491821	AQDY005	AQDY005-PNNB	TO:0000152	Yield	panicle number	PNNB	No
LOC_Os01g04130.1	Chr1	1815768	1817554	Chr1	1404695	10491821	AQDY008	AQDY008-PNNB	TO:0000152	Yield	panicle number	PNNB	No
LOC_Os01g04130.1	Chr1	1815768	1817554	Chr1	1404695	10491821	AQDY009	AQDY009-PNNB	TO:0000152	Yield	panicle number	PNNB	No
LOC_Os01g04130.1	Chr1	1815768	1817554	Chr1	647235	9821253	CQW1	CQW1-SPKNB	TO:0000456	Yield	spikelet number	SPKNB	No
LOC_Os01g04130.1	Chr1	1815768	1817554	Chr1	647235	15623428	CQN53	CQN53-SPKNB	TO:0000456	Yield	spikelet number	SPKNB	No
LOC_Os01g04130.1	Chr1	1815768	1817554	Chr1	647235	15623428	CQN45	CQN45-PNWT	TO:0000014	Yield	panicle weight	PNWT	No
LOC_Os01g04200.1	Chr1	1849833	1856303	Chr1	198822	1891260	AQGI132	AQGI132-BIOMYLD	TO:0000327	Yield	biomass yield	BIOMYLD	No
LOC_Os01g04200.1	Chr1	1849833	1856303	Chr1	198822	1891260	AQGI161	AQGI161-BIOMYLD	TO:0000327	Yield	biomass yield	BIOMYLD	No
LOC_Os01g04200.1	Chr1	1849833	1856303	Chr1	198822	1891260	AQGI197	AQGI197-TBIOMYLD	TO:0000457	Yield	total biomass yield	TBIOMYLD	No
LOC_Os01g04200.1	Chr1	1849833	1856303	Chr1	198822	1891260	AQGI217	AQGI217-TBIOMYLD	TO:0000457	Yield	total biomass yield	TBIOMYLD	No
LOC_Os01g04200.1	Chr1	1849833	1856303	Chr1	198822	1891260	AQCQ009	AQCQ009-GRNB	TO:0000445	Yield	grain number	GRNB	No
LOC_Os01g04200.1	Chr1	1849833	1856303	Chr1	198822	1891260	AQCQ001	AQCQ001-GRYLDPPL	TO:0000449	Yield	grain yield per plant	GRYLDPPL	No
LOC_Os01g04200.1	Chr1	1849833	1856303	Chr1	198822	1891260	AQCQ021	AQCQ021-GRYLDPPL	TO:0000449	Yield	grain yield per plant	GRYLDPPL	No
LOC_Os01g04200.1	Chr1	1849833	1856303	Chr1	198822	1891260	AQCQ014	AQCQ014-TSDWT	TO:0000382	Yield	1000-seed weight	TSDWT	No
LOC_Os01g04200.1	Chr1	1849833	1856303	Chr1	198822	1891260	AQCQ036	AQCQ036-TSDWT	TO:0000382	Yield	1000-seed weight	TSDWT	No
LOC_Os01g04200.1	Chr1	1849833	1856303	Chr1	1039086	5558814	AQCF002	AQCF002-SPKNB	TO:0000456	Yield	spikelet number	SPKNB	No
LOC_Os01g04200.1	Chr1	1849833	1856303	Chr1	1039086	5558814	AQCF016	AQCF016-SPKNB	TO:0000456	Yield	spikelet number	SPKNB	No
LOC_Os01g04200.1	Chr1	1849833	1856303	Chr1	1039086	5558814	AQCF028	AQCF028-SPKNB	TO:0000456	Yield	spikelet number	SPKNB	No
LOC_Os01g04200.1	Chr1	1849833	1856303	Chr1	1039086	5558814	AQCF001	AQCF001-FGRNB	TO:0000447	Yield	filled grain number	FGRNB	No
LOC_Os01g04200.1	Chr1	1849833	1856303	Chr1	1039086	5558814	AQCF015	AQCF015-FGRNB	TO:0000447	Yield	filled grain number	FGRNB	No
LOC_Os01g04200.1	Chr1	1849833	1856303	Chr1	1039086	5558814	AQCF027	AQCF027-FGRNB	TO:0000447	Yield	filled grain number	FGRNB	No
LOC_Os01g04200.1	Chr1	1849833	1856303	Chr1	1039086	5558814	AQCF029	AQCF029-TSDWT	TO:0000382	Yield	1000-seed weight	TSDWT	No
LOC_Os01g04200.1	Chr1	1849833	1856303	Chr1	1404695	10491821	AQDY003	AQDY003-PNNB	TO:0000152	Yield	panicle number	PNNB	No
LOC_Os01g04200.1	Chr1	1849833	1856303	Chr1	1404695	10491821	AQDY005	AQDY005-PNNB	TO:0000152	Yield	panicle number	PNNB	No
LOC_Os01g04200.1	Chr1	1849833	1856303	Chr1	1404695	10491821	AQDY008	AQDY008-PNNB	TO:0000152	Yield	panicle number	PNNB	No
LOC_Os01g04200.1	Chr1	1849833	1856303	Chr1	1404695	10491821	AQDY009	AQDY009-PNNB	TO:0000152	Yield	panicle number	PNNB	No
LOC_Os01g04200.1	Chr1	1849833	1856303	Chr1	647235	9821253	CQW1	CQW1-SPKNB	TO:0000456	Yield	spikelet number	SPKNB	No
LOC_Os01g04200.1	Chr1	1849833	1856303	Chr1	647235	15623428	CQN53	CQN53-SPKNB	TO:0000456	Yield	spikelet number	SPKNB	No
LOC_Os01g04200.1	Chr1	1849833	1856303	Chr1	647235	15623428	CQN45	CQN45-PNWT	TO:0000014	Yield	panicle weight	PNWT	No
LOC_Os01g04200.2	Chr1	1849833	1856303	Chr1	198822	1891260	AQGI132	AQGI132-BIOMYLD	TO:0000327	Yield	biomass yield	BIOMYLD	No
LOC_Os01g04200.2	Chr1	1849833	1856303	Chr1	198822	1891260	AQGI161	AQGI161-BIOMYLD	TO:0000327	Yield	biomass yield	BIOMYLD	No
LOC_Os01g04200.2	Chr1	1849833	1856303	Chr1	198822	1891260	AQGI197	AQGI197-TBIOMYLD	TO:0000457	Yield	total biomass yield	TBIOMYLD	No
LOC_Os01g04200.2	Chr1	1849833	1856303	Chr1	198822	1891260	AQGI217	AQGI217-TBIOMYLD	TO:0000457	Yield	total biomass yield	TBIOMYLD	No
LOC_Os01g04200.2	Chr1	1849833	1856303	Chr1	198822	1891260	AQCQ009	AQCQ009-GRNB	TO:0000445	Yield	grain number	GRNB	No
LOC_Os01g04200.2	Chr1	1849833	1856303	Chr1	198822	1891260	AQCQ001	AQCQ001-GRYLDPPL	TO:0000449	Yield	grain yield per plant	GRYLDPPL	No
LOC_Os01g04200.2	Chr1	1849833	1856303	Chr1	198822	1891260	AQCQ021	AQCQ021-GRYLDPPL	TO:0000449	Yield	grain yield per plant	GRYLDPPL	No
LOC_Os01g04200.2	Chr1	1849833	1856303	Chr1	198822	1891260	AQCQ014	AQCQ014-TSDWT	TO:0000382	Yield	1000-seed weight	TSDWT	No
LOC_Os01g04200.2	Chr1	1849833	1856303	Chr1	198822	1891260	AQCQ036	AQCQ036-TSDWT	TO:0000382	Yield	1000-seed weight	TSDWT	No
LOC_Os01g04200.2	Chr1	1849833	1856303	Chr1	1039086	5558814	AQCF002	AQCF002-SPKNB	TO:0000456	Yield	spikelet number	SPKNB	No
LOC_Os01g04200.2	Chr1	1849833	1856303	Chr1	1039086	5558814	AQCF016	AQCF016-SPKNB	TO:0000456	Yield	spikelet number	SPKNB	No
LOC_Os01g04200.2	Chr1	1849833	1856303	Chr1	1039086	5558814	AQCF028	AQCF028-SPKNB	TO:0000456	Yield	spikelet number	SPKNB	No
LOC_Os01g04200.2	Chr1	1849833	1856303	Chr1	1039086	5558814	AQCF001	AQCF001-FGRNB	TO:0000447	Yield	filled grain number	FGRNB	No
LOC_Os01g04200.2	Chr1	1849833	1856303	Chr1	1039086	5558814	AQCF015	AQCF015-FGRNB	TO:0000447	Yield	filled grain number	FGRNB	No
LOC_Os01g04200.2	Chr1	1849833	1856303	Chr1	1039086	5558814	AQCF027	AQCF027-FGRNB	TO:0000447	Yield	filled grain number	FGRNB	No
LOC_Os01g04200.2	Chr1	1849833	1856303	Chr1	1039086	5558814	AQCF029	AQCF029-TSDWT	TO:0000382	Yield	1000-seed weight	TSDWT	No
LOC_Os01g04200.2	Chr1	1849833	1856303	Chr1	1404695	10491821	AQDY003	AQDY003-PNNB	TO:0000152	Yield	panicle number	PNNB	No
LOC_Os01g04200.2	Chr1	1849833	1856303	Chr1	1404695	10491821	AQDY005	AQDY005-PNNB	TO:0000152	Yield	panicle number	PNNB	No
LOC_Os01g04200.2	Chr1	1849833	1856303	Chr1	1404695	10491821	AQDY008	AQDY008-PNNB	TO:0000152	Yield	panicle number	PNNB	No
LOC_Os01g04200.2	Chr1	1849833	1856303	Chr1	1404695	10491821	AQDY009	AQDY009-PNNB	TO:0000152	Yield	panicle number	PNNB	No
LOC_Os01g04200.2	Chr1	1849833	1856303	Chr1	647235	9821253	CQW1	CQW1-SPKNB	TO:0000456	Yield	spikelet number	SPKNB	No
LOC_Os01g04200.2	Chr1	1849833	1856303	Chr1	647235	15623428	CQN53	CQN53-SPKNB	TO:0000456	Yield	spikelet number	SPKNB	No
LOC_Os01g04200.2	Chr1	1849833	1856303	Chr1	647235	15623428	CQN45	CQN45-PNWT	TO:0000014	Yield	panicle weight	PNWT	No
LOC_Os01g04200.3	Chr1	1849833	1856303	Chr1	198822	1891260	AQGI132	AQGI132-BIOMYLD	TO:0000327	Yield	biomass yield	BIOMYLD	No
LOC_Os01g04200.3	Chr1	1849833	1856303	Chr1	198822	1891260	AQGI161	AQGI161-BIOMYLD	TO:0000327	Yield	biomass yield	BIOMYLD	No
LOC_Os01g04200.3	Chr1	1849833	1856303	Chr1	198822	1891260	AQGI197	AQGI197-TBIOMYLD	TO:0000457	Yield	total biomass yield	TBIOMYLD	No
LOC_Os01g04200.3	Chr1	1849833	1856303	Chr1	198822	1891260	AQGI217	AQGI217-TBIOMYLD	TO:0000457	Yield	total biomass yield	TBIOMYLD	No
LOC_Os01g04200.3	Chr1	1849833	1856303	Chr1	198822	1891260	AQCQ009	AQCQ009-GRNB	TO:0000445	Yield	grain number	GRNB	No
LOC_Os01g04200.3	Chr1	1849833	1856303	Chr1	198822	1891260	AQCQ001	AQCQ001-GRYLDPPL	TO:0000449	Yield	grain yield per plant	GRYLDPPL	No
LOC_Os01g04200.3	Chr1	1849833	1856303	Chr1	198822	1891260	AQCQ021	AQCQ021-GRYLDPPL	TO:0000449	Yield	grain yield per plant	GRYLDPPL	No
LOC_Os01g04200.3	Chr1	1849833	1856303	Chr1	198822	1891260	AQCQ014	AQCQ014-TSDWT	TO:0000382	Yield	1000-seed weight	TSDWT	No
LOC_Os01g04200.3	Chr1	1849833	1856303	Chr1	198822	1891260	AQCQ036	AQCQ036-TSDWT	TO:0000382	Yield	1000-seed weight	TSDWT	No
LOC_Os01g04200.3	Chr1	1849833	1856303	Chr1	1039086	5558814	AQCF002	AQCF002-SPKNB	TO:0000456	Yield	spikelet number	SPKNB	No
LOC_Os01g04200.3	Chr1	1849833	1856303	Chr1	1039086	5558814	AQCF016	AQCF016-SPKNB	TO:0000456	Yield	spikelet number	SPKNB	No
LOC_Os01g04200.3	Chr1	1849833	1856303	Chr1	1039086	5558814	AQCF028	AQCF028-SPKNB	TO:0000456	Yield	spikelet number	SPKNB	No
LOC_Os01g04200.3	Chr1	1849833	1856303	Chr1	1039086	5558814	AQCF001	AQCF001-FGRNB	TO:0000447	Yield	filled grain number	FGRNB	No
LOC_Os01g04200.3	Chr1	1849833	1856303	Chr1	1039086	5558814	AQCF015	AQCF015-FGRNB	TO:0000447	Yield	filled grain number	FGRNB	No
LOC_Os01g04200.3	Chr1	1849833	1856303	Chr1	1039086	5558814	AQCF027	AQCF027-FGRNB	TO:0000447	Yield	filled grain number	FGRNB	No
LOC_Os01g04200.3	Chr1	1849833	1856303	Chr1	1039086	5558814	AQCF029	AQCF029-TSDWT	TO:0000382	Yield	1000-seed weight	TSDWT	No
LOC_Os01g04200.3	Chr1	1849833	1856303	Chr1	1404695	10491821	AQDY003	AQDY003-PNNB	TO:0000152	Yield	panicle number	PNNB	No
LOC_Os01g04200.3	Chr1	1849833	1856303	Chr1	1404695	10491821	AQDY005	AQDY005-PNNB	TO:0000152	Yield	panicle number	PNNB	No
LOC_Os01g04200.3	Chr1	1849833	1856303	Chr1	1404695	10491821	AQDY008	AQDY008-PNNB	TO:0000152	Yield	panicle number	PNNB	No
LOC_Os01g04200.3	Chr1	1849833	1856303	Chr1	1404695	10491821	AQDY009	AQDY009-PNNB	TO:0000152	Yield	panicle number	PNNB	No
LOC_Os01g04200.3	Chr1	1849833	1856303	Chr1	647235	9821253	CQW1	CQW1-SPKNB	TO:0000456	Yield	spikelet number	SPKNB	No
LOC_Os01g04200.3	Chr1	1849833	1856303	Chr1	647235	15623428	CQN53	CQN53-SPKNB	TO:0000456	Yield	spikelet number	SPKNB	No
LOC_Os01g04200.3	Chr1	1849833	1856303	Chr1	647235	15623428	CQN45	CQN45-PNWT	TO:0000014	Yield	panicle weight	PNWT	No
LOC_Os01g04200.4	Chr1	1849833	1856303	Chr1	198822	1891260	AQGI132	AQGI132-BIOMYLD	TO:0000327	Yield	biomass yield	BIOMYLD	No
LOC_Os01g04200.4	Chr1	1849833	1856303	Chr1	198822	1891260	AQGI161	AQGI161-BIOMYLD	TO:0000327	Yield	biomass yield	BIOMYLD	No
LOC_Os01g04200.4	Chr1	1849833	1856303	Chr1	198822	1891260	AQGI197	AQGI197-TBIOMYLD	TO:0000457	Yield	total biomass yield	TBIOMYLD	No
LOC_Os01g04200.4	Chr1	1849833	1856303	Chr1	198822	1891260	AQGI217	AQGI217-TBIOMYLD	TO:0000457	Yield	total biomass yield	TBIOMYLD	No
LOC_Os01g04200.4	Chr1	1849833	1856303	Chr1	198822	1891260	AQCQ009	AQCQ009-GRNB	TO:0000445	Yield	grain number	GRNB	No
LOC_Os01g04200.4	Chr1	1849833	1856303	Chr1	198822	1891260	AQCQ001	AQCQ001-GRYLDPPL	TO:0000449	Yield	grain yield per plant	GRYLDPPL	No
LOC_Os01g04200.4	Chr1	1849833	1856303	Chr1	198822	1891260	AQCQ021	AQCQ021-GRYLDPPL	TO:0000449	Yield	grain yield per plant	GRYLDPPL	No
LOC_Os01g04200.4	Chr1	1849833	1856303	Chr1	198822	1891260	AQCQ014	AQCQ014-TSDWT	TO:0000382	Yield	1000-seed weight	TSDWT	No
LOC_Os01g04200.4	Chr1	1849833	1856303	Chr1	198822	1891260	AQCQ036	AQCQ036-TSDWT	TO:0000382	Yield	1000-seed weight	TSDWT	No
LOC_Os01g04200.4	Chr1	1849833	1856303	Chr1	1039086	5558814	AQCF002	AQCF002-SPKNB	TO:0000456	Yield	spikelet number	SPKNB	No
LOC_Os01g04200.4	Chr1	1849833	1856303	Chr1	1039086	5558814	AQCF016	AQCF016-SPKNB	TO:0000456	Yield	spikelet number	SPKNB	No
LOC_Os01g04200.4	Chr1	1849833	1856303	Chr1	1039086	5558814	AQCF028	AQCF028-SPKNB	TO:0000456	Yield	spikelet number	SPKNB	No
LOC_Os01g04200.4	Chr1	1849833	1856303	Chr1	1039086	5558814	AQCF001	AQCF001-FGRNB	TO:0000447	Yield	filled grain number	FGRNB	No
LOC_Os01g04200.4	Chr1	1849833	1856303	Chr1	1039086	5558814	AQCF015	AQCF015-FGRNB	TO:0000447	Yield	filled grain number	FGRNB	No
LOC_Os01g04200.4	Chr1	1849833	1856303	Chr1	1039086	5558814	AQCF027	AQCF027-FGRNB	TO:0000447	Yield	filled grain number	FGRNB	No
LOC_Os01g04200.4	Chr1	1849833	1856303	Chr1	1039086	5558814	AQCF029	AQCF029-TSDWT	TO:0000382	Yield	1000-seed weight	TSDWT	No
LOC_Os01g04200.4	Chr1	1849833	1856303	Chr1	1404695	10491821	AQDY003	AQDY003-PNNB	TO:0000152	Yield	panicle number	PNNB	No
LOC_Os01g04200.4	Chr1	1849833	1856303	Chr1	1404695	10491821	AQDY005	AQDY005-PNNB	TO:0000152	Yield	panicle number	PNNB	No
LOC_Os01g04200.4	Chr1	1849833	1856303	Chr1	1404695	10491821	AQDY008	AQDY008-PNNB	TO:0000152	Yield	panicle number	PNNB	No
LOC_Os01g04200.4	Chr1	1849833	1856303	Chr1	1404695	10491821	AQDY009	AQDY009-PNNB	TO:0000152	Yield	panicle number	PNNB	No
LOC_Os01g04200.4	Chr1	1849833	1856303	Chr1	647235	9821253	CQW1	CQW1-SPKNB	TO:0000456	Yield	spikelet number	SPKNB	No
LOC_Os01g04200.4	Chr1	1849833	1856303	Chr1	647235	15623428	CQN53	CQN53-SPKNB	TO:0000456	Yield	spikelet number	SPKNB	No
LOC_Os01g04200.4	Chr1	1849833	1856303	Chr1	647235	15623428	CQN45	CQN45-PNWT	TO:0000014	Yield	panicle weight	PNWT	No
LOC_Os01g04350.1	Chr1	1941002	1941953	Chr1	1890153	4754502	AQGI160	AQGI160-BIOMYLD	TO:0000327	Yield	biomass yield	BIOMYLD	No
LOC_Os01g04350.1	Chr1	1941002	1941953	Chr1	1890153	4754502	AQGI162	AQGI162-BIOMYLD	TO:0000327	Yield	biomass yield	BIOMYLD	No
LOC_Os01g04350.1	Chr1	1941002	1941953	Chr1	1890153	4635870	AQCQ029	AQCQ029-GRNB	TO:0000445	Yield	grain number	GRNB	No
LOC_Os01g04350.1	Chr1	1941002	1941953	Chr1	1039086	5558814	AQCF002	AQCF002-SPKNB	TO:0000456	Yield	spikelet number	SPKNB	No
LOC_Os01g04350.1	Chr1	1941002	1941953	Chr1	1039086	5558814	AQCF016	AQCF016-SPKNB	TO:0000456	Yield	spikelet number	SPKNB	No
LOC_Os01g04350.1	Chr1	1941002	1941953	Chr1	1039086	5558814	AQCF028	AQCF028-SPKNB	TO:0000456	Yield	spikelet number	SPKNB	No
LOC_Os01g04350.1	Chr1	1941002	1941953	Chr1	1039086	5558814	AQCF001	AQCF001-FGRNB	TO:0000447	Yield	filled grain number	FGRNB	No
LOC_Os01g04350.1	Chr1	1941002	1941953	Chr1	1039086	5558814	AQCF015	AQCF015-FGRNB	TO:0000447	Yield	filled grain number	FGRNB	No
LOC_Os01g04350.1	Chr1	1941002	1941953	Chr1	1039086	5558814	AQCF027	AQCF027-FGRNB	TO:0000447	Yield	filled grain number	FGRNB	No
LOC_Os01g04350.1	Chr1	1941002	1941953	Chr1	1039086	5558814	AQCF029	AQCF029-TSDWT	TO:0000382	Yield	1000-seed weight	TSDWT	No
LOC_Os01g04350.1	Chr1	1941002	1941953	Chr1	1404695	10491821	AQDY003	AQDY003-PNNB	TO:0000152	Yield	panicle number	PNNB	No
LOC_Os01g04350.1	Chr1	1941002	1941953	Chr1	1404695	10491821	AQDY005	AQDY005-PNNB	TO:0000152	Yield	panicle number	PNNB	No
LOC_Os01g04350.1	Chr1	1941002	1941953	Chr1	1404695	10491821	AQDY008	AQDY008-PNNB	TO:0000152	Yield	panicle number	PNNB	No
LOC_Os01g04350.1	Chr1	1941002	1941953	Chr1	1404695	10491821	AQDY009	AQDY009-PNNB	TO:0000152	Yield	panicle number	PNNB	No
LOC_Os01g04350.1	Chr1	1941002	1941953	Chr1	647235	9821253	CQW1	CQW1-SPKNB	TO:0000456	Yield	spikelet number	SPKNB	No
LOC_Os01g04350.1	Chr1	1941002	1941953	Chr1	647235	15623428	CQN53	CQN53-SPKNB	TO:0000456	Yield	spikelet number	SPKNB	No
LOC_Os01g04350.1	Chr1	1941002	1941953	Chr1	647235	15623428	CQN45	CQN45-PNWT	TO:0000014	Yield	panicle weight	PNWT	No
LOC_Os01g04490.1	Chr1	1998426	2002855	Chr1	1890153	4754502	AQGI160	AQGI160-BIOMYLD	TO:0000327	Yield	biomass yield	BIOMYLD	No
LOC_Os01g04490.1	Chr1	1998426	2002855	Chr1	1890153	4754502	AQGI162	AQGI162-BIOMYLD	TO:0000327	Yield	biomass yield	BIOMYLD	No
LOC_Os01g04490.1	Chr1	1998426	2002855	Chr1	1890153	4635870	AQCQ029	AQCQ029-GRNB	TO:0000445	Yield	grain number	GRNB	No
LOC_Os01g04490.1	Chr1	1998426	2002855	Chr1	1039086	5558814	AQCF002	AQCF002-SPKNB	TO:0000456	Yield	spikelet number	SPKNB	No
LOC_Os01g04490.1	Chr1	1998426	2002855	Chr1	1039086	5558814	AQCF016	AQCF016-SPKNB	TO:0000456	Yield	spikelet number	SPKNB	No
LOC_Os01g04490.1	Chr1	1998426	2002855	Chr1	1039086	5558814	AQCF028	AQCF028-SPKNB	TO:0000456	Yield	spikelet number	SPKNB	No
LOC_Os01g04490.1	Chr1	1998426	2002855	Chr1	1039086	5558814	AQCF001	AQCF001-FGRNB	TO:0000447	Yield	filled grain number	FGRNB	No
LOC_Os01g04490.1	Chr1	1998426	2002855	Chr1	1039086	5558814	AQCF015	AQCF015-FGRNB	TO:0000447	Yield	filled grain number	FGRNB	No
LOC_Os01g04490.1	Chr1	1998426	2002855	Chr1	1039086	5558814	AQCF027	AQCF027-FGRNB	TO:0000447	Yield	filled grain number	FGRNB	No
LOC_Os01g04490.1	Chr1	1998426	2002855	Chr1	1039086	5558814	AQCF029	AQCF029-TSDWT	TO:0000382	Yield	1000-seed weight	TSDWT	No
LOC_Os01g04490.1	Chr1	1998426	2002855	Chr1	1404695	10491821	AQDY003	AQDY003-PNNB	TO:0000152	Yield	panicle number	PNNB	No
LOC_Os01g04490.1	Chr1	1998426	2002855	Chr1	1404695	10491821	AQDY005	AQDY005-PNNB	TO:0000152	Yield	panicle number	PNNB	No
LOC_Os01g04490.1	Chr1	1998426	2002855	Chr1	1404695	10491821	AQDY008	AQDY008-PNNB	TO:0000152	Yield	panicle number	PNNB	No
LOC_Os01g04490.1	Chr1	1998426	2002855	Chr1	1404695	10491821	AQDY009	AQDY009-PNNB	TO:0000152	Yield	panicle number	PNNB	No
LOC_Os01g04490.1	Chr1	1998426	2002855	Chr1	647235	9821253	CQW1	CQW1-SPKNB	TO:0000456	Yield	spikelet number	SPKNB	No
LOC_Os01g04490.1	Chr1	1998426	2002855	Chr1	647235	15623428	CQN53	CQN53-SPKNB	TO:0000456	Yield	spikelet number	SPKNB	No
LOC_Os01g04490.1	Chr1	1998426	2002855	Chr1	647235	15623428	CQN45	CQN45-PNWT	TO:0000014	Yield	panicle weight	PNWT	No
LOC_Os01g04560.1	Chr1	2041299	2042770	Chr1	1890153	4754502	AQGI160	AQGI160-BIOMYLD	TO:0000327	Yield	biomass yield	BIOMYLD	No
LOC_Os01g04560.1	Chr1	2041299	2042770	Chr1	1890153	4754502	AQGI162	AQGI162-BIOMYLD	TO:0000327	Yield	biomass yield	BIOMYLD	No
LOC_Os01g04560.1	Chr1	2041299	2042770	Chr1	1890153	4635870	AQCQ029	AQCQ029-GRNB	TO:0000445	Yield	grain number	GRNB	No
LOC_Os01g04560.1	Chr1	2041299	2042770	Chr1	1039086	5558814	AQCF002	AQCF002-SPKNB	TO:0000456	Yield	spikelet number	SPKNB	No
LOC_Os01g04560.1	Chr1	2041299	2042770	Chr1	1039086	5558814	AQCF016	AQCF016-SPKNB	TO:0000456	Yield	spikelet number	SPKNB	No
LOC_Os01g04560.1	Chr1	2041299	2042770	Chr1	1039086	5558814	AQCF028	AQCF028-SPKNB	TO:0000456	Yield	spikelet number	SPKNB	No
LOC_Os01g04560.1	Chr1	2041299	2042770	Chr1	1039086	5558814	AQCF001	AQCF001-FGRNB	TO:0000447	Yield	filled grain number	FGRNB	No
LOC_Os01g04560.1	Chr1	2041299	2042770	Chr1	1039086	5558814	AQCF015	AQCF015-FGRNB	TO:0000447	Yield	filled grain number	FGRNB	No
LOC_Os01g04560.1	Chr1	2041299	2042770	Chr1	1039086	5558814	AQCF027	AQCF027-FGRNB	TO:0000447	Yield	filled grain number	FGRNB	No
LOC_Os01g04560.1	Chr1	2041299	2042770	Chr1	1039086	5558814	AQCF029	AQCF029-TSDWT	TO:0000382	Yield	1000-seed weight	TSDWT	No
LOC_Os01g04560.1	Chr1	2041299	2042770	Chr1	1404695	10491821	AQDY003	AQDY003-PNNB	TO:0000152	Yield	panicle number	PNNB	No
LOC_Os01g04560.1	Chr1	2041299	2042770	Chr1	1404695	10491821	AQDY005	AQDY005-PNNB	TO:0000152	Yield	panicle number	PNNB	No
LOC_Os01g04560.1	Chr1	2041299	2042770	Chr1	1404695	10491821	AQDY008	AQDY008-PNNB	TO:0000152	Yield	panicle number	PNNB	No
LOC_Os01g04560.1	Chr1	2041299	2042770	Chr1	1404695	10491821	AQDY009	AQDY009-PNNB	TO:0000152	Yield	panicle number	PNNB	No
LOC_Os01g04560.1	Chr1	2041299	2042770	Chr1	647235	9821253	CQW1	CQW1-SPKNB	TO:0000456	Yield	spikelet number	SPKNB	No
LOC_Os01g04560.1	Chr1	2041299	2042770	Chr1	647235	15623428	CQN53	CQN53-SPKNB	TO:0000456	Yield	spikelet number	SPKNB	No
LOC_Os01g04560.1	Chr1	2041299	2042770	Chr1	647235	15623428	CQN45	CQN45-PNWT	TO:0000014	Yield	panicle weight	PNWT	No
LOC_Os01g04590.1	Chr1	2059308	2062277	Chr1	1890153	4754502	AQGI160	AQGI160-BIOMYLD	TO:0000327	Yield	biomass yield	BIOMYLD	No
LOC_Os01g04590.1	Chr1	2059308	2062277	Chr1	1890153	4754502	AQGI162	AQGI162-BIOMYLD	TO:0000327	Yield	biomass yield	BIOMYLD	No
LOC_Os01g04590.1	Chr1	2059308	2062277	Chr1	1890153	4635870	AQCQ029	AQCQ029-GRNB	TO:0000445	Yield	grain number	GRNB	No
LOC_Os01g04590.1	Chr1	2059308	2062277	Chr1	1039086	5558814	AQCF002	AQCF002-SPKNB	TO:0000456	Yield	spikelet number	SPKNB	No
LOC_Os01g04590.1	Chr1	2059308	2062277	Chr1	1039086	5558814	AQCF016	AQCF016-SPKNB	TO:0000456	Yield	spikelet number	SPKNB	No
LOC_Os01g04590.1	Chr1	2059308	2062277	Chr1	1039086	5558814	AQCF028	AQCF028-SPKNB	TO:0000456	Yield	spikelet number	SPKNB	No
LOC_Os01g04590.1	Chr1	2059308	2062277	Chr1	1039086	5558814	AQCF001	AQCF001-FGRNB	TO:0000447	Yield	filled grain number	FGRNB	No
LOC_Os01g04590.1	Chr1	2059308	2062277	Chr1	1039086	5558814	AQCF015	AQCF015-FGRNB	TO:0000447	Yield	filled grain number	FGRNB	No
LOC_Os01g04590.1	Chr1	2059308	2062277	Chr1	1039086	5558814	AQCF027	AQCF027-FGRNB	TO:0000447	Yield	filled grain number	FGRNB	No
LOC_Os01g04590.1	Chr1	2059308	2062277	Chr1	1039086	5558814	AQCF029	AQCF029-TSDWT	TO:0000382	Yield	1000-seed weight	TSDWT	No
LOC_Os01g04590.1	Chr1	2059308	2062277	Chr1	1404695	10491821	AQDY003	AQDY003-PNNB	TO:0000152	Yield	panicle number	PNNB	No
LOC_Os01g04590.1	Chr1	2059308	2062277	Chr1	1404695	10491821	AQDY005	AQDY005-PNNB	TO:0000152	Yield	panicle number	PNNB	No
LOC_Os01g04590.1	Chr1	2059308	2062277	Chr1	1404695	10491821	AQDY008	AQDY008-PNNB	TO:0000152	Yield	panicle number	PNNB	No
LOC_Os01g04590.1	Chr1	2059308	2062277	Chr1	1404695	10491821	AQDY009	AQDY009-PNNB	TO:0000152	Yield	panicle number	PNNB	No
LOC_Os01g04590.1	Chr1	2059308	2062277	Chr1	647235	9821253	CQW1	CQW1-SPKNB	TO:0000456	Yield	spikelet number	SPKNB	No
LOC_Os01g04590.1	Chr1	2059308	2062277	Chr1	647235	15623428	CQN53	CQN53-SPKNB	TO:0000456	Yield	spikelet number	SPKNB	No
LOC_Os01g04590.1	Chr1	2059308	2062277	Chr1	647235	15623428	CQN45	CQN45-PNWT	TO:0000014	Yield	panicle weight	PNWT	No
LOC_Os01g04920.1	Chr1	2275066	2278872	Chr1	1890153	4754502	AQGI160	AQGI160-BIOMYLD	TO:0000327	Yield	biomass yield	BIOMYLD	No
LOC_Os01g04920.1	Chr1	2275066	2278872	Chr1	1890153	4754502	AQGI162	AQGI162-BIOMYLD	TO:0000327	Yield	biomass yield	BIOMYLD	No
LOC_Os01g04920.1	Chr1	2275066	2278872	Chr1	1890153	4635870	AQCQ029	AQCQ029-GRNB	TO:0000445	Yield	grain number	GRNB	No
LOC_Os01g04920.1	Chr1	2275066	2278872	Chr1	1039086	5558814	AQCF002	AQCF002-SPKNB	TO:0000456	Yield	spikelet number	SPKNB	No
LOC_Os01g04920.1	Chr1	2275066	2278872	Chr1	1039086	5558814	AQCF016	AQCF016-SPKNB	TO:0000456	Yield	spikelet number	SPKNB	No
LOC_Os01g04920.1	Chr1	2275066	2278872	Chr1	1039086	5558814	AQCF028	AQCF028-SPKNB	TO:0000456	Yield	spikelet number	SPKNB	No
LOC_Os01g04920.1	Chr1	2275066	2278872	Chr1	1039086	5558814	AQCF001	AQCF001-FGRNB	TO:0000447	Yield	filled grain number	FGRNB	No
LOC_Os01g04920.1	Chr1	2275066	2278872	Chr1	1039086	5558814	AQCF015	AQCF015-FGRNB	TO:0000447	Yield	filled grain number	FGRNB	No
LOC_Os01g04920.1	Chr1	2275066	2278872	Chr1	1039086	5558814	AQCF027	AQCF027-FGRNB	TO:0000447	Yield	filled grain number	FGRNB	No
LOC_Os01g04920.1	Chr1	2275066	2278872	Chr1	1039086	5558814	AQCF029	AQCF029-TSDWT	TO:0000382	Yield	1000-seed weight	TSDWT	No
LOC_Os01g04920.1	Chr1	2275066	2278872	Chr1	1404695	10491821	AQDY003	AQDY003-PNNB	TO:0000152	Yield	panicle number	PNNB	No
LOC_Os01g04920.1	Chr1	2275066	2278872	Chr1	1404695	10491821	AQDY005	AQDY005-PNNB	TO:0000152	Yield	panicle number	PNNB	No
LOC_Os01g04920.1	Chr1	2275066	2278872	Chr1	1404695	10491821	AQDY008	AQDY008-PNNB	TO:0000152	Yield	panicle number	PNNB	No
LOC_Os01g04920.1	Chr1	2275066	2278872	Chr1	1404695	10491821	AQDY009	AQDY009-PNNB	TO:0000152	Yield	panicle number	PNNB	No
LOC_Os01g04920.1	Chr1	2275066	2278872	Chr1	647235	9821253	CQW1	CQW1-SPKNB	TO:0000456	Yield	spikelet number	SPKNB	No
LOC_Os01g04920.1	Chr1	2275066	2278872	Chr1	647235	15623428	CQN53	CQN53-SPKNB	TO:0000456	Yield	spikelet number	SPKNB	No
LOC_Os01g04920.1	Chr1	2275066	2278872	Chr1	647235	15623428	CQN45	CQN45-PNWT	TO:0000014	Yield	panicle weight	PNWT	No
LOC_Os01g04920.2	Chr1	2275066	2278872	Chr1	1890153	4754502	AQGI160	AQGI160-BIOMYLD	TO:0000327	Yield	biomass yield	BIOMYLD	No
LOC_Os01g04920.2	Chr1	2275066	2278872	Chr1	1890153	4754502	AQGI162	AQGI162-BIOMYLD	TO:0000327	Yield	biomass yield	BIOMYLD	No
LOC_Os01g04920.2	Chr1	2275066	2278872	Chr1	1890153	4635870	AQCQ029	AQCQ029-GRNB	TO:0000445	Yield	grain number	GRNB	No
LOC_Os01g04920.2	Chr1	2275066	2278872	Chr1	1039086	5558814	AQCF002	AQCF002-SPKNB	TO:0000456	Yield	spikelet number	SPKNB	No
LOC_Os01g04920.2	Chr1	2275066	2278872	Chr1	1039086	5558814	AQCF016	AQCF016-SPKNB	TO:0000456	Yield	spikelet number	SPKNB	No
LOC_Os01g04920.2	Chr1	2275066	2278872	Chr1	1039086	5558814	AQCF028	AQCF028-SPKNB	TO:0000456	Yield	spikelet number	SPKNB	No
LOC_Os01g04920.2	Chr1	2275066	2278872	Chr1	1039086	5558814	AQCF001	AQCF001-FGRNB	TO:0000447	Yield	filled grain number	FGRNB	No
LOC_Os01g04920.2	Chr1	2275066	2278872	Chr1	1039086	5558814	AQCF015	AQCF015-FGRNB	TO:0000447	Yield	filled grain number	FGRNB	No
LOC_Os01g04920.2	Chr1	2275066	2278872	Chr1	1039086	5558814	AQCF027	AQCF027-FGRNB	TO:0000447	Yield	filled grain number	FGRNB	No
LOC_Os01g04920.2	Chr1	2275066	2278872	Chr1	1039086	5558814	AQCF029	AQCF029-TSDWT	TO:0000382	Yield	1000-seed weight	TSDWT	No
LOC_Os01g04920.2	Chr1	2275066	2278872	Chr1	1404695	10491821	AQDY003	AQDY003-PNNB	TO:0000152	Yield	panicle number	PNNB	No
LOC_Os01g04920.2	Chr1	2275066	2278872	Chr1	1404695	10491821	AQDY005	AQDY005-PNNB	TO:0000152	Yield	panicle number	PNNB	No
LOC_Os01g04920.2	Chr1	2275066	2278872	Chr1	1404695	10491821	AQDY008	AQDY008-PNNB	TO:0000152	Yield	panicle number	PNNB	No
LOC_Os01g04920.2	Chr1	2275066	2278872	Chr1	1404695	10491821	AQDY009	AQDY009-PNNB	TO:0000152	Yield	panicle number	PNNB	No
LOC_Os01g04920.2	Chr1	2275066	2278872	Chr1	647235	9821253	CQW1	CQW1-SPKNB	TO:0000456	Yield	spikelet number	SPKNB	No
LOC_Os01g04920.2	Chr1	2275066	2278872	Chr1	647235	15623428	CQN53	CQN53-SPKNB	TO:0000456	Yield	spikelet number	SPKNB	No
LOC_Os01g04920.2	Chr1	2275066	2278872	Chr1	647235	15623428	CQN45	CQN45-PNWT	TO:0000014	Yield	panicle weight	PNWT	No
LOC_Os01g04920.3	Chr1	2275066	2278872	Chr1	1890153	4754502	AQGI160	AQGI160-BIOMYLD	TO:0000327	Yield	biomass yield	BIOMYLD	No
LOC_Os01g04920.3	Chr1	2275066	2278872	Chr1	1890153	4754502	AQGI162	AQGI162-BIOMYLD	TO:0000327	Yield	biomass yield	BIOMYLD	No
LOC_Os01g04920.3	Chr1	2275066	2278872	Chr1	1890153	4635870	AQCQ029	AQCQ029-GRNB	TO:0000445	Yield	grain number	GRNB	No
LOC_Os01g04920.3	Chr1	2275066	2278872	Chr1	1039086	5558814	AQCF002	AQCF002-SPKNB	TO:0000456	Yield	spikelet number	SPKNB	No
LOC_Os01g04920.3	Chr1	2275066	2278872	Chr1	1039086	5558814	AQCF016	AQCF016-SPKNB	TO:0000456	Yield	spikelet number	SPKNB	No
LOC_Os01g04920.3	Chr1	2275066	2278872	Chr1	1039086	5558814	AQCF028	AQCF028-SPKNB	TO:0000456	Yield	spikelet number	SPKNB	No
LOC_Os01g04920.3	Chr1	2275066	2278872	Chr1	1039086	5558814	AQCF001	AQCF001-FGRNB	TO:0000447	Yield	filled grain number	FGRNB	No
LOC_Os01g04920.3	Chr1	2275066	2278872	Chr1	1039086	5558814	AQCF015	AQCF015-FGRNB	TO:0000447	Yield	filled grain number	FGRNB	No
LOC_Os01g04920.3	Chr1	2275066	2278872	Chr1	1039086	5558814	AQCF027	AQCF027-FGRNB	TO:0000447	Yield	filled grain number	FGRNB	No
LOC_Os01g04920.3	Chr1	2275066	2278872	Chr1	1039086	5558814	AQCF029	AQCF029-TSDWT	TO:0000382	Yield	1000-seed weight	TSDWT	No
LOC_Os01g04920.3	Chr1	2275066	2278872	Chr1	1404695	10491821	AQDY003	AQDY003-PNNB	TO:0000152	Yield	panicle number	PNNB	No
LOC_Os01g04920.3	Chr1	2275066	2278872	Chr1	1404695	10491821	AQDY005	AQDY005-PNNB	TO:0000152	Yield	panicle number	PNNB	No
LOC_Os01g04920.3	Chr1	2275066	2278872	Chr1	1404695	10491821	AQDY008	AQDY008-PNNB	TO:0000152	Yield	panicle number	PNNB	No
LOC_Os01g04920.3	Chr1	2275066	2278872	Chr1	1404695	10491821	AQDY009	AQDY009-PNNB	TO:0000152	Yield	panicle number	PNNB	No
LOC_Os01g04920.3	Chr1	2275066	2278872	Chr1	647235	9821253	CQW1	CQW1-SPKNB	TO:0000456	Yield	spikelet number	SPKNB	No
LOC_Os01g04920.3	Chr1	2275066	2278872	Chr1	647235	15623428	CQN53	CQN53-SPKNB	TO:0000456	Yield	spikelet number	SPKNB	No
LOC_Os01g04920.3	Chr1	2275066	2278872	Chr1	647235	15623428	CQN45	CQN45-PNWT	TO:0000014	Yield	panicle weight	PNWT	No
LOC_Os01g05060.1	Chr1	2374471	2376768	Chr1	1890153	4754502	AQGI160	AQGI160-BIOMYLD	TO:0000327	Yield	biomass yield	BIOMYLD	No
LOC_Os01g05060.1	Chr1	2374471	2376768	Chr1	1890153	4754502	AQGI162	AQGI162-BIOMYLD	TO:0000327	Yield	biomass yield	BIOMYLD	No
LOC_Os01g05060.1	Chr1	2374471	2376768	Chr1	1890153	4635870	AQCQ029	AQCQ029-GRNB	TO:0000445	Yield	grain number	GRNB	No
LOC_Os01g05060.1	Chr1	2374471	2376768	Chr1	1039086	5558814	AQCF002	AQCF002-SPKNB	TO:0000456	Yield	spikelet number	SPKNB	No
LOC_Os01g05060.1	Chr1	2374471	2376768	Chr1	1039086	5558814	AQCF016	AQCF016-SPKNB	TO:0000456	Yield	spikelet number	SPKNB	No
LOC_Os01g05060.1	Chr1	2374471	2376768	Chr1	1039086	5558814	AQCF028	AQCF028-SPKNB	TO:0000456	Yield	spikelet number	SPKNB	No
LOC_Os01g05060.1	Chr1	2374471	2376768	Chr1	1039086	5558814	AQCF001	AQCF001-FGRNB	TO:0000447	Yield	filled grain number	FGRNB	No
LOC_Os01g05060.1	Chr1	2374471	2376768	Chr1	1039086	5558814	AQCF015	AQCF015-FGRNB	TO:0000447	Yield	filled grain number	FGRNB	No
LOC_Os01g05060.1	Chr1	2374471	2376768	Chr1	1039086	5558814	AQCF027	AQCF027-FGRNB	TO:0000447	Yield	filled grain number	FGRNB	No
LOC_Os01g05060.1	Chr1	2374471	2376768	Chr1	1039086	5558814	AQCF029	AQCF029-TSDWT	TO:0000382	Yield	1000-seed weight	TSDWT	No
LOC_Os01g05060.1	Chr1	2374471	2376768	Chr1	1404695	10491821	AQDY003	AQDY003-PNNB	TO:0000152	Yield	panicle number	PNNB	No
LOC_Os01g05060.1	Chr1	2374471	2376768	Chr1	1404695	10491821	AQDY005	AQDY005-PNNB	TO:0000152	Yield	panicle number	PNNB	No
LOC_Os01g05060.1	Chr1	2374471	2376768	Chr1	1404695	10491821	AQDY008	AQDY008-PNNB	TO:0000152	Yield	panicle number	PNNB	No
LOC_Os01g05060.1	Chr1	2374471	2376768	Chr1	1404695	10491821	AQDY009	AQDY009-PNNB	TO:0000152	Yield	panicle number	PNNB	No
LOC_Os01g05060.1	Chr1	2374471	2376768	Chr1	647235	9821253	CQW1	CQW1-SPKNB	TO:0000456	Yield	spikelet number	SPKNB	No
LOC_Os01g05060.1	Chr1	2374471	2376768	Chr1	647235	15623428	CQN53	CQN53-SPKNB	TO:0000456	Yield	spikelet number	SPKNB	No
LOC_Os01g05060.1	Chr1	2374471	2376768	Chr1	647235	15623428	CQN45	CQN45-PNWT	TO:0000014	Yield	panicle weight	PNWT	No
LOC_Os01g05080.1	Chr1	2383529	2385638	Chr1	1890153	4754502	AQGI160	AQGI160-BIOMYLD	TO:0000327	Yield	biomass yield	BIOMYLD	No
LOC_Os01g05080.1	Chr1	2383529	2385638	Chr1	1890153	4754502	AQGI162	AQGI162-BIOMYLD	TO:0000327	Yield	biomass yield	BIOMYLD	No
LOC_Os01g05080.1	Chr1	2383529	2385638	Chr1	1890153	4635870	AQCQ029	AQCQ029-GRNB	TO:0000445	Yield	grain number	GRNB	No
LOC_Os01g05080.1	Chr1	2383529	2385638	Chr1	1039086	5558814	AQCF002	AQCF002-SPKNB	TO:0000456	Yield	spikelet number	SPKNB	No
LOC_Os01g05080.1	Chr1	2383529	2385638	Chr1	1039086	5558814	AQCF016	AQCF016-SPKNB	TO:0000456	Yield	spikelet number	SPKNB	No
LOC_Os01g05080.1	Chr1	2383529	2385638	Chr1	1039086	5558814	AQCF028	AQCF028-SPKNB	TO:0000456	Yield	spikelet number	SPKNB	No
LOC_Os01g05080.1	Chr1	2383529	2385638	Chr1	1039086	5558814	AQCF001	AQCF001-FGRNB	TO:0000447	Yield	filled grain number	FGRNB	No
LOC_Os01g05080.1	Chr1	2383529	2385638	Chr1	1039086	5558814	AQCF015	AQCF015-FGRNB	TO:0000447	Yield	filled grain number	FGRNB	No
LOC_Os01g05080.1	Chr1	2383529	2385638	Chr1	1039086	5558814	AQCF027	AQCF027-FGRNB	TO:0000447	Yield	filled grain number	FGRNB	No
LOC_Os01g05080.1	Chr1	2383529	2385638	Chr1	1039086	5558814	AQCF029	AQCF029-TSDWT	TO:0000382	Yield	1000-seed weight	TSDWT	No
LOC_Os01g05080.1	Chr1	2383529	2385638	Chr1	1404695	10491821	AQDY003	AQDY003-PNNB	TO:0000152	Yield	panicle number	PNNB	No
LOC_Os01g05080.1	Chr1	2383529	2385638	Chr1	1404695	10491821	AQDY005	AQDY005-PNNB	TO:0000152	Yield	panicle number	PNNB	No
LOC_Os01g05080.1	Chr1	2383529	2385638	Chr1	1404695	10491821	AQDY008	AQDY008-PNNB	TO:0000152	Yield	panicle number	PNNB	No
LOC_Os01g05080.1	Chr1	2383529	2385638	Chr1	1404695	10491821	AQDY009	AQDY009-PNNB	TO:0000152	Yield	panicle number	PNNB	No
LOC_Os01g05080.1	Chr1	2383529	2385638	Chr1	647235	9821253	CQW1	CQW1-SPKNB	TO:0000456	Yield	spikelet number	SPKNB	No
LOC_Os01g05080.1	Chr1	2383529	2385638	Chr1	647235	15623428	CQN53	CQN53-SPKNB	TO:0000456	Yield	spikelet number	SPKNB	No
LOC_Os01g05080.1	Chr1	2383529	2385638	Chr1	647235	15623428	CQN45	CQN45-PNWT	TO:0000014	Yield	panicle weight	PNWT	No
LOC_Os01g05080.2	Chr1	2383529	2385638	Chr1	1890153	4754502	AQGI160	AQGI160-BIOMYLD	TO:0000327	Yield	biomass yield	BIOMYLD	No
LOC_Os01g05080.2	Chr1	2383529	2385638	Chr1	1890153	4754502	AQGI162	AQGI162-BIOMYLD	TO:0000327	Yield	biomass yield	BIOMYLD	No
LOC_Os01g05080.2	Chr1	2383529	2385638	Chr1	1890153	4635870	AQCQ029	AQCQ029-GRNB	TO:0000445	Yield	grain number	GRNB	No
LOC_Os01g05080.2	Chr1	2383529	2385638	Chr1	1039086	5558814	AQCF002	AQCF002-SPKNB	TO:0000456	Yield	spikelet number	SPKNB	No
LOC_Os01g05080.2	Chr1	2383529	2385638	Chr1	1039086	5558814	AQCF016	AQCF016-SPKNB	TO:0000456	Yield	spikelet number	SPKNB	No
LOC_Os01g05080.2	Chr1	2383529	2385638	Chr1	1039086	5558814	AQCF028	AQCF028-SPKNB	TO:0000456	Yield	spikelet number	SPKNB	No
LOC_Os01g05080.2	Chr1	2383529	2385638	Chr1	1039086	5558814	AQCF001	AQCF001-FGRNB	TO:0000447	Yield	filled grain number	FGRNB	No
LOC_Os01g05080.2	Chr1	2383529	2385638	Chr1	1039086	5558814	AQCF015	AQCF015-FGRNB	TO:0000447	Yield	filled grain number	FGRNB	No
LOC_Os01g05080.2	Chr1	2383529	2385638	Chr1	1039086	5558814	AQCF027	AQCF027-FGRNB	TO:0000447	Yield	filled grain number	FGRNB	No
LOC_Os01g05080.2	Chr1	2383529	2385638	Chr1	1039086	5558814	AQCF029	AQCF029-TSDWT	TO:0000382	Yield	1000-seed weight	TSDWT	No
LOC_Os01g05080.2	Chr1	2383529	2385638	Chr1	1404695	10491821	AQDY003	AQDY003-PNNB	TO:0000152	Yield	panicle number	PNNB	No
LOC_Os01g05080.2	Chr1	2383529	2385638	Chr1	1404695	10491821	AQDY005	AQDY005-PNNB	TO:0000152	Yield	panicle number	PNNB	No
LOC_Os01g05080.2	Chr1	2383529	2385638	Chr1	1404695	10491821	AQDY008	AQDY008-PNNB	TO:0000152	Yield	panicle number	PNNB	No
LOC_Os01g05080.2	Chr1	2383529	2385638	Chr1	1404695	10491821	AQDY009	AQDY009-PNNB	TO:0000152	Yield	panicle number	PNNB	No
LOC_Os01g05080.2	Chr1	2383529	2385638	Chr1	647235	9821253	CQW1	CQW1-SPKNB	TO:0000456	Yield	spikelet number	SPKNB	No
LOC_Os01g05080.2	Chr1	2383529	2385638	Chr1	647235	15623428	CQN53	CQN53-SPKNB	TO:0000456	Yield	spikelet number	SPKNB	No
LOC_Os01g05080.2	Chr1	2383529	2385638	Chr1	647235	15623428	CQN45	CQN45-PNWT	TO:0000014	Yield	panicle weight	PNWT	No
LOC_Os01g05090.1	Chr1	2386372	2390483	Chr1	1890153	4754502	AQGI160	AQGI160-BIOMYLD	TO:0000327	Yield	biomass yield	BIOMYLD	No
LOC_Os01g05090.1	Chr1	2386372	2390483	Chr1	1890153	4754502	AQGI162	AQGI162-BIOMYLD	TO:0000327	Yield	biomass yield	BIOMYLD	No
LOC_Os01g05090.1	Chr1	2386372	2390483	Chr1	1890153	4635870	AQCQ029	AQCQ029-GRNB	TO:0000445	Yield	grain number	GRNB	No
LOC_Os01g05090.1	Chr1	2386372	2390483	Chr1	1039086	5558814	AQCF002	AQCF002-SPKNB	TO:0000456	Yield	spikelet number	SPKNB	No
LOC_Os01g05090.1	Chr1	2386372	2390483	Chr1	1039086	5558814	AQCF016	AQCF016-SPKNB	TO:0000456	Yield	spikelet number	SPKNB	No
LOC_Os01g05090.1	Chr1	2386372	2390483	Chr1	1039086	5558814	AQCF028	AQCF028-SPKNB	TO:0000456	Yield	spikelet number	SPKNB	No
LOC_Os01g05090.1	Chr1	2386372	2390483	Chr1	1039086	5558814	AQCF001	AQCF001-FGRNB	TO:0000447	Yield	filled grain number	FGRNB	No
LOC_Os01g05090.1	Chr1	2386372	2390483	Chr1	1039086	5558814	AQCF015	AQCF015-FGRNB	TO:0000447	Yield	filled grain number	FGRNB	No
LOC_Os01g05090.1	Chr1	2386372	2390483	Chr1	1039086	5558814	AQCF027	AQCF027-FGRNB	TO:0000447	Yield	filled grain number	FGRNB	No
LOC_Os01g05090.1	Chr1	2386372	2390483	Chr1	1039086	5558814	AQCF029	AQCF029-TSDWT	TO:0000382	Yield	1000-seed weight	TSDWT	No
LOC_Os01g05090.1	Chr1	2386372	2390483	Chr1	1404695	10491821	AQDY003	AQDY003-PNNB	TO:0000152	Yield	panicle number	PNNB	No
LOC_Os01g05090.1	Chr1	2386372	2390483	Chr1	1404695	10491821	AQDY005	AQDY005-PNNB	TO:0000152	Yield	panicle number	PNNB	No
LOC_Os01g05090.1	Chr1	2386372	2390483	Chr1	1404695	10491821	AQDY008	AQDY008-PNNB	TO:0000152	Yield	panicle number	PNNB	No
LOC_Os01g05090.1	Chr1	2386372	2390483	Chr1	1404695	10491821	AQDY009	AQDY009-PNNB	TO:0000152	Yield	panicle number	PNNB	No
LOC_Os01g05090.1	Chr1	2386372	2390483	Chr1	647235	9821253	CQW1	CQW1-SPKNB	TO:0000456	Yield	spikelet number	SPKNB	No
LOC_Os01g05090.1	Chr1	2386372	2390483	Chr1	647235	15623428	CQN53	CQN53-SPKNB	TO:0000456	Yield	spikelet number	SPKNB	No
LOC_Os01g05090.1	Chr1	2386372	2390483	Chr1	647235	15623428	CQN45	CQN45-PNWT	TO:0000014	Yield	panicle weight	PNWT	No
LOC_Os01g05180.1	Chr1	2434792	2438774	Chr1	1890153	4754502	AQGI160	AQGI160-BIOMYLD	TO:0000327	Yield	biomass yield	BIOMYLD	No
LOC_Os01g05180.1	Chr1	2434792	2438774	Chr1	1890153	4754502	AQGI162	AQGI162-BIOMYLD	TO:0000327	Yield	biomass yield	BIOMYLD	No
LOC_Os01g05180.1	Chr1	2434792	2438774	Chr1	1890153	4635870	AQCQ029	AQCQ029-GRNB	TO:0000445	Yield	grain number	GRNB	No
LOC_Os01g05180.1	Chr1	2434792	2438774	Chr1	1039086	5558814	AQCF002	AQCF002-SPKNB	TO:0000456	Yield	spikelet number	SPKNB	No
LOC_Os01g05180.1	Chr1	2434792	2438774	Chr1	1039086	5558814	AQCF016	AQCF016-SPKNB	TO:0000456	Yield	spikelet number	SPKNB	No
LOC_Os01g05180.1	Chr1	2434792	2438774	Chr1	1039086	5558814	AQCF028	AQCF028-SPKNB	TO:0000456	Yield	spikelet number	SPKNB	No
LOC_Os01g05180.1	Chr1	2434792	2438774	Chr1	1039086	5558814	AQCF001	AQCF001-FGRNB	TO:0000447	Yield	filled grain number	FGRNB	No
LOC_Os01g05180.1	Chr1	2434792	2438774	Chr1	1039086	5558814	AQCF015	AQCF015-FGRNB	TO:0000447	Yield	filled grain number	FGRNB	No
LOC_Os01g05180.1	Chr1	2434792	2438774	Chr1	1039086	5558814	AQCF027	AQCF027-FGRNB	TO:0000447	Yield	filled grain number	FGRNB	No
LOC_Os01g05180.1	Chr1	2434792	2438774	Chr1	1039086	5558814	AQCF029	AQCF029-TSDWT	TO:0000382	Yield	1000-seed weight	TSDWT	No
LOC_Os01g05180.1	Chr1	2434792	2438774	Chr1	1404695	10491821	AQDY003	AQDY003-PNNB	TO:0000152	Yield	panicle number	PNNB	No
LOC_Os01g05180.1	Chr1	2434792	2438774	Chr1	1404695	10491821	AQDY005	AQDY005-PNNB	TO:0000152	Yield	panicle number	PNNB	No
LOC_Os01g05180.1	Chr1	2434792	2438774	Chr1	1404695	10491821	AQDY008	AQDY008-PNNB	TO:0000152	Yield	panicle number	PNNB	No
LOC_Os01g05180.1	Chr1	2434792	2438774	Chr1	1404695	10491821	AQDY009	AQDY009-PNNB	TO:0000152	Yield	panicle number	PNNB	No
LOC_Os01g05180.1	Chr1	2434792	2438774	Chr1	647235	9821253	CQW1	CQW1-SPKNB	TO:0000456	Yield	spikelet number	SPKNB	No
LOC_Os01g05180.1	Chr1	2434792	2438774	Chr1	647235	15623428	CQN53	CQN53-SPKNB	TO:0000456	Yield	spikelet number	SPKNB	No
LOC_Os01g05180.1	Chr1	2434792	2438774	Chr1	647235	15623428	CQN45	CQN45-PNWT	TO:0000014	Yield	panicle weight	PNWT	No
LOC_Os01g05510.1	Chr1	2613655	2623196	Chr1	1890153	4754502	AQGI160	AQGI160-BIOMYLD	TO:0000327	Yield	biomass yield	BIOMYLD	No
LOC_Os01g05510.1	Chr1	2613655	2623196	Chr1	1890153	4754502	AQGI162	AQGI162-BIOMYLD	TO:0000327	Yield	biomass yield	BIOMYLD	No
LOC_Os01g05510.1	Chr1	2613655	2623196	Chr1	1890153	4635870	AQCQ029	AQCQ029-GRNB	TO:0000445	Yield	grain number	GRNB	No
LOC_Os01g05510.1	Chr1	2613655	2623196	Chr1	1039086	5558814	AQCF002	AQCF002-SPKNB	TO:0000456	Yield	spikelet number	SPKNB	No
LOC_Os01g05510.1	Chr1	2613655	2623196	Chr1	1039086	5558814	AQCF016	AQCF016-SPKNB	TO:0000456	Yield	spikelet number	SPKNB	No
LOC_Os01g05510.1	Chr1	2613655	2623196	Chr1	1039086	5558814	AQCF028	AQCF028-SPKNB	TO:0000456	Yield	spikelet number	SPKNB	No
LOC_Os01g05510.1	Chr1	2613655	2623196	Chr1	1039086	5558814	AQCF001	AQCF001-FGRNB	TO:0000447	Yield	filled grain number	FGRNB	No
LOC_Os01g05510.1	Chr1	2613655	2623196	Chr1	1039086	5558814	AQCF015	AQCF015-FGRNB	TO:0000447	Yield	filled grain number	FGRNB	No
LOC_Os01g05510.1	Chr1	2613655	2623196	Chr1	1039086	5558814	AQCF027	AQCF027-FGRNB	TO:0000447	Yield	filled grain number	FGRNB	No
LOC_Os01g05510.1	Chr1	2613655	2623196	Chr1	1039086	5558814	AQCF029	AQCF029-TSDWT	TO:0000382	Yield	1000-seed weight	TSDWT	No
LOC_Os01g05510.1	Chr1	2613655	2623196	Chr1	1404695	10491821	AQDY003	AQDY003-PNNB	TO:0000152	Yield	panicle number	PNNB	No
LOC_Os01g05510.1	Chr1	2613655	2623196	Chr1	1404695	10491821	AQDY005	AQDY005-PNNB	TO:0000152	Yield	panicle number	PNNB	No
LOC_Os01g05510.1	Chr1	2613655	2623196	Chr1	1404695	10491821	AQDY008	AQDY008-PNNB	TO:0000152	Yield	panicle number	PNNB	No
LOC_Os01g05510.1	Chr1	2613655	2623196	Chr1	1404695	10491821	AQDY009	AQDY009-PNNB	TO:0000152	Yield	panicle number	PNNB	No
LOC_Os01g05510.1	Chr1	2613655	2623196	Chr1	647235	9821253	CQW1	CQW1-SPKNB	TO:0000456	Yield	spikelet number	SPKNB	No
LOC_Os01g05510.1	Chr1	2613655	2623196	Chr1	647235	15623428	CQN53	CQN53-SPKNB	TO:0000456	Yield	spikelet number	SPKNB	No
LOC_Os01g05510.1	Chr1	2613655	2623196	Chr1	647235	15623428	CQN45	CQN45-PNWT	TO:0000014	Yield	panicle weight	PNWT	No
LOC_Os01g05510.2	Chr1	2613655	2623196	Chr1	1890153	4754502	AQGI160	AQGI160-BIOMYLD	TO:0000327	Yield	biomass yield	BIOMYLD	No
LOC_Os01g05510.2	Chr1	2613655	2623196	Chr1	1890153	4754502	AQGI162	AQGI162-BIOMYLD	TO:0000327	Yield	biomass yield	BIOMYLD	No
LOC_Os01g05510.2	Chr1	2613655	2623196	Chr1	1890153	4635870	AQCQ029	AQCQ029-GRNB	TO:0000445	Yield	grain number	GRNB	No
LOC_Os01g05510.2	Chr1	2613655	2623196	Chr1	1039086	5558814	AQCF002	AQCF002-SPKNB	TO:0000456	Yield	spikelet number	SPKNB	No
LOC_Os01g05510.2	Chr1	2613655	2623196	Chr1	1039086	5558814	AQCF016	AQCF016-SPKNB	TO:0000456	Yield	spikelet number	SPKNB	No
LOC_Os01g05510.2	Chr1	2613655	2623196	Chr1	1039086	5558814	AQCF028	AQCF028-SPKNB	TO:0000456	Yield	spikelet number	SPKNB	No
LOC_Os01g05510.2	Chr1	2613655	2623196	Chr1	1039086	5558814	AQCF001	AQCF001-FGRNB	TO:0000447	Yield	filled grain number	FGRNB	No
LOC_Os01g05510.2	Chr1	2613655	2623196	Chr1	1039086	5558814	AQCF015	AQCF015-FGRNB	TO:0000447	Yield	filled grain number	FGRNB	No
LOC_Os01g05510.2	Chr1	2613655	2623196	Chr1	1039086	5558814	AQCF027	AQCF027-FGRNB	TO:0000447	Yield	filled grain number	FGRNB	No
LOC_Os01g05510.2	Chr1	2613655	2623196	Chr1	1039086	5558814	AQCF029	AQCF029-TSDWT	TO:0000382	Yield	1000-seed weight	TSDWT	No
LOC_Os01g05510.2	Chr1	2613655	2623196	Chr1	1404695	10491821	AQDY003	AQDY003-PNNB	TO:0000152	Yield	panicle number	PNNB	No
LOC_Os01g05510.2	Chr1	2613655	2623196	Chr1	1404695	10491821	AQDY005	AQDY005-PNNB	TO:0000152	Yield	panicle number	PNNB	No
LOC_Os01g05510.2	Chr1	2613655	2623196	Chr1	1404695	10491821	AQDY008	AQDY008-PNNB	TO:0000152	Yield	panicle number	PNNB	No
LOC_Os01g05510.2	Chr1	2613655	2623196	Chr1	1404695	10491821	AQDY009	AQDY009-PNNB	TO:0000152	Yield	panicle number	PNNB	No
LOC_Os01g05510.2	Chr1	2613655	2623196	Chr1	647235	9821253	CQW1	CQW1-SPKNB	TO:0000456	Yield	spikelet number	SPKNB	No
LOC_Os01g05510.2	Chr1	2613655	2623196	Chr1	647235	15623428	CQN53	CQN53-SPKNB	TO:0000456	Yield	spikelet number	SPKNB	No
LOC_Os01g05510.2	Chr1	2613655	2623196	Chr1	647235	15623428	CQN45	CQN45-PNWT	TO:0000014	Yield	panicle weight	PNWT	No
LOC_Os01g05510.3	Chr1	2613655	2623196	Chr1	1890153	4754502	AQGI160	AQGI160-BIOMYLD	TO:0000327	Yield	biomass yield	BIOMYLD	No
LOC_Os01g05510.3	Chr1	2613655	2623196	Chr1	1890153	4754502	AQGI162	AQGI162-BIOMYLD	TO:0000327	Yield	biomass yield	BIOMYLD	No
LOC_Os01g05510.3	Chr1	2613655	2623196	Chr1	1890153	4635870	AQCQ029	AQCQ029-GRNB	TO:0000445	Yield	grain number	GRNB	No
LOC_Os01g05510.3	Chr1	2613655	2623196	Chr1	1039086	5558814	AQCF002	AQCF002-SPKNB	TO:0000456	Yield	spikelet number	SPKNB	No
LOC_Os01g05510.3	Chr1	2613655	2623196	Chr1	1039086	5558814	AQCF016	AQCF016-SPKNB	TO:0000456	Yield	spikelet number	SPKNB	No
LOC_Os01g05510.3	Chr1	2613655	2623196	Chr1	1039086	5558814	AQCF028	AQCF028-SPKNB	TO:0000456	Yield	spikelet number	SPKNB	No
LOC_Os01g05510.3	Chr1	2613655	2623196	Chr1	1039086	5558814	AQCF001	AQCF001-FGRNB	TO:0000447	Yield	filled grain number	FGRNB	No
LOC_Os01g05510.3	Chr1	2613655	2623196	Chr1	1039086	5558814	AQCF015	AQCF015-FGRNB	TO:0000447	Yield	filled grain number	FGRNB	No
LOC_Os01g05510.3	Chr1	2613655	2623196	Chr1	1039086	5558814	AQCF027	AQCF027-FGRNB	TO:0000447	Yield	filled grain number	FGRNB	No
LOC_Os01g05510.3	Chr1	2613655	2623196	Chr1	1039086	5558814	AQCF029	AQCF029-TSDWT	TO:0000382	Yield	1000-seed weight	TSDWT	No
LOC_Os01g05510.3	Chr1	2613655	2623196	Chr1	1404695	10491821	AQDY003	AQDY003-PNNB	TO:0000152	Yield	panicle number	PNNB	No
LOC_Os01g05510.3	Chr1	2613655	2623196	Chr1	1404695	10491821	AQDY005	AQDY005-PNNB	TO:0000152	Yield	panicle number	PNNB	No
LOC_Os01g05510.3	Chr1	2613655	2623196	Chr1	1404695	10491821	AQDY008	AQDY008-PNNB	TO:0000152	Yield	panicle number	PNNB	No
LOC_Os01g05510.3	Chr1	2613655	2623196	Chr1	1404695	10491821	AQDY009	AQDY009-PNNB	TO:0000152	Yield	panicle number	PNNB	No
LOC_Os01g05510.3	Chr1	2613655	2623196	Chr1	647235	9821253	CQW1	CQW1-SPKNB	TO:0000456	Yield	spikelet number	SPKNB	No
LOC_Os01g05510.3	Chr1	2613655	2623196	Chr1	647235	15623428	CQN53	CQN53-SPKNB	TO:0000456	Yield	spikelet number	SPKNB	No
LOC_Os01g05510.3	Chr1	2613655	2623196	Chr1	647235	15623428	CQN45	CQN45-PNWT	TO:0000014	Yield	panicle weight	PNWT	No
LOC_Os01g05510.4	Chr1	2613655	2623196	Chr1	1890153	4754502	AQGI160	AQGI160-BIOMYLD	TO:0000327	Yield	biomass yield	BIOMYLD	No
LOC_Os01g05510.4	Chr1	2613655	2623196	Chr1	1890153	4754502	AQGI162	AQGI162-BIOMYLD	TO:0000327	Yield	biomass yield	BIOMYLD	No
LOC_Os01g05510.4	Chr1	2613655	2623196	Chr1	1890153	4635870	AQCQ029	AQCQ029-GRNB	TO:0000445	Yield	grain number	GRNB	No
LOC_Os01g05510.4	Chr1	2613655	2623196	Chr1	1039086	5558814	AQCF002	AQCF002-SPKNB	TO:0000456	Yield	spikelet number	SPKNB	No
LOC_Os01g05510.4	Chr1	2613655	2623196	Chr1	1039086	5558814	AQCF016	AQCF016-SPKNB	TO:0000456	Yield	spikelet number	SPKNB	No
LOC_Os01g05510.4	Chr1	2613655	2623196	Chr1	1039086	5558814	AQCF028	AQCF028-SPKNB	TO:0000456	Yield	spikelet number	SPKNB	No
LOC_Os01g05510.4	Chr1	2613655	2623196	Chr1	1039086	5558814	AQCF001	AQCF001-FGRNB	TO:0000447	Yield	filled grain number	FGRNB	No
LOC_Os01g05510.4	Chr1	2613655	2623196	Chr1	1039086	5558814	AQCF015	AQCF015-FGRNB	TO:0000447	Yield	filled grain number	FGRNB	No
LOC_Os01g05510.4	Chr1	2613655	2623196	Chr1	1039086	5558814	AQCF027	AQCF027-FGRNB	TO:0000447	Yield	filled grain number	FGRNB	No
LOC_Os01g05510.4	Chr1	2613655	2623196	Chr1	1039086	5558814	AQCF029	AQCF029-TSDWT	TO:0000382	Yield	1000-seed weight	TSDWT	No
LOC_Os01g05510.4	Chr1	2613655	2623196	Chr1	1404695	10491821	AQDY003	AQDY003-PNNB	TO:0000152	Yield	panicle number	PNNB	No
LOC_Os01g05510.4	Chr1	2613655	2623196	Chr1	1404695	10491821	AQDY005	AQDY005-PNNB	TO:0000152	Yield	panicle number	PNNB	No
LOC_Os01g05510.4	Chr1	2613655	2623196	Chr1	1404695	10491821	AQDY008	AQDY008-PNNB	TO:0000152	Yield	panicle number	PNNB	No
LOC_Os01g05510.4	Chr1	2613655	2623196	Chr1	1404695	10491821	AQDY009	AQDY009-PNNB	TO:0000152	Yield	panicle number	PNNB	No
LOC_Os01g05510.4	Chr1	2613655	2623196	Chr1	647235	9821253	CQW1	CQW1-SPKNB	TO:0000456	Yield	spikelet number	SPKNB	No
LOC_Os01g05510.4	Chr1	2613655	2623196	Chr1	647235	15623428	CQN53	CQN53-SPKNB	TO:0000456	Yield	spikelet number	SPKNB	No
LOC_Os01g05510.4	Chr1	2613655	2623196	Chr1	647235	15623428	CQN45	CQN45-PNWT	TO:0000014	Yield	panicle weight	PNWT	No
LOC_Os01g05510.5	Chr1	2613655	2623196	Chr1	1890153	4754502	AQGI160	AQGI160-BIOMYLD	TO:0000327	Yield	biomass yield	BIOMYLD	No
LOC_Os01g05510.5	Chr1	2613655	2623196	Chr1	1890153	4754502	AQGI162	AQGI162-BIOMYLD	TO:0000327	Yield	biomass yield	BIOMYLD	No
LOC_Os01g05510.5	Chr1	2613655	2623196	Chr1	1890153	4635870	AQCQ029	AQCQ029-GRNB	TO:0000445	Yield	grain number	GRNB	No
LOC_Os01g05510.5	Chr1	2613655	2623196	Chr1	1039086	5558814	AQCF002	AQCF002-SPKNB	TO:0000456	Yield	spikelet number	SPKNB	No
LOC_Os01g05510.5	Chr1	2613655	2623196	Chr1	1039086	5558814	AQCF016	AQCF016-SPKNB	TO:0000456	Yield	spikelet number	SPKNB	No
LOC_Os01g05510.5	Chr1	2613655	2623196	Chr1	1039086	5558814	AQCF028	AQCF028-SPKNB	TO:0000456	Yield	spikelet number	SPKNB	No
LOC_Os01g05510.5	Chr1	2613655	2623196	Chr1	1039086	5558814	AQCF001	AQCF001-FGRNB	TO:0000447	Yield	filled grain number	FGRNB	No
LOC_Os01g05510.5	Chr1	2613655	2623196	Chr1	1039086	5558814	AQCF015	AQCF015-FGRNB	TO:0000447	Yield	filled grain number	FGRNB	No
LOC_Os01g05510.5	Chr1	2613655	2623196	Chr1	1039086	5558814	AQCF027	AQCF027-FGRNB	TO:0000447	Yield	filled grain number	FGRNB	No
LOC_Os01g05510.5	Chr1	2613655	2623196	Chr1	1039086	5558814	AQCF029	AQCF029-TSDWT	TO:0000382	Yield	1000-seed weight	TSDWT	No
LOC_Os01g05510.5	Chr1	2613655	2623196	Chr1	1404695	10491821	AQDY003	AQDY003-PNNB	TO:0000152	Yield	panicle number	PNNB	No
LOC_Os01g05510.5	Chr1	2613655	2623196	Chr1	1404695	10491821	AQDY005	AQDY005-PNNB	TO:0000152	Yield	panicle number	PNNB	No
LOC_Os01g05510.5	Chr1	2613655	2623196	Chr1	1404695	10491821	AQDY008	AQDY008-PNNB	TO:0000152	Yield	panicle number	PNNB	No
LOC_Os01g05510.5	Chr1	2613655	2623196	Chr1	1404695	10491821	AQDY009	AQDY009-PNNB	TO:0000152	Yield	panicle number	PNNB	No
LOC_Os01g05510.5	Chr1	2613655	2623196	Chr1	647235	9821253	CQW1	CQW1-SPKNB	TO:0000456	Yield	spikelet number	SPKNB	No
LOC_Os01g05510.5	Chr1	2613655	2623196	Chr1	647235	15623428	CQN53	CQN53-SPKNB	TO:0000456	Yield	spikelet number	SPKNB	No
LOC_Os01g05510.5	Chr1	2613655	2623196	Chr1	647235	15623428	CQN45	CQN45-PNWT	TO:0000014	Yield	panicle weight	PNWT	No
LOC_Os01g05660.1	Chr1	2698927	2704553	Chr1	1890153	4754502	AQGI160	AQGI160-BIOMYLD	TO:0000327	Yield	biomass yield	BIOMYLD	No
LOC_Os01g05660.1	Chr1	2698927	2704553	Chr1	1890153	4754502	AQGI162	AQGI162-BIOMYLD	TO:0000327	Yield	biomass yield	BIOMYLD	No
LOC_Os01g05660.1	Chr1	2698927	2704553	Chr1	1890153	4635870	AQCQ029	AQCQ029-GRNB	TO:0000445	Yield	grain number	GRNB	No
LOC_Os01g05660.1	Chr1	2698927	2704553	Chr1	1039086	5558814	AQCF002	AQCF002-SPKNB	TO:0000456	Yield	spikelet number	SPKNB	No
LOC_Os01g05660.1	Chr1	2698927	2704553	Chr1	1039086	5558814	AQCF016	AQCF016-SPKNB	TO:0000456	Yield	spikelet number	SPKNB	No
LOC_Os01g05660.1	Chr1	2698927	2704553	Chr1	1039086	5558814	AQCF028	AQCF028-SPKNB	TO:0000456	Yield	spikelet number	SPKNB	No
LOC_Os01g05660.1	Chr1	2698927	2704553	Chr1	1039086	5558814	AQCF001	AQCF001-FGRNB	TO:0000447	Yield	filled grain number	FGRNB	No
LOC_Os01g05660.1	Chr1	2698927	2704553	Chr1	1039086	5558814	AQCF015	AQCF015-FGRNB	TO:0000447	Yield	filled grain number	FGRNB	No
LOC_Os01g05660.1	Chr1	2698927	2704553	Chr1	1039086	5558814	AQCF027	AQCF027-FGRNB	TO:0000447	Yield	filled grain number	FGRNB	No
LOC_Os01g05660.1	Chr1	2698927	2704553	Chr1	1039086	5558814	AQCF029	AQCF029-TSDWT	TO:0000382	Yield	1000-seed weight	TSDWT	No
LOC_Os01g05660.1	Chr1	2698927	2704553	Chr1	1404695	10491821	AQDY003	AQDY003-PNNB	TO:0000152	Yield	panicle number	PNNB	No
LOC_Os01g05660.1	Chr1	2698927	2704553	Chr1	1404695	10491821	AQDY005	AQDY005-PNNB	TO:0000152	Yield	panicle number	PNNB	No
LOC_Os01g05660.1	Chr1	2698927	2704553	Chr1	1404695	10491821	AQDY008	AQDY008-PNNB	TO:0000152	Yield	panicle number	PNNB	No
LOC_Os01g05660.1	Chr1	2698927	2704553	Chr1	1404695	10491821	AQDY009	AQDY009-PNNB	TO:0000152	Yield	panicle number	PNNB	No
LOC_Os01g05660.1	Chr1	2698927	2704553	Chr1	647235	9821253	CQW1	CQW1-SPKNB	TO:0000456	Yield	spikelet number	SPKNB	No
LOC_Os01g05660.1	Chr1	2698927	2704553	Chr1	647235	15623428	CQN53	CQN53-SPKNB	TO:0000456	Yield	spikelet number	SPKNB	No
LOC_Os01g05660.1	Chr1	2698927	2704553	Chr1	647235	15623428	CQN45	CQN45-PNWT	TO:0000014	Yield	panicle weight	PNWT	No
LOC_Os01g05660.2	Chr1	2698927	2704553	Chr1	1890153	4754502	AQGI160	AQGI160-BIOMYLD	TO:0000327	Yield	biomass yield	BIOMYLD	No
LOC_Os01g05660.2	Chr1	2698927	2704553	Chr1	1890153	4754502	AQGI162	AQGI162-BIOMYLD	TO:0000327	Yield	biomass yield	BIOMYLD	No
LOC_Os01g05660.2	Chr1	2698927	2704553	Chr1	1890153	4635870	AQCQ029	AQCQ029-GRNB	TO:0000445	Yield	grain number	GRNB	No
LOC_Os01g05660.2	Chr1	2698927	2704553	Chr1	1039086	5558814	AQCF002	AQCF002-SPKNB	TO:0000456	Yield	spikelet number	SPKNB	No
LOC_Os01g05660.2	Chr1	2698927	2704553	Chr1	1039086	5558814	AQCF016	AQCF016-SPKNB	TO:0000456	Yield	spikelet number	SPKNB	No
LOC_Os01g05660.2	Chr1	2698927	2704553	Chr1	1039086	5558814	AQCF028	AQCF028-SPKNB	TO:0000456	Yield	spikelet number	SPKNB	No
LOC_Os01g05660.2	Chr1	2698927	2704553	Chr1	1039086	5558814	AQCF001	AQCF001-FGRNB	TO:0000447	Yield	filled grain number	FGRNB	No
LOC_Os01g05660.2	Chr1	2698927	2704553	Chr1	1039086	5558814	AQCF015	AQCF015-FGRNB	TO:0000447	Yield	filled grain number	FGRNB	No
LOC_Os01g05660.2	Chr1	2698927	2704553	Chr1	1039086	5558814	AQCF027	AQCF027-FGRNB	TO:0000447	Yield	filled grain number	FGRNB	No
LOC_Os01g05660.2	Chr1	2698927	2704553	Chr1	1039086	5558814	AQCF029	AQCF029-TSDWT	TO:0000382	Yield	1000-seed weight	TSDWT	No
LOC_Os01g05660.2	Chr1	2698927	2704553	Chr1	1404695	10491821	AQDY003	AQDY003-PNNB	TO:0000152	Yield	panicle number	PNNB	No
LOC_Os01g05660.2	Chr1	2698927	2704553	Chr1	1404695	10491821	AQDY005	AQDY005-PNNB	TO:0000152	Yield	panicle number	PNNB	No
LOC_Os01g05660.2	Chr1	2698927	2704553	Chr1	1404695	10491821	AQDY008	AQDY008-PNNB	TO:0000152	Yield	panicle number	PNNB	No
LOC_Os01g05660.2	Chr1	2698927	2704553	Chr1	1404695	10491821	AQDY009	AQDY009-PNNB	TO:0000152	Yield	panicle number	PNNB	No
LOC_Os01g05660.2	Chr1	2698927	2704553	Chr1	647235	9821253	CQW1	CQW1-SPKNB	TO:0000456	Yield	spikelet number	SPKNB	No
LOC_Os01g05660.2	Chr1	2698927	2704553	Chr1	647235	15623428	CQN53	CQN53-SPKNB	TO:0000456	Yield	spikelet number	SPKNB	No
LOC_Os01g05660.2	Chr1	2698927	2704553	Chr1	647235	15623428	CQN45	CQN45-PNWT	TO:0000014	Yield	panicle weight	PNWT	No
LOC_Os01g05660.3	Chr1	2698927	2704553	Chr1	1890153	4754502	AQGI160	AQGI160-BIOMYLD	TO:0000327	Yield	biomass yield	BIOMYLD	No
LOC_Os01g05660.3	Chr1	2698927	2704553	Chr1	1890153	4754502	AQGI162	AQGI162-BIOMYLD	TO:0000327	Yield	biomass yield	BIOMYLD	No
LOC_Os01g05660.3	Chr1	2698927	2704553	Chr1	1890153	4635870	AQCQ029	AQCQ029-GRNB	TO:0000445	Yield	grain number	GRNB	No
LOC_Os01g05660.3	Chr1	2698927	2704553	Chr1	1039086	5558814	AQCF002	AQCF002-SPKNB	TO:0000456	Yield	spikelet number	SPKNB	No
LOC_Os01g05660.3	Chr1	2698927	2704553	Chr1	1039086	5558814	AQCF016	AQCF016-SPKNB	TO:0000456	Yield	spikelet number	SPKNB	No
LOC_Os01g05660.3	Chr1	2698927	2704553	Chr1	1039086	5558814	AQCF028	AQCF028-SPKNB	TO:0000456	Yield	spikelet number	SPKNB	No
LOC_Os01g05660.3	Chr1	2698927	2704553	Chr1	1039086	5558814	AQCF001	AQCF001-FGRNB	TO:0000447	Yield	filled grain number	FGRNB	No
LOC_Os01g05660.3	Chr1	2698927	2704553	Chr1	1039086	5558814	AQCF015	AQCF015-FGRNB	TO:0000447	Yield	filled grain number	FGRNB	No
LOC_Os01g05660.3	Chr1	2698927	2704553	Chr1	1039086	5558814	AQCF027	AQCF027-FGRNB	TO:0000447	Yield	filled grain number	FGRNB	No
LOC_Os01g05660.3	Chr1	2698927	2704553	Chr1	1039086	5558814	AQCF029	AQCF029-TSDWT	TO:0000382	Yield	1000-seed weight	TSDWT	No
LOC_Os01g05660.3	Chr1	2698927	2704553	Chr1	1404695	10491821	AQDY003	AQDY003-PNNB	TO:0000152	Yield	panicle number	PNNB	No
LOC_Os01g05660.3	Chr1	2698927	2704553	Chr1	1404695	10491821	AQDY005	AQDY005-PNNB	TO:0000152	Yield	panicle number	PNNB	No
LOC_Os01g05660.3	Chr1	2698927	2704553	Chr1	1404695	10491821	AQDY008	AQDY008-PNNB	TO:0000152	Yield	panicle number	PNNB	No
LOC_Os01g05660.3	Chr1	2698927	2704553	Chr1	1404695	10491821	AQDY009	AQDY009-PNNB	TO:0000152	Yield	panicle number	PNNB	No
LOC_Os01g05660.3	Chr1	2698927	2704553	Chr1	647235	9821253	CQW1	CQW1-SPKNB	TO:0000456	Yield	spikelet number	SPKNB	No
LOC_Os01g05660.3	Chr1	2698927	2704553	Chr1	647235	15623428	CQN53	CQN53-SPKNB	TO:0000456	Yield	spikelet number	SPKNB	No
LOC_Os01g05660.3	Chr1	2698927	2704553	Chr1	647235	15623428	CQN45	CQN45-PNWT	TO:0000014	Yield	panicle weight	PNWT	No
LOC_Os01g05840.1	Chr1	2800435	2803742	Chr1	1890153	4754502	AQGI160	AQGI160-BIOMYLD	TO:0000327	Yield	biomass yield	BIOMYLD	No
LOC_Os01g05840.1	Chr1	2800435	2803742	Chr1	1890153	4754502	AQGI162	AQGI162-BIOMYLD	TO:0000327	Yield	biomass yield	BIOMYLD	No
LOC_Os01g05840.1	Chr1	2800435	2803742	Chr1	1890153	4635870	AQCQ029	AQCQ029-GRNB	TO:0000445	Yield	grain number	GRNB	No
LOC_Os01g05840.1	Chr1	2800435	2803742	Chr1	1039086	5558814	AQCF002	AQCF002-SPKNB	TO:0000456	Yield	spikelet number	SPKNB	No
LOC_Os01g05840.1	Chr1	2800435	2803742	Chr1	1039086	5558814	AQCF016	AQCF016-SPKNB	TO:0000456	Yield	spikelet number	SPKNB	No
LOC_Os01g05840.1	Chr1	2800435	2803742	Chr1	1039086	5558814	AQCF028	AQCF028-SPKNB	TO:0000456	Yield	spikelet number	SPKNB	No
LOC_Os01g05840.1	Chr1	2800435	2803742	Chr1	1039086	5558814	AQCF001	AQCF001-FGRNB	TO:0000447	Yield	filled grain number	FGRNB	No
LOC_Os01g05840.1	Chr1	2800435	2803742	Chr1	1039086	5558814	AQCF015	AQCF015-FGRNB	TO:0000447	Yield	filled grain number	FGRNB	No
LOC_Os01g05840.1	Chr1	2800435	2803742	Chr1	1039086	5558814	AQCF027	AQCF027-FGRNB	TO:0000447	Yield	filled grain number	FGRNB	No
LOC_Os01g05840.1	Chr1	2800435	2803742	Chr1	1039086	5558814	AQCF029	AQCF029-TSDWT	TO:0000382	Yield	1000-seed weight	TSDWT	No
LOC_Os01g05840.1	Chr1	2800435	2803742	Chr1	1404695	10491821	AQDY003	AQDY003-PNNB	TO:0000152	Yield	panicle number	PNNB	No
LOC_Os01g05840.1	Chr1	2800435	2803742	Chr1	1404695	10491821	AQDY005	AQDY005-PNNB	TO:0000152	Yield	panicle number	PNNB	No
LOC_Os01g05840.1	Chr1	2800435	2803742	Chr1	1404695	10491821	AQDY008	AQDY008-PNNB	TO:0000152	Yield	panicle number	PNNB	No
LOC_Os01g05840.1	Chr1	2800435	2803742	Chr1	1404695	10491821	AQDY009	AQDY009-PNNB	TO:0000152	Yield	panicle number	PNNB	No
LOC_Os01g05840.1	Chr1	2800435	2803742	Chr1	647235	9821253	CQW1	CQW1-SPKNB	TO:0000456	Yield	spikelet number	SPKNB	No
LOC_Os01g05840.1	Chr1	2800435	2803742	Chr1	647235	15623428	CQN53	CQN53-SPKNB	TO:0000456	Yield	spikelet number	SPKNB	No
LOC_Os01g05840.1	Chr1	2800435	2803742	Chr1	647235	15623428	CQN45	CQN45-PNWT	TO:0000014	Yield	panicle weight	PNWT	No
LOC_Os01g05840.2	Chr1	2800435	2803742	Chr1	1890153	4754502	AQGI160	AQGI160-BIOMYLD	TO:0000327	Yield	biomass yield	BIOMYLD	No
LOC_Os01g05840.2	Chr1	2800435	2803742	Chr1	1890153	4754502	AQGI162	AQGI162-BIOMYLD	TO:0000327	Yield	biomass yield	BIOMYLD	No
LOC_Os01g05840.2	Chr1	2800435	2803742	Chr1	1890153	4635870	AQCQ029	AQCQ029-GRNB	TO:0000445	Yield	grain number	GRNB	No
LOC_Os01g05840.2	Chr1	2800435	2803742	Chr1	1039086	5558814	AQCF002	AQCF002-SPKNB	TO:0000456	Yield	spikelet number	SPKNB	No
LOC_Os01g05840.2	Chr1	2800435	2803742	Chr1	1039086	5558814	AQCF016	AQCF016-SPKNB	TO:0000456	Yield	spikelet number	SPKNB	No
LOC_Os01g05840.2	Chr1	2800435	2803742	Chr1	1039086	5558814	AQCF028	AQCF028-SPKNB	TO:0000456	Yield	spikelet number	SPKNB	No
LOC_Os01g05840.2	Chr1	2800435	2803742	Chr1	1039086	5558814	AQCF001	AQCF001-FGRNB	TO:0000447	Yield	filled grain number	FGRNB	No
LOC_Os01g05840.2	Chr1	2800435	2803742	Chr1	1039086	5558814	AQCF015	AQCF015-FGRNB	TO:0000447	Yield	filled grain number	FGRNB	No
LOC_Os01g05840.2	Chr1	2800435	2803742	Chr1	1039086	5558814	AQCF027	AQCF027-FGRNB	TO:0000447	Yield	filled grain number	FGRNB	No
LOC_Os01g05840.2	Chr1	2800435	2803742	Chr1	1039086	5558814	AQCF029	AQCF029-TSDWT	TO:0000382	Yield	1000-seed weight	TSDWT	No
LOC_Os01g05840.2	Chr1	2800435	2803742	Chr1	1404695	10491821	AQDY003	AQDY003-PNNB	TO:0000152	Yield	panicle number	PNNB	No
LOC_Os01g05840.2	Chr1	2800435	2803742	Chr1	1404695	10491821	AQDY005	AQDY005-PNNB	TO:0000152	Yield	panicle number	PNNB	No
LOC_Os01g05840.2	Chr1	2800435	2803742	Chr1	1404695	10491821	AQDY008	AQDY008-PNNB	TO:0000152	Yield	panicle number	PNNB	No
LOC_Os01g05840.2	Chr1	2800435	2803742	Chr1	1404695	10491821	AQDY009	AQDY009-PNNB	TO:0000152	Yield	panicle number	PNNB	No
LOC_Os01g05840.2	Chr1	2800435	2803742	Chr1	647235	9821253	CQW1	CQW1-SPKNB	TO:0000456	Yield	spikelet number	SPKNB	No
LOC_Os01g05840.2	Chr1	2800435	2803742	Chr1	647235	15623428	CQN53	CQN53-SPKNB	TO:0000456	Yield	spikelet number	SPKNB	No
LOC_Os01g05840.2	Chr1	2800435	2803742	Chr1	647235	15623428	CQN45	CQN45-PNWT	TO:0000014	Yield	panicle weight	PNWT	No
LOC_Os01g05860.1	Chr1	2805583	2808152	Chr1	1890153	4754502	AQGI160	AQGI160-BIOMYLD	TO:0000327	Yield	biomass yield	BIOMYLD	No
LOC_Os01g05860.1	Chr1	2805583	2808152	Chr1	1890153	4754502	AQGI162	AQGI162-BIOMYLD	TO:0000327	Yield	biomass yield	BIOMYLD	No
LOC_Os01g05860.1	Chr1	2805583	2808152	Chr1	1890153	4635870	AQCQ029	AQCQ029-GRNB	TO:0000445	Yield	grain number	GRNB	No
LOC_Os01g05860.1	Chr1	2805583	2808152	Chr1	1039086	5558814	AQCF002	AQCF002-SPKNB	TO:0000456	Yield	spikelet number	SPKNB	No
LOC_Os01g05860.1	Chr1	2805583	2808152	Chr1	1039086	5558814	AQCF016	AQCF016-SPKNB	TO:0000456	Yield	spikelet number	SPKNB	No
LOC_Os01g05860.1	Chr1	2805583	2808152	Chr1	1039086	5558814	AQCF028	AQCF028-SPKNB	TO:0000456	Yield	spikelet number	SPKNB	No
LOC_Os01g05860.1	Chr1	2805583	2808152	Chr1	1039086	5558814	AQCF001	AQCF001-FGRNB	TO:0000447	Yield	filled grain number	FGRNB	No
LOC_Os01g05860.1	Chr1	2805583	2808152	Chr1	1039086	5558814	AQCF015	AQCF015-FGRNB	TO:0000447	Yield	filled grain number	FGRNB	No
LOC_Os01g05860.1	Chr1	2805583	2808152	Chr1	1039086	5558814	AQCF027	AQCF027-FGRNB	TO:0000447	Yield	filled grain number	FGRNB	No
LOC_Os01g05860.1	Chr1	2805583	2808152	Chr1	1039086	5558814	AQCF029	AQCF029-TSDWT	TO:0000382	Yield	1000-seed weight	TSDWT	No
LOC_Os01g05860.1	Chr1	2805583	2808152	Chr1	1404695	10491821	AQDY003	AQDY003-PNNB	TO:0000152	Yield	panicle number	PNNB	No
LOC_Os01g05860.1	Chr1	2805583	2808152	Chr1	1404695	10491821	AQDY005	AQDY005-PNNB	TO:0000152	Yield	panicle number	PNNB	No
LOC_Os01g05860.1	Chr1	2805583	2808152	Chr1	1404695	10491821	AQDY008	AQDY008-PNNB	TO:0000152	Yield	panicle number	PNNB	No
LOC_Os01g05860.1	Chr1	2805583	2808152	Chr1	1404695	10491821	AQDY009	AQDY009-PNNB	TO:0000152	Yield	panicle number	PNNB	No
LOC_Os01g05860.1	Chr1	2805583	2808152	Chr1	647235	9821253	CQW1	CQW1-SPKNB	TO:0000456	Yield	spikelet number	SPKNB	No
LOC_Os01g05860.1	Chr1	2805583	2808152	Chr1	647235	15623428	CQN53	CQN53-SPKNB	TO:0000456	Yield	spikelet number	SPKNB	No
LOC_Os01g05860.1	Chr1	2805583	2808152	Chr1	647235	15623428	CQN45	CQN45-PNWT	TO:0000014	Yield	panicle weight	PNWT	No
LOC_Os01g06490.1	Chr1	3054464	3057198	Chr1	1890153	4754502	AQGI160	AQGI160-BIOMYLD	TO:0000327	Yield	biomass yield	BIOMYLD	No
LOC_Os01g06490.1	Chr1	3054464	3057198	Chr1	1890153	4754502	AQGI162	AQGI162-BIOMYLD	TO:0000327	Yield	biomass yield	BIOMYLD	No
LOC_Os01g06490.1	Chr1	3054464	3057198	Chr1	1890153	4635870	AQCQ029	AQCQ029-GRNB	TO:0000445	Yield	grain number	GRNB	No
LOC_Os01g06490.1	Chr1	3054464	3057198	Chr1	1039086	5558814	AQCF002	AQCF002-SPKNB	TO:0000456	Yield	spikelet number	SPKNB	No
LOC_Os01g06490.1	Chr1	3054464	3057198	Chr1	1039086	5558814	AQCF016	AQCF016-SPKNB	TO:0000456	Yield	spikelet number	SPKNB	No
LOC_Os01g06490.1	Chr1	3054464	3057198	Chr1	1039086	5558814	AQCF028	AQCF028-SPKNB	TO:0000456	Yield	spikelet number	SPKNB	No
LOC_Os01g06490.1	Chr1	3054464	3057198	Chr1	1039086	5558814	AQCF001	AQCF001-FGRNB	TO:0000447	Yield	filled grain number	FGRNB	No
LOC_Os01g06490.1	Chr1	3054464	3057198	Chr1	1039086	5558814	AQCF015	AQCF015-FGRNB	TO:0000447	Yield	filled grain number	FGRNB	No
LOC_Os01g06490.1	Chr1	3054464	3057198	Chr1	1039086	5558814	AQCF027	AQCF027-FGRNB	TO:0000447	Yield	filled grain number	FGRNB	No
LOC_Os01g06490.1	Chr1	3054464	3057198	Chr1	1039086	5558814	AQCF029	AQCF029-TSDWT	TO:0000382	Yield	1000-seed weight	TSDWT	No
LOC_Os01g06490.1	Chr1	3054464	3057198	Chr1	1404695	10491821	AQDY003	AQDY003-PNNB	TO:0000152	Yield	panicle number	PNNB	No
LOC_Os01g06490.1	Chr1	3054464	3057198	Chr1	1404695	10491821	AQDY005	AQDY005-PNNB	TO:0000152	Yield	panicle number	PNNB	No
LOC_Os01g06490.1	Chr1	3054464	3057198	Chr1	1404695	10491821	AQDY008	AQDY008-PNNB	TO:0000152	Yield	panicle number	PNNB	No
LOC_Os01g06490.1	Chr1	3054464	3057198	Chr1	1404695	10491821	AQDY009	AQDY009-PNNB	TO:0000152	Yield	panicle number	PNNB	No
LOC_Os01g06490.1	Chr1	3054464	3057198	Chr1	647235	9821253	CQW1	CQW1-SPKNB	TO:0000456	Yield	spikelet number	SPKNB	No
LOC_Os01g06490.1	Chr1	3054464	3057198	Chr1	3050029	10491821	AQBK030	AQBK030-SPKNB	TO:0000456	Yield	spikelet number	SPKNB	No
LOC_Os01g06490.1	Chr1	3054464	3057198	Chr1	2819089	42413852	CQN49	CQN49-SPKNB	TO:0000456	Yield	spikelet number	SPKNB	No
LOC_Os01g06490.1	Chr1	3054464	3057198	Chr1	647235	15623428	CQN53	CQN53-SPKNB	TO:0000456	Yield	spikelet number	SPKNB	No
LOC_Os01g06490.1	Chr1	3054464	3057198	Chr1	647235	15623428	CQN45	CQN45-PNWT	TO:0000014	Yield	panicle weight	PNWT	No
LOC_Os01g06490.2	Chr1	3054464	3057198	Chr1	1890153	4754502	AQGI160	AQGI160-BIOMYLD	TO:0000327	Yield	biomass yield	BIOMYLD	No
LOC_Os01g06490.2	Chr1	3054464	3057198	Chr1	1890153	4754502	AQGI162	AQGI162-BIOMYLD	TO:0000327	Yield	biomass yield	BIOMYLD	No
LOC_Os01g06490.2	Chr1	3054464	3057198	Chr1	1890153	4635870	AQCQ029	AQCQ029-GRNB	TO:0000445	Yield	grain number	GRNB	No
LOC_Os01g06490.2	Chr1	3054464	3057198	Chr1	1039086	5558814	AQCF002	AQCF002-SPKNB	TO:0000456	Yield	spikelet number	SPKNB	No
LOC_Os01g06490.2	Chr1	3054464	3057198	Chr1	1039086	5558814	AQCF016	AQCF016-SPKNB	TO:0000456	Yield	spikelet number	SPKNB	No
LOC_Os01g06490.2	Chr1	3054464	3057198	Chr1	1039086	5558814	AQCF028	AQCF028-SPKNB	TO:0000456	Yield	spikelet number	SPKNB	No
LOC_Os01g06490.2	Chr1	3054464	3057198	Chr1	1039086	5558814	AQCF001	AQCF001-FGRNB	TO:0000447	Yield	filled grain number	FGRNB	No
LOC_Os01g06490.2	Chr1	3054464	3057198	Chr1	1039086	5558814	AQCF015	AQCF015-FGRNB	TO:0000447	Yield	filled grain number	FGRNB	No
LOC_Os01g06490.2	Chr1	3054464	3057198	Chr1	1039086	5558814	AQCF027	AQCF027-FGRNB	TO:0000447	Yield	filled grain number	FGRNB	No
LOC_Os01g06490.2	Chr1	3054464	3057198	Chr1	1039086	5558814	AQCF029	AQCF029-TSDWT	TO:0000382	Yield	1000-seed weight	TSDWT	No
LOC_Os01g06490.2	Chr1	3054464	3057198	Chr1	1404695	10491821	AQDY003	AQDY003-PNNB	TO:0000152	Yield	panicle number	PNNB	No
LOC_Os01g06490.2	Chr1	3054464	3057198	Chr1	1404695	10491821	AQDY005	AQDY005-PNNB	TO:0000152	Yield	panicle number	PNNB	No
LOC_Os01g06490.2	Chr1	3054464	3057198	Chr1	1404695	10491821	AQDY008	AQDY008-PNNB	TO:0000152	Yield	panicle number	PNNB	No
LOC_Os01g06490.2	Chr1	3054464	3057198	Chr1	1404695	10491821	AQDY009	AQDY009-PNNB	TO:0000152	Yield	panicle number	PNNB	No
LOC_Os01g06490.2	Chr1	3054464	3057198	Chr1	647235	9821253	CQW1	CQW1-SPKNB	TO:0000456	Yield	spikelet number	SPKNB	No
LOC_Os01g06490.2	Chr1	3054464	3057198	Chr1	3050029	10491821	AQBK030	AQBK030-SPKNB	TO:0000456	Yield	spikelet number	SPKNB	No
LOC_Os01g06490.2	Chr1	3054464	3057198	Chr1	2819089	42413852	CQN49	CQN49-SPKNB	TO:0000456	Yield	spikelet number	SPKNB	No
LOC_Os01g06490.2	Chr1	3054464	3057198	Chr1	647235	15623428	CQN53	CQN53-SPKNB	TO:0000456	Yield	spikelet number	SPKNB	No
LOC_Os01g06490.2	Chr1	3054464	3057198	Chr1	647235	15623428	CQN45	CQN45-PNWT	TO:0000014	Yield	panicle weight	PNWT	No
LOC_Os01g06500.1	Chr1	3058542	3059717	Chr1	1890153	4754502	AQGI160	AQGI160-BIOMYLD	TO:0000327	Yield	biomass yield	BIOMYLD	No
LOC_Os01g06500.1	Chr1	3058542	3059717	Chr1	1890153	4754502	AQGI162	AQGI162-BIOMYLD	TO:0000327	Yield	biomass yield	BIOMYLD	No
LOC_Os01g06500.1	Chr1	3058542	3059717	Chr1	1890153	4635870	AQCQ029	AQCQ029-GRNB	TO:0000445	Yield	grain number	GRNB	No
LOC_Os01g06500.1	Chr1	3058542	3059717	Chr1	1039086	5558814	AQCF002	AQCF002-SPKNB	TO:0000456	Yield	spikelet number	SPKNB	No
LOC_Os01g06500.1	Chr1	3058542	3059717	Chr1	1039086	5558814	AQCF016	AQCF016-SPKNB	TO:0000456	Yield	spikelet number	SPKNB	No
LOC_Os01g06500.1	Chr1	3058542	3059717	Chr1	1039086	5558814	AQCF028	AQCF028-SPKNB	TO:0000456	Yield	spikelet number	SPKNB	No
LOC_Os01g06500.1	Chr1	3058542	3059717	Chr1	1039086	5558814	AQCF001	AQCF001-FGRNB	TO:0000447	Yield	filled grain number	FGRNB	No
LOC_Os01g06500.1	Chr1	3058542	3059717	Chr1	1039086	5558814	AQCF015	AQCF015-FGRNB	TO:0000447	Yield	filled grain number	FGRNB	No
LOC_Os01g06500.1	Chr1	3058542	3059717	Chr1	1039086	5558814	AQCF027	AQCF027-FGRNB	TO:0000447	Yield	filled grain number	FGRNB	No
LOC_Os01g06500.1	Chr1	3058542	3059717	Chr1	1039086	5558814	AQCF029	AQCF029-TSDWT	TO:0000382	Yield	1000-seed weight	TSDWT	No
LOC_Os01g06500.1	Chr1	3058542	3059717	Chr1	1404695	10491821	AQDY003	AQDY003-PNNB	TO:0000152	Yield	panicle number	PNNB	No
LOC_Os01g06500.1	Chr1	3058542	3059717	Chr1	1404695	10491821	AQDY005	AQDY005-PNNB	TO:0000152	Yield	panicle number	PNNB	No
LOC_Os01g06500.1	Chr1	3058542	3059717	Chr1	1404695	10491821	AQDY008	AQDY008-PNNB	TO:0000152	Yield	panicle number	PNNB	No
LOC_Os01g06500.1	Chr1	3058542	3059717	Chr1	1404695	10491821	AQDY009	AQDY009-PNNB	TO:0000152	Yield	panicle number	PNNB	No
LOC_Os01g06500.1	Chr1	3058542	3059717	Chr1	647235	9821253	CQW1	CQW1-SPKNB	TO:0000456	Yield	spikelet number	SPKNB	No
LOC_Os01g06500.1	Chr1	3058542	3059717	Chr1	3050029	10491821	AQBK030	AQBK030-SPKNB	TO:0000456	Yield	spikelet number	SPKNB	No
LOC_Os01g06500.1	Chr1	3058542	3059717	Chr1	2819089	42413852	CQN49	CQN49-SPKNB	TO:0000456	Yield	spikelet number	SPKNB	No
LOC_Os01g06500.1	Chr1	3058542	3059717	Chr1	647235	15623428	CQN53	CQN53-SPKNB	TO:0000456	Yield	spikelet number	SPKNB	No
LOC_Os01g06500.1	Chr1	3058542	3059717	Chr1	647235	15623428	CQN45	CQN45-PNWT	TO:0000014	Yield	panicle weight	PNWT	No
LOC_Os01g06500.2	Chr1	3058542	3059717	Chr1	1890153	4754502	AQGI160	AQGI160-BIOMYLD	TO:0000327	Yield	biomass yield	BIOMYLD	No
LOC_Os01g06500.2	Chr1	3058542	3059717	Chr1	1890153	4754502	AQGI162	AQGI162-BIOMYLD	TO:0000327	Yield	biomass yield	BIOMYLD	No
LOC_Os01g06500.2	Chr1	3058542	3059717	Chr1	1890153	4635870	AQCQ029	AQCQ029-GRNB	TO:0000445	Yield	grain number	GRNB	No
LOC_Os01g06500.2	Chr1	3058542	3059717	Chr1	1039086	5558814	AQCF002	AQCF002-SPKNB	TO:0000456	Yield	spikelet number	SPKNB	No
LOC_Os01g06500.2	Chr1	3058542	3059717	Chr1	1039086	5558814	AQCF016	AQCF016-SPKNB	TO:0000456	Yield	spikelet number	SPKNB	No
LOC_Os01g06500.2	Chr1	3058542	3059717	Chr1	1039086	5558814	AQCF028	AQCF028-SPKNB	TO:0000456	Yield	spikelet number	SPKNB	No
LOC_Os01g06500.2	Chr1	3058542	3059717	Chr1	1039086	5558814	AQCF001	AQCF001-FGRNB	TO:0000447	Yield	filled grain number	FGRNB	No
LOC_Os01g06500.2	Chr1	3058542	3059717	Chr1	1039086	5558814	AQCF015	AQCF015-FGRNB	TO:0000447	Yield	filled grain number	FGRNB	No
LOC_Os01g06500.2	Chr1	3058542	3059717	Chr1	1039086	5558814	AQCF027	AQCF027-FGRNB	TO:0000447	Yield	filled grain number	FGRNB	No
LOC_Os01g06500.2	Chr1	3058542	3059717	Chr1	1039086	5558814	AQCF029	AQCF029-TSDWT	TO:0000382	Yield	1000-seed weight	TSDWT	No
LOC_Os01g06500.2	Chr1	3058542	3059717	Chr1	1404695	10491821	AQDY003	AQDY003-PNNB	TO:0000152	Yield	panicle number	PNNB	No
LOC_Os01g06500.2	Chr1	3058542	3059717	Chr1	1404695	10491821	AQDY005	AQDY005-PNNB	TO:0000152	Yield	panicle number	PNNB	No
LOC_Os01g06500.2	Chr1	3058542	3059717	Chr1	1404695	10491821	AQDY008	AQDY008-PNNB	TO:0000152	Yield	panicle number	PNNB	No
LOC_Os01g06500.2	Chr1	3058542	3059717	Chr1	1404695	10491821	AQDY009	AQDY009-PNNB	TO:0000152	Yield	panicle number	PNNB	No
LOC_Os01g06500.2	Chr1	3058542	3059717	Chr1	647235	9821253	CQW1	CQW1-SPKNB	TO:0000456	Yield	spikelet number	SPKNB	No
LOC_Os01g06500.2	Chr1	3058542	3059717	Chr1	3050029	10491821	AQBK030	AQBK030-SPKNB	TO:0000456	Yield	spikelet number	SPKNB	No
LOC_Os01g06500.2	Chr1	3058542	3059717	Chr1	2819089	42413852	CQN49	CQN49-SPKNB	TO:0000456	Yield	spikelet number	SPKNB	No
LOC_Os01g06500.2	Chr1	3058542	3059717	Chr1	647235	15623428	CQN53	CQN53-SPKNB	TO:0000456	Yield	spikelet number	SPKNB	No
LOC_Os01g06500.2	Chr1	3058542	3059717	Chr1	647235	15623428	CQN45	CQN45-PNWT	TO:0000014	Yield	panicle weight	PNWT	No
LOC_Os01g06600.1	Chr1	3108116	3113963	Chr1	1890153	4754502	AQGI160	AQGI160-BIOMYLD	TO:0000327	Yield	biomass yield	BIOMYLD	No
LOC_Os01g06600.1	Chr1	3108116	3113963	Chr1	1890153	4754502	AQGI162	AQGI162-BIOMYLD	TO:0000327	Yield	biomass yield	BIOMYLD	No
LOC_Os01g06600.1	Chr1	3108116	3113963	Chr1	1890153	4635870	AQCQ029	AQCQ029-GRNB	TO:0000445	Yield	grain number	GRNB	No
LOC_Os01g06600.1	Chr1	3108116	3113963	Chr1	1039086	5558814	AQCF002	AQCF002-SPKNB	TO:0000456	Yield	spikelet number	SPKNB	No
LOC_Os01g06600.1	Chr1	3108116	3113963	Chr1	1039086	5558814	AQCF016	AQCF016-SPKNB	TO:0000456	Yield	spikelet number	SPKNB	No
LOC_Os01g06600.1	Chr1	3108116	3113963	Chr1	1039086	5558814	AQCF028	AQCF028-SPKNB	TO:0000456	Yield	spikelet number	SPKNB	No
LOC_Os01g06600.1	Chr1	3108116	3113963	Chr1	1039086	5558814	AQCF001	AQCF001-FGRNB	TO:0000447	Yield	filled grain number	FGRNB	No
LOC_Os01g06600.1	Chr1	3108116	3113963	Chr1	1039086	5558814	AQCF015	AQCF015-FGRNB	TO:0000447	Yield	filled grain number	FGRNB	No
LOC_Os01g06600.1	Chr1	3108116	3113963	Chr1	1039086	5558814	AQCF027	AQCF027-FGRNB	TO:0000447	Yield	filled grain number	FGRNB	No
LOC_Os01g06600.1	Chr1	3108116	3113963	Chr1	1039086	5558814	AQCF029	AQCF029-TSDWT	TO:0000382	Yield	1000-seed weight	TSDWT	No
LOC_Os01g06600.1	Chr1	3108116	3113963	Chr1	1404695	10491821	AQDY003	AQDY003-PNNB	TO:0000152	Yield	panicle number	PNNB	No
LOC_Os01g06600.1	Chr1	3108116	3113963	Chr1	1404695	10491821	AQDY005	AQDY005-PNNB	TO:0000152	Yield	panicle number	PNNB	No
LOC_Os01g06600.1	Chr1	3108116	3113963	Chr1	1404695	10491821	AQDY008	AQDY008-PNNB	TO:0000152	Yield	panicle number	PNNB	No
LOC_Os01g06600.1	Chr1	3108116	3113963	Chr1	1404695	10491821	AQDY009	AQDY009-PNNB	TO:0000152	Yield	panicle number	PNNB	No
LOC_Os01g06600.1	Chr1	3108116	3113963	Chr1	647235	9821253	CQW1	CQW1-SPKNB	TO:0000456	Yield	spikelet number	SPKNB	No
LOC_Os01g06600.1	Chr1	3108116	3113963	Chr1	3050029	10491821	AQBK030	AQBK030-SPKNB	TO:0000456	Yield	spikelet number	SPKNB	No
LOC_Os01g06600.1	Chr1	3108116	3113963	Chr1	2819089	42413852	CQN49	CQN49-SPKNB	TO:0000456	Yield	spikelet number	SPKNB	No
LOC_Os01g06600.1	Chr1	3108116	3113963	Chr1	647235	15623428	CQN53	CQN53-SPKNB	TO:0000456	Yield	spikelet number	SPKNB	No
LOC_Os01g06600.1	Chr1	3108116	3113963	Chr1	647235	15623428	CQN45	CQN45-PNWT	TO:0000014	Yield	panicle weight	PNWT	No
LOC_Os01g06600.2	Chr1	3108116	3113963	Chr1	1890153	4754502	AQGI160	AQGI160-BIOMYLD	TO:0000327	Yield	biomass yield	BIOMYLD	No
LOC_Os01g06600.2	Chr1	3108116	3113963	Chr1	1890153	4754502	AQGI162	AQGI162-BIOMYLD	TO:0000327	Yield	biomass yield	BIOMYLD	No
LOC_Os01g06600.2	Chr1	3108116	3113963	Chr1	1890153	4635870	AQCQ029	AQCQ029-GRNB	TO:0000445	Yield	grain number	GRNB	No
LOC_Os01g06600.2	Chr1	3108116	3113963	Chr1	1039086	5558814	AQCF002	AQCF002-SPKNB	TO:0000456	Yield	spikelet number	SPKNB	No
LOC_Os01g06600.2	Chr1	3108116	3113963	Chr1	1039086	5558814	AQCF016	AQCF016-SPKNB	TO:0000456	Yield	spikelet number	SPKNB	No
LOC_Os01g06600.2	Chr1	3108116	3113963	Chr1	1039086	5558814	AQCF028	AQCF028-SPKNB	TO:0000456	Yield	spikelet number	SPKNB	No
LOC_Os01g06600.2	Chr1	3108116	3113963	Chr1	1039086	5558814	AQCF001	AQCF001-FGRNB	TO:0000447	Yield	filled grain number	FGRNB	No
LOC_Os01g06600.2	Chr1	3108116	3113963	Chr1	1039086	5558814	AQCF015	AQCF015-FGRNB	TO:0000447	Yield	filled grain number	FGRNB	No
LOC_Os01g06600.2	Chr1	3108116	3113963	Chr1	1039086	5558814	AQCF027	AQCF027-FGRNB	TO:0000447	Yield	filled grain number	FGRNB	No
LOC_Os01g06600.2	Chr1	3108116	3113963	Chr1	1039086	5558814	AQCF029	AQCF029-TSDWT	TO:0000382	Yield	1000-seed weight	TSDWT	No
LOC_Os01g06600.2	Chr1	3108116	3113963	Chr1	1404695	10491821	AQDY003	AQDY003-PNNB	TO:0000152	Yield	panicle number	PNNB	No
LOC_Os01g06600.2	Chr1	3108116	3113963	Chr1	1404695	10491821	AQDY005	AQDY005-PNNB	TO:0000152	Yield	panicle number	PNNB	No
LOC_Os01g06600.2	Chr1	3108116	3113963	Chr1	1404695	10491821	AQDY008	AQDY008-PNNB	TO:0000152	Yield	panicle number	PNNB	No
LOC_Os01g06600.2	Chr1	3108116	3113963	Chr1	1404695	10491821	AQDY009	AQDY009-PNNB	TO:0000152	Yield	panicle number	PNNB	No
LOC_Os01g06600.2	Chr1	3108116	3113963	Chr1	647235	9821253	CQW1	CQW1-SPKNB	TO:0000456	Yield	spikelet number	SPKNB	No
LOC_Os01g06600.2	Chr1	3108116	3113963	Chr1	3050029	10491821	AQBK030	AQBK030-SPKNB	TO:0000456	Yield	spikelet number	SPKNB	No
LOC_Os01g06600.2	Chr1	3108116	3113963	Chr1	2819089	42413852	CQN49	CQN49-SPKNB	TO:0000456	Yield	spikelet number	SPKNB	No
LOC_Os01g06600.2	Chr1	3108116	3113963	Chr1	647235	15623428	CQN53	CQN53-SPKNB	TO:0000456	Yield	spikelet number	SPKNB	No
LOC_Os01g06600.2	Chr1	3108116	3113963	Chr1	647235	15623428	CQN45	CQN45-PNWT	TO:0000014	Yield	panicle weight	PNWT	No
LOC_Os01g07260.1	Chr1	3425736	3429654	Chr1	1890153	4754502	AQGI160	AQGI160-BIOMYLD	TO:0000327	Yield	biomass yield	BIOMYLD	No
LOC_Os01g07260.1	Chr1	3425736	3429654	Chr1	1890153	4754502	AQGI162	AQGI162-BIOMYLD	TO:0000327	Yield	biomass yield	BIOMYLD	No
LOC_Os01g07260.1	Chr1	3425736	3429654	Chr1	1890153	4635870	AQCQ029	AQCQ029-GRNB	TO:0000445	Yield	grain number	GRNB	No
LOC_Os01g07260.1	Chr1	3425736	3429654	Chr1	1039086	5558814	AQCF002	AQCF002-SPKNB	TO:0000456	Yield	spikelet number	SPKNB	No
LOC_Os01g07260.1	Chr1	3425736	3429654	Chr1	1039086	5558814	AQCF016	AQCF016-SPKNB	TO:0000456	Yield	spikelet number	SPKNB	No
LOC_Os01g07260.1	Chr1	3425736	3429654	Chr1	1039086	5558814	AQCF028	AQCF028-SPKNB	TO:0000456	Yield	spikelet number	SPKNB	No
LOC_Os01g07260.1	Chr1	3425736	3429654	Chr1	1039086	5558814	AQCF001	AQCF001-FGRNB	TO:0000447	Yield	filled grain number	FGRNB	No
LOC_Os01g07260.1	Chr1	3425736	3429654	Chr1	1039086	5558814	AQCF015	AQCF015-FGRNB	TO:0000447	Yield	filled grain number	FGRNB	No
LOC_Os01g07260.1	Chr1	3425736	3429654	Chr1	1039086	5558814	AQCF027	AQCF027-FGRNB	TO:0000447	Yield	filled grain number	FGRNB	No
LOC_Os01g07260.1	Chr1	3425736	3429654	Chr1	1039086	5558814	AQCF029	AQCF029-TSDWT	TO:0000382	Yield	1000-seed weight	TSDWT	No
LOC_Os01g07260.1	Chr1	3425736	3429654	Chr1	1404695	10491821	AQDY003	AQDY003-PNNB	TO:0000152	Yield	panicle number	PNNB	No
LOC_Os01g07260.1	Chr1	3425736	3429654	Chr1	1404695	10491821	AQDY005	AQDY005-PNNB	TO:0000152	Yield	panicle number	PNNB	No
LOC_Os01g07260.1	Chr1	3425736	3429654	Chr1	1404695	10491821	AQDY008	AQDY008-PNNB	TO:0000152	Yield	panicle number	PNNB	No
LOC_Os01g07260.1	Chr1	3425736	3429654	Chr1	1404695	10491821	AQDY009	AQDY009-PNNB	TO:0000152	Yield	panicle number	PNNB	No
LOC_Os01g07260.1	Chr1	3425736	3429654	Chr1	647235	9821253	CQW1	CQW1-SPKNB	TO:0000456	Yield	spikelet number	SPKNB	No
LOC_Os01g07260.1	Chr1	3425736	3429654	Chr1	3050029	10491821	AQBK030	AQBK030-SPKNB	TO:0000456	Yield	spikelet number	SPKNB	No
LOC_Os01g07260.1	Chr1	3425736	3429654	Chr1	2819089	42413852	CQN49	CQN49-SPKNB	TO:0000456	Yield	spikelet number	SPKNB	No
LOC_Os01g07260.1	Chr1	3425736	3429654	Chr1	647235	15623428	CQN53	CQN53-SPKNB	TO:0000456	Yield	spikelet number	SPKNB	No
LOC_Os01g07260.1	Chr1	3425736	3429654	Chr1	647235	15623428	CQN45	CQN45-PNWT	TO:0000014	Yield	panicle weight	PNWT	No
LOC_Os01g07370.1	Chr1	3479337	3484579	Chr1	1890153	4754502	AQGI160	AQGI160-BIOMYLD	TO:0000327	Yield	biomass yield	BIOMYLD	No
LOC_Os01g07370.1	Chr1	3479337	3484579	Chr1	1890153	4754502	AQGI162	AQGI162-BIOMYLD	TO:0000327	Yield	biomass yield	BIOMYLD	No
LOC_Os01g07370.1	Chr1	3479337	3484579	Chr1	1890153	4635870	AQCQ029	AQCQ029-GRNB	TO:0000445	Yield	grain number	GRNB	No
LOC_Os01g07370.1	Chr1	3479337	3484579	Chr1	3445940	7862478	AQF084	AQF084-PNTIRO	TO:0000453	Yield	panicle tiller ratio	PNTIRO	No
LOC_Os01g07370.1	Chr1	3479337	3484579	Chr1	1039086	5558814	AQCF002	AQCF002-SPKNB	TO:0000456	Yield	spikelet number	SPKNB	No
LOC_Os01g07370.1	Chr1	3479337	3484579	Chr1	1039086	5558814	AQCF016	AQCF016-SPKNB	TO:0000456	Yield	spikelet number	SPKNB	No
LOC_Os01g07370.1	Chr1	3479337	3484579	Chr1	1039086	5558814	AQCF028	AQCF028-SPKNB	TO:0000456	Yield	spikelet number	SPKNB	No
LOC_Os01g07370.1	Chr1	3479337	3484579	Chr1	1039086	5558814	AQCF001	AQCF001-FGRNB	TO:0000447	Yield	filled grain number	FGRNB	No
LOC_Os01g07370.1	Chr1	3479337	3484579	Chr1	1039086	5558814	AQCF015	AQCF015-FGRNB	TO:0000447	Yield	filled grain number	FGRNB	No
LOC_Os01g07370.1	Chr1	3479337	3484579	Chr1	1039086	5558814	AQCF027	AQCF027-FGRNB	TO:0000447	Yield	filled grain number	FGRNB	No
LOC_Os01g07370.1	Chr1	3479337	3484579	Chr1	1039086	5558814	AQCF029	AQCF029-TSDWT	TO:0000382	Yield	1000-seed weight	TSDWT	No
LOC_Os01g07370.1	Chr1	3479337	3484579	Chr1	1404695	10491821	AQDY003	AQDY003-PNNB	TO:0000152	Yield	panicle number	PNNB	No
LOC_Os01g07370.1	Chr1	3479337	3484579	Chr1	1404695	10491821	AQDY005	AQDY005-PNNB	TO:0000152	Yield	panicle number	PNNB	No
LOC_Os01g07370.1	Chr1	3479337	3484579	Chr1	1404695	10491821	AQDY008	AQDY008-PNNB	TO:0000152	Yield	panicle number	PNNB	No
LOC_Os01g07370.1	Chr1	3479337	3484579	Chr1	1404695	10491821	AQDY009	AQDY009-PNNB	TO:0000152	Yield	panicle number	PNNB	No
LOC_Os01g07370.1	Chr1	3479337	3484579	Chr1	647235	9821253	CQW1	CQW1-SPKNB	TO:0000456	Yield	spikelet number	SPKNB	No
LOC_Os01g07370.1	Chr1	3479337	3484579	Chr1	3050029	10491821	AQBK030	AQBK030-SPKNB	TO:0000456	Yield	spikelet number	SPKNB	No
LOC_Os01g07370.1	Chr1	3479337	3484579	Chr1	3445940	15623428	AQAW023	AQAW023-SPKNB	TO:0000456	Yield	spikelet number	SPKNB	No
LOC_Os01g07370.1	Chr1	3479337	3484579	Chr1	3445940	15623428	AQAW024	AQAW024-SPKNB	TO:0000456	Yield	spikelet number	SPKNB	No
LOC_Os01g07370.1	Chr1	3479337	3484579	Chr1	3445940	15623428	AQAW029	AQAW029-SPKNB	TO:0000456	Yield	spikelet number	SPKNB	No
LOC_Os01g07370.1	Chr1	3479337	3484579	Chr1	3445940	15623428	AQAW030	AQAW030-SPKNB	TO:0000456	Yield	spikelet number	SPKNB	No
LOC_Os01g07370.1	Chr1	3479337	3484579	Chr1	3445940	15623428	AQAW032	AQAW032-FGRPCENT	TO:0000448	Yield	filled grain percentage	FGRPCENT	No
LOC_Os01g07370.1	Chr1	3479337	3484579	Chr1	3445940	15623428	AQAW039	AQAW039-FGRPCENT	TO:0000448	Yield	filled grain percentage	FGRPCENT	No
LOC_Os01g07370.1	Chr1	3479337	3484579	Chr1	2819089	42413852	CQN49	CQN49-SPKNB	TO:0000456	Yield	spikelet number	SPKNB	No
LOC_Os01g07370.1	Chr1	3479337	3484579	Chr1	647235	15623428	CQN53	CQN53-SPKNB	TO:0000456	Yield	spikelet number	SPKNB	No
LOC_Os01g07370.1	Chr1	3479337	3484579	Chr1	647235	15623428	CQN45	CQN45-PNWT	TO:0000014	Yield	panicle weight	PNWT	No
LOC_Os01g07370.2	Chr1	3479337	3484579	Chr1	1890153	4754502	AQGI160	AQGI160-BIOMYLD	TO:0000327	Yield	biomass yield	BIOMYLD	No
LOC_Os01g07370.2	Chr1	3479337	3484579	Chr1	1890153	4754502	AQGI162	AQGI162-BIOMYLD	TO:0000327	Yield	biomass yield	BIOMYLD	No
LOC_Os01g07370.2	Chr1	3479337	3484579	Chr1	1890153	4635870	AQCQ029	AQCQ029-GRNB	TO:0000445	Yield	grain number	GRNB	No
LOC_Os01g07370.2	Chr1	3479337	3484579	Chr1	3445940	7862478	AQF084	AQF084-PNTIRO	TO:0000453	Yield	panicle tiller ratio	PNTIRO	No
LOC_Os01g07370.2	Chr1	3479337	3484579	Chr1	1039086	5558814	AQCF002	AQCF002-SPKNB	TO:0000456	Yield	spikelet number	SPKNB	No
LOC_Os01g07370.2	Chr1	3479337	3484579	Chr1	1039086	5558814	AQCF016	AQCF016-SPKNB	TO:0000456	Yield	spikelet number	SPKNB	No
LOC_Os01g07370.2	Chr1	3479337	3484579	Chr1	1039086	5558814	AQCF028	AQCF028-SPKNB	TO:0000456	Yield	spikelet number	SPKNB	No
LOC_Os01g07370.2	Chr1	3479337	3484579	Chr1	1039086	5558814	AQCF001	AQCF001-FGRNB	TO:0000447	Yield	filled grain number	FGRNB	No
LOC_Os01g07370.2	Chr1	3479337	3484579	Chr1	1039086	5558814	AQCF015	AQCF015-FGRNB	TO:0000447	Yield	filled grain number	FGRNB	No
LOC_Os01g07370.2	Chr1	3479337	3484579	Chr1	1039086	5558814	AQCF027	AQCF027-FGRNB	TO:0000447	Yield	filled grain number	FGRNB	No
LOC_Os01g07370.2	Chr1	3479337	3484579	Chr1	1039086	5558814	AQCF029	AQCF029-TSDWT	TO:0000382	Yield	1000-seed weight	TSDWT	No
LOC_Os01g07370.2	Chr1	3479337	3484579	Chr1	1404695	10491821	AQDY003	AQDY003-PNNB	TO:0000152	Yield	panicle number	PNNB	No
LOC_Os01g07370.2	Chr1	3479337	3484579	Chr1	1404695	10491821	AQDY005	AQDY005-PNNB	TO:0000152	Yield	panicle number	PNNB	No
LOC_Os01g07370.2	Chr1	3479337	3484579	Chr1	1404695	10491821	AQDY008	AQDY008-PNNB	TO:0000152	Yield	panicle number	PNNB	No
LOC_Os01g07370.2	Chr1	3479337	3484579	Chr1	1404695	10491821	AQDY009	AQDY009-PNNB	TO:0000152	Yield	panicle number	PNNB	No
LOC_Os01g07370.2	Chr1	3479337	3484579	Chr1	647235	9821253	CQW1	CQW1-SPKNB	TO:0000456	Yield	spikelet number	SPKNB	No
LOC_Os01g07370.2	Chr1	3479337	3484579	Chr1	3050029	10491821	AQBK030	AQBK030-SPKNB	TO:0000456	Yield	spikelet number	SPKNB	No
LOC_Os01g07370.2	Chr1	3479337	3484579	Chr1	3445940	15623428	AQAW023	AQAW023-SPKNB	TO:0000456	Yield	spikelet number	SPKNB	No
LOC_Os01g07370.2	Chr1	3479337	3484579	Chr1	3445940	15623428	AQAW024	AQAW024-SPKNB	TO:0000456	Yield	spikelet number	SPKNB	No
LOC_Os01g07370.2	Chr1	3479337	3484579	Chr1	3445940	15623428	AQAW029	AQAW029-SPKNB	TO:0000456	Yield	spikelet number	SPKNB	No
LOC_Os01g07370.2	Chr1	3479337	3484579	Chr1	3445940	15623428	AQAW030	AQAW030-SPKNB	TO:0000456	Yield	spikelet number	SPKNB	No
LOC_Os01g07370.2	Chr1	3479337	3484579	Chr1	3445940	15623428	AQAW032	AQAW032-FGRPCENT	TO:0000448	Yield	filled grain percentage	FGRPCENT	No
LOC_Os01g07370.2	Chr1	3479337	3484579	Chr1	3445940	15623428	AQAW039	AQAW039-FGRPCENT	TO:0000448	Yield	filled grain percentage	FGRPCENT	No
LOC_Os01g07370.2	Chr1	3479337	3484579	Chr1	2819089	42413852	CQN49	CQN49-SPKNB	TO:0000456	Yield	spikelet number	SPKNB	No
LOC_Os01g07370.2	Chr1	3479337	3484579	Chr1	647235	15623428	CQN53	CQN53-SPKNB	TO:0000456	Yield	spikelet number	SPKNB	No
LOC_Os01g07370.2	Chr1	3479337	3484579	Chr1	647235	15623428	CQN45	CQN45-PNWT	TO:0000014	Yield	panicle weight	PNWT	No
LOC_Os01g07420.1	Chr1	3516657	3519175	Chr1	1890153	4754502	AQGI160	AQGI160-BIOMYLD	TO:0000327	Yield	biomass yield	BIOMYLD	No
LOC_Os01g07420.1	Chr1	3516657	3519175	Chr1	1890153	4754502	AQGI162	AQGI162-BIOMYLD	TO:0000327	Yield	biomass yield	BIOMYLD	No
LOC_Os01g07420.1	Chr1	3516657	3519175	Chr1	1890153	4635870	AQCQ029	AQCQ029-GRNB	TO:0000445	Yield	grain number	GRNB	No
LOC_Os01g07420.1	Chr1	3516657	3519175	Chr1	3445940	7862478	AQF084	AQF084-PNTIRO	TO:0000453	Yield	panicle tiller ratio	PNTIRO	No
LOC_Os01g07420.1	Chr1	3516657	3519175	Chr1	1039086	5558814	AQCF002	AQCF002-SPKNB	TO:0000456	Yield	spikelet number	SPKNB	No
LOC_Os01g07420.1	Chr1	3516657	3519175	Chr1	1039086	5558814	AQCF016	AQCF016-SPKNB	TO:0000456	Yield	spikelet number	SPKNB	No
LOC_Os01g07420.1	Chr1	3516657	3519175	Chr1	1039086	5558814	AQCF028	AQCF028-SPKNB	TO:0000456	Yield	spikelet number	SPKNB	No
LOC_Os01g07420.1	Chr1	3516657	3519175	Chr1	1039086	5558814	AQCF001	AQCF001-FGRNB	TO:0000447	Yield	filled grain number	FGRNB	No
LOC_Os01g07420.1	Chr1	3516657	3519175	Chr1	1039086	5558814	AQCF015	AQCF015-FGRNB	TO:0000447	Yield	filled grain number	FGRNB	No
LOC_Os01g07420.1	Chr1	3516657	3519175	Chr1	1039086	5558814	AQCF027	AQCF027-FGRNB	TO:0000447	Yield	filled grain number	FGRNB	No
LOC_Os01g07420.1	Chr1	3516657	3519175	Chr1	1039086	5558814	AQCF029	AQCF029-TSDWT	TO:0000382	Yield	1000-seed weight	TSDWT	No
LOC_Os01g07420.1	Chr1	3516657	3519175	Chr1	1404695	10491821	AQDY003	AQDY003-PNNB	TO:0000152	Yield	panicle number	PNNB	No
LOC_Os01g07420.1	Chr1	3516657	3519175	Chr1	1404695	10491821	AQDY005	AQDY005-PNNB	TO:0000152	Yield	panicle number	PNNB	No
LOC_Os01g07420.1	Chr1	3516657	3519175	Chr1	1404695	10491821	AQDY008	AQDY008-PNNB	TO:0000152	Yield	panicle number	PNNB	No
LOC_Os01g07420.1	Chr1	3516657	3519175	Chr1	1404695	10491821	AQDY009	AQDY009-PNNB	TO:0000152	Yield	panicle number	PNNB	No
LOC_Os01g07420.1	Chr1	3516657	3519175	Chr1	647235	9821253	CQW1	CQW1-SPKNB	TO:0000456	Yield	spikelet number	SPKNB	No
LOC_Os01g07420.1	Chr1	3516657	3519175	Chr1	3050029	10491821	AQBK030	AQBK030-SPKNB	TO:0000456	Yield	spikelet number	SPKNB	No
LOC_Os01g07420.1	Chr1	3516657	3519175	Chr1	3445940	15623428	AQAW023	AQAW023-SPKNB	TO:0000456	Yield	spikelet number	SPKNB	No
LOC_Os01g07420.1	Chr1	3516657	3519175	Chr1	3445940	15623428	AQAW024	AQAW024-SPKNB	TO:0000456	Yield	spikelet number	SPKNB	No
LOC_Os01g07420.1	Chr1	3516657	3519175	Chr1	3445940	15623428	AQAW029	AQAW029-SPKNB	TO:0000456	Yield	spikelet number	SPKNB	No
LOC_Os01g07420.1	Chr1	3516657	3519175	Chr1	3445940	15623428	AQAW030	AQAW030-SPKNB	TO:0000456	Yield	spikelet number	SPKNB	No
LOC_Os01g07420.1	Chr1	3516657	3519175	Chr1	3445940	15623428	AQAW032	AQAW032-FGRPCENT	TO:0000448	Yield	filled grain percentage	FGRPCENT	No
LOC_Os01g07420.1	Chr1	3516657	3519175	Chr1	3445940	15623428	AQAW039	AQAW039-FGRPCENT	TO:0000448	Yield	filled grain percentage	FGRPCENT	No
LOC_Os01g07420.1	Chr1	3516657	3519175	Chr1	2819089	42413852	CQN49	CQN49-SPKNB	TO:0000456	Yield	spikelet number	SPKNB	No
LOC_Os01g07420.1	Chr1	3516657	3519175	Chr1	647235	15623428	CQN53	CQN53-SPKNB	TO:0000456	Yield	spikelet number	SPKNB	No
LOC_Os01g07420.1	Chr1	3516657	3519175	Chr1	647235	15623428	CQN45	CQN45-PNWT	TO:0000014	Yield	panicle weight	PNWT	No
LOC_Os01g07620.1	Chr1	3665041	3666046	Chr1	1890153	4754502	AQGI160	AQGI160-BIOMYLD	TO:0000327	Yield	biomass yield	BIOMYLD	No
LOC_Os01g07620.1	Chr1	3665041	3666046	Chr1	1890153	4754502	AQGI162	AQGI162-BIOMYLD	TO:0000327	Yield	biomass yield	BIOMYLD	No
LOC_Os01g07620.1	Chr1	3665041	3666046	Chr1	1890153	4635870	AQCQ029	AQCQ029-GRNB	TO:0000445	Yield	grain number	GRNB	No
LOC_Os01g07620.1	Chr1	3665041	3666046	Chr1	3445940	7862478	AQF084	AQF084-PNTIRO	TO:0000453	Yield	panicle tiller ratio	PNTIRO	No
LOC_Os01g07620.1	Chr1	3665041	3666046	Chr1	1039086	5558814	AQCF002	AQCF002-SPKNB	TO:0000456	Yield	spikelet number	SPKNB	No
LOC_Os01g07620.1	Chr1	3665041	3666046	Chr1	1039086	5558814	AQCF016	AQCF016-SPKNB	TO:0000456	Yield	spikelet number	SPKNB	No
LOC_Os01g07620.1	Chr1	3665041	3666046	Chr1	1039086	5558814	AQCF028	AQCF028-SPKNB	TO:0000456	Yield	spikelet number	SPKNB	No
LOC_Os01g07620.1	Chr1	3665041	3666046	Chr1	1039086	5558814	AQCF001	AQCF001-FGRNB	TO:0000447	Yield	filled grain number	FGRNB	No
LOC_Os01g07620.1	Chr1	3665041	3666046	Chr1	1039086	5558814	AQCF015	AQCF015-FGRNB	TO:0000447	Yield	filled grain number	FGRNB	No
LOC_Os01g07620.1	Chr1	3665041	3666046	Chr1	1039086	5558814	AQCF027	AQCF027-FGRNB	TO:0000447	Yield	filled grain number	FGRNB	No
LOC_Os01g07620.1	Chr1	3665041	3666046	Chr1	1039086	5558814	AQCF029	AQCF029-TSDWT	TO:0000382	Yield	1000-seed weight	TSDWT	No
LOC_Os01g07620.1	Chr1	3665041	3666046	Chr1	1404695	10491821	AQDY003	AQDY003-PNNB	TO:0000152	Yield	panicle number	PNNB	No
LOC_Os01g07620.1	Chr1	3665041	3666046	Chr1	1404695	10491821	AQDY005	AQDY005-PNNB	TO:0000152	Yield	panicle number	PNNB	No
LOC_Os01g07620.1	Chr1	3665041	3666046	Chr1	1404695	10491821	AQDY008	AQDY008-PNNB	TO:0000152	Yield	panicle number	PNNB	No
LOC_Os01g07620.1	Chr1	3665041	3666046	Chr1	1404695	10491821	AQDY009	AQDY009-PNNB	TO:0000152	Yield	panicle number	PNNB	No
LOC_Os01g07620.1	Chr1	3665041	3666046	Chr1	647235	9821253	CQW1	CQW1-SPKNB	TO:0000456	Yield	spikelet number	SPKNB	No
LOC_Os01g07620.1	Chr1	3665041	3666046	Chr1	3050029	10491821	AQBK030	AQBK030-SPKNB	TO:0000456	Yield	spikelet number	SPKNB	No
LOC_Os01g07620.1	Chr1	3665041	3666046	Chr1	3445940	15623428	AQAW023	AQAW023-SPKNB	TO:0000456	Yield	spikelet number	SPKNB	No
LOC_Os01g07620.1	Chr1	3665041	3666046	Chr1	3445940	15623428	AQAW024	AQAW024-SPKNB	TO:0000456	Yield	spikelet number	SPKNB	No
LOC_Os01g07620.1	Chr1	3665041	3666046	Chr1	3445940	15623428	AQAW029	AQAW029-SPKNB	TO:0000456	Yield	spikelet number	SPKNB	No
LOC_Os01g07620.1	Chr1	3665041	3666046	Chr1	3445940	15623428	AQAW030	AQAW030-SPKNB	TO:0000456	Yield	spikelet number	SPKNB	No
LOC_Os01g07620.1	Chr1	3665041	3666046	Chr1	3445940	15623428	AQAW032	AQAW032-FGRPCENT	TO:0000448	Yield	filled grain percentage	FGRPCENT	No
LOC_Os01g07620.1	Chr1	3665041	3666046	Chr1	3445940	15623428	AQAW039	AQAW039-FGRPCENT	TO:0000448	Yield	filled grain percentage	FGRPCENT	No
LOC_Os01g07620.1	Chr1	3665041	3666046	Chr1	2819089	42413852	CQN49	CQN49-SPKNB	TO:0000456	Yield	spikelet number	SPKNB	No
LOC_Os01g07620.1	Chr1	3665041	3666046	Chr1	647235	15623428	CQN53	CQN53-SPKNB	TO:0000456	Yield	spikelet number	SPKNB	No
LOC_Os01g07620.1	Chr1	3665041	3666046	Chr1	647235	15623428	CQN45	CQN45-PNWT	TO:0000014	Yield	panicle weight	PNWT	No
LOC_Os01g07700.1	Chr1	3696141	3699805	Chr1	1890153	4754502	AQGI160	AQGI160-BIOMYLD	TO:0000327	Yield	biomass yield	BIOMYLD	No
LOC_Os01g07700.1	Chr1	3696141	3699805	Chr1	1890153	4754502	AQGI162	AQGI162-BIOMYLD	TO:0000327	Yield	biomass yield	BIOMYLD	No
LOC_Os01g07700.1	Chr1	3696141	3699805	Chr1	1890153	4635870	AQCQ029	AQCQ029-GRNB	TO:0000445	Yield	grain number	GRNB	No
LOC_Os01g07700.1	Chr1	3696141	3699805	Chr1	3445940	7862478	AQF084	AQF084-PNTIRO	TO:0000453	Yield	panicle tiller ratio	PNTIRO	No
LOC_Os01g07700.1	Chr1	3696141	3699805	Chr1	1039086	5558814	AQCF002	AQCF002-SPKNB	TO:0000456	Yield	spikelet number	SPKNB	No
LOC_Os01g07700.1	Chr1	3696141	3699805	Chr1	1039086	5558814	AQCF016	AQCF016-SPKNB	TO:0000456	Yield	spikelet number	SPKNB	No
LOC_Os01g07700.1	Chr1	3696141	3699805	Chr1	1039086	5558814	AQCF028	AQCF028-SPKNB	TO:0000456	Yield	spikelet number	SPKNB	No
LOC_Os01g07700.1	Chr1	3696141	3699805	Chr1	1039086	5558814	AQCF001	AQCF001-FGRNB	TO:0000447	Yield	filled grain number	FGRNB	No
LOC_Os01g07700.1	Chr1	3696141	3699805	Chr1	1039086	5558814	AQCF015	AQCF015-FGRNB	TO:0000447	Yield	filled grain number	FGRNB	No
LOC_Os01g07700.1	Chr1	3696141	3699805	Chr1	1039086	5558814	AQCF027	AQCF027-FGRNB	TO:0000447	Yield	filled grain number	FGRNB	No
LOC_Os01g07700.1	Chr1	3696141	3699805	Chr1	1039086	5558814	AQCF029	AQCF029-TSDWT	TO:0000382	Yield	1000-seed weight	TSDWT	No
LOC_Os01g07700.1	Chr1	3696141	3699805	Chr1	1404695	10491821	AQDY003	AQDY003-PNNB	TO:0000152	Yield	panicle number	PNNB	No
LOC_Os01g07700.1	Chr1	3696141	3699805	Chr1	1404695	10491821	AQDY005	AQDY005-PNNB	TO:0000152	Yield	panicle number	PNNB	No
LOC_Os01g07700.1	Chr1	3696141	3699805	Chr1	1404695	10491821	AQDY008	AQDY008-PNNB	TO:0000152	Yield	panicle number	PNNB	No
LOC_Os01g07700.1	Chr1	3696141	3699805	Chr1	1404695	10491821	AQDY009	AQDY009-PNNB	TO:0000152	Yield	panicle number	PNNB	No
LOC_Os01g07700.1	Chr1	3696141	3699805	Chr1	647235	9821253	CQW1	CQW1-SPKNB	TO:0000456	Yield	spikelet number	SPKNB	No
LOC_Os01g07700.1	Chr1	3696141	3699805	Chr1	3050029	10491821	AQBK030	AQBK030-SPKNB	TO:0000456	Yield	spikelet number	SPKNB	No
LOC_Os01g07700.1	Chr1	3696141	3699805	Chr1	3445940	15623428	AQAW023	AQAW023-SPKNB	TO:0000456	Yield	spikelet number	SPKNB	No
LOC_Os01g07700.1	Chr1	3696141	3699805	Chr1	3445940	15623428	AQAW024	AQAW024-SPKNB	TO:0000456	Yield	spikelet number	SPKNB	No
LOC_Os01g07700.1	Chr1	3696141	3699805	Chr1	3445940	15623428	AQAW029	AQAW029-SPKNB	TO:0000456	Yield	spikelet number	SPKNB	No
LOC_Os01g07700.1	Chr1	3696141	3699805	Chr1	3445940	15623428	AQAW030	AQAW030-SPKNB	TO:0000456	Yield	spikelet number	SPKNB	No
LOC_Os01g07700.1	Chr1	3696141	3699805	Chr1	3445940	15623428	AQAW032	AQAW032-FGRPCENT	TO:0000448	Yield	filled grain percentage	FGRPCENT	No
LOC_Os01g07700.1	Chr1	3696141	3699805	Chr1	3445940	15623428	AQAW039	AQAW039-FGRPCENT	TO:0000448	Yield	filled grain percentage	FGRPCENT	No
LOC_Os01g07700.1	Chr1	3696141	3699805	Chr1	2819089	42413852	CQN49	CQN49-SPKNB	TO:0000456	Yield	spikelet number	SPKNB	No
LOC_Os01g07700.1	Chr1	3696141	3699805	Chr1	647235	15623428	CQN53	CQN53-SPKNB	TO:0000456	Yield	spikelet number	SPKNB	No
LOC_Os01g07700.1	Chr1	3696141	3699805	Chr1	647235	15623428	CQN45	CQN45-PNWT	TO:0000014	Yield	panicle weight	PNWT	No
LOC_Os01g07700.2	Chr1	3696141	3699805	Chr1	1890153	4754502	AQGI160	AQGI160-BIOMYLD	TO:0000327	Yield	biomass yield	BIOMYLD	No
LOC_Os01g07700.2	Chr1	3696141	3699805	Chr1	1890153	4754502	AQGI162	AQGI162-BIOMYLD	TO:0000327	Yield	biomass yield	BIOMYLD	No
LOC_Os01g07700.2	Chr1	3696141	3699805	Chr1	1890153	4635870	AQCQ029	AQCQ029-GRNB	TO:0000445	Yield	grain number	GRNB	No
LOC_Os01g07700.2	Chr1	3696141	3699805	Chr1	3445940	7862478	AQF084	AQF084-PNTIRO	TO:0000453	Yield	panicle tiller ratio	PNTIRO	No
LOC_Os01g07700.2	Chr1	3696141	3699805	Chr1	1039086	5558814	AQCF002	AQCF002-SPKNB	TO:0000456	Yield	spikelet number	SPKNB	No
LOC_Os01g07700.2	Chr1	3696141	3699805	Chr1	1039086	5558814	AQCF016	AQCF016-SPKNB	TO:0000456	Yield	spikelet number	SPKNB	No
LOC_Os01g07700.2	Chr1	3696141	3699805	Chr1	1039086	5558814	AQCF028	AQCF028-SPKNB	TO:0000456	Yield	spikelet number	SPKNB	No
LOC_Os01g07700.2	Chr1	3696141	3699805	Chr1	1039086	5558814	AQCF001	AQCF001-FGRNB	TO:0000447	Yield	filled grain number	FGRNB	No
LOC_Os01g07700.2	Chr1	3696141	3699805	Chr1	1039086	5558814	AQCF015	AQCF015-FGRNB	TO:0000447	Yield	filled grain number	FGRNB	No
LOC_Os01g07700.2	Chr1	3696141	3699805	Chr1	1039086	5558814	AQCF027	AQCF027-FGRNB	TO:0000447	Yield	filled grain number	FGRNB	No
LOC_Os01g07700.2	Chr1	3696141	3699805	Chr1	1039086	5558814	AQCF029	AQCF029-TSDWT	TO:0000382	Yield	1000-seed weight	TSDWT	No
LOC_Os01g07700.2	Chr1	3696141	3699805	Chr1	1404695	10491821	AQDY003	AQDY003-PNNB	TO:0000152	Yield	panicle number	PNNB	No
LOC_Os01g07700.2	Chr1	3696141	3699805	Chr1	1404695	10491821	AQDY005	AQDY005-PNNB	TO:0000152	Yield	panicle number	PNNB	No
LOC_Os01g07700.2	Chr1	3696141	3699805	Chr1	1404695	10491821	AQDY008	AQDY008-PNNB	TO:0000152	Yield	panicle number	PNNB	No
LOC_Os01g07700.2	Chr1	3696141	3699805	Chr1	1404695	10491821	AQDY009	AQDY009-PNNB	TO:0000152	Yield	panicle number	PNNB	No
LOC_Os01g07700.2	Chr1	3696141	3699805	Chr1	647235	9821253	CQW1	CQW1-SPKNB	TO:0000456	Yield	spikelet number	SPKNB	No
LOC_Os01g07700.2	Chr1	3696141	3699805	Chr1	3050029	10491821	AQBK030	AQBK030-SPKNB	TO:0000456	Yield	spikelet number	SPKNB	No
LOC_Os01g07700.2	Chr1	3696141	3699805	Chr1	3445940	15623428	AQAW023	AQAW023-SPKNB	TO:0000456	Yield	spikelet number	SPKNB	No
LOC_Os01g07700.2	Chr1	3696141	3699805	Chr1	3445940	15623428	AQAW024	AQAW024-SPKNB	TO:0000456	Yield	spikelet number	SPKNB	No
LOC_Os01g07700.2	Chr1	3696141	3699805	Chr1	3445940	15623428	AQAW029	AQAW029-SPKNB	TO:0000456	Yield	spikelet number	SPKNB	No
LOC_Os01g07700.2	Chr1	3696141	3699805	Chr1	3445940	15623428	AQAW030	AQAW030-SPKNB	TO:0000456	Yield	spikelet number	SPKNB	No
LOC_Os01g07700.2	Chr1	3696141	3699805	Chr1	3445940	15623428	AQAW032	AQAW032-FGRPCENT	TO:0000448	Yield	filled grain percentage	FGRPCENT	No
LOC_Os01g07700.2	Chr1	3696141	3699805	Chr1	3445940	15623428	AQAW039	AQAW039-FGRPCENT	TO:0000448	Yield	filled grain percentage	FGRPCENT	No
LOC_Os01g07700.2	Chr1	3696141	3699805	Chr1	2819089	42413852	CQN49	CQN49-SPKNB	TO:0000456	Yield	spikelet number	SPKNB	No
LOC_Os01g07700.2	Chr1	3696141	3699805	Chr1	647235	15623428	CQN53	CQN53-SPKNB	TO:0000456	Yield	spikelet number	SPKNB	No
LOC_Os01g07700.2	Chr1	3696141	3699805	Chr1	647235	15623428	CQN45	CQN45-PNWT	TO:0000014	Yield	panicle weight	PNWT	No
LOC_Os01g07700.3	Chr1	3696141	3699805	Chr1	1890153	4754502	AQGI160	AQGI160-BIOMYLD	TO:0000327	Yield	biomass yield	BIOMYLD	No
LOC_Os01g07700.3	Chr1	3696141	3699805	Chr1	1890153	4754502	AQGI162	AQGI162-BIOMYLD	TO:0000327	Yield	biomass yield	BIOMYLD	No
LOC_Os01g07700.3	Chr1	3696141	3699805	Chr1	1890153	4635870	AQCQ029	AQCQ029-GRNB	TO:0000445	Yield	grain number	GRNB	No
LOC_Os01g07700.3	Chr1	3696141	3699805	Chr1	3445940	7862478	AQF084	AQF084-PNTIRO	TO:0000453	Yield	panicle tiller ratio	PNTIRO	No
LOC_Os01g07700.3	Chr1	3696141	3699805	Chr1	1039086	5558814	AQCF002	AQCF002-SPKNB	TO:0000456	Yield	spikelet number	SPKNB	No
LOC_Os01g07700.3	Chr1	3696141	3699805	Chr1	1039086	5558814	AQCF016	AQCF016-SPKNB	TO:0000456	Yield	spikelet number	SPKNB	No
LOC_Os01g07700.3	Chr1	3696141	3699805	Chr1	1039086	5558814	AQCF028	AQCF028-SPKNB	TO:0000456	Yield	spikelet number	SPKNB	No
LOC_Os01g07700.3	Chr1	3696141	3699805	Chr1	1039086	5558814	AQCF001	AQCF001-FGRNB	TO:0000447	Yield	filled grain number	FGRNB	No
LOC_Os01g07700.3	Chr1	3696141	3699805	Chr1	1039086	5558814	AQCF015	AQCF015-FGRNB	TO:0000447	Yield	filled grain number	FGRNB	No
LOC_Os01g07700.3	Chr1	3696141	3699805	Chr1	1039086	5558814	AQCF027	AQCF027-FGRNB	TO:0000447	Yield	filled grain number	FGRNB	No
LOC_Os01g07700.3	Chr1	3696141	3699805	Chr1	1039086	5558814	AQCF029	AQCF029-TSDWT	TO:0000382	Yield	1000-seed weight	TSDWT	No
LOC_Os01g07700.3	Chr1	3696141	3699805	Chr1	1404695	10491821	AQDY003	AQDY003-PNNB	TO:0000152	Yield	panicle number	PNNB	No
LOC_Os01g07700.3	Chr1	3696141	3699805	Chr1	1404695	10491821	AQDY005	AQDY005-PNNB	TO:0000152	Yield	panicle number	PNNB	No
LOC_Os01g07700.3	Chr1	3696141	3699805	Chr1	1404695	10491821	AQDY008	AQDY008-PNNB	TO:0000152	Yield	panicle number	PNNB	No
LOC_Os01g07700.3	Chr1	3696141	3699805	Chr1	1404695	10491821	AQDY009	AQDY009-PNNB	TO:0000152	Yield	panicle number	PNNB	No
LOC_Os01g07700.3	Chr1	3696141	3699805	Chr1	647235	9821253	CQW1	CQW1-SPKNB	TO:0000456	Yield	spikelet number	SPKNB	No
LOC_Os01g07700.3	Chr1	3696141	3699805	Chr1	3050029	10491821	AQBK030	AQBK030-SPKNB	TO:0000456	Yield	spikelet number	SPKNB	No
LOC_Os01g07700.3	Chr1	3696141	3699805	Chr1	3445940	15623428	AQAW023	AQAW023-SPKNB	TO:0000456	Yield	spikelet number	SPKNB	No
LOC_Os01g07700.3	Chr1	3696141	3699805	Chr1	3445940	15623428	AQAW024	AQAW024-SPKNB	TO:0000456	Yield	spikelet number	SPKNB	No
LOC_Os01g07700.3	Chr1	3696141	3699805	Chr1	3445940	15623428	AQAW029	AQAW029-SPKNB	TO:0000456	Yield	spikelet number	SPKNB	No
LOC_Os01g07700.3	Chr1	3696141	3699805	Chr1	3445940	15623428	AQAW030	AQAW030-SPKNB	TO:0000456	Yield	spikelet number	SPKNB	No
LOC_Os01g07700.3	Chr1	3696141	3699805	Chr1	3445940	15623428	AQAW032	AQAW032-FGRPCENT	TO:0000448	Yield	filled grain percentage	FGRPCENT	No
LOC_Os01g07700.3	Chr1	3696141	3699805	Chr1	3445940	15623428	AQAW039	AQAW039-FGRPCENT	TO:0000448	Yield	filled grain percentage	FGRPCENT	No
LOC_Os01g07700.3	Chr1	3696141	3699805	Chr1	2819089	42413852	CQN49	CQN49-SPKNB	TO:0000456	Yield	spikelet number	SPKNB	No
LOC_Os01g07700.3	Chr1	3696141	3699805	Chr1	647235	15623428	CQN53	CQN53-SPKNB	TO:0000456	Yield	spikelet number	SPKNB	No
LOC_Os01g07700.3	Chr1	3696141	3699805	Chr1	647235	15623428	CQN45	CQN45-PNWT	TO:0000014	Yield	panicle weight	PNWT	No
LOC_Os01g07800.1	Chr1	3737892	3742067	Chr1	1890153	4754502	AQGI160	AQGI160-BIOMYLD	TO:0000327	Yield	biomass yield	BIOMYLD	No
LOC_Os01g07800.1	Chr1	3737892	3742067	Chr1	1890153	4754502	AQGI162	AQGI162-BIOMYLD	TO:0000327	Yield	biomass yield	BIOMYLD	No
LOC_Os01g07800.1	Chr1	3737892	3742067	Chr1	1890153	4635870	AQCQ029	AQCQ029-GRNB	TO:0000445	Yield	grain number	GRNB	No
LOC_Os01g07800.1	Chr1	3737892	3742067	Chr1	3445940	7862478	AQF084	AQF084-PNTIRO	TO:0000453	Yield	panicle tiller ratio	PNTIRO	No
LOC_Os01g07800.1	Chr1	3737892	3742067	Chr1	1039086	5558814	AQCF002	AQCF002-SPKNB	TO:0000456	Yield	spikelet number	SPKNB	No
LOC_Os01g07800.1	Chr1	3737892	3742067	Chr1	1039086	5558814	AQCF016	AQCF016-SPKNB	TO:0000456	Yield	spikelet number	SPKNB	No
LOC_Os01g07800.1	Chr1	3737892	3742067	Chr1	1039086	5558814	AQCF028	AQCF028-SPKNB	TO:0000456	Yield	spikelet number	SPKNB	No
LOC_Os01g07800.1	Chr1	3737892	3742067	Chr1	1039086	5558814	AQCF001	AQCF001-FGRNB	TO:0000447	Yield	filled grain number	FGRNB	No
LOC_Os01g07800.1	Chr1	3737892	3742067	Chr1	1039086	5558814	AQCF015	AQCF015-FGRNB	TO:0000447	Yield	filled grain number	FGRNB	No
LOC_Os01g07800.1	Chr1	3737892	3742067	Chr1	1039086	5558814	AQCF027	AQCF027-FGRNB	TO:0000447	Yield	filled grain number	FGRNB	No
LOC_Os01g07800.1	Chr1	3737892	3742067	Chr1	1039086	5558814	AQCF029	AQCF029-TSDWT	TO:0000382	Yield	1000-seed weight	TSDWT	No
LOC_Os01g07800.1	Chr1	3737892	3742067	Chr1	1404695	10491821	AQDY003	AQDY003-PNNB	TO:0000152	Yield	panicle number	PNNB	No
LOC_Os01g07800.1	Chr1	3737892	3742067	Chr1	1404695	10491821	AQDY005	AQDY005-PNNB	TO:0000152	Yield	panicle number	PNNB	No
LOC_Os01g07800.1	Chr1	3737892	3742067	Chr1	1404695	10491821	AQDY008	AQDY008-PNNB	TO:0000152	Yield	panicle number	PNNB	No
LOC_Os01g07800.1	Chr1	3737892	3742067	Chr1	1404695	10491821	AQDY009	AQDY009-PNNB	TO:0000152	Yield	panicle number	PNNB	No
LOC_Os01g07800.1	Chr1	3737892	3742067	Chr1	647235	9821253	CQW1	CQW1-SPKNB	TO:0000456	Yield	spikelet number	SPKNB	No
LOC_Os01g07800.1	Chr1	3737892	3742067	Chr1	3050029	10491821	AQBK030	AQBK030-SPKNB	TO:0000456	Yield	spikelet number	SPKNB	No
LOC_Os01g07800.1	Chr1	3737892	3742067	Chr1	3445940	15623428	AQAW023	AQAW023-SPKNB	TO:0000456	Yield	spikelet number	SPKNB	No
LOC_Os01g07800.1	Chr1	3737892	3742067	Chr1	3445940	15623428	AQAW024	AQAW024-SPKNB	TO:0000456	Yield	spikelet number	SPKNB	No
LOC_Os01g07800.1	Chr1	3737892	3742067	Chr1	3445940	15623428	AQAW029	AQAW029-SPKNB	TO:0000456	Yield	spikelet number	SPKNB	No
LOC_Os01g07800.1	Chr1	3737892	3742067	Chr1	3445940	15623428	AQAW030	AQAW030-SPKNB	TO:0000456	Yield	spikelet number	SPKNB	No
LOC_Os01g07800.1	Chr1	3737892	3742067	Chr1	3445940	15623428	AQAW032	AQAW032-FGRPCENT	TO:0000448	Yield	filled grain percentage	FGRPCENT	No
LOC_Os01g07800.1	Chr1	3737892	3742067	Chr1	3445940	15623428	AQAW039	AQAW039-FGRPCENT	TO:0000448	Yield	filled grain percentage	FGRPCENT	No
LOC_Os01g07800.1	Chr1	3737892	3742067	Chr1	2819089	42413852	CQN49	CQN49-SPKNB	TO:0000456	Yield	spikelet number	SPKNB	No
LOC_Os01g07800.1	Chr1	3737892	3742067	Chr1	647235	15623428	CQN53	CQN53-SPKNB	TO:0000456	Yield	spikelet number	SPKNB	No
LOC_Os01g07800.1	Chr1	3737892	3742067	Chr1	647235	15623428	CQN45	CQN45-PNWT	TO:0000014	Yield	panicle weight	PNWT	No
LOC_Os01g07800.2	Chr1	3737892	3742067	Chr1	1890153	4754502	AQGI160	AQGI160-BIOMYLD	TO:0000327	Yield	biomass yield	BIOMYLD	No
LOC_Os01g07800.2	Chr1	3737892	3742067	Chr1	1890153	4754502	AQGI162	AQGI162-BIOMYLD	TO:0000327	Yield	biomass yield	BIOMYLD	No
LOC_Os01g07800.2	Chr1	3737892	3742067	Chr1	1890153	4635870	AQCQ029	AQCQ029-GRNB	TO:0000445	Yield	grain number	GRNB	No
LOC_Os01g07800.2	Chr1	3737892	3742067	Chr1	3445940	7862478	AQF084	AQF084-PNTIRO	TO:0000453	Yield	panicle tiller ratio	PNTIRO	No
LOC_Os01g07800.2	Chr1	3737892	3742067	Chr1	1039086	5558814	AQCF002	AQCF002-SPKNB	TO:0000456	Yield	spikelet number	SPKNB	No
LOC_Os01g07800.2	Chr1	3737892	3742067	Chr1	1039086	5558814	AQCF016	AQCF016-SPKNB	TO:0000456	Yield	spikelet number	SPKNB	No
LOC_Os01g07800.2	Chr1	3737892	3742067	Chr1	1039086	5558814	AQCF028	AQCF028-SPKNB	TO:0000456	Yield	spikelet number	SPKNB	No
LOC_Os01g07800.2	Chr1	3737892	3742067	Chr1	1039086	5558814	AQCF001	AQCF001-FGRNB	TO:0000447	Yield	filled grain number	FGRNB	No
LOC_Os01g07800.2	Chr1	3737892	3742067	Chr1	1039086	5558814	AQCF015	AQCF015-FGRNB	TO:0000447	Yield	filled grain number	FGRNB	No
LOC_Os01g07800.2	Chr1	3737892	3742067	Chr1	1039086	5558814	AQCF027	AQCF027-FGRNB	TO:0000447	Yield	filled grain number	FGRNB	No
LOC_Os01g07800.2	Chr1	3737892	3742067	Chr1	1039086	5558814	AQCF029	AQCF029-TSDWT	TO:0000382	Yield	1000-seed weight	TSDWT	No
LOC_Os01g07800.2	Chr1	3737892	3742067	Chr1	1404695	10491821	AQDY003	AQDY003-PNNB	TO:0000152	Yield	panicle number	PNNB	No
LOC_Os01g07800.2	Chr1	3737892	3742067	Chr1	1404695	10491821	AQDY005	AQDY005-PNNB	TO:0000152	Yield	panicle number	PNNB	No
LOC_Os01g07800.2	Chr1	3737892	3742067	Chr1	1404695	10491821	AQDY008	AQDY008-PNNB	TO:0000152	Yield	panicle number	PNNB	No
LOC_Os01g07800.2	Chr1	3737892	3742067	Chr1	1404695	10491821	AQDY009	AQDY009-PNNB	TO:0000152	Yield	panicle number	PNNB	No
LOC_Os01g07800.2	Chr1	3737892	3742067	Chr1	647235	9821253	CQW1	CQW1-SPKNB	TO:0000456	Yield	spikelet number	SPKNB	No
LOC_Os01g07800.2	Chr1	3737892	3742067	Chr1	3050029	10491821	AQBK030	AQBK030-SPKNB	TO:0000456	Yield	spikelet number	SPKNB	No
LOC_Os01g07800.2	Chr1	3737892	3742067	Chr1	3445940	15623428	AQAW023	AQAW023-SPKNB	TO:0000456	Yield	spikelet number	SPKNB	No
LOC_Os01g07800.2	Chr1	3737892	3742067	Chr1	3445940	15623428	AQAW024	AQAW024-SPKNB	TO:0000456	Yield	spikelet number	SPKNB	No
LOC_Os01g07800.2	Chr1	3737892	3742067	Chr1	3445940	15623428	AQAW029	AQAW029-SPKNB	TO:0000456	Yield	spikelet number	SPKNB	No
LOC_Os01g07800.2	Chr1	3737892	3742067	Chr1	3445940	15623428	AQAW030	AQAW030-SPKNB	TO:0000456	Yield	spikelet number	SPKNB	No
LOC_Os01g07800.2	Chr1	3737892	3742067	Chr1	3445940	15623428	AQAW032	AQAW032-FGRPCENT	TO:0000448	Yield	filled grain percentage	FGRPCENT	No
LOC_Os01g07800.2	Chr1	3737892	3742067	Chr1	3445940	15623428	AQAW039	AQAW039-FGRPCENT	TO:0000448	Yield	filled grain percentage	FGRPCENT	No
LOC_Os01g07800.2	Chr1	3737892	3742067	Chr1	2819089	42413852	CQN49	CQN49-SPKNB	TO:0000456	Yield	spikelet number	SPKNB	No
LOC_Os01g07800.2	Chr1	3737892	3742067	Chr1	647235	15623428	CQN53	CQN53-SPKNB	TO:0000456	Yield	spikelet number	SPKNB	No
LOC_Os01g07800.2	Chr1	3737892	3742067	Chr1	647235	15623428	CQN45	CQN45-PNWT	TO:0000014	Yield	panicle weight	PNWT	No
LOC_Os01g07880.1	Chr1	3811148	3812069	Chr1	1890153	4754502	AQGI160	AQGI160-BIOMYLD	TO:0000327	Yield	biomass yield	BIOMYLD	No
LOC_Os01g07880.1	Chr1	3811148	3812069	Chr1	1890153	4754502	AQGI162	AQGI162-BIOMYLD	TO:0000327	Yield	biomass yield	BIOMYLD	No
LOC_Os01g07880.1	Chr1	3811148	3812069	Chr1	1890153	4635870	AQCQ029	AQCQ029-GRNB	TO:0000445	Yield	grain number	GRNB	No
LOC_Os01g07880.1	Chr1	3811148	3812069	Chr1	3445940	7862478	AQF084	AQF084-PNTIRO	TO:0000453	Yield	panicle tiller ratio	PNTIRO	No
LOC_Os01g07880.1	Chr1	3811148	3812069	Chr1	1039086	5558814	AQCF002	AQCF002-SPKNB	TO:0000456	Yield	spikelet number	SPKNB	No
LOC_Os01g07880.1	Chr1	3811148	3812069	Chr1	1039086	5558814	AQCF016	AQCF016-SPKNB	TO:0000456	Yield	spikelet number	SPKNB	No
LOC_Os01g07880.1	Chr1	3811148	3812069	Chr1	1039086	5558814	AQCF028	AQCF028-SPKNB	TO:0000456	Yield	spikelet number	SPKNB	No
LOC_Os01g07880.1	Chr1	3811148	3812069	Chr1	1039086	5558814	AQCF001	AQCF001-FGRNB	TO:0000447	Yield	filled grain number	FGRNB	No
LOC_Os01g07880.1	Chr1	3811148	3812069	Chr1	1039086	5558814	AQCF015	AQCF015-FGRNB	TO:0000447	Yield	filled grain number	FGRNB	No
LOC_Os01g07880.1	Chr1	3811148	3812069	Chr1	1039086	5558814	AQCF027	AQCF027-FGRNB	TO:0000447	Yield	filled grain number	FGRNB	No
LOC_Os01g07880.1	Chr1	3811148	3812069	Chr1	1039086	5558814	AQCF029	AQCF029-TSDWT	TO:0000382	Yield	1000-seed weight	TSDWT	No
LOC_Os01g07880.1	Chr1	3811148	3812069	Chr1	1404695	10491821	AQDY003	AQDY003-PNNB	TO:0000152	Yield	panicle number	PNNB	No
LOC_Os01g07880.1	Chr1	3811148	3812069	Chr1	1404695	10491821	AQDY005	AQDY005-PNNB	TO:0000152	Yield	panicle number	PNNB	No
LOC_Os01g07880.1	Chr1	3811148	3812069	Chr1	1404695	10491821	AQDY008	AQDY008-PNNB	TO:0000152	Yield	panicle number	PNNB	No
LOC_Os01g07880.1	Chr1	3811148	3812069	Chr1	1404695	10491821	AQDY009	AQDY009-PNNB	TO:0000152	Yield	panicle number	PNNB	No
LOC_Os01g07880.1	Chr1	3811148	3812069	Chr1	647235	9821253	CQW1	CQW1-SPKNB	TO:0000456	Yield	spikelet number	SPKNB	No
LOC_Os01g07880.1	Chr1	3811148	3812069	Chr1	3050029	10491821	AQBK030	AQBK030-SPKNB	TO:0000456	Yield	spikelet number	SPKNB	No
LOC_Os01g07880.1	Chr1	3811148	3812069	Chr1	3445940	15623428	AQAW023	AQAW023-SPKNB	TO:0000456	Yield	spikelet number	SPKNB	No
LOC_Os01g07880.1	Chr1	3811148	3812069	Chr1	3445940	15623428	AQAW024	AQAW024-SPKNB	TO:0000456	Yield	spikelet number	SPKNB	No
LOC_Os01g07880.1	Chr1	3811148	3812069	Chr1	3445940	15623428	AQAW029	AQAW029-SPKNB	TO:0000456	Yield	spikelet number	SPKNB	No
LOC_Os01g07880.1	Chr1	3811148	3812069	Chr1	3445940	15623428	AQAW030	AQAW030-SPKNB	TO:0000456	Yield	spikelet number	SPKNB	No
LOC_Os01g07880.1	Chr1	3811148	3812069	Chr1	3445940	15623428	AQAW032	AQAW032-FGRPCENT	TO:0000448	Yield	filled grain percentage	FGRPCENT	No
LOC_Os01g07880.1	Chr1	3811148	3812069	Chr1	3445940	15623428	AQAW039	AQAW039-FGRPCENT	TO:0000448	Yield	filled grain percentage	FGRPCENT	No
LOC_Os01g07880.1	Chr1	3811148	3812069	Chr1	2819089	42413852	CQN49	CQN49-SPKNB	TO:0000456	Yield	spikelet number	SPKNB	No
LOC_Os01g07880.1	Chr1	3811148	3812069	Chr1	647235	15623428	CQN53	CQN53-SPKNB	TO:0000456	Yield	spikelet number	SPKNB	No
LOC_Os01g07880.1	Chr1	3811148	3812069	Chr1	647235	15623428	CQN45	CQN45-PNWT	TO:0000014	Yield	panicle weight	PNWT	No
LOC_Os01g07940.1	Chr1	3835128	3838211	Chr1	1890153	4754502	AQGI160	AQGI160-BIOMYLD	TO:0000327	Yield	biomass yield	BIOMYLD	No
LOC_Os01g07940.1	Chr1	3835128	3838211	Chr1	1890153	4754502	AQGI162	AQGI162-BIOMYLD	TO:0000327	Yield	biomass yield	BIOMYLD	No
LOC_Os01g07940.1	Chr1	3835128	3838211	Chr1	1890153	4635870	AQCQ029	AQCQ029-GRNB	TO:0000445	Yield	grain number	GRNB	No
LOC_Os01g07940.1	Chr1	3835128	3838211	Chr1	3445940	7862478	AQF084	AQF084-PNTIRO	TO:0000453	Yield	panicle tiller ratio	PNTIRO	No
LOC_Os01g07940.1	Chr1	3835128	3838211	Chr1	1039086	5558814	AQCF002	AQCF002-SPKNB	TO:0000456	Yield	spikelet number	SPKNB	No
LOC_Os01g07940.1	Chr1	3835128	3838211	Chr1	1039086	5558814	AQCF016	AQCF016-SPKNB	TO:0000456	Yield	spikelet number	SPKNB	No
LOC_Os01g07940.1	Chr1	3835128	3838211	Chr1	1039086	5558814	AQCF028	AQCF028-SPKNB	TO:0000456	Yield	spikelet number	SPKNB	No
LOC_Os01g07940.1	Chr1	3835128	3838211	Chr1	1039086	5558814	AQCF001	AQCF001-FGRNB	TO:0000447	Yield	filled grain number	FGRNB	No
LOC_Os01g07940.1	Chr1	3835128	3838211	Chr1	1039086	5558814	AQCF015	AQCF015-FGRNB	TO:0000447	Yield	filled grain number	FGRNB	No
LOC_Os01g07940.1	Chr1	3835128	3838211	Chr1	1039086	5558814	AQCF027	AQCF027-FGRNB	TO:0000447	Yield	filled grain number	FGRNB	No
LOC_Os01g07940.1	Chr1	3835128	3838211	Chr1	1039086	5558814	AQCF029	AQCF029-TSDWT	TO:0000382	Yield	1000-seed weight	TSDWT	No
LOC_Os01g07940.1	Chr1	3835128	3838211	Chr1	1404695	10491821	AQDY003	AQDY003-PNNB	TO:0000152	Yield	panicle number	PNNB	No
LOC_Os01g07940.1	Chr1	3835128	3838211	Chr1	1404695	10491821	AQDY005	AQDY005-PNNB	TO:0000152	Yield	panicle number	PNNB	No
LOC_Os01g07940.1	Chr1	3835128	3838211	Chr1	1404695	10491821	AQDY008	AQDY008-PNNB	TO:0000152	Yield	panicle number	PNNB	No
LOC_Os01g07940.1	Chr1	3835128	3838211	Chr1	1404695	10491821	AQDY009	AQDY009-PNNB	TO:0000152	Yield	panicle number	PNNB	No
LOC_Os01g07940.1	Chr1	3835128	3838211	Chr1	647235	9821253	CQW1	CQW1-SPKNB	TO:0000456	Yield	spikelet number	SPKNB	No
LOC_Os01g07940.1	Chr1	3835128	3838211	Chr1	3050029	10491821	AQBK030	AQBK030-SPKNB	TO:0000456	Yield	spikelet number	SPKNB	No
LOC_Os01g07940.1	Chr1	3835128	3838211	Chr1	3445940	15623428	AQAW023	AQAW023-SPKNB	TO:0000456	Yield	spikelet number	SPKNB	No
LOC_Os01g07940.1	Chr1	3835128	3838211	Chr1	3445940	15623428	AQAW024	AQAW024-SPKNB	TO:0000456	Yield	spikelet number	SPKNB	No
LOC_Os01g07940.1	Chr1	3835128	3838211	Chr1	3445940	15623428	AQAW029	AQAW029-SPKNB	TO:0000456	Yield	spikelet number	SPKNB	No
LOC_Os01g07940.1	Chr1	3835128	3838211	Chr1	3445940	15623428	AQAW030	AQAW030-SPKNB	TO:0000456	Yield	spikelet number	SPKNB	No
LOC_Os01g07940.1	Chr1	3835128	3838211	Chr1	3445940	15623428	AQAW032	AQAW032-FGRPCENT	TO:0000448	Yield	filled grain percentage	FGRPCENT	No
LOC_Os01g07940.1	Chr1	3835128	3838211	Chr1	3445940	15623428	AQAW039	AQAW039-FGRPCENT	TO:0000448	Yield	filled grain percentage	FGRPCENT	No
LOC_Os01g07940.1	Chr1	3835128	3838211	Chr1	2819089	42413852	CQN49	CQN49-SPKNB	TO:0000456	Yield	spikelet number	SPKNB	No
LOC_Os01g07940.1	Chr1	3835128	3838211	Chr1	647235	15623428	CQN53	CQN53-SPKNB	TO:0000456	Yield	spikelet number	SPKNB	No
LOC_Os01g07940.1	Chr1	3835128	3838211	Chr1	647235	15623428	CQN45	CQN45-PNWT	TO:0000014	Yield	panicle weight	PNWT	No
LOC_Os01g07970.1	Chr1	3855045	3856060	Chr1	1890153	4754502	AQGI160	AQGI160-BIOMYLD	TO:0000327	Yield	biomass yield	BIOMYLD	No
LOC_Os01g07970.1	Chr1	3855045	3856060	Chr1	1890153	4754502	AQGI162	AQGI162-BIOMYLD	TO:0000327	Yield	biomass yield	BIOMYLD	No
LOC_Os01g07970.1	Chr1	3855045	3856060	Chr1	1890153	4635870	AQCQ029	AQCQ029-GRNB	TO:0000445	Yield	grain number	GRNB	No
LOC_Os01g07970.1	Chr1	3855045	3856060	Chr1	3445940	7862478	AQF084	AQF084-PNTIRO	TO:0000453	Yield	panicle tiller ratio	PNTIRO	No
LOC_Os01g07970.1	Chr1	3855045	3856060	Chr1	1039086	5558814	AQCF002	AQCF002-SPKNB	TO:0000456	Yield	spikelet number	SPKNB	No
LOC_Os01g07970.1	Chr1	3855045	3856060	Chr1	1039086	5558814	AQCF016	AQCF016-SPKNB	TO:0000456	Yield	spikelet number	SPKNB	No
LOC_Os01g07970.1	Chr1	3855045	3856060	Chr1	1039086	5558814	AQCF028	AQCF028-SPKNB	TO:0000456	Yield	spikelet number	SPKNB	No
LOC_Os01g07970.1	Chr1	3855045	3856060	Chr1	1039086	5558814	AQCF001	AQCF001-FGRNB	TO:0000447	Yield	filled grain number	FGRNB	No
LOC_Os01g07970.1	Chr1	3855045	3856060	Chr1	1039086	5558814	AQCF015	AQCF015-FGRNB	TO:0000447	Yield	filled grain number	FGRNB	No
LOC_Os01g07970.1	Chr1	3855045	3856060	Chr1	1039086	5558814	AQCF027	AQCF027-FGRNB	TO:0000447	Yield	filled grain number	FGRNB	No
LOC_Os01g07970.1	Chr1	3855045	3856060	Chr1	1039086	5558814	AQCF029	AQCF029-TSDWT	TO:0000382	Yield	1000-seed weight	TSDWT	No
LOC_Os01g07970.1	Chr1	3855045	3856060	Chr1	1404695	10491821	AQDY003	AQDY003-PNNB	TO:0000152	Yield	panicle number	PNNB	No
LOC_Os01g07970.1	Chr1	3855045	3856060	Chr1	1404695	10491821	AQDY005	AQDY005-PNNB	TO:0000152	Yield	panicle number	PNNB	No
LOC_Os01g07970.1	Chr1	3855045	3856060	Chr1	1404695	10491821	AQDY008	AQDY008-PNNB	TO:0000152	Yield	panicle number	PNNB	No
LOC_Os01g07970.1	Chr1	3855045	3856060	Chr1	1404695	10491821	AQDY009	AQDY009-PNNB	TO:0000152	Yield	panicle number	PNNB	No
LOC_Os01g07970.1	Chr1	3855045	3856060	Chr1	647235	9821253	CQW1	CQW1-SPKNB	TO:0000456	Yield	spikelet number	SPKNB	No
LOC_Os01g07970.1	Chr1	3855045	3856060	Chr1	3050029	10491821	AQBK030	AQBK030-SPKNB	TO:0000456	Yield	spikelet number	SPKNB	No
LOC_Os01g07970.1	Chr1	3855045	3856060	Chr1	3445940	15623428	AQAW023	AQAW023-SPKNB	TO:0000456	Yield	spikelet number	SPKNB	No
LOC_Os01g07970.1	Chr1	3855045	3856060	Chr1	3445940	15623428	AQAW024	AQAW024-SPKNB	TO:0000456	Yield	spikelet number	SPKNB	No
LOC_Os01g07970.1	Chr1	3855045	3856060	Chr1	3445940	15623428	AQAW029	AQAW029-SPKNB	TO:0000456	Yield	spikelet number	SPKNB	No
LOC_Os01g07970.1	Chr1	3855045	3856060	Chr1	3445940	15623428	AQAW030	AQAW030-SPKNB	TO:0000456	Yield	spikelet number	SPKNB	No
LOC_Os01g07970.1	Chr1	3855045	3856060	Chr1	3445940	15623428	AQAW032	AQAW032-FGRPCENT	TO:0000448	Yield	filled grain percentage	FGRPCENT	No
LOC_Os01g07970.1	Chr1	3855045	3856060	Chr1	3445940	15623428	AQAW039	AQAW039-FGRPCENT	TO:0000448	Yield	filled grain percentage	FGRPCENT	No
LOC_Os01g07970.1	Chr1	3855045	3856060	Chr1	2819089	42413852	CQN49	CQN49-SPKNB	TO:0000456	Yield	spikelet number	SPKNB	No
LOC_Os01g07970.1	Chr1	3855045	3856060	Chr1	647235	15623428	CQN53	CQN53-SPKNB	TO:0000456	Yield	spikelet number	SPKNB	No
LOC_Os01g07970.1	Chr1	3855045	3856060	Chr1	647235	15623428	CQN45	CQN45-PNWT	TO:0000014	Yield	panicle weight	PNWT	No
LOC_Os01g08020.1	Chr1	3875760	3900085	Chr1	1890153	4754502	AQGI160	AQGI160-BIOMYLD	TO:0000327	Yield	biomass yield	BIOMYLD	No
LOC_Os01g08020.1	Chr1	3875760	3900085	Chr1	1890153	4754502	AQGI162	AQGI162-BIOMYLD	TO:0000327	Yield	biomass yield	BIOMYLD	No
LOC_Os01g08020.1	Chr1	3875760	3900085	Chr1	1890153	4635870	AQCQ029	AQCQ029-GRNB	TO:0000445	Yield	grain number	GRNB	No
LOC_Os01g08020.1	Chr1	3875760	3900085	Chr1	3445940	7862478	AQF084	AQF084-PNTIRO	TO:0000453	Yield	panicle tiller ratio	PNTIRO	No
LOC_Os01g08020.1	Chr1	3875760	3900085	Chr1	1039086	5558814	AQCF002	AQCF002-SPKNB	TO:0000456	Yield	spikelet number	SPKNB	No
LOC_Os01g08020.1	Chr1	3875760	3900085	Chr1	1039086	5558814	AQCF016	AQCF016-SPKNB	TO:0000456	Yield	spikelet number	SPKNB	No
LOC_Os01g08020.1	Chr1	3875760	3900085	Chr1	1039086	5558814	AQCF028	AQCF028-SPKNB	TO:0000456	Yield	spikelet number	SPKNB	No
LOC_Os01g08020.1	Chr1	3875760	3900085	Chr1	1039086	5558814	AQCF001	AQCF001-FGRNB	TO:0000447	Yield	filled grain number	FGRNB	No
LOC_Os01g08020.1	Chr1	3875760	3900085	Chr1	1039086	5558814	AQCF015	AQCF015-FGRNB	TO:0000447	Yield	filled grain number	FGRNB	No
LOC_Os01g08020.1	Chr1	3875760	3900085	Chr1	1039086	5558814	AQCF027	AQCF027-FGRNB	TO:0000447	Yield	filled grain number	FGRNB	No
LOC_Os01g08020.1	Chr1	3875760	3900085	Chr1	1039086	5558814	AQCF029	AQCF029-TSDWT	TO:0000382	Yield	1000-seed weight	TSDWT	No
LOC_Os01g08020.1	Chr1	3875760	3900085	Chr1	1404695	10491821	AQDY003	AQDY003-PNNB	TO:0000152	Yield	panicle number	PNNB	No
LOC_Os01g08020.1	Chr1	3875760	3900085	Chr1	1404695	10491821	AQDY005	AQDY005-PNNB	TO:0000152	Yield	panicle number	PNNB	No
LOC_Os01g08020.1	Chr1	3875760	3900085	Chr1	1404695	10491821	AQDY008	AQDY008-PNNB	TO:0000152	Yield	panicle number	PNNB	No
LOC_Os01g08020.1	Chr1	3875760	3900085	Chr1	1404695	10491821	AQDY009	AQDY009-PNNB	TO:0000152	Yield	panicle number	PNNB	No
LOC_Os01g08020.1	Chr1	3875760	3900085	Chr1	647235	9821253	CQW1	CQW1-SPKNB	TO:0000456	Yield	spikelet number	SPKNB	No
LOC_Os01g08020.1	Chr1	3875760	3900085	Chr1	3050029	10491821	AQBK030	AQBK030-SPKNB	TO:0000456	Yield	spikelet number	SPKNB	No
LOC_Os01g08020.1	Chr1	3875760	3900085	Chr1	3445940	15623428	AQAW023	AQAW023-SPKNB	TO:0000456	Yield	spikelet number	SPKNB	No
LOC_Os01g08020.1	Chr1	3875760	3900085	Chr1	3445940	15623428	AQAW024	AQAW024-SPKNB	TO:0000456	Yield	spikelet number	SPKNB	No
LOC_Os01g08020.1	Chr1	3875760	3900085	Chr1	3445940	15623428	AQAW029	AQAW029-SPKNB	TO:0000456	Yield	spikelet number	SPKNB	No
LOC_Os01g08020.1	Chr1	3875760	3900085	Chr1	3445940	15623428	AQAW030	AQAW030-SPKNB	TO:0000456	Yield	spikelet number	SPKNB	No
LOC_Os01g08020.1	Chr1	3875760	3900085	Chr1	3445940	15623428	AQAW032	AQAW032-FGRPCENT	TO:0000448	Yield	filled grain percentage	FGRPCENT	No
LOC_Os01g08020.1	Chr1	3875760	3900085	Chr1	3445940	15623428	AQAW039	AQAW039-FGRPCENT	TO:0000448	Yield	filled grain percentage	FGRPCENT	No
LOC_Os01g08020.1	Chr1	3875760	3900085	Chr1	2819089	42413852	CQN49	CQN49-SPKNB	TO:0000456	Yield	spikelet number	SPKNB	No
LOC_Os01g08020.1	Chr1	3875760	3900085	Chr1	647235	15623428	CQN53	CQN53-SPKNB	TO:0000456	Yield	spikelet number	SPKNB	No
LOC_Os01g08020.1	Chr1	3875760	3900085	Chr1	647235	15623428	CQN45	CQN45-PNWT	TO:0000014	Yield	panicle weight	PNWT	No
LOC_Os01g08460.1	Chr1	4167510	4171559	Chr1	1890153	4754502	AQGI160	AQGI160-BIOMYLD	TO:0000327	Yield	biomass yield	BIOMYLD	No
LOC_Os01g08460.1	Chr1	4167510	4171559	Chr1	1890153	4754502	AQGI162	AQGI162-BIOMYLD	TO:0000327	Yield	biomass yield	BIOMYLD	No
LOC_Os01g08460.1	Chr1	4167510	4171559	Chr1	1890153	4635870	AQCQ029	AQCQ029-GRNB	TO:0000445	Yield	grain number	GRNB	No
LOC_Os01g08460.1	Chr1	4167510	4171559	Chr1	3445940	7862478	AQF084	AQF084-PNTIRO	TO:0000453	Yield	panicle tiller ratio	PNTIRO	No
LOC_Os01g08460.1	Chr1	4167510	4171559	Chr1	1039086	5558814	AQCF002	AQCF002-SPKNB	TO:0000456	Yield	spikelet number	SPKNB	No
LOC_Os01g08460.1	Chr1	4167510	4171559	Chr1	1039086	5558814	AQCF016	AQCF016-SPKNB	TO:0000456	Yield	spikelet number	SPKNB	No
LOC_Os01g08460.1	Chr1	4167510	4171559	Chr1	1039086	5558814	AQCF028	AQCF028-SPKNB	TO:0000456	Yield	spikelet number	SPKNB	No
LOC_Os01g08460.1	Chr1	4167510	4171559	Chr1	1039086	5558814	AQCF001	AQCF001-FGRNB	TO:0000447	Yield	filled grain number	FGRNB	No
LOC_Os01g08460.1	Chr1	4167510	4171559	Chr1	1039086	5558814	AQCF015	AQCF015-FGRNB	TO:0000447	Yield	filled grain number	FGRNB	No
LOC_Os01g08460.1	Chr1	4167510	4171559	Chr1	1039086	5558814	AQCF027	AQCF027-FGRNB	TO:0000447	Yield	filled grain number	FGRNB	No
LOC_Os01g08460.1	Chr1	4167510	4171559	Chr1	1039086	5558814	AQCF029	AQCF029-TSDWT	TO:0000382	Yield	1000-seed weight	TSDWT	No
LOC_Os01g08460.1	Chr1	4167510	4171559	Chr1	1404695	10491821	AQDY003	AQDY003-PNNB	TO:0000152	Yield	panicle number	PNNB	No
LOC_Os01g08460.1	Chr1	4167510	4171559	Chr1	1404695	10491821	AQDY005	AQDY005-PNNB	TO:0000152	Yield	panicle number	PNNB	No
LOC_Os01g08460.1	Chr1	4167510	4171559	Chr1	1404695	10491821	AQDY008	AQDY008-PNNB	TO:0000152	Yield	panicle number	PNNB	No
LOC_Os01g08460.1	Chr1	4167510	4171559	Chr1	1404695	10491821	AQDY009	AQDY009-PNNB	TO:0000152	Yield	panicle number	PNNB	No
LOC_Os01g08460.1	Chr1	4167510	4171559	Chr1	647235	9821253	CQW1	CQW1-SPKNB	TO:0000456	Yield	spikelet number	SPKNB	No
LOC_Os01g08460.1	Chr1	4167510	4171559	Chr1	3050029	10491821	AQBK030	AQBK030-SPKNB	TO:0000456	Yield	spikelet number	SPKNB	No
LOC_Os01g08460.1	Chr1	4167510	4171559	Chr1	3445940	15623428	AQAW023	AQAW023-SPKNB	TO:0000456	Yield	spikelet number	SPKNB	No
LOC_Os01g08460.1	Chr1	4167510	4171559	Chr1	3445940	15623428	AQAW024	AQAW024-SPKNB	TO:0000456	Yield	spikelet number	SPKNB	No
LOC_Os01g08460.1	Chr1	4167510	4171559	Chr1	3445940	15623428	AQAW029	AQAW029-SPKNB	TO:0000456	Yield	spikelet number	SPKNB	No
LOC_Os01g08460.1	Chr1	4167510	4171559	Chr1	3445940	15623428	AQAW030	AQAW030-SPKNB	TO:0000456	Yield	spikelet number	SPKNB	No
LOC_Os01g08460.1	Chr1	4167510	4171559	Chr1	3445940	15623428	AQAW032	AQAW032-FGRPCENT	TO:0000448	Yield	filled grain percentage	FGRPCENT	No
LOC_Os01g08460.1	Chr1	4167510	4171559	Chr1	3445940	15623428	AQAW039	AQAW039-FGRPCENT	TO:0000448	Yield	filled grain percentage	FGRPCENT	No
LOC_Os01g08460.1	Chr1	4167510	4171559	Chr1	2819089	42413852	CQN49	CQN49-SPKNB	TO:0000456	Yield	spikelet number	SPKNB	No
LOC_Os01g08460.1	Chr1	4167510	4171559	Chr1	647235	15623428	CQN53	CQN53-SPKNB	TO:0000456	Yield	spikelet number	SPKNB	No
LOC_Os01g08460.1	Chr1	4167510	4171559	Chr1	647235	15623428	CQN45	CQN45-PNWT	TO:0000014	Yield	panicle weight	PNWT	No
LOC_Os01g08510.1	Chr1	4208552	4213302	Chr1	1890153	4754502	AQGI160	AQGI160-BIOMYLD	TO:0000327	Yield	biomass yield	BIOMYLD	No
LOC_Os01g08510.1	Chr1	4208552	4213302	Chr1	1890153	4754502	AQGI162	AQGI162-BIOMYLD	TO:0000327	Yield	biomass yield	BIOMYLD	No
LOC_Os01g08510.1	Chr1	4208552	4213302	Chr1	1890153	4635870	AQCQ029	AQCQ029-GRNB	TO:0000445	Yield	grain number	GRNB	No
LOC_Os01g08510.1	Chr1	4208552	4213302	Chr1	3445940	7862478	AQF084	AQF084-PNTIRO	TO:0000453	Yield	panicle tiller ratio	PNTIRO	No
LOC_Os01g08510.1	Chr1	4208552	4213302	Chr1	1039086	5558814	AQCF002	AQCF002-SPKNB	TO:0000456	Yield	spikelet number	SPKNB	No
LOC_Os01g08510.1	Chr1	4208552	4213302	Chr1	1039086	5558814	AQCF016	AQCF016-SPKNB	TO:0000456	Yield	spikelet number	SPKNB	No
LOC_Os01g08510.1	Chr1	4208552	4213302	Chr1	1039086	5558814	AQCF028	AQCF028-SPKNB	TO:0000456	Yield	spikelet number	SPKNB	No
LOC_Os01g08510.1	Chr1	4208552	4213302	Chr1	1039086	5558814	AQCF001	AQCF001-FGRNB	TO:0000447	Yield	filled grain number	FGRNB	No
LOC_Os01g08510.1	Chr1	4208552	4213302	Chr1	1039086	5558814	AQCF015	AQCF015-FGRNB	TO:0000447	Yield	filled grain number	FGRNB	No
LOC_Os01g08510.1	Chr1	4208552	4213302	Chr1	1039086	5558814	AQCF027	AQCF027-FGRNB	TO:0000447	Yield	filled grain number	FGRNB	No
LOC_Os01g08510.1	Chr1	4208552	4213302	Chr1	1039086	5558814	AQCF029	AQCF029-TSDWT	TO:0000382	Yield	1000-seed weight	TSDWT	No
LOC_Os01g08510.1	Chr1	4208552	4213302	Chr1	1404695	10491821	AQDY003	AQDY003-PNNB	TO:0000152	Yield	panicle number	PNNB	No
LOC_Os01g08510.1	Chr1	4208552	4213302	Chr1	1404695	10491821	AQDY005	AQDY005-PNNB	TO:0000152	Yield	panicle number	PNNB	No
LOC_Os01g08510.1	Chr1	4208552	4213302	Chr1	1404695	10491821	AQDY008	AQDY008-PNNB	TO:0000152	Yield	panicle number	PNNB	No
LOC_Os01g08510.1	Chr1	4208552	4213302	Chr1	1404695	10491821	AQDY009	AQDY009-PNNB	TO:0000152	Yield	panicle number	PNNB	No
LOC_Os01g08510.1	Chr1	4208552	4213302	Chr1	647235	9821253	CQW1	CQW1-SPKNB	TO:0000456	Yield	spikelet number	SPKNB	No
LOC_Os01g08510.1	Chr1	4208552	4213302	Chr1	3050029	10491821	AQBK030	AQBK030-SPKNB	TO:0000456	Yield	spikelet number	SPKNB	No
LOC_Os01g08510.1	Chr1	4208552	4213302	Chr1	3445940	15623428	AQAW023	AQAW023-SPKNB	TO:0000456	Yield	spikelet number	SPKNB	No
LOC_Os01g08510.1	Chr1	4208552	4213302	Chr1	3445940	15623428	AQAW024	AQAW024-SPKNB	TO:0000456	Yield	spikelet number	SPKNB	No
LOC_Os01g08510.1	Chr1	4208552	4213302	Chr1	3445940	15623428	AQAW029	AQAW029-SPKNB	TO:0000456	Yield	spikelet number	SPKNB	No
LOC_Os01g08510.1	Chr1	4208552	4213302	Chr1	3445940	15623428	AQAW030	AQAW030-SPKNB	TO:0000456	Yield	spikelet number	SPKNB	No
LOC_Os01g08510.1	Chr1	4208552	4213302	Chr1	3445940	15623428	AQAW032	AQAW032-FGRPCENT	TO:0000448	Yield	filled grain percentage	FGRPCENT	No
LOC_Os01g08510.1	Chr1	4208552	4213302	Chr1	3445940	15623428	AQAW039	AQAW039-FGRPCENT	TO:0000448	Yield	filled grain percentage	FGRPCENT	No
LOC_Os01g08510.1	Chr1	4208552	4213302	Chr1	2819089	42413852	CQN49	CQN49-SPKNB	TO:0000456	Yield	spikelet number	SPKNB	No
LOC_Os01g08510.1	Chr1	4208552	4213302	Chr1	647235	15623428	CQN53	CQN53-SPKNB	TO:0000456	Yield	spikelet number	SPKNB	No
LOC_Os01g08510.1	Chr1	4208552	4213302	Chr1	647235	15623428	CQN45	CQN45-PNWT	TO:0000014	Yield	panicle weight	PNWT	No
LOC_Os01g08780.1	Chr1	4402619	4407292	Chr1	1890153	4754502	AQGI160	AQGI160-BIOMYLD	TO:0000327	Yield	biomass yield	BIOMYLD	No
LOC_Os01g08780.1	Chr1	4402619	4407292	Chr1	1890153	4754502	AQGI162	AQGI162-BIOMYLD	TO:0000327	Yield	biomass yield	BIOMYLD	No
LOC_Os01g08780.1	Chr1	4402619	4407292	Chr1	1890153	4635870	AQCQ029	AQCQ029-GRNB	TO:0000445	Yield	grain number	GRNB	No
LOC_Os01g08780.1	Chr1	4402619	4407292	Chr1	3445940	7862478	AQF084	AQF084-PNTIRO	TO:0000453	Yield	panicle tiller ratio	PNTIRO	No
LOC_Os01g08780.1	Chr1	4402619	4407292	Chr1	1039086	5558814	AQCF002	AQCF002-SPKNB	TO:0000456	Yield	spikelet number	SPKNB	No
LOC_Os01g08780.1	Chr1	4402619	4407292	Chr1	1039086	5558814	AQCF016	AQCF016-SPKNB	TO:0000456	Yield	spikelet number	SPKNB	No
LOC_Os01g08780.1	Chr1	4402619	4407292	Chr1	1039086	5558814	AQCF028	AQCF028-SPKNB	TO:0000456	Yield	spikelet number	SPKNB	No
LOC_Os01g08780.1	Chr1	4402619	4407292	Chr1	1039086	5558814	AQCF001	AQCF001-FGRNB	TO:0000447	Yield	filled grain number	FGRNB	No
LOC_Os01g08780.1	Chr1	4402619	4407292	Chr1	1039086	5558814	AQCF015	AQCF015-FGRNB	TO:0000447	Yield	filled grain number	FGRNB	No
LOC_Os01g08780.1	Chr1	4402619	4407292	Chr1	1039086	5558814	AQCF027	AQCF027-FGRNB	TO:0000447	Yield	filled grain number	FGRNB	No
[truncated: 64,362 more rows]

## Sheet: Trait name_Panicle initiation (
4.2.3 Number of DEG located on quantitative trait loci (QTL) of yield category in Rajalaxmi at PI stage
[truncated: 30 more rows]

[truncated: 1 more sheets: Trait name_Grain filling (S2)]
