# Supplementary material for: Differential Expression of Genes at Panicle Initiation and Grain Filling Stages Implied in Heterosis of Rice Hybrids
Source: Int J Mol Sci. 2020 Feb 6;21(3):1080. doi: 10.3390/ijms21031080 (PMC7038112; doi:10.3390/ijms21031080)
Supplement: Supplementary file 1 [file ijms-21-01080-s001.zip › Additional file 4. 3.xls]

## Sheet: Abiotic stress related QTL in P
4.3.1 QTLs location and their abiotic stress related trait in panicle initation (S1) stage
Gene ID	Chromosome	Gene Start	Gene End	QTL Location	QTL Start	QTL End	QTL Accession ID	QTL Name	TO_Accession	Trait Category	Trait Name	Trait Symbol	Small Interval
LOC_Os01g12920.1	Chr1	7176106	7177066	Chr1	5558576	7445919	AQAV003	AQAV003-COLDTL	TO:0000303	Abiotic stress	cold tolerance	COLDTL	No
LOC_Os01g12920.1	Chr1	7176106	7177066	Chr1	5094276	7445919	AQDX002	AQDX002-OSADJCAP	TO:0000507	Abiotic stress	osmotic adjustment capacity	OSADJCAP	No
LOC_Os01g12920.1	Chr1	7176106	7177066	Chr1	4635793	23971514	CQI1	CQI1-KCONC	TO:0000513	Abiotic stress	potassium concentration	KCONC	No
LOC_Os01g12920.1	Chr1	7176106	7177066	Chr1	5094276	14626881	CQAW4	CQAW4-PENRTNB	TO:0000083	Abiotic stress	penetrated root number	PENRTNB	No
LOC_Os01g26130.1	Chr1	14799299	14801932	Chr1	14799838	15812264	CQH2	CQH2-PENRTTH	TO:0000090	Abiotic stress	penetrated root thickness	PENRTTH	No
LOC_Os01g26130.1	Chr1	14799299	14801932	Chr1	7861994	21624023	AQAL048	AQAL048-DRTDWT	TO:0000081	Abiotic stress	deep root dry weight	DRTDWT	No
LOC_Os01g26130.1	Chr1	14799299	14801932	Chr1	4635793	23971514	CQI1	CQI1-KCONC	TO:0000513	Abiotic stress	potassium concentration	KCONC	No
LOC_Os01g26130.3	Chr1	14799299	14801932	Chr1	14799838	15812264	CQH2	CQH2-PENRTTH	TO:0000090	Abiotic stress	penetrated root thickness	PENRTTH	No
LOC_Os01g26130.3	Chr1	14799299	14801932	Chr1	7861994	21624023	AQAL048	AQAL048-DRTDWT	TO:0000081	Abiotic stress	deep root dry weight	DRTDWT	No
LOC_Os01g26130.3	Chr1	14799299	14801932	Chr1	4635793	23971514	CQI1	CQI1-KCONC	TO:0000513	Abiotic stress	potassium concentration	KCONC	No
LOC_Os01g26130.4	Chr1	14799299	14801932	Chr1	14799838	15812264	CQH2	CQH2-PENRTTH	TO:0000090	Abiotic stress	penetrated root thickness	PENRTTH	No
LOC_Os01g26130.4	Chr1	14799299	14801932	Chr1	7861994	21624023	AQAL048	AQAL048-DRTDWT	TO:0000081	Abiotic stress	deep root dry weight	DRTDWT	No
LOC_Os01g26130.4	Chr1	14799299	14801932	Chr1	4635793	23971514	CQI1	CQI1-KCONC	TO:0000513	Abiotic stress	potassium concentration	KCONC	No
LOC_Os01g26130.5	Chr1	14799299	14801932	Chr1	14799838	15812264	CQH2	CQH2-PENRTTH	TO:0000090	Abiotic stress	penetrated root thickness	PENRTTH	No
LOC_Os01g26130.5	Chr1	14799299	14801932	Chr1	7861994	21624023	AQAL048	AQAL048-DRTDWT	TO:0000081	Abiotic stress	deep root dry weight	DRTDWT	No
LOC_Os01g26130.5	Chr1	14799299	14801932	Chr1	4635793	23971514	CQI1	CQI1-KCONC	TO:0000513	Abiotic stress	potassium concentration	KCONC	No
LOC_Os01g47370.1	Chr1	27063891	27064167	Chr1	19114225	42254617	AQCS001	AQCS001-UVBRS	TO:0000601	Abiotic stress	ultraviolet-b resistance	UVBRS	No
LOC_Os01g47370.1	Chr1	27063891	27064167	Chr1	25637617	42254617	AQCS004	AQCS004-UVBRS	TO:0000601	Abiotic stress	ultraviolet-b resistance	UVBRS	No
LOC_Os01g60770.1	Chr1	35145515	35147338	Chr1	33956950	39949079	AQGC035	AQGC035-PENRTLG	TO:0000508	Abiotic stress	penetrated root length	PENRTLG	No
LOC_Os01g60770.1	Chr1	35145515	35147338	Chr1	33956950	39949079	AQGC022	AQGC022-PENRTTH	TO:0000090	Abiotic stress	penetrated root thickness	PENRTTH	No
LOC_Os01g60770.1	Chr1	35145515	35147338	Chr1	34937981	40567354	DQF9	DQF9-PENRTTH	TO:0000090	Abiotic stress	penetrated root thickness	PENRTTH	No
LOC_Os01g60770.1	Chr1	35145515	35147338	Chr1	34937981	40567354	DQE12	DQE12-LFRL	TO:0000085	Abiotic stress	leaf rolling	LFRL	No
LOC_Os01g60770.1	Chr1	35145515	35147338	Chr1	34937981	40567354	DQE13	DQE13-LFRL	TO:0000085	Abiotic stress	leaf rolling	LFRL	No
LOC_Os01g60770.1	Chr1	35145515	35147338	Chr1	34937981	40567354	DQE45	DQE45-RELWCN	TO:0000136	Abiotic stress	relative water content	RELWCN	No
LOC_Os01g60770.1	Chr1	35145515	35147338	Chr1	34937981	40567354	DQE46	DQE46-RELWCN	TO:0000136	Abiotic stress	relative water content	RELWCN	No
LOC_Os01g60770.1	Chr1	35145515	35147338	Chr1	34937981	40567354	CQQ32	CQQ32-RTWT	TO:0000279	Abiotic stress	root weight	RTWT	No
LOC_Os01g60770.1	Chr1	35145515	35147338	Chr1	34937981	40567354	CQQ6	CQQ6-RTWT	TO:0000279	Abiotic stress	root weight	RTWT	No
LOC_Os01g60770.1	Chr1	35145515	35147338	Chr1	34937981	40567354	CQQ13	CQQ13-RTDWTTINBRO	TO:0000579	Abiotic stress	root dry weight to tiller number ratio	RTDWTTINBRO	No
LOC_Os01g60770.1	Chr1	35145515	35147338	Chr1	34651088	39949610	CQP1	CQP1-COLDTL	TO:0000303	Abiotic stress	cold tolerance	COLDTL	No
LOC_Os01g60770.1	Chr1	35145515	35147338	Chr1	34937981	41541798	CQAV1	CQAV1-OSADJCAP	TO:0000507	Abiotic stress	osmotic adjustment capacity	OSADJCAP	No
LOC_Os01g60770.1	Chr1	35145515	35147338	Chr1	33956950	37713775	AQEM001	AQEM001-SALTSN	TO:0000429	Abiotic stress	salt sensitivity	SALTSN	No
LOC_Os01g60770.1	Chr1	35145515	35147338	Chr1	33956950	37713775	AQEM008	AQEM008-SALTSN	TO:0000429	Abiotic stress	salt sensitivity	SALTSN	No
LOC_Os01g60770.1	Chr1	35145515	35147338	Chr1	19114225	42254617	AQCS001	AQCS001-UVBRS	TO:0000601	Abiotic stress	ultraviolet-b resistance	UVBRS	No
LOC_Os01g60770.1	Chr1	35145515	35147338	Chr1	25637617	42254617	AQCS004	AQCS004-UVBRS	TO:0000601	Abiotic stress	ultraviolet-b resistance	UVBRS	No
LOC_Os01g65800.1	Chr1	38212851	38217135	Chr1	33956950	39949079	AQGC035	AQGC035-PENRTLG	TO:0000508	Abiotic stress	penetrated root length	PENRTLG	No
LOC_Os01g65800.1	Chr1	38212851	38217135	Chr1	33956950	39949079	AQGC022	AQGC022-PENRTTH	TO:0000090	Abiotic stress	penetrated root thickness	PENRTTH	No
LOC_Os01g65800.1	Chr1	38212851	38217135	Chr1	34937981	40567354	DQF9	DQF9-PENRTTH	TO:0000090	Abiotic stress	penetrated root thickness	PENRTTH	No
LOC_Os01g65800.1	Chr1	38212851	38217135	Chr1	34937981	40567354	DQE12	DQE12-LFRL	TO:0000085	Abiotic stress	leaf rolling	LFRL	No
LOC_Os01g65800.1	Chr1	38212851	38217135	Chr1	34937981	40567354	DQE13	DQE13-LFRL	TO:0000085	Abiotic stress	leaf rolling	LFRL	No
LOC_Os01g65800.1	Chr1	38212851	38217135	Chr1	34937981	40567354	DQE45	DQE45-RELWCN	TO:0000136	Abiotic stress	relative water content	RELWCN	No
LOC_Os01g65800.1	Chr1	38212851	38217135	Chr1	34937981	40567354	DQE46	DQE46-RELWCN	TO:0000136	Abiotic stress	relative water content	RELWCN	No
LOC_Os01g65800.1	Chr1	38212851	38217135	Chr1	34937981	40567354	CQQ32	CQQ32-RTWT	TO:0000279	Abiotic stress	root weight	RTWT	No
LOC_Os01g65800.1	Chr1	38212851	38217135	Chr1	34937981	40567354	CQQ6	CQQ6-RTWT	TO:0000279	Abiotic stress	root weight	RTWT	No
LOC_Os01g65800.1	Chr1	38212851	38217135	Chr1	34937981	40567354	CQQ13	CQQ13-RTDWTTINBRO	TO:0000579	Abiotic stress	root dry weight to tiller number ratio	RTDWTTINBRO	No
LOC_Os01g65800.1	Chr1	38212851	38217135	Chr1	34651088	39949610	CQP1	CQP1-COLDTL	TO:0000303	Abiotic stress	cold tolerance	COLDTL	No
LOC_Os01g65800.1	Chr1	38212851	38217135	Chr1	34937981	41541798	CQAV1	CQAV1-OSADJCAP	TO:0000507	Abiotic stress	osmotic adjustment capacity	OSADJCAP	No
LOC_Os01g65800.1	Chr1	38212851	38217135	Chr1	37713253	39688417	AQD039	AQD039-RELWCN	TO:0000136	Abiotic stress	relative water content	RELWCN	No
LOC_Os01g65800.1	Chr1	38212851	38217135	Chr1	19114225	42254617	AQCS001	AQCS001-UVBRS	TO:0000601	Abiotic stress	ultraviolet-b resistance	UVBRS	No
LOC_Os01g65800.1	Chr1	38212851	38217135	Chr1	25637617	42254617	AQCS004	AQCS004-UVBRS	TO:0000601	Abiotic stress	ultraviolet-b resistance	UVBRS	No
LOC_Os02g10690.1	Chr2	5623351	5627373	Chr2	3479656	32774553	CQAA16	CQAA16-RELPHOCONCSHRT	TO:0000626	Abiotic stress	relative phosphorus distribution between shoot and root	RELPHOCONCSHRT	No
LOC_Os02g10690.1	Chr2	5623351	5627373	Chr2	3479656	32774553	CQAA17	CQAA17-RELPHOCONCSHRT	TO:0000626	Abiotic stress	relative phosphorus distribution between shoot and root	RELPHOCONCSHRT	No
LOC_Os02g10690.2	Chr2	5623351	5627373	Chr2	3479656	32774553	CQAA16	CQAA16-RELPHOCONCSHRT	TO:0000626	Abiotic stress	relative phosphorus distribution between shoot and root	RELPHOCONCSHRT	No
LOC_Os02g10690.2	Chr2	5623351	5627373	Chr2	3479656	32774553	CQAA17	CQAA17-RELPHOCONCSHRT	TO:0000626	Abiotic stress	relative phosphorus distribution between shoot and root	RELPHOCONCSHRT	No
LOC_Os02g13710.1	Chr2	7365219	7366415	Chr2	6187353	17485139	AQAL015	AQAL015-DRTDWT	TO:0000081	Abiotic stress	deep root dry weight	DRTDWT	No
LOC_Os02g13710.1	Chr2	7365219	7366415	Chr2	3479656	32774553	CQAA16	CQAA16-RELPHOCONCSHRT	TO:0000626	Abiotic stress	relative phosphorus distribution between shoot and root	RELPHOCONCSHRT	No
LOC_Os02g13710.1	Chr2	7365219	7366415	Chr2	3479656	32774553	CQAA17	CQAA17-RELPHOCONCSHRT	TO:0000626	Abiotic stress	relative phosphorus distribution between shoot and root	RELPHOCONCSHRT	No
LOC_Os02g32860.1	Chr2	19509811	19514935	Chr2	17484665	19866086	CQQ14	CQQ14-RTDWTTINBRO	TO:0000579	Abiotic stress	root dry weight to tiller number ratio	RTDWTTINBRO	No
LOC_Os02g32860.1	Chr2	19509811	19514935	Chr2	17484665	22596902	DQC5	DQC5-PENRTNB	TO:0000083	Abiotic stress	penetrated root number	PENRTNB	No
LOC_Os02g32860.1	Chr2	19509811	19514935	Chr2	17484665	22596902	DQC12	DQC12-PENTRTRO	TO:0000510	Abiotic stress	penetrated to total root ratio	PENTRTRO	No
LOC_Os02g32860.1	Chr2	19509811	19514935	Chr2	3479656	32774553	CQAA16	CQAA16-RELPHOCONCSHRT	TO:0000626	Abiotic stress	relative phosphorus distribution between shoot and root	RELPHOCONCSHRT	No
LOC_Os02g32860.1	Chr2	19509811	19514935	Chr2	3479656	32774553	CQAA17	CQAA17-RELPHOCONCSHRT	TO:0000626	Abiotic stress	relative phosphorus distribution between shoot and root	RELPHOCONCSHRT	No
LOC_Os02g32860.1	Chr2	19509811	19514935	Chr2	10503368	19866086	AQHP050	AQHP050-DRTDWT	TO:0000081	Abiotic stress	deep root dry weight	DRTDWT	No
LOC_Os02g32860.1	Chr2	19509811	19514935	Chr2	10503368	19866086	AQHP068	AQHP068-DRTL	TO:0000276	Abiotic stress	drought tolerance	DRTL	No
LOC_Os02g32860.1	Chr2	19509811	19514935	Chr2	10503368	19866086	AQHP038	AQHP038-RTDWTTINBRO	TO:0000579	Abiotic stress	root dry weight to tiller number ratio	RTDWTTINBRO	No
LOC_Os02g43110.1	Chr2	25957159	25959377	Chr2	25865334	28354640	CQH6	CQH6-OSADJCAP	TO:0000507	Abiotic stress	osmotic adjustment capacity	OSADJCAP	No
LOC_Os02g43110.1	Chr2	25957159	25959377	Chr2	25865334	28354640	AQFT002	AQFT002-OSADJCAP	TO:0000507	Abiotic stress	osmotic adjustment capacity	OSADJCAP	No
LOC_Os02g43110.1	Chr2	25957159	25959377	Chr2	3479656	32774553	CQAA16	CQAA16-RELPHOCONCSHRT	TO:0000626	Abiotic stress	relative phosphorus distribution between shoot and root	RELPHOCONCSHRT	No
LOC_Os02g43110.1	Chr2	25957159	25959377	Chr2	3479656	32774553	CQAA17	CQAA17-RELPHOCONCSHRT	TO:0000626	Abiotic stress	relative phosphorus distribution between shoot and root	RELPHOCONCSHRT	No
LOC_Os02g43110.1	Chr2	25957159	25959377	Chr2	24565710	28690518	AQBQ004	AQBQ004-FESN	TO:0000224	Abiotic stress	iron sensitivity	FESN	No
LOC_Os03g19200.1	Chr3	10772279	10775798	Chr3	8963958	14291967	CQH13	CQH13-RTPNID	TO:0000471	Abiotic stress	root penetration index	RTPNID	No
LOC_Os03g19200.1	Chr3	10772279	10775798	Chr3	10599177	15472481	DQE18	DQE18-LFRL	TO:0000085	Abiotic stress	leaf rolling	LFRL	No
LOC_Os03g19200.1	Chr3	10772279	10775798	Chr3	9939965	12147908	AQFT003	AQFT003-OSADJCAP	TO:0000507	Abiotic stress	osmotic adjustment capacity	OSADJCAP	No
LOC_Os03g19200.1	Chr3	10772279	10775798	Chr3	5729669	27128592	AQGC015	AQGC015-RTPNID	TO:0000471	Abiotic stress	root penetration index	RTPNID	No
LOC_Os03g19200.1	Chr3	10772279	10775798	Chr3	5729669	27128592	AQGC006	AQGC006-PENRTNB	TO:0000083	Abiotic stress	penetrated root number	PENRTNB	No
LOC_Os03g19200.1	Chr3	10772279	10775798	Chr3	5729669	27128592	AQGC012	AQGC012-PENRTNB	TO:0000083	Abiotic stress	penetrated root number	PENRTNB	No
LOC_Os03g19200.1	Chr3	10772279	10775798	Chr3	5729669	27128592	AQAL004	AQAL004-DRTDWT	TO:0000081	Abiotic stress	deep root dry weight	DRTDWT	No
LOC_Os03g19200.1	Chr3	10772279	10775798	Chr3	5729669	27128592	AQAL010	AQAL010-DRTSHRO	TO:0000092	Abiotic stress	deep root to shoot ratio	DRTSHRO	No
LOC_Os03g19200.1	Chr3	10772279	10775798	Chr3	718777	14291967	AQFC001	AQFC001-ELAB	TO:0000170	Abiotic stress	elongation ability	ELAB	No
LOC_Os03g19200.1	Chr3	10772279	10775798	Chr3	3495798	12147908	AQDL002	AQDL002-STORS	TO:0000523	Abiotic stress	stomatal resistance	STORS	No
LOC_Os03g19200.1	Chr3	10772279	10775798	Chr3	5729669	25128864	AQDL005	AQDL005-STOCSRTM	TO:0000521	Abiotic stress	stomatal closure time	STOCSRTM	No
LOC_Os03g23760.1	Chr3	13460392	13469269	Chr3	8963958	14291967	CQH13	CQH13-RTPNID	TO:0000471	Abiotic stress	root penetration index	RTPNID	No
LOC_Os03g23760.1	Chr3	13460392	13469269	Chr3	10599177	15472481	DQE18	DQE18-LFRL	TO:0000085	Abiotic stress	leaf rolling	LFRL	No
LOC_Os03g23760.1	Chr3	13460392	13469269	Chr3	12147413	14291967	AQFT006	AQFT006-RTPNID	TO:0000471	Abiotic stress	root penetration index	RTPNID	No
LOC_Os03g23760.1	Chr3	13460392	13469269	Chr3	5729669	27128592	AQGC015	AQGC015-RTPNID	TO:0000471	Abiotic stress	root penetration index	RTPNID	No
LOC_Os03g23760.1	Chr3	13460392	13469269	Chr3	5729669	27128592	AQGC006	AQGC006-PENRTNB	TO:0000083	Abiotic stress	penetrated root number	PENRTNB	No
LOC_Os03g23760.1	Chr3	13460392	13469269	Chr3	5729669	27128592	AQGC012	AQGC012-PENRTNB	TO:0000083	Abiotic stress	penetrated root number	PENRTNB	No
LOC_Os03g23760.1	Chr3	13460392	13469269	Chr3	5729669	27128592	AQAL004	AQAL004-DRTDWT	TO:0000081	Abiotic stress	deep root dry weight	DRTDWT	No
LOC_Os03g23760.1	Chr3	13460392	13469269	Chr3	5729669	27128592	AQAL010	AQAL010-DRTSHRO	TO:0000092	Abiotic stress	deep root to shoot ratio	DRTSHRO	No
LOC_Os03g23760.1	Chr3	13460392	13469269	Chr3	718777	14291967	AQFC001	AQFC001-ELAB	TO:0000170	Abiotic stress	elongation ability	ELAB	No
LOC_Os03g23760.1	Chr3	13460392	13469269	Chr3	5729669	25128864	AQDL005	AQDL005-STOCSRTM	TO:0000521	Abiotic stress	stomatal closure time	STOCSRTM	No
LOC_Os03g23800.1	Chr3	13491755	13498490	Chr3	8963958	14291967	CQH13	CQH13-RTPNID	TO:0000471	Abiotic stress	root penetration index	RTPNID	No
LOC_Os03g23800.1	Chr3	13491755	13498490	Chr3	10599177	15472481	DQE18	DQE18-LFRL	TO:0000085	Abiotic stress	leaf rolling	LFRL	No
LOC_Os03g23800.1	Chr3	13491755	13498490	Chr3	12147413	14291967	AQFT006	AQFT006-RTPNID	TO:0000471	Abiotic stress	root penetration index	RTPNID	No
LOC_Os03g23800.1	Chr3	13491755	13498490	Chr3	5729669	27128592	AQGC015	AQGC015-RTPNID	TO:0000471	Abiotic stress	root penetration index	RTPNID	No
LOC_Os03g23800.1	Chr3	13491755	13498490	Chr3	5729669	27128592	AQGC006	AQGC006-PENRTNB	TO:0000083	Abiotic stress	penetrated root number	PENRTNB	No
LOC_Os03g23800.1	Chr3	13491755	13498490	Chr3	5729669	27128592	AQGC012	AQGC012-PENRTNB	TO:0000083	Abiotic stress	penetrated root number	PENRTNB	No
LOC_Os03g23800.1	Chr3	13491755	13498490	Chr3	5729669	27128592	AQAL004	AQAL004-DRTDWT	TO:0000081	Abiotic stress	deep root dry weight	DRTDWT	No
LOC_Os03g23800.1	Chr3	13491755	13498490	Chr3	5729669	27128592	AQAL010	AQAL010-DRTSHRO	TO:0000092	Abiotic stress	deep root to shoot ratio	DRTSHRO	No
LOC_Os03g23800.1	Chr3	13491755	13498490	Chr3	718777	14291967	AQFC001	AQFC001-ELAB	TO:0000170	Abiotic stress	elongation ability	ELAB	No
LOC_Os03g23800.1	Chr3	13491755	13498490	Chr3	5729669	25128864	AQDL005	AQDL005-STOCSRTM	TO:0000521	Abiotic stress	stomatal closure time	STOCSRTM	No
LOC_Os03g30780.2	Chr3	17548970	17550448	Chr3	5729669	27128592	AQGC015	AQGC015-RTPNID	TO:0000471	Abiotic stress	root penetration index	RTPNID	No
LOC_Os03g30780.2	Chr3	17548970	17550448	Chr3	5729669	27128592	AQGC006	AQGC006-PENRTNB	TO:0000083	Abiotic stress	penetrated root number	PENRTNB	No
LOC_Os03g30780.2	Chr3	17548970	17550448	Chr3	5729669	27128592	AQGC012	AQGC012-PENRTNB	TO:0000083	Abiotic stress	penetrated root number	PENRTNB	No
LOC_Os03g30780.2	Chr3	17548970	17550448	Chr3	5729669	27128592	AQAL004	AQAL004-DRTDWT	TO:0000081	Abiotic stress	deep root dry weight	DRTDWT	No
LOC_Os03g30780.2	Chr3	17548970	17550448	Chr3	5729669	27128592	AQAL010	AQAL010-DRTSHRO	TO:0000092	Abiotic stress	deep root to shoot ratio	DRTSHRO	No
LOC_Os03g30780.2	Chr3	17548970	17550448	Chr3	15469002	23088721	DQE37	DQE37-RELGRATE	TO:0000515	Abiotic stress	relative growth rate	RELGRATE	No
LOC_Os03g30780.2	Chr3	17548970	17550448	Chr3	5729669	25128864	AQDL005	AQDL005-STOCSRTM	TO:0000521	Abiotic stress	stomatal closure time	STOCSRTM	No
LOC_Os03g30780.2	Chr3	17548970	17550448	Chr3	15335340	25128864	DQC8	DQC8-PENRTNB	TO:0000083	Abiotic stress	penetrated root number	PENRTNB	No
LOC_Os03g30780.2	Chr3	17548970	17550448	Chr3	15335340	25128864	DQC15	DQC15-PENTRTRO	TO:0000510	Abiotic stress	penetrated to total root ratio	PENTRTRO	No
LOC_Os03g30780.2	Chr3	17548970	17550448	Chr3	15469002	19412007	AQHP079	AQHP079-DRTL	TO:0000276	Abiotic stress	drought tolerance	DRTL	No
LOC_Os03g40710.1	Chr3	22635141	22640881	Chr3	19411563	22799337	CQAV2	CQAV2-OSADJCAP	TO:0000507	Abiotic stress	osmotic adjustment capacity	OSADJCAP	No
LOC_Os03g40710.1	Chr3	22635141	22640881	Chr3	5729669	27128592	AQGC015	AQGC015-RTPNID	TO:0000471	Abiotic stress	root penetration index	RTPNID	No
LOC_Os03g40710.1	Chr3	22635141	22640881	Chr3	5729669	27128592	AQGC006	AQGC006-PENRTNB	TO:0000083	Abiotic stress	penetrated root number	PENRTNB	No
LOC_Os03g40710.1	Chr3	22635141	22640881	Chr3	5729669	27128592	AQGC012	AQGC012-PENRTNB	TO:0000083	Abiotic stress	penetrated root number	PENRTNB	No
LOC_Os03g40710.1	Chr3	22635141	22640881	Chr3	5729669	27128592	AQAL004	AQAL004-DRTDWT	TO:0000081	Abiotic stress	deep root dry weight	DRTDWT	No
LOC_Os03g40710.1	Chr3	22635141	22640881	Chr3	5729669	27128592	AQAL010	AQAL010-DRTSHRO	TO:0000092	Abiotic stress	deep root to shoot ratio	DRTSHRO	No
LOC_Os03g40710.1	Chr3	22635141	22640881	Chr3	15469002	23088721	DQE37	DQE37-RELGRATE	TO:0000515	Abiotic stress	relative growth rate	RELGRATE	No
LOC_Os03g40710.1	Chr3	22635141	22640881	Chr3	5729669	25128864	AQDL005	AQDL005-STOCSRTM	TO:0000521	Abiotic stress	stomatal closure time	STOCSRTM	No
LOC_Os03g40710.1	Chr3	22635141	22640881	Chr3	15335340	25128864	DQC8	DQC8-PENRTNB	TO:0000083	Abiotic stress	penetrated root number	PENRTNB	No
LOC_Os03g40710.1	Chr3	22635141	22640881	Chr3	15335340	25128864	DQC15	DQC15-PENTRTRO	TO:0000510	Abiotic stress	penetrated to total root ratio	PENTRTRO	No
LOC_Os03g40725.1	Chr3	22659156	22664290	Chr3	19411563	22799337	CQAV2	CQAV2-OSADJCAP	TO:0000507	Abiotic stress	osmotic adjustment capacity	OSADJCAP	No
LOC_Os03g40725.1	Chr3	22659156	22664290	Chr3	5729669	27128592	AQGC015	AQGC015-RTPNID	TO:0000471	Abiotic stress	root penetration index	RTPNID	No
LOC_Os03g40725.1	Chr3	22659156	22664290	Chr3	5729669	27128592	AQGC006	AQGC006-PENRTNB	TO:0000083	Abiotic stress	penetrated root number	PENRTNB	No
LOC_Os03g40725.1	Chr3	22659156	22664290	Chr3	5729669	27128592	AQGC012	AQGC012-PENRTNB	TO:0000083	Abiotic stress	penetrated root number	PENRTNB	No
LOC_Os03g40725.1	Chr3	22659156	22664290	Chr3	5729669	27128592	AQAL004	AQAL004-DRTDWT	TO:0000081	Abiotic stress	deep root dry weight	DRTDWT	No
LOC_Os03g40725.1	Chr3	22659156	22664290	Chr3	5729669	27128592	AQAL010	AQAL010-DRTSHRO	TO:0000092	Abiotic stress	deep root to shoot ratio	DRTSHRO	No
LOC_Os03g40725.1	Chr3	22659156	22664290	Chr3	15469002	23088721	DQE37	DQE37-RELGRATE	TO:0000515	Abiotic stress	relative growth rate	RELGRATE	No
LOC_Os03g40725.1	Chr3	22659156	22664290	Chr3	5729669	25128864	AQDL005	AQDL005-STOCSRTM	TO:0000521	Abiotic stress	stomatal closure time	STOCSRTM	No
LOC_Os03g40725.1	Chr3	22659156	22664290	Chr3	15335340	25128864	DQC8	DQC8-PENRTNB	TO:0000083	Abiotic stress	penetrated root number	PENRTNB	No
LOC_Os03g40725.1	Chr3	22659156	22664290	Chr3	15335340	25128864	DQC15	DQC15-PENTRTRO	TO:0000510	Abiotic stress	penetrated to total root ratio	PENTRTRO	No
LOC_Os03g47960.1	Chr3	27265559	27268578	Chr3	27127661	28813128	AQGC011	AQGC011-PENRTNB	TO:0000083	Abiotic stress	penetrated root number	PENRTNB	No
LOC_Os03g47960.1	Chr3	27265559	27268578	Chr3	25091144	30114777	AQCS002	AQCS002-UVBRS	TO:0000601	Abiotic stress	ultraviolet-b resistance	UVBRS	No
LOC_Os03g47960.1	Chr3	27265559	27268578	Chr3	25091144	30114777	AQCS005	AQCS005-UVBRS	TO:0000601	Abiotic stress	ultraviolet-b resistance	UVBRS	No
LOC_Os03g47960.1	Chr3	27265559	27268578	Chr3	22798284	35828040	CQAW10	CQAW10-PENRTNB	TO:0000083	Abiotic stress	penetrated root number	PENRTNB	No
LOC_Os03g47960.1	Chr3	27265559	27268578	Chr3	22798284	35828040	AQHP051	AQHP051-DRTDWT	TO:0000081	Abiotic stress	deep root dry weight	DRTDWT	No
LOC_Os03g47960.1	Chr3	27265559	27268578	Chr3	22798284	35828040	AQHP069	AQHP069-DRTL	TO:0000276	Abiotic stress	drought tolerance	DRTL	No
LOC_Os03g47960.1	Chr3	27265559	27268578	Chr3	22798284	35828040	AQHP040	AQHP040-RTDWTTINBRO	TO:0000579	Abiotic stress	root dry weight to tiller number ratio	RTDWTTINBRO	No
LOC_Os04g04590.1	Chr4	2190799	2194809	Chr4	1146276	3571801	AQGC025	AQGC025-PENRTTH	TO:0000090	Abiotic stress	penetrated root thickness	PENRTTH	No
LOC_Os04g04590.1	Chr4	2190799	2194809	Chr4	1146276	3571801	AQGC031	AQGC031-PENRTTH	TO:0000090	Abiotic stress	penetrated root thickness	PENRTTH	No
LOC_Os04g04590.1	Chr4	2190799	2194809	Chr4	1146276	3571801	AQAL040	AQAL040-DRTDWT	TO:0000081	Abiotic stress	deep root dry weight	DRTDWT	No
LOC_Os04g04590.1	Chr4	2190799	2194809	Chr4	688353	6574518	AQDU008	AQDU008-COLDTL	TO:0000303	Abiotic stress	cold tolerance	COLDTL	No
LOC_Os04g04590.1	Chr4	2190799	2194809	Chr4	88362	4439573	AQCI006	AQCI006-PHOSN	TO:0000102	Abiotic stress	phosphorus sensitivity	PHOSN	No
LOC_Os04g04590.1	Chr4	2190799	2194809	Chr4	688353	6574518	CQAA8	CQAA8-COLDTL	TO:0000303	Abiotic stress	cold tolerance	COLDTL	No
LOC_Os04g04590.1	Chr4	2190799	2194809	Chr4	88362	19210726	AQDZ001	AQDZ001-LOI	TO:0000068	Abiotic stress	lodging incidence	LOI	No
LOC_Os04g05290.1	Chr4	2632645	2636097	Chr4	1146276	3571801	AQGC025	AQGC025-PENRTTH	TO:0000090	Abiotic stress	penetrated root thickness	PENRTTH	No
LOC_Os04g05290.1	Chr4	2632645	2636097	Chr4	1146276	3571801	AQGC031	AQGC031-PENRTTH	TO:0000090	Abiotic stress	penetrated root thickness	PENRTTH	No
LOC_Os04g05290.1	Chr4	2632645	2636097	Chr4	1146276	3571801	AQAL040	AQAL040-DRTDWT	TO:0000081	Abiotic stress	deep root dry weight	DRTDWT	No
LOC_Os04g05290.1	Chr4	2632645	2636097	Chr4	688353	6574518	AQDU008	AQDU008-COLDTL	TO:0000303	Abiotic stress	cold tolerance	COLDTL	No
LOC_Os04g05290.1	Chr4	2632645	2636097	Chr4	88362	4439573	AQCI006	AQCI006-PHOSN	TO:0000102	Abiotic stress	phosphorus sensitivity	PHOSN	No
LOC_Os04g05290.1	Chr4	2632645	2636097	Chr4	688353	6574518	CQAA8	CQAA8-COLDTL	TO:0000303	Abiotic stress	cold tolerance	COLDTL	No
LOC_Os04g05290.1	Chr4	2632645	2636097	Chr4	88362	19210726	AQDZ001	AQDZ001-LOI	TO:0000068	Abiotic stress	lodging incidence	LOI	No
LOC_Os04g07830.1	Chr4	4169607	4170828	Chr4	688353	6574518	AQDU008	AQDU008-COLDTL	TO:0000303	Abiotic stress	cold tolerance	COLDTL	No
LOC_Os04g07830.1	Chr4	4169607	4170828	Chr4	88362	4439573	AQCI006	AQCI006-PHOSN	TO:0000102	Abiotic stress	phosphorus sensitivity	PHOSN	No
LOC_Os04g07830.1	Chr4	4169607	4170828	Chr4	688353	6574518	CQAA8	CQAA8-COLDTL	TO:0000303	Abiotic stress	cold tolerance	COLDTL	No
LOC_Os04g07830.1	Chr4	4169607	4170828	Chr4	3571596	11021724	AQAL017	AQAL017-DRTDWT	TO:0000081	Abiotic stress	deep root dry weight	DRTDWT	No
LOC_Os04g07830.1	Chr4	4169607	4170828	Chr4	88362	19210726	AQDZ001	AQDZ001-LOI	TO:0000068	Abiotic stress	lodging incidence	LOI	No
LOC_Os04g20210.1	Chr4	11263894	11271570	Chr4	11233324	21453222	CQH19	CQH19-RTPNID	TO:0000471	Abiotic stress	root penetration index	RTPNID	No
LOC_Os04g20210.1	Chr4	11263894	11271570	Chr4	11233324	21453222	AQFT007	AQFT007-RTPNID	TO:0000471	Abiotic stress	root penetration index	RTPNID	No
LOC_Os04g20210.1	Chr4	11263894	11271570	Chr4	88362	19210726	AQDZ001	AQDZ001-LOI	TO:0000068	Abiotic stress	lodging incidence	LOI	No
LOC_Os04g20210.2	Chr4	11263894	11271570	Chr4	11233324	21453222	CQH19	CQH19-RTPNID	TO:0000471	Abiotic stress	root penetration index	RTPNID	No
LOC_Os04g20210.2	Chr4	11263894	11271570	Chr4	11233324	21453222	AQFT007	AQFT007-RTPNID	TO:0000471	Abiotic stress	root penetration index	RTPNID	No
LOC_Os04g20210.2	Chr4	11263894	11271570	Chr4	88362	19210726	AQDZ001	AQDZ001-LOI	TO:0000068	Abiotic stress	lodging incidence	LOI	No
LOC_Os04g35420.1	Chr4	21547033	21558315	Chr4	19928370	22355854	AQEM009	AQEM009-SALTSN	TO:0000429	Abiotic stress	salt sensitivity	SALTSN	No
LOC_Os04g44640.1	Chr4	26412805	26423826	Chr4	24690120	27908404	AQCI011	AQCI011-PHOSN	TO:0000102	Abiotic stress	phosphorus sensitivity	PHOSN	No
LOC_Os04g56000.1	Chr4	33351838	33352460	Chr4	31662839	34698383	CQH21	CQH21-RTPF	TO:0000093	Abiotic stress	root pulling force	RTPF	No
LOC_Os04g56000.1	Chr4	33351838	33352460	Chr4	31279646	33972400	AQF098	AQF098-KClO3RS	TO:0000502	Abiotic stress	KClO3 resistance	KClO3RS	No
LOC_Os05g05460.1	Chr5	2713900	2718394	Chr5	2091276	2782394	DQE38	DQE38-RELGRATE	TO:0000515	Abiotic stress	relative growth rate	RELGRATE	No
LOC_Os05g05460.1	Chr5	2713900	2718394	Chr5	1861366	3344572	AQDZ012	AQDZ012-LOI	TO:0000068	Abiotic stress	lodging incidence	LOI	No
LOC_Os05g05460.1	Chr5	2713900	2718394	Chr5	1861366	21373047	DQC9	DQC9-PENRTNB	TO:0000083	Abiotic stress	penetrated root number	PENRTNB	No
LOC_Os05g05460.2	Chr5	2713900	2718394	Chr5	2091276	2782394	DQE38	DQE38-RELGRATE	TO:0000515	Abiotic stress	relative growth rate	RELGRATE	No
LOC_Os05g05460.2	Chr5	2713900	2718394	Chr5	1861366	3344572	AQDZ012	AQDZ012-LOI	TO:0000068	Abiotic stress	lodging incidence	LOI	No
LOC_Os05g05460.2	Chr5	2713900	2718394	Chr5	1861366	21373047	DQC9	DQC9-PENRTNB	TO:0000083	Abiotic stress	penetrated root number	PENRTNB	No
LOC_Os05g06990.1	Chr5	3671002	3673777	Chr5	1861366	21373047	DQC9	DQC9-PENRTNB	TO:0000083	Abiotic stress	penetrated root number	PENRTNB	No
LOC_Os05g07960.1	Chr5	4312532	4314358	Chr5	1861366	21373047	DQC9	DQC9-PENRTNB	TO:0000083	Abiotic stress	penetrated root number	PENRTNB	No
LOC_Os05g13460.1	Chr5	7467385	7471782	Chr5	6132767	18875558	CQAV8	CQAV8-OSADJCAP	TO:0000507	Abiotic stress	osmotic adjustment capacity	OSADJCAP	No
LOC_Os05g13460.1	Chr5	7467385	7471782	Chr5	1861366	21373047	DQC9	DQC9-PENRTNB	TO:0000083	Abiotic stress	penetrated root number	PENRTNB	No
LOC_Os05g13460.1	Chr5	7467385	7471782	Chr5	6699817	21373047	AQC016	AQC016-PENTRTRO	TO:0000510	Abiotic stress	penetrated to total root ratio	PENTRTRO	No
LOC_Os05g20700.1	Chr5	12136554	12137897	Chr5	6132767	18875558	CQAV8	CQAV8-OSADJCAP	TO:0000507	Abiotic stress	osmotic adjustment capacity	OSADJCAP	No
LOC_Os05g20700.1	Chr5	12136554	12137897	Chr5	1861366	21373047	DQC9	DQC9-PENRTNB	TO:0000083	Abiotic stress	penetrated root number	PENRTNB	No
LOC_Os05g20700.1	Chr5	12136554	12137897	Chr5	6699817	21373047	AQC016	AQC016-PENTRTRO	TO:0000510	Abiotic stress	penetrated to total root ratio	PENTRTRO	No
LOC_Os05g38500.1	Chr5	22587171	22588874	Chr5	22556049	24262670	DQE23	DQE23-LFRL	TO:0000085	Abiotic stress	leaf rolling	LFRL	No
LOC_Os05g38500.1	Chr5	22587171	22588874	Chr5	22556049	24262670	DQE24	DQE24-LFRL	TO:0000085	Abiotic stress	leaf rolling	LFRL	No
LOC_Os05g38500.1	Chr5	22587171	22588874	Chr5	22556049	24262670	DQE25	DQE25-LFRL	TO:0000085	Abiotic stress	leaf rolling	LFRL	No
LOC_Os05g38500.1	Chr5	22587171	22588874	Chr5	22556049	24262670	DQE6	DQE6-LFDRY	TO:0000446	Abiotic stress	leaf drying	LFDRY	No
LOC_Os05g38500.1	Chr5	22587171	22588874	Chr5	18528503	24262670	DQE50	DQE50-RELWCN	TO:0000136	Abiotic stress	relative water content	RELWCN	No
LOC_Os05g38500.1	Chr5	22587171	22588874	Chr5	21570483	27342124	CQAA18	CQAA18-RELPHOCONCSHRT	TO:0000626	Abiotic stress	relative phosphorus distribution between shoot and root	RELPHOCONCSHRT	No
LOC_Os05g38500.1	Chr5	22587171	22588874	Chr5	21372057	27342124	CQAA19	CQAA19-RELPHOCONCSHRT	TO:0000626	Abiotic stress	relative phosphorus distribution between shoot and root	RELPHOCONCSHRT	No
LOC_Os05g38500.1	Chr5	22587171	22588874	Chr5	21372057	27977104	AQDZ002	AQDZ002-LOI	TO:0000068	Abiotic stress	lodging incidence	LOI	No
LOC_Os05g38500.1	Chr5	22587171	22588874	Chr5	21372057	27977104	AQDZ013	AQDZ013-LOI	TO:0000068	Abiotic stress	lodging incidence	LOI	No
LOC_Os05g39130.1	Chr5	22945967	22953175	Chr5	22556049	24262670	DQE23	DQE23-LFRL	TO:0000085	Abiotic stress	leaf rolling	LFRL	No
LOC_Os05g39130.1	Chr5	22945967	22953175	Chr5	22556049	24262670	DQE24	DQE24-LFRL	TO:0000085	Abiotic stress	leaf rolling	LFRL	No
LOC_Os05g39130.1	Chr5	22945967	22953175	Chr5	22556049	24262670	DQE25	DQE25-LFRL	TO:0000085	Abiotic stress	leaf rolling	LFRL	No
LOC_Os05g39130.1	Chr5	22945967	22953175	Chr5	22556049	24262670	DQE6	DQE6-LFDRY	TO:0000446	Abiotic stress	leaf drying	LFDRY	No
LOC_Os05g39130.1	Chr5	22945967	22953175	Chr5	18528503	24262670	DQE50	DQE50-RELWCN	TO:0000136	Abiotic stress	relative water content	RELWCN	No
LOC_Os05g39130.1	Chr5	22945967	22953175	Chr5	21570483	27342124	CQAA18	CQAA18-RELPHOCONCSHRT	TO:0000626	Abiotic stress	relative phosphorus distribution between shoot and root	RELPHOCONCSHRT	No
LOC_Os05g39130.1	Chr5	22945967	22953175	Chr5	21372057	27342124	CQAA19	CQAA19-RELPHOCONCSHRT	TO:0000626	Abiotic stress	relative phosphorus distribution between shoot and root	RELPHOCONCSHRT	No
LOC_Os05g39130.1	Chr5	22945967	22953175	Chr5	21372057	27977104	AQDZ002	AQDZ002-LOI	TO:0000068	Abiotic stress	lodging incidence	LOI	No
LOC_Os05g39130.1	Chr5	22945967	22953175	Chr5	21372057	27977104	AQDZ013	AQDZ013-LOI	TO:0000068	Abiotic stress	lodging incidence	LOI	No
LOC_Os05g49240.1	Chr5	28251312	28256758	Chr5	27342022	28610866	AQAN001	AQAN001-DRTL	TO:0000276	Abiotic stress	drought tolerance	DRTL	No
LOC_Os05g49240.1	Chr5	28251312	28256758	Chr5	24316513	28610866	AQDX008	AQDX008-OSADJCAP	TO:0000507	Abiotic stress	osmotic adjustment capacity	OSADJCAP	No
LOC_Os05g49430.1	Chr5	28342174	28345123	Chr5	27342022	28610866	AQAN001	AQAN001-DRTL	TO:0000276	Abiotic stress	drought tolerance	DRTL	No
LOC_Os05g49430.1	Chr5	28342174	28345123	Chr5	24316513	28610866	AQDX008	AQDX008-OSADJCAP	TO:0000507	Abiotic stress	osmotic adjustment capacity	OSADJCAP	No
LOC_Os05g49430.2	Chr5	28342174	28345123	Chr5	27342022	28610866	AQAN001	AQAN001-DRTL	TO:0000276	Abiotic stress	drought tolerance	DRTL	No
LOC_Os05g49430.2	Chr5	28342174	28345123	Chr5	24316513	28610866	AQDX008	AQDX008-OSADJCAP	TO:0000507	Abiotic stress	osmotic adjustment capacity	OSADJCAP	No
LOC_Os06g04680.1	Chr6	2039301	2041427	Chr6	1644474	4952592	AQCI009	AQCI009-PHOSN	TO:0000102	Abiotic stress	phosphorus sensitivity	PHOSN	No
LOC_Os06g04680.1	Chr6	2039301	2041427	Chr6	1764586	9284228	CQI6	CQI6-NACONC	TO:0000526	Abiotic stress	sodium concentration	NACONC	No
LOC_Os06g04680.2	Chr6	2039301	2041427	Chr6	1644474	4952592	AQCI009	AQCI009-PHOSN	TO:0000102	Abiotic stress	phosphorus sensitivity	PHOSN	No
LOC_Os06g04680.2	Chr6	2039301	2041427	Chr6	1764586	9284228	CQI6	CQI6-NACONC	TO:0000526	Abiotic stress	sodium concentration	NACONC	No
LOC_Os06g49550.1	Chr6	30008092	30010586	Chr6	26161226	30823968	AQEK004	AQEK004-FESN	TO:0000224	Abiotic stress	iron sensitivity	FESN	No
LOC_Os06g49550.1	Chr6	30008092	30010586	Chr6	26161226	30823968	AQEK006	AQEK006-FESN	TO:0000224	Abiotic stress	iron sensitivity	FESN	No
LOC_Os06g49550.1	Chr6	30008092	30010586	Chr6	26161226	30823968	AQEK008	AQEK008-FESN	TO:0000224	Abiotic stress	iron sensitivity	FESN	No
LOC_Os06g49550.1	Chr6	30008092	30010586	Chr6	26161226	30823968	AQEK012	AQEK012-FESN	TO:0000224	Abiotic stress	iron sensitivity	FESN	No
LOC_Os07g04480.1	Chr7	1978005	1981459	Chr7	1536133	2317976	CQAV4	CQAV4-OSADJCAP	TO:0000507	Abiotic stress	osmotic adjustment capacity	OSADJCAP	No
LOC_Os07g04500.1	Chr7	1985483	1987858	Chr7	1536133	2317976	CQAV4	CQAV4-OSADJCAP	TO:0000507	Abiotic stress	osmotic adjustment capacity	OSADJCAP	No
LOC_Os07g07990.1	Chr7	4029226	4030855	Chr7	2633784	4575215	AQEM004	AQEM004-SALTSN	TO:0000429	Abiotic stress	salt sensitivity	SALTSN	No
LOC_Os07g07990.1	Chr7	4029226	4030855	Chr7	2633784	4575215	AQEM005	AQEM005-SALTSN	TO:0000429	Abiotic stress	salt sensitivity	SALTSN	No
LOC_Os07g07990.1	Chr7	4029226	4030855	Chr7	2633784	4575215	AQEM010	AQEM010-SALTSN	TO:0000429	Abiotic stress	salt sensitivity	SALTSN	No
LOC_Os07g07990.1	Chr7	4029226	4030855	Chr7	2633784	4575215	AQEM011	AQEM011-SALTSN	TO:0000429	Abiotic stress	salt sensitivity	SALTSN	No
LOC_Os07g10520.1	Chr7	5659650	5667026	Chr7	4051890	6779821	DQE40	DQE40-RELGRATE	TO:0000515	Abiotic stress	relative growth rate	RELGRATE	No
LOC_Os07g10520.1	Chr7	5659650	5667026	Chr7	4573316	7739951	AQEM003	AQEM003-SALTSN	TO:0000429	Abiotic stress	salt sensitivity	SALTSN	No
LOC_Os07g18120.1	Chr7	10724598	10738019	Chr7	6779215	20733138	AQA047	AQA047-LFRL	TO:0000085	Abiotic stress	leaf rolling	LFRL	No
LOC_Os07g31430.1	Chr7	18618290	18619873	Chr7	17819896	28411821	AQAL056	AQAL056-DRTDWT	TO:0000081	Abiotic stress	deep root dry weight	DRTDWT	No
LOC_Os07g31430.1	Chr7	18618290	18619873	Chr7	6779215	20733138	AQA047	AQA047-LFRL	TO:0000085	Abiotic stress	leaf rolling	LFRL	No
LOC_Os07g31430.1	Chr7	18618290	18619873	Chr7	13074864	29467498	CQAV3	CQAV3-OSADJCAP	TO:0000507	Abiotic stress	osmotic adjustment capacity	OSADJCAP	No
LOC_Os07g32790.1	Chr7	19614240	19617474	Chr7	17819896	28411821	AQAL056	AQAL056-DRTDWT	TO:0000081	Abiotic stress	deep root dry weight	DRTDWT	No
LOC_Os07g32790.1	Chr7	19614240	19617474	Chr7	6779215	20733138	AQA047	AQA047-LFRL	TO:0000085	Abiotic stress	leaf rolling	LFRL	No
LOC_Os07g32790.1	Chr7	19614240	19617474	Chr7	13074864	29467498	CQAV3	CQAV3-OSADJCAP	TO:0000507	Abiotic stress	osmotic adjustment capacity	OSADJCAP	No
LOC_Os08g29360.1	Chr8	18007109	18011879	Chr8	17437513	21647445	AQDP005	AQDP005-FESN	TO:0000224	Abiotic stress	iron sensitivity	FESN	No
LOC_Os08g29360.1	Chr8	18007109	18011879	Chr8	17437513	21647445	CQL8	CQL8-RELRTLG	TO:0000516	Abiotic stress	relative root length	RELRTLG	No
LOC_Os08g29360.1	Chr8	18007109	18011879	Chr8	17437513	21647445	CQL9	CQL9-RELRTLG	TO:0000516	Abiotic stress	relative root length	RELRTLG	No
LOC_Os08g29360.1	Chr8	18007109	18011879	Chr8	17437513	25592993	CQAV6	CQAV6-OSADJCAP	TO:0000507	Abiotic stress	osmotic adjustment capacity	OSADJCAP	No
LOC_Os08g29360.1	Chr8	18007109	18011879	Chr8	17437513	25592993	CQAV7	CQAV7-OSADJCAP	TO:0000507	Abiotic stress	osmotic adjustment capacity	OSADJCAP	No
LOC_Os08g29360.1	Chr8	18007109	18011879	Chr8	17437513	25592993	CQAV9	CQAV9-OSADJCAP	TO:0000507	Abiotic stress	osmotic adjustment capacity	OSADJCAP	No
LOC_Os08g39640.1	Chr8	25102164	25105616	Chr8	17437513	25592993	CQAV6	CQAV6-OSADJCAP	TO:0000507	Abiotic stress	osmotic adjustment capacity	OSADJCAP	No
LOC_Os08g39640.1	Chr8	25102164	25105616	Chr8	17437513	25592993	CQAV7	CQAV7-OSADJCAP	TO:0000507	Abiotic stress	osmotic adjustment capacity	OSADJCAP	No
LOC_Os08g39640.1	Chr8	25102164	25105616	Chr8	17437513	25592993	CQAV9	CQAV9-OSADJCAP	TO:0000507	Abiotic stress	osmotic adjustment capacity	OSADJCAP	No
LOC_Os09g12620.1	Chr9	7231649	7232571	Chr9	6015994	8346462	AQD036	AQD036-RELWCN	TO:0000136	Abiotic stress	relative water content	RELWCN	No
LOC_Os09g12620.1	Chr9	7231649	7232571	Chr9	7222547	9216863	DQA6	DQA6-CELMBSTB	TO:0000467	Abiotic stress	cell membrane stability	CELMBSTB	No
LOC_Os09g12620.1	Chr9	7231649	7232571	Chr9	7222547	9630362	AQU014	AQU014-TSHELSUB	TO:0000528	Abiotic stress	total shoot elongation under submergence	TSHELSUB	No
LOC_Os09g12620.1	Chr9	7231649	7232571	Chr9	7222547	9630362	AQU019	AQU019-TSHELSUB	TO:0000528	Abiotic stress	total shoot elongation under submergence	TSHELSUB	No
LOC_Os09g12620.1	Chr9	7231649	7232571	Chr9	7491	10801158	AQEK010	AQEK010-FESN	TO:0000224	Abiotic stress	iron sensitivity	FESN	No
LOC_Os09g26540.1	Chr9	16038841	16045467	Chr9	11806722	20608559	AQAL006	AQAL006-DRTDWT	TO:0000081	Abiotic stress	deep root dry weight	DRTDWT	No
LOC_Os09g26540.1	Chr9	16038841	16045467	Chr9	15322119	22504901	AQF102	AQF102-KClO3RS	TO:0000502	Abiotic stress	KClO3 resistance	KClO3RS	No
LOC_Os09g26540.1	Chr9	16038841	16045467	Chr9	14362062	17837010	AQEM007	AQEM007-SALTSN	TO:0000429	Abiotic stress	salt sensitivity	SALTSN	No
LOC_Os09g26540.1	Chr9	16038841	16045467	Chr9	15322119	18810331	AQHE052	AQHE052-RTWT	TO:0000279	Abiotic stress	root weight	RTWT	No
LOC_Os09g26540.1	Chr9	16038841	16045467	Chr9	15322119	18810331	AQHE055	AQHE055-RTWT	TO:0000279	Abiotic stress	root weight	RTWT	No
LOC_Os09g26540.1	Chr9	16038841	16045467	Chr9	15322119	18810331	AQHE059	AQHE059-RTWT	TO:0000279	Abiotic stress	root weight	RTWT	No
LOC_Os09g26540.1	Chr9	16038841	16045467	Chr9	15322119	18810331	AQHE085	AQHE085-RTWT	TO:0000279	Abiotic stress	root weight	RTWT	No
LOC_Os09g26540.2	Chr9	16038841	16045467	Chr9	11806722	20608559	AQAL006	AQAL006-DRTDWT	TO:0000081	Abiotic stress	deep root dry weight	DRTDWT	No
LOC_Os09g26540.2	Chr9	16038841	16045467	Chr9	15322119	22504901	AQF102	AQF102-KClO3RS	TO:0000502	Abiotic stress	KClO3 resistance	KClO3RS	No
LOC_Os09g26540.2	Chr9	16038841	16045467	Chr9	14362062	17837010	AQEM007	AQEM007-SALTSN	TO:0000429	Abiotic stress	salt sensitivity	SALTSN	No
LOC_Os09g26540.2	Chr9	16038841	16045467	Chr9	15322119	18810331	AQHE052	AQHE052-RTWT	TO:0000279	Abiotic stress	root weight	RTWT	No
LOC_Os09g26540.2	Chr9	16038841	16045467	Chr9	15322119	18810331	AQHE055	AQHE055-RTWT	TO:0000279	Abiotic stress	root weight	RTWT	No
LOC_Os09g26540.2	Chr9	16038841	16045467	Chr9	15322119	18810331	AQHE059	AQHE059-RTWT	TO:0000279	Abiotic stress	root weight	RTWT	No
LOC_Os09g26540.2	Chr9	16038841	16045467	Chr9	15322119	18810331	AQHE085	AQHE085-RTWT	TO:0000279	Abiotic stress	root weight	RTWT	No
LOC_Os10g09440.1	Chr10	5089067	5095310	Chr10	3778632	12686480	AQCS003	AQCS003-UVBRS	TO:0000601	Abiotic stress	ultraviolet-b resistance	UVBRS	No
LOC_Os10g09440.1	Chr10	5089067	5095310	Chr10	3778632	12686480	AQCS006	AQCS006-UVBRS	TO:0000601	Abiotic stress	ultraviolet-b resistance	UVBRS	No
LOC_Os10g09460.1	Chr10	5097573	5104502	Chr10	3778632	12686480	AQCS003	AQCS003-UVBRS	TO:0000601	Abiotic stress	ultraviolet-b resistance	UVBRS	No
LOC_Os10g09460.1	Chr10	5097573	5104502	Chr10	3778632	12686480	AQCS006	AQCS006-UVBRS	TO:0000601	Abiotic stress	ultraviolet-b resistance	UVBRS	No
LOC_Os10g12700.1	Chr10	7080587	7082196	Chr10	3778632	12686480	AQCS003	AQCS003-UVBRS	TO:0000601	Abiotic stress	ultraviolet-b resistance	UVBRS	No
LOC_Os10g12700.1	Chr10	7080587	7082196	Chr10	3778632	12686480	AQCS006	AQCS006-UVBRS	TO:0000601	Abiotic stress	ultraviolet-b resistance	UVBRS	No
LOC_Os10g17030.1	Chr10	8530203	8533850	Chr10	7639733	14271753	AQCI003	AQCI003-PHOSN	TO:0000102	Abiotic stress	phosphorus sensitivity	PHOSN	No
LOC_Os10g17030.1	Chr10	8530203	8533850	Chr10	3778632	12686480	AQCS003	AQCS003-UVBRS	TO:0000601	Abiotic stress	ultraviolet-b resistance	UVBRS	No
LOC_Os10g17030.1	Chr10	8530203	8533850	Chr10	3778632	12686480	AQCS006	AQCS006-UVBRS	TO:0000601	Abiotic stress	ultraviolet-b resistance	UVBRS	No
LOC_Os10g27110.1	Chr10	14288994	14291131	Chr10	12900279	19023681	AQGC034	AQGC034-PENRTTH	TO:0000090	Abiotic stress	penetrated root thickness	PENRTTH	No
LOC_Os10g27110.1	Chr10	14288994	14291131	Chr10	12900279	19023681	AQGC016	AQGC016-RTPNID	TO:0000471	Abiotic stress	root penetration index	RTPNID	No
LOC_Os10g27110.1	Chr10	14288994	14291131	Chr10	12900279	21777338	AQF103	AQF103-KClO3RS	TO:0000502	Abiotic stress	KClO3 resistance	KClO3RS	No
LOC_Os10g27110.1	Chr10	14288994	14291131	Chr10	14025250	17157947	CQG8	CQG8-LFRLTM	TO:0000503	Abiotic stress	leaf rolling time	LFRLTM	No
LOC_Os10g36924.1	Chr10	19778054	19785158	Chr10	18600198	21777338	AQU008	AQU008-PTSPCENTSUB	TO:0000512	Abiotic stress	plant survival percentage under submergence	PTSPCENTSUB	No
LOC_Os10g36924.1	Chr10	19778054	19785158	Chr10	12900279	21777338	AQF103	AQF103-KClO3RS	TO:0000502	Abiotic stress	KClO3 resistance	KClO3RS	No
LOC_Os10g37190.1	Chr10	19899082	19900928	Chr10	18600198	21777338	AQU008	AQU008-PTSPCENTSUB	TO:0000512	Abiotic stress	plant survival percentage under submergence	PTSPCENTSUB	No
LOC_Os10g37190.1	Chr10	19899082	19900928	Chr10	12900279	21777338	AQF103	AQF103-KClO3RS	TO:0000502	Abiotic stress	KClO3 resistance	KClO3RS	No
LOC_Os10g38080.1	Chr10	20389638	20392319	Chr10	18600198	21777338	AQU008	AQU008-PTSPCENTSUB	TO:0000512	Abiotic stress	plant survival percentage under submergence	PTSPCENTSUB	No
LOC_Os10g38080.1	Chr10	20389638	20392319	Chr10	12900279	21777338	AQF103	AQF103-KClO3RS	TO:0000502	Abiotic stress	KClO3 resistance	KClO3RS	No
LOC_Os11g29490.1	Chr11	17108743	17115599	Chr11	16570770	17354093	AQAL053	AQAL053-DRTDWT	TO:0000081	Abiotic stress	deep root dry weight	DRTDWT	No
LOC_Os11g29490.1	Chr11	17108743	17115599	Chr11	10128842	18471104	CQL12	CQL12-RELRTLG	TO:0000516	Abiotic stress	relative root length	RELRTLG	No
LOC_Os11g29490.2	Chr11	17108743	17115599	Chr11	16570770	17354093	AQAL053	AQAL053-DRTDWT	TO:0000081	Abiotic stress	deep root dry weight	DRTDWT	No
LOC_Os11g29490.2	Chr11	17108743	17115599	Chr11	10128842	18471104	CQL12	CQL12-RELRTLG	TO:0000516	Abiotic stress	relative root length	RELRTLG	No
LOC_Os11g29490.3	Chr11	17108743	17115599	Chr11	16570770	17354093	AQAL053	AQAL053-DRTDWT	TO:0000081	Abiotic stress	deep root dry weight	DRTDWT	No
LOC_Os11g29490.3	Chr11	17108743	17115599	Chr11	10128842	18471104	CQL12	CQL12-RELRTLG	TO:0000516	Abiotic stress	relative root length	RELRTLG	No
LOC_Os11g42500.1	Chr11	25593754	25594897	Chr11	24199089	26041524	CQH35	CQH35-PENRTLG	TO:0000508	Abiotic stress	penetrated root length	PENRTLG	No
LOC_Os11g42500.1	Chr11	25593754	25594897	Chr11	23154725	28412347	AQF105	AQF105-KClO3RS	TO:0000502	Abiotic stress	KClO3 resistance	KClO3RS	No
LOC_Os11g42500.1	Chr11	25593754	25594897	Chr11	24199089	26041524	AQFT033	AQFT033-PENRTLG	TO:0000508	Abiotic stress	penetrated root length	PENRTLG	No
LOC_Os11g42500.1	Chr11	25593754	25594897	Chr11	24199089	26041524	AQEK003	AQEK003-FESN	TO:0000224	Abiotic stress	iron sensitivity	FESN	No
LOC_Os11g42500.1	Chr11	25593754	25594897	Chr11	24199089	26041524	AQEK005	AQEK005-FESN	TO:0000224	Abiotic stress	iron sensitivity	FESN	No
LOC_Os11g42500.1	Chr11	25593754	25594897	Chr11	24199089	26041524	AQEK014	AQEK014-FESN	TO:0000224	Abiotic stress	iron sensitivity	FESN	No
LOC_Os11g42500.1	Chr11	25593754	25594897	Chr11	24199089	27533537	AQDZ004	AQDZ004-LOI	TO:0000068	Abiotic stress	lodging incidence	LOI	No
LOC_Os11g42550.1	Chr11	25617706	25618704	Chr11	24199089	26041524	CQH35	CQH35-PENRTLG	TO:0000508	Abiotic stress	penetrated root length	PENRTLG	No
LOC_Os11g42550.1	Chr11	25617706	25618704	Chr11	23154725	28412347	AQF105	AQF105-KClO3RS	TO:0000502	Abiotic stress	KClO3 resistance	KClO3RS	No
LOC_Os11g42550.1	Chr11	25617706	25618704	Chr11	24199089	26041524	AQFT033	AQFT033-PENRTLG	TO:0000508	Abiotic stress	penetrated root length	PENRTLG	No
LOC_Os11g42550.1	Chr11	25617706	25618704	Chr11	24199089	26041524	AQEK003	AQEK003-FESN	TO:0000224	Abiotic stress	iron sensitivity	FESN	No
LOC_Os11g42550.1	Chr11	25617706	25618704	Chr11	24199089	26041524	AQEK005	AQEK005-FESN	TO:0000224	Abiotic stress	iron sensitivity	FESN	No
LOC_Os11g42550.1	Chr11	25617706	25618704	Chr11	24199089	26041524	AQEK014	AQEK014-FESN	TO:0000224	Abiotic stress	iron sensitivity	FESN	No
LOC_Os11g42550.1	Chr11	25617706	25618704	Chr11	24199089	27533537	AQDZ004	AQDZ004-LOI	TO:0000068	Abiotic stress	lodging incidence	LOI	No
LOC_Os11g44960.1	Chr11	27221854	27226087	Chr11	23154725	28412347	AQF105	AQF105-KClO3RS	TO:0000502	Abiotic stress	KClO3 resistance	KClO3RS	No
LOC_Os11g44960.1	Chr11	27221854	27226087	Chr11	24199089	27533537	AQDZ004	AQDZ004-LOI	TO:0000068	Abiotic stress	lodging incidence	LOI	No
LOC_Os11g44990.1	Chr11	27242069	27245161	Chr11	23154725	28412347	AQF105	AQF105-KClO3RS	TO:0000502	Abiotic stress	KClO3 resistance	KClO3RS	No
LOC_Os11g44990.1	Chr11	27242069	27245161	Chr11	24199089	27533537	AQDZ004	AQDZ004-LOI	TO:0000068	Abiotic stress	lodging incidence	LOI	No
LOC_Os11g47140.1	Chr11	28356987	28362730	Chr11	23154725	28412347	AQF105	AQF105-KClO3RS	TO:0000502	Abiotic stress	KClO3 resistance	KClO3RS	No
LOC_Os12g05040.1	Chr12	2193732	2198850	Chr12	1594823	2426982	DQE54	DQE54-RELWCN	TO:0000136	Abiotic stress	relative water content	RELWCN	No
LOC_Os12g05040.1	Chr12	2193732	2198850	Chr12	1548040	18867702	AQCI004	AQCI004-PHOSN	TO:0000102	Abiotic stress	phosphorus sensitivity	PHOSN	No
LOC_Os12g05040.1	Chr12	2193732	2198850	Chr12	1548040	18867702	AQCI007	AQCI007-PHOSN	TO:0000102	Abiotic stress	phosphorus sensitivity	PHOSN	No
LOC_Os12g05040.1	Chr12	2193732	2198850	Chr12	1548040	18867702	AQCI010	AQCI010-PHOSN	TO:0000102	Abiotic stress	phosphorus sensitivity	PHOSN	No
LOC_Os12g05040.1	Chr12	2193732	2198850	Chr12	1548040	18867702	AQCI013	AQCI013-PHOSN	TO:0000102	Abiotic stress	phosphorus sensitivity	PHOSN	No
LOC_Os12g05040.3	Chr12	2193732	2198850	Chr12	1594823	2426982	DQE54	DQE54-RELWCN	TO:0000136	Abiotic stress	relative water content	RELWCN	No
LOC_Os12g05040.3	Chr12	2193732	2198850	Chr12	1548040	18867702	AQCI004	AQCI004-PHOSN	TO:0000102	Abiotic stress	phosphorus sensitivity	PHOSN	No
LOC_Os12g05040.3	Chr12	2193732	2198850	Chr12	1548040	18867702	AQCI007	AQCI007-PHOSN	TO:0000102	Abiotic stress	phosphorus sensitivity	PHOSN	No
LOC_Os12g05040.3	Chr12	2193732	2198850	Chr12	1548040	18867702	AQCI010	AQCI010-PHOSN	TO:0000102	Abiotic stress	phosphorus sensitivity	PHOSN	No
LOC_Os12g05040.3	Chr12	2193732	2198850	Chr12	1548040	18867702	AQCI013	AQCI013-PHOSN	TO:0000102	Abiotic stress	phosphorus sensitivity	PHOSN	No
LOC_Os12g05040.5	Chr12	2193732	2198850	Chr12	1594823	2426982	DQE54	DQE54-RELWCN	TO:0000136	Abiotic stress	relative water content	RELWCN	No
LOC_Os12g05040.5	Chr12	2193732	2198850	Chr12	1548040	18867702	AQCI004	AQCI004-PHOSN	TO:0000102	Abiotic stress	phosphorus sensitivity	PHOSN	No
LOC_Os12g05040.5	Chr12	2193732	2198850	Chr12	1548040	18867702	AQCI007	AQCI007-PHOSN	TO:0000102	Abiotic stress	phosphorus sensitivity	PHOSN	No
LOC_Os12g05040.5	Chr12	2193732	2198850	Chr12	1548040	18867702	AQCI010	AQCI010-PHOSN	TO:0000102	Abiotic stress	phosphorus sensitivity	PHOSN	No
LOC_Os12g05040.5	Chr12	2193732	2198850	Chr12	1548040	18867702	AQCI013	AQCI013-PHOSN	TO:0000102	Abiotic stress	phosphorus sensitivity	PHOSN	No
LOC_Os12g05040.6	Chr12	2193732	2198850	Chr12	1594823	2426982	DQE54	DQE54-RELWCN	TO:0000136	Abiotic stress	relative water content	RELWCN	No
LOC_Os12g05040.6	Chr12	2193732	2198850	Chr12	1548040	18867702	AQCI004	AQCI004-PHOSN	TO:0000102	Abiotic stress	phosphorus sensitivity	PHOSN	No
LOC_Os12g05040.6	Chr12	2193732	2198850	Chr12	1548040	18867702	AQCI007	AQCI007-PHOSN	TO:0000102	Abiotic stress	phosphorus sensitivity	PHOSN	No
LOC_Os12g05040.6	Chr12	2193732	2198850	Chr12	1548040	18867702	AQCI010	AQCI010-PHOSN	TO:0000102	Abiotic stress	phosphorus sensitivity	PHOSN	No
LOC_Os12g05040.6	Chr12	2193732	2198850	Chr12	1548040	18867702	AQCI013	AQCI013-PHOSN	TO:0000102	Abiotic stress	phosphorus sensitivity	PHOSN	No
LOC_Os12g08920.1	Chr12	4653053	4654613	Chr12	1548040	18867702	AQCI004	AQCI004-PHOSN	TO:0000102	Abiotic stress	phosphorus sensitivity	PHOSN	No
LOC_Os12g08920.1	Chr12	4653053	4654613	Chr12	1548040	18867702	AQCI007	AQCI007-PHOSN	TO:0000102	Abiotic stress	phosphorus sensitivity	PHOSN	No
LOC_Os12g08920.1	Chr12	4653053	4654613	Chr12	1548040	18867702	AQCI010	AQCI010-PHOSN	TO:0000102	Abiotic stress	phosphorus sensitivity	PHOSN	No
LOC_Os12g08920.1	Chr12	4653053	4654613	Chr12	3885926	27489485	AQCI012	AQCI012-PHOSN	TO:0000102	Abiotic stress	phosphorus sensitivity	PHOSN	No
LOC_Os12g08920.1	Chr12	4653053	4654613	Chr12	1548040	18867702	AQCI013	AQCI013-PHOSN	TO:0000102	Abiotic stress	phosphorus sensitivity	PHOSN	No
LOC_Os12g08920.1	Chr12	4653053	4654613	Chr12	3885926	27489485	AQDZ005	AQDZ005-LOI	TO:0000068	Abiotic stress	lodging incidence	LOI	No
LOC_Os12g20390.1	Chr12	11904645	11907293	Chr12	1548040	18867702	AQCI004	AQCI004-PHOSN	TO:0000102	Abiotic stress	phosphorus sensitivity	PHOSN	No
LOC_Os12g20390.1	Chr12	11904645	11907293	Chr12	1548040	18867702	AQCI007	AQCI007-PHOSN	TO:0000102	Abiotic stress	phosphorus sensitivity	PHOSN	No
LOC_Os12g20390.1	Chr12	11904645	11907293	Chr12	1548040	18867702	AQCI010	AQCI010-PHOSN	TO:0000102	Abiotic stress	phosphorus sensitivity	PHOSN	No
LOC_Os12g20390.1	Chr12	11904645	11907293	Chr12	3885926	27489485	AQCI012	AQCI012-PHOSN	TO:0000102	Abiotic stress	phosphorus sensitivity	PHOSN	No
LOC_Os12g20390.1	Chr12	11904645	11907293	Chr12	1548040	18867702	AQCI013	AQCI013-PHOSN	TO:0000102	Abiotic stress	phosphorus sensitivity	PHOSN	No
LOC_Os12g20390.1	Chr12	11904645	11907293	Chr12	3885926	27489485	AQDZ005	AQDZ005-LOI	TO:0000068	Abiotic stress	lodging incidence	LOI	No
LOC_Os12g20390.1	Chr12	11904645	11907293	Chr12	7729365	23775487	CQAW37	CQAW37-PENRTNB	TO:0000083	Abiotic stress	penetrated root number	PENRTNB	No
LOC_Os12g20390.2	Chr12	11904645	11907293	Chr12	1548040	18867702	AQCI004	AQCI004-PHOSN	TO:0000102	Abiotic stress	phosphorus sensitivity	PHOSN	No
LOC_Os12g20390.2	Chr12	11904645	11907293	Chr12	1548040	18867702	AQCI007	AQCI007-PHOSN	TO:0000102	Abiotic stress	phosphorus sensitivity	PHOSN	No
LOC_Os12g20390.2	Chr12	11904645	11907293	Chr12	1548040	18867702	AQCI010	AQCI010-PHOSN	TO:0000102	Abiotic stress	phosphorus sensitivity	PHOSN	No
LOC_Os12g20390.2	Chr12	11904645	11907293	Chr12	3885926	27489485	AQCI012	AQCI012-PHOSN	TO:0000102	Abiotic stress	phosphorus sensitivity	PHOSN	No
LOC_Os12g20390.2	Chr12	11904645	11907293	Chr12	1548040	18867702	AQCI013	AQCI013-PHOSN	TO:0000102	Abiotic stress	phosphorus sensitivity	PHOSN	No
LOC_Os12g20390.2	Chr12	11904645	11907293	Chr12	3885926	27489485	AQDZ005	AQDZ005-LOI	TO:0000068	Abiotic stress	lodging incidence	LOI	No
LOC_Os12g20390.2	Chr12	11904645	11907293	Chr12	7729365	23775487	CQAW37	CQAW37-PENRTNB	TO:0000083	Abiotic stress	penetrated root number	PENRTNB	No
LOC_Os12g20390.3	Chr12	11904645	11907293	Chr12	1548040	18867702	AQCI004	AQCI004-PHOSN	TO:0000102	Abiotic stress	phosphorus sensitivity	PHOSN	No
LOC_Os12g20390.3	Chr12	11904645	11907293	Chr12	1548040	18867702	AQCI007	AQCI007-PHOSN	TO:0000102	Abiotic stress	phosphorus sensitivity	PHOSN	No
LOC_Os12g20390.3	Chr12	11904645	11907293	Chr12	1548040	18867702	AQCI010	AQCI010-PHOSN	TO:0000102	Abiotic stress	phosphorus sensitivity	PHOSN	No
LOC_Os12g20390.3	Chr12	11904645	11907293	Chr12	3885926	27489485	AQCI012	AQCI012-PHOSN	TO:0000102	Abiotic stress	phosphorus sensitivity	PHOSN	No
LOC_Os12g20390.3	Chr12	11904645	11907293	Chr12	1548040	18867702	AQCI013	AQCI013-PHOSN	TO:0000102	Abiotic stress	phosphorus sensitivity	PHOSN	No
LOC_Os12g20390.3	Chr12	11904645	11907293	Chr12	3885926	27489485	AQDZ005	AQDZ005-LOI	TO:0000068	Abiotic stress	lodging incidence	LOI	No
LOC_Os12g20390.3	Chr12	11904645	11907293	Chr12	7729365	23775487	CQAW37	CQAW37-PENRTNB	TO:0000083	Abiotic stress	penetrated root number	PENRTNB	No
LOC_Os12g20390.4	Chr12	11904645	11907293	Chr12	1548040	18867702	AQCI004	AQCI004-PHOSN	TO:0000102	Abiotic stress	phosphorus sensitivity	PHOSN	No
LOC_Os12g20390.4	Chr12	11904645	11907293	Chr12	1548040	18867702	AQCI007	AQCI007-PHOSN	TO:0000102	Abiotic stress	phosphorus sensitivity	PHOSN	No
LOC_Os12g20390.4	Chr12	11904645	11907293	Chr12	1548040	18867702	AQCI010	AQCI010-PHOSN	TO:0000102	Abiotic stress	phosphorus sensitivity	PHOSN	No
LOC_Os12g20390.4	Chr12	11904645	11907293	Chr12	3885926	27489485	AQCI012	AQCI012-PHOSN	TO:0000102	Abiotic stress	phosphorus sensitivity	PHOSN	No
LOC_Os12g20390.4	Chr12	11904645	11907293	Chr12	1548040	18867702	AQCI013	AQCI013-PHOSN	TO:0000102	Abiotic stress	phosphorus sensitivity	PHOSN	No
LOC_Os12g20390.4	Chr12	11904645	11907293	Chr12	3885926	27489485	AQDZ005	AQDZ005-LOI	TO:0000068	Abiotic stress	lodging incidence	LOI	No
LOC_Os12g20390.4	Chr12	11904645	11907293	Chr12	7729365	23775487	CQAW37	CQAW37-PENRTNB	TO:0000083	Abiotic stress	penetrated root number	PENRTNB	No
LOC_Os12g20390.5	Chr12	11904645	11907293	Chr12	1548040	18867702	AQCI004	AQCI004-PHOSN	TO:0000102	Abiotic stress	phosphorus sensitivity	PHOSN	No
LOC_Os12g20390.5	Chr12	11904645	11907293	Chr12	1548040	18867702	AQCI007	AQCI007-PHOSN	TO:0000102	Abiotic stress	phosphorus sensitivity	PHOSN	No
LOC_Os12g20390.5	Chr12	11904645	11907293	Chr12	1548040	18867702	AQCI010	AQCI010-PHOSN	TO:0000102	Abiotic stress	phosphorus sensitivity	PHOSN	No
LOC_Os12g20390.5	Chr12	11904645	11907293	Chr12	3885926	27489485	AQCI012	AQCI012-PHOSN	TO:0000102	Abiotic stress	phosphorus sensitivity	PHOSN	No
LOC_Os12g20390.5	Chr12	11904645	11907293	Chr12	1548040	18867702	AQCI013	AQCI013-PHOSN	TO:0000102	Abiotic stress	phosphorus sensitivity	PHOSN	No
LOC_Os12g20390.5	Chr12	11904645	11907293	Chr12	3885926	27489485	AQDZ005	AQDZ005-LOI	TO:0000068	Abiotic stress	lodging incidence	LOI	No
LOC_Os12g20390.5	Chr12	11904645	11907293	Chr12	7729365	23775487	CQAW37	CQAW37-PENRTNB	TO:0000083	Abiotic stress	penetrated root number	PENRTNB	No
LOC_Os12g31870.1	Chr12	19193639	19196033	Chr12	18867450	21199237	DQA9	DQA9-CELMBSTB	TO:0000467	Abiotic stress	cell membrane stability	CELMBSTB	No
LOC_Os12g31870.1	Chr12	19193639	19196033	Chr12	3885926	27489485	AQCI012	AQCI012-PHOSN	TO:0000102	Abiotic stress	phosphorus sensitivity	PHOSN	No
LOC_Os12g31870.1	Chr12	19193639	19196033	Chr12	3885926	27489485	AQDZ005	AQDZ005-LOI	TO:0000068	Abiotic stress	lodging incidence	LOI	No
LOC_Os12g31870.1	Chr12	19193639	19196033	Chr12	7729365	23775487	CQAW37	CQAW37-PENRTNB	TO:0000083	Abiotic stress	penetrated root number	PENRTNB	No
LOC_Os12g34062.1	Chr12	20453491	20453869	Chr12	18867450	21199237	DQA9	DQA9-CELMBSTB	TO:0000467	Abiotic stress	cell membrane stability	CELMBSTB	No
LOC_Os12g34062.1	Chr12	20453491	20453869	Chr12	19628443	23520921	AQU026	AQU026-RELSHELSUB	TO:0000517	Abiotic stress	relative shoot elongation under submergence	RELSHELSUB	No
LOC_Os12g34062.1	Chr12	20453491	20453869	Chr12	3885926	27489485	AQCI012	AQCI012-PHOSN	TO:0000102	Abiotic stress	phosphorus sensitivity	PHOSN	No
LOC_Os12g34062.1	Chr12	20453491	20453869	Chr12	3885926	27489485	AQDZ005	AQDZ005-LOI	TO:0000068	Abiotic stress	lodging incidence	LOI	No
LOC_Os12g34062.1	Chr12	20453491	20453869	Chr12	7729365	23775487	CQAW37	CQAW37-PENRTNB	TO:0000083	Abiotic stress	penetrated root number	PENRTNB	No
LOC_Os12g39930.1	Chr12	24681649	24682176	Chr12	23517144	26108004	AQFC002	AQFC002-ELAB	TO:0000170	Abiotic stress	elongation ability	ELAB	No
LOC_Os12g39930.1	Chr12	24681649	24682176	Chr12	3885926	27489485	AQCI012	AQCI012-PHOSN	TO:0000102	Abiotic stress	phosphorus sensitivity	PHOSN	No
LOC_Os12g39930.1	Chr12	24681649	24682176	Chr12	3885926	27489485	AQDZ005	AQDZ005-LOI	TO:0000068	Abiotic stress	lodging incidence	LOI	No
LOC_Os01g10530.2	Chr1	5591696	5599234	Chr1	5558576	7445919	AQAV003	AQAV003-COLDTL	TO:0000303	Abiotic stress	cold tolerance	COLDTL	No
LOC_Os01g10530.2	Chr1	5591696	5599234	Chr1	5094276	7445919	AQDX002	AQDX002-OSADJCAP	TO:0000507	Abiotic stress	osmotic adjustment capacity	OSADJCAP	No
LOC_Os01g10530.2	Chr1	5591696	5599234	Chr1	4635793	23971514	CQI1	CQI1-KCONC	TO:0000513	Abiotic stress	potassium concentration	KCONC	No
LOC_Os01g10530.2	Chr1	5591696	5599234	Chr1	5094276	14626881	CQAW4	CQAW4-PENRTNB	TO:0000083	Abiotic stress	penetrated root number	PENRTNB	No
LOC_Os01g10530.3	Chr1	5591696	5599234	Chr1	5558576	7445919	AQAV003	AQAV003-COLDTL	TO:0000303	Abiotic stress	cold tolerance	COLDTL	No
LOC_Os01g10530.3	Chr1	5591696	5599234	Chr1	5094276	7445919	AQDX002	AQDX002-OSADJCAP	TO:0000507	Abiotic stress	osmotic adjustment capacity	OSADJCAP	No
LOC_Os01g10530.3	Chr1	5591696	5599234	Chr1	4635793	23971514	CQI1	CQI1-KCONC	TO:0000513	Abiotic stress	potassium concentration	KCONC	No
LOC_Os01g10530.3	Chr1	5591696	5599234	Chr1	5094276	14626881	CQAW4	CQAW4-PENRTNB	TO:0000083	Abiotic stress	penetrated root number	PENRTNB	No
LOC_Os01g14100.1	Chr1	7894958	7900874	Chr1	7861994	21624023	AQAL048	AQAL048-DRTDWT	TO:0000081	Abiotic stress	deep root dry weight	DRTDWT	No
LOC_Os01g14100.1	Chr1	7894958	7900874	Chr1	4635793	23971514	CQI1	CQI1-KCONC	TO:0000513	Abiotic stress	potassium concentration	KCONC	No
LOC_Os01g14100.1	Chr1	7894958	7900874	Chr1	5094276	14626881	CQAW4	CQAW4-PENRTNB	TO:0000083	Abiotic stress	penetrated root number	PENRTNB	No
LOC_Os01g14100.2	Chr1	7894958	7900874	Chr1	7861994	21624023	AQAL048	AQAL048-DRTDWT	TO:0000081	Abiotic stress	deep root dry weight	DRTDWT	No
LOC_Os01g14100.2	Chr1	7894958	7900874	Chr1	4635793	23971514	CQI1	CQI1-KCONC	TO:0000513	Abiotic stress	potassium concentration	KCONC	No
LOC_Os01g14100.2	Chr1	7894958	7900874	Chr1	5094276	14626881	CQAW4	CQAW4-PENRTNB	TO:0000083	Abiotic stress	penetrated root number	PENRTNB	No
LOC_Os01g14100.3	Chr1	7894958	7900874	Chr1	7861994	21624023	AQAL048	AQAL048-DRTDWT	TO:0000081	Abiotic stress	deep root dry weight	DRTDWT	No
LOC_Os01g14100.3	Chr1	7894958	7900874	Chr1	4635793	23971514	CQI1	CQI1-KCONC	TO:0000513	Abiotic stress	potassium concentration	KCONC	No
LOC_Os01g14100.3	Chr1	7894958	7900874	Chr1	5094276	14626881	CQAW4	CQAW4-PENRTNB	TO:0000083	Abiotic stress	penetrated root number	PENRTNB	No
LOC_Os01g15270.1	Chr1	8545996	8546894	Chr1	7861994	21624023	AQAL048	AQAL048-DRTDWT	TO:0000081	Abiotic stress	deep root dry weight	DRTDWT	No
LOC_Os01g15270.1	Chr1	8545996	8546894	Chr1	4635793	23971514	CQI1	CQI1-KCONC	TO:0000513	Abiotic stress	potassium concentration	KCONC	No
LOC_Os01g15270.1	Chr1	8545996	8546894	Chr1	5094276	14626881	CQAW4	CQAW4-PENRTNB	TO:0000083	Abiotic stress	penetrated root number	PENRTNB	No
LOC_Os01g16910.1	Chr1	9670772	9675747	Chr1	7861994	21624023	AQAL048	AQAL048-DRTDWT	TO:0000081	Abiotic stress	deep root dry weight	DRTDWT	No
LOC_Os01g16910.1	Chr1	9670772	9675747	Chr1	4635793	23971514	CQI1	CQI1-KCONC	TO:0000513	Abiotic stress	potassium concentration	KCONC	No
LOC_Os01g16910.1	Chr1	9670772	9675747	Chr1	5094276	14626881	CQAW4	CQAW4-PENRTNB	TO:0000083	Abiotic stress	penetrated root number	PENRTNB	No
LOC_Os01g18584.1	Chr1	10470539	10478800	Chr1	9820009	11232822	AQEM006	AQEM006-SALTSN	TO:0000429	Abiotic stress	salt sensitivity	SALTSN	No
LOC_Os01g18584.1	Chr1	10470539	10478800	Chr1	7861994	21624023	AQAL048	AQAL048-DRTDWT	TO:0000081	Abiotic stress	deep root dry weight	DRTDWT	No
LOC_Os01g18584.1	Chr1	10470539	10478800	Chr1	4635793	23971514	CQI1	CQI1-KCONC	TO:0000513	Abiotic stress	potassium concentration	KCONC	No
LOC_Os01g18584.1	Chr1	10470539	10478800	Chr1	5094276	14626881	CQAW4	CQAW4-PENRTNB	TO:0000083	Abiotic stress	penetrated root number	PENRTNB	No
LOC_Os01g18744.1	Chr1	10561327	10565325	Chr1	9820009	11232822	AQEM006	AQEM006-SALTSN	TO:0000429	Abiotic stress	salt sensitivity	SALTSN	No
LOC_Os01g18744.1	Chr1	10561327	10565325	Chr1	7861994	21624023	AQAL048	AQAL048-DRTDWT	TO:0000081	Abiotic stress	deep root dry weight	DRTDWT	No
LOC_Os01g18744.1	Chr1	10561327	10565325	Chr1	4635793	23971514	CQI1	CQI1-KCONC	TO:0000513	Abiotic stress	potassium concentration	KCONC	No
LOC_Os01g18744.1	Chr1	10561327	10565325	Chr1	5094276	14626881	CQAW4	CQAW4-PENRTNB	TO:0000083	Abiotic stress	penetrated root number	PENRTNB	No
LOC_Os01g38610.1	Chr1	21687400	21689929	Chr1	21623851	23118656	AQGC003	AQGC003-PENRTNB	TO:0000083	Abiotic stress	penetrated root number	PENRTNB	No
LOC_Os01g38610.1	Chr1	21687400	21689929	Chr1	19114225	42254617	AQCS001	AQCS001-UVBRS	TO:0000601	Abiotic stress	ultraviolet-b resistance	UVBRS	No
LOC_Os01g38610.1	Chr1	21687400	21689929	Chr1	4635793	23971514	CQI1	CQI1-KCONC	TO:0000513	Abiotic stress	potassium concentration	KCONC	No
LOC_Os01g38610.1	Chr1	21687400	21689929	Chr1	15617197	24188875	AQD024	AQD024-LFDRY	TO:0000446	Abiotic stress	leaf drying	LFDRY	No
LOC_Os01g38610.1	Chr1	21687400	21689929	Chr1	15617197	24188875	AQD027	AQD027-LFDRY	TO:0000446	Abiotic stress	leaf drying	LFDRY	No
LOC_Os01g38660.1	Chr1	21715722	21716605	Chr1	21623851	23118656	AQGC003	AQGC003-PENRTNB	TO:0000083	Abiotic stress	penetrated root number	PENRTNB	No
LOC_Os01g38660.1	Chr1	21715722	21716605	Chr1	19114225	42254617	AQCS001	AQCS001-UVBRS	TO:0000601	Abiotic stress	ultraviolet-b resistance	UVBRS	No
LOC_Os01g38660.1	Chr1	21715722	21716605	Chr1	4635793	23971514	CQI1	CQI1-KCONC	TO:0000513	Abiotic stress	potassium concentration	KCONC	No
LOC_Os01g38660.1	Chr1	21715722	21716605	Chr1	15617197	24188875	AQD024	AQD024-LFDRY	TO:0000446	Abiotic stress	leaf drying	LFDRY	No
LOC_Os01g38660.1	Chr1	21715722	21716605	Chr1	15617197	24188875	AQD027	AQD027-LFDRY	TO:0000446	Abiotic stress	leaf drying	LFDRY	No
LOC_Os01g41145.1	Chr1	23295510	23298010	Chr1	19114225	42254617	AQCS001	AQCS001-UVBRS	TO:0000601	Abiotic stress	ultraviolet-b resistance	UVBRS	No
LOC_Os01g41145.1	Chr1	23295510	23298010	Chr1	4635793	23971514	CQI1	CQI1-KCONC	TO:0000513	Abiotic stress	potassium concentration	KCONC	No
LOC_Os01g41145.1	Chr1	23295510	23298010	Chr1	15617197	24188875	AQD024	AQD024-LFDRY	TO:0000446	Abiotic stress	leaf drying	LFDRY	No
LOC_Os01g41145.1	Chr1	23295510	23298010	Chr1	15617197	24188875	AQD027	AQD027-LFDRY	TO:0000446	Abiotic stress	leaf drying	LFDRY	No
LOC_Os01g42380.1	Chr1	24075064	24082181	Chr1	19114225	42254617	AQCS001	AQCS001-UVBRS	TO:0000601	Abiotic stress	ultraviolet-b resistance	UVBRS	No
LOC_Os01g42380.1	Chr1	24075064	24082181	Chr1	23971321	26193239	CQI3	CQI3-NAKRO	TO:0000525	Abiotic stress	sodium to potassium ratio	NAKRO	No
LOC_Os01g42380.1	Chr1	24075064	24082181	Chr1	23971321	26193239	CQI2	CQI2-NAUP	TO:0000527	Abiotic stress	sodium uptake	NAUP	No
LOC_Os01g42380.1	Chr1	24075064	24082181	Chr1	15617197	24188875	AQD024	AQD024-LFDRY	TO:0000446	Abiotic stress	leaf drying	LFDRY	No
LOC_Os01g42380.1	Chr1	24075064	24082181	Chr1	15617197	24188875	AQD027	AQD027-LFDRY	TO:0000446	Abiotic stress	leaf drying	LFDRY	No
LOC_Os01g42410.1	Chr1	24107079	24115143	Chr1	19114225	42254617	AQCS001	AQCS001-UVBRS	TO:0000601	Abiotic stress	ultraviolet-b resistance	UVBRS	No
LOC_Os01g42410.1	Chr1	24107079	24115143	Chr1	23971321	26193239	CQI3	CQI3-NAKRO	TO:0000525	Abiotic stress	sodium to potassium ratio	NAKRO	No
LOC_Os01g42410.1	Chr1	24107079	24115143	Chr1	23971321	26193239	CQI2	CQI2-NAUP	TO:0000527	Abiotic stress	sodium uptake	NAUP	No
LOC_Os01g42410.1	Chr1	24107079	24115143	Chr1	15617197	24188875	AQD024	AQD024-LFDRY	TO:0000446	Abiotic stress	leaf drying	LFDRY	No
LOC_Os01g42410.1	Chr1	24107079	24115143	Chr1	15617197	24188875	AQD027	AQD027-LFDRY	TO:0000446	Abiotic stress	leaf drying	LFDRY	No
LOC_Os01g45250.1	Chr1	25681569	25683076	Chr1	19114225	42254617	AQCS001	AQCS001-UVBRS	TO:0000601	Abiotic stress	ultraviolet-b resistance	UVBRS	No
LOC_Os01g45250.1	Chr1	25681569	25683076	Chr1	25637617	42254617	AQCS004	AQCS004-UVBRS	TO:0000601	Abiotic stress	ultraviolet-b resistance	UVBRS	No
LOC_Os01g45250.1	Chr1	25681569	25683076	Chr1	23971321	26193239	CQI3	CQI3-NAKRO	TO:0000525	Abiotic stress	sodium to potassium ratio	NAKRO	No
LOC_Os01g45250.1	Chr1	25681569	25683076	Chr1	23971321	26193239	CQI2	CQI2-NAUP	TO:0000527	Abiotic stress	sodium uptake	NAUP	No
LOC_Os01g45274.1	Chr1	25692716	25705090	Chr1	19114225	42254617	AQCS001	AQCS001-UVBRS	TO:0000601	Abiotic stress	ultraviolet-b resistance	UVBRS	No
LOC_Os01g45274.1	Chr1	25692716	25705090	Chr1	25637617	42254617	AQCS004	AQCS004-UVBRS	TO:0000601	Abiotic stress	ultraviolet-b resistance	UVBRS	No
LOC_Os01g45274.1	Chr1	25692716	25705090	Chr1	23971321	26193239	CQI3	CQI3-NAKRO	TO:0000525	Abiotic stress	sodium to potassium ratio	NAKRO	No
LOC_Os01g45274.1	Chr1	25692716	25705090	Chr1	23971321	26193239	CQI2	CQI2-NAUP	TO:0000527	Abiotic stress	sodium uptake	NAUP	No
LOC_Os01g45274.2	Chr1	25692716	25705090	Chr1	19114225	42254617	AQCS001	AQCS001-UVBRS	TO:0000601	Abiotic stress	ultraviolet-b resistance	UVBRS	No
LOC_Os01g45274.2	Chr1	25692716	25705090	Chr1	25637617	42254617	AQCS004	AQCS004-UVBRS	TO:0000601	Abiotic stress	ultraviolet-b resistance	UVBRS	No
LOC_Os01g45274.2	Chr1	25692716	25705090	Chr1	23971321	26193239	CQI3	CQI3-NAKRO	TO:0000525	Abiotic stress	sodium to potassium ratio	NAKRO	No
LOC_Os01g45274.2	Chr1	25692716	25705090	Chr1	23971321	26193239	CQI2	CQI2-NAUP	TO:0000527	Abiotic stress	sodium uptake	NAUP	No
LOC_Os01g45274.3	Chr1	25692716	25705090	Chr1	19114225	42254617	AQCS001	AQCS001-UVBRS	TO:0000601	Abiotic stress	ultraviolet-b resistance	UVBRS	No
LOC_Os01g45274.3	Chr1	25692716	25705090	Chr1	25637617	42254617	AQCS004	AQCS004-UVBRS	TO:0000601	Abiotic stress	ultraviolet-b resistance	UVBRS	No
LOC_Os01g45274.3	Chr1	25692716	25705090	Chr1	23971321	26193239	CQI3	CQI3-NAKRO	TO:0000525	Abiotic stress	sodium to potassium ratio	NAKRO	No
LOC_Os01g45274.3	Chr1	25692716	25705090	Chr1	23971321	26193239	CQI2	CQI2-NAUP	TO:0000527	Abiotic stress	sodium uptake	NAUP	No
LOC_Os01g45274.4	Chr1	25692716	25705090	Chr1	19114225	42254617	AQCS001	AQCS001-UVBRS	TO:0000601	Abiotic stress	ultraviolet-b resistance	UVBRS	No
LOC_Os01g45274.4	Chr1	25692716	25705090	Chr1	25637617	42254617	AQCS004	AQCS004-UVBRS	TO:0000601	Abiotic stress	ultraviolet-b resistance	UVBRS	No
LOC_Os01g45274.4	Chr1	25692716	25705090	Chr1	23971321	26193239	CQI3	CQI3-NAKRO	TO:0000525	Abiotic stress	sodium to potassium ratio	NAKRO	No
LOC_Os01g45274.4	Chr1	25692716	25705090	Chr1	23971321	26193239	CQI2	CQI2-NAUP	TO:0000527	Abiotic stress	sodium uptake	NAUP	No
LOC_Os01g46169.1	Chr1	26249385	26274184	Chr1	19114225	42254617	AQCS001	AQCS001-UVBRS	TO:0000601	Abiotic stress	ultraviolet-b resistance	UVBRS	No
LOC_Os01g46169.1	Chr1	26249385	26274184	Chr1	25637617	42254617	AQCS004	AQCS004-UVBRS	TO:0000601	Abiotic stress	ultraviolet-b resistance	UVBRS	No
LOC_Os01g46169.2	Chr1	26249385	26274184	Chr1	19114225	42254617	AQCS001	AQCS001-UVBRS	TO:0000601	Abiotic stress	ultraviolet-b resistance	UVBRS	No
LOC_Os01g46169.2	Chr1	26249385	26274184	Chr1	25637617	42254617	AQCS004	AQCS004-UVBRS	TO:0000601	Abiotic stress	ultraviolet-b resistance	UVBRS	No
LOC_Os01g46169.3	Chr1	26249385	26274184	Chr1	19114225	42254617	AQCS001	AQCS001-UVBRS	TO:0000601	Abiotic stress	ultraviolet-b resistance	UVBRS	No
LOC_Os01g46169.3	Chr1	26249385	26274184	Chr1	25637617	42254617	AQCS004	AQCS004-UVBRS	TO:0000601	Abiotic stress	ultraviolet-b resistance	UVBRS	No
LOC_Os01g47070.1	Chr1	26885483	26886754	Chr1	19114225	42254617	AQCS001	AQCS001-UVBRS	TO:0000601	Abiotic stress	ultraviolet-b resistance	UVBRS	No
LOC_Os01g47070.1	Chr1	26885483	26886754	Chr1	25637617	42254617	AQCS004	AQCS004-UVBRS	TO:0000601	Abiotic stress	ultraviolet-b resistance	UVBRS	No
LOC_Os01g50100.1	Chr1	28786108	28793300	Chr1	27118807	30870559	AQBQ005	AQBQ005-FESN	TO:0000224	Abiotic stress	iron sensitivity	FESN	No
LOC_Os01g50100.1	Chr1	28786108	28793300	Chr1	27602683	32061040	AQHG001	AQHG001-ZNSN	TO:0000351	Abiotic stress	zinc sensitivity	ZNSN	No
LOC_Os01g50100.1	Chr1	28786108	28793300	Chr1	19114225	42254617	AQCS001	AQCS001-UVBRS	TO:0000601	Abiotic stress	ultraviolet-b resistance	UVBRS	No
LOC_Os01g50100.1	Chr1	28786108	28793300	Chr1	25637617	42254617	AQCS004	AQCS004-UVBRS	TO:0000601	Abiotic stress	ultraviolet-b resistance	UVBRS	No
LOC_Os01g53800.1	Chr1	30922768	30927426	Chr1	30870122	32311314	CQQ1	CQQ1-RTWT	TO:0000279	Abiotic stress	root weight	RTWT	No
LOC_Os01g53800.1	Chr1	30922768	30927426	Chr1	27602683	32061040	AQHG001	AQHG001-ZNSN	TO:0000351	Abiotic stress	zinc sensitivity	ZNSN	No
LOC_Os01g53800.1	Chr1	30922768	30927426	Chr1	19114225	42254617	AQCS001	AQCS001-UVBRS	TO:0000601	Abiotic stress	ultraviolet-b resistance	UVBRS	No
LOC_Os01g53800.1	Chr1	30922768	30927426	Chr1	25637617	42254617	AQCS004	AQCS004-UVBRS	TO:0000601	Abiotic stress	ultraviolet-b resistance	UVBRS	No
LOC_Os01g54424.1	Chr1	31313395	31317560	Chr1	30870122	32311314	CQQ1	CQQ1-RTWT	TO:0000279	Abiotic stress	root weight	RTWT	No
LOC_Os01g54424.1	Chr1	31313395	31317560	Chr1	27602683	32061040	AQHG001	AQHG001-ZNSN	TO:0000351	Abiotic stress	zinc sensitivity	ZNSN	No
LOC_Os01g54424.1	Chr1	31313395	31317560	Chr1	19114225	42254617	AQCS001	AQCS001-UVBRS	TO:0000601	Abiotic stress	ultraviolet-b resistance	UVBRS	No
LOC_Os01g54424.1	Chr1	31313395	31317560	Chr1	25637617	42254617	AQCS004	AQCS004-UVBRS	TO:0000601	Abiotic stress	ultraviolet-b resistance	UVBRS	No
LOC_Os01g55410.1	Chr1	31919493	31922406	Chr1	31426853	33053654	AQR009	AQR009-DRTDWT	TO:0000081	Abiotic stress	deep root dry weight	DRTDWT	No
LOC_Os01g55410.1	Chr1	31919493	31922406	Chr1	31426853	33053654	AQR025	AQR025-DRTDWT	TO:0000081	Abiotic stress	deep root dry weight	DRTDWT	No
LOC_Os01g55410.1	Chr1	31919493	31922406	Chr1	31426853	33053654	AQR032	AQR032-RTDP	TO:0000519	Abiotic stress	rooting depth	RTDP	No
LOC_Os01g55410.1	Chr1	31919493	31922406	Chr1	30870122	32311314	CQQ1	CQQ1-RTWT	TO:0000279	Abiotic stress	root weight	RTWT	No
LOC_Os01g55410.1	Chr1	31919493	31922406	Chr1	27602683	32061040	AQHG001	AQHG001-ZNSN	TO:0000351	Abiotic stress	zinc sensitivity	ZNSN	No
LOC_Os01g55410.1	Chr1	31919493	31922406	Chr1	31426853	33958675	AQR017	AQR017-DRTSHRO	TO:0000092	Abiotic stress	deep root to shoot ratio	DRTSHRO	No
LOC_Os01g55410.1	Chr1	31919493	31922406	Chr1	31426853	33958675	AQR018	AQR018-DRTSHRO	TO:0000092	Abiotic stress	deep root to shoot ratio	DRTSHRO	No
LOC_Os01g55410.1	Chr1	31919493	31922406	Chr1	19114225	42254617	AQCS001	AQCS001-UVBRS	TO:0000601	Abiotic stress	ultraviolet-b resistance	UVBRS	No
LOC_Os01g55410.1	Chr1	31919493	31922406	Chr1	25637617	42254617	AQCS004	AQCS004-UVBRS	TO:0000601	Abiotic stress	ultraviolet-b resistance	UVBRS	No
LOC_Os01g55690.1	Chr1	32072448	32082488	Chr1	31426853	33053654	AQR009	AQR009-DRTDWT	TO:0000081	Abiotic stress	deep root dry weight	DRTDWT	No
LOC_Os01g55690.1	Chr1	32072448	32082488	Chr1	31426853	33053654	AQR025	AQR025-DRTDWT	TO:0000081	Abiotic stress	deep root dry weight	DRTDWT	No
LOC_Os01g55690.1	Chr1	32072448	32082488	Chr1	31426853	33053654	AQR032	AQR032-RTDP	TO:0000519	Abiotic stress	rooting depth	RTDP	No
LOC_Os01g55690.1	Chr1	32072448	32082488	Chr1	30870122	32311314	CQQ1	CQQ1-RTWT	TO:0000279	Abiotic stress	root weight	RTWT	No
LOC_Os01g55690.1	Chr1	32072448	32082488	Chr1	31426853	33958675	AQR017	AQR017-DRTSHRO	TO:0000092	Abiotic stress	deep root to shoot ratio	DRTSHRO	No
LOC_Os01g55690.1	Chr1	32072448	32082488	Chr1	31426853	33958675	AQR018	AQR018-DRTSHRO	TO:0000092	Abiotic stress	deep root to shoot ratio	DRTSHRO	No
LOC_Os01g55690.1	Chr1	32072448	32082488	Chr1	19114225	42254617	AQCS001	AQCS001-UVBRS	TO:0000601	Abiotic stress	ultraviolet-b resistance	UVBRS	No
LOC_Os01g55690.1	Chr1	32072448	32082488	Chr1	25637617	42254617	AQCS004	AQCS004-UVBRS	TO:0000601	Abiotic stress	ultraviolet-b resistance	UVBRS	No
LOC_Os01g58550.1	Chr1	33837387	33841176	Chr1	31426853	33958675	AQR017	AQR017-DRTSHRO	TO:0000092	Abiotic stress	deep root to shoot ratio	DRTSHRO	No
LOC_Os01g58550.1	Chr1	33837387	33841176	Chr1	31426853	33958675	AQR018	AQR018-DRTSHRO	TO:0000092	Abiotic stress	deep root to shoot ratio	DRTSHRO	No
LOC_Os01g58550.1	Chr1	33837387	33841176	Chr1	32310761	34940769	CQQ31	CQQ31-RTWT	TO:0000279	Abiotic stress	root weight	RTWT	No
LOC_Os01g58550.1	Chr1	33837387	33841176	Chr1	19114225	42254617	AQCS001	AQCS001-UVBRS	TO:0000601	Abiotic stress	ultraviolet-b resistance	UVBRS	No
LOC_Os01g58550.1	Chr1	33837387	33841176	Chr1	25637617	42254617	AQCS004	AQCS004-UVBRS	TO:0000601	Abiotic stress	ultraviolet-b resistance	UVBRS	No
LOC_Os01g58550.2	Chr1	33837387	33841176	Chr1	31426853	33958675	AQR017	AQR017-DRTSHRO	TO:0000092	Abiotic stress	deep root to shoot ratio	DRTSHRO	No
LOC_Os01g58550.2	Chr1	33837387	33841176	Chr1	31426853	33958675	AQR018	AQR018-DRTSHRO	TO:0000092	Abiotic stress	deep root to shoot ratio	DRTSHRO	No
LOC_Os01g58550.2	Chr1	33837387	33841176	Chr1	32310761	34940769	CQQ31	CQQ31-RTWT	TO:0000279	Abiotic stress	root weight	RTWT	No
LOC_Os01g58550.2	Chr1	33837387	33841176	Chr1	19114225	42254617	AQCS001	AQCS001-UVBRS	TO:0000601	Abiotic stress	ultraviolet-b resistance	UVBRS	No
LOC_Os01g58550.2	Chr1	33837387	33841176	Chr1	25637617	42254617	AQCS004	AQCS004-UVBRS	TO:0000601	Abiotic stress	ultraviolet-b resistance	UVBRS	No
LOC_Os01g59420.1	Chr1	34364096	34367572	Chr1	33956950	39949079	AQGC035	AQGC035-PENRTLG	TO:0000508	Abiotic stress	penetrated root length	PENRTLG	No
LOC_Os01g59420.1	Chr1	34364096	34367572	Chr1	33956950	39949079	AQGC022	AQGC022-PENRTTH	TO:0000090	Abiotic stress	penetrated root thickness	PENRTTH	No
LOC_Os01g59420.1	Chr1	34364096	34367572	Chr1	33956950	37713775	AQEM001	AQEM001-SALTSN	TO:0000429	Abiotic stress	salt sensitivity	SALTSN	No
LOC_Os01g59420.1	Chr1	34364096	34367572	Chr1	33956950	37713775	AQEM008	AQEM008-SALTSN	TO:0000429	Abiotic stress	salt sensitivity	SALTSN	No
LOC_Os01g59420.1	Chr1	34364096	34367572	Chr1	32310761	34940769	CQQ31	CQQ31-RTWT	TO:0000279	Abiotic stress	root weight	RTWT	No
LOC_Os01g59420.1	Chr1	34364096	34367572	Chr1	19114225	42254617	AQCS001	AQCS001-UVBRS	TO:0000601	Abiotic stress	ultraviolet-b resistance	UVBRS	No
LOC_Os01g59420.1	Chr1	34364096	34367572	Chr1	25637617	42254617	AQCS004	AQCS004-UVBRS	TO:0000601	Abiotic stress	ultraviolet-b resistance	UVBRS	No
LOC_Os01g59840.1	Chr1	34605754	34610973	Chr1	33956950	39949079	AQGC035	AQGC035-PENRTLG	TO:0000508	Abiotic stress	penetrated root length	PENRTLG	No
LOC_Os01g59840.1	Chr1	34605754	34610973	Chr1	33956950	39949079	AQGC022	AQGC022-PENRTTH	TO:0000090	Abiotic stress	penetrated root thickness	PENRTTH	No
LOC_Os01g59840.1	Chr1	34605754	34610973	Chr1	33956950	37713775	AQEM001	AQEM001-SALTSN	TO:0000429	Abiotic stress	salt sensitivity	SALTSN	No
LOC_Os01g59840.1	Chr1	34605754	34610973	Chr1	33956950	37713775	AQEM008	AQEM008-SALTSN	TO:0000429	Abiotic stress	salt sensitivity	SALTSN	No
LOC_Os01g59840.1	Chr1	34605754	34610973	Chr1	32310761	34940769	CQQ31	CQQ31-RTWT	TO:0000279	Abiotic stress	root weight	RTWT	No
LOC_Os01g59840.1	Chr1	34605754	34610973	Chr1	19114225	42254617	AQCS001	AQCS001-UVBRS	TO:0000601	Abiotic stress	ultraviolet-b resistance	UVBRS	No
LOC_Os01g59840.1	Chr1	34605754	34610973	Chr1	25637617	42254617	AQCS004	AQCS004-UVBRS	TO:0000601	Abiotic stress	ultraviolet-b resistance	UVBRS	No
LOC_Os01g61080.1	Chr1	35347977	35350645	Chr1	33956950	39949079	AQGC035	AQGC035-PENRTLG	TO:0000508	Abiotic stress	penetrated root length	PENRTLG	No
LOC_Os01g61080.1	Chr1	35347977	35350645	Chr1	33956950	39949079	AQGC022	AQGC022-PENRTTH	TO:0000090	Abiotic stress	penetrated root thickness	PENRTTH	No
LOC_Os01g61080.1	Chr1	35347977	35350645	Chr1	34937981	40567354	DQF9	DQF9-PENRTTH	TO:0000090	Abiotic stress	penetrated root thickness	PENRTTH	No
LOC_Os01g61080.1	Chr1	35347977	35350645	Chr1	34937981	40567354	DQE12	DQE12-LFRL	TO:0000085	Abiotic stress	leaf rolling	LFRL	No
LOC_Os01g61080.1	Chr1	35347977	35350645	Chr1	34937981	40567354	DQE13	DQE13-LFRL	TO:0000085	Abiotic stress	leaf rolling	LFRL	No
LOC_Os01g61080.1	Chr1	35347977	35350645	Chr1	34937981	40567354	DQE45	DQE45-RELWCN	TO:0000136	Abiotic stress	relative water content	RELWCN	No
LOC_Os01g61080.1	Chr1	35347977	35350645	Chr1	34937981	40567354	DQE46	DQE46-RELWCN	TO:0000136	Abiotic stress	relative water content	RELWCN	No
LOC_Os01g61080.1	Chr1	35347977	35350645	Chr1	34937981	40567354	CQQ32	CQQ32-RTWT	TO:0000279	Abiotic stress	root weight	RTWT	No
LOC_Os01g61080.1	Chr1	35347977	35350645	Chr1	34937981	40567354	CQQ6	CQQ6-RTWT	TO:0000279	Abiotic stress	root weight	RTWT	No
LOC_Os01g61080.1	Chr1	35347977	35350645	Chr1	34937981	40567354	CQQ13	CQQ13-RTDWTTINBRO	TO:0000579	Abiotic stress	root dry weight to tiller number ratio	RTDWTTINBRO	No
LOC_Os01g61080.1	Chr1	35347977	35350645	Chr1	34651088	39949610	CQP1	CQP1-COLDTL	TO:0000303	Abiotic stress	cold tolerance	COLDTL	No
LOC_Os01g61080.1	Chr1	35347977	35350645	Chr1	34937981	41541798	CQAV1	CQAV1-OSADJCAP	TO:0000507	Abiotic stress	osmotic adjustment capacity	OSADJCAP	No
LOC_Os01g61080.1	Chr1	35347977	35350645	Chr1	33956950	37713775	AQEM001	AQEM001-SALTSN	TO:0000429	Abiotic stress	salt sensitivity	SALTSN	No
LOC_Os01g61080.1	Chr1	35347977	35350645	Chr1	33956950	37713775	AQEM008	AQEM008-SALTSN	TO:0000429	Abiotic stress	salt sensitivity	SALTSN	No
LOC_Os01g61080.1	Chr1	35347977	35350645	Chr1	35196573	36734272	AQDX003	AQDX003-OSADJCAP	TO:0000507	Abiotic stress	osmotic adjustment capacity	OSADJCAP	No
LOC_Os01g61080.1	Chr1	35347977	35350645	Chr1	19114225	42254617	AQCS001	AQCS001-UVBRS	TO:0000601	Abiotic stress	ultraviolet-b resistance	UVBRS	No
LOC_Os01g61080.1	Chr1	35347977	35350645	Chr1	25637617	42254617	AQCS004	AQCS004-UVBRS	TO:0000601	Abiotic stress	ultraviolet-b resistance	UVBRS	No
LOC_Os01g71350.1	Chr1	41349730	41351148	Chr1	40700034	41541798	DQE14	DQE14-LFRL	TO:0000085	Abiotic stress	leaf rolling	LFRL	No
LOC_Os01g71350.1	Chr1	41349730	41351148	Chr1	40700034	41541798	DQE15	DQE15-LFRL	TO:0000085	Abiotic stress	leaf rolling	LFRL	No
LOC_Os01g71350.1	Chr1	41349730	41351148	Chr1	40700034	41541798	DQE16	DQE16-LFRL	TO:0000085	Abiotic stress	leaf rolling	LFRL	No
LOC_Os01g71350.1	Chr1	41349730	41351148	Chr1	40700034	41541798	DQE2	DQE2-LFDRY	TO:0000446	Abiotic stress	leaf drying	LFDRY	No
LOC_Os01g71350.1	Chr1	41349730	41351148	Chr1	40700034	41541798	DQE47	DQE47-RELWCN	TO:0000136	Abiotic stress	relative water content	RELWCN	No
LOC_Os01g71350.1	Chr1	41349730	41351148	Chr1	40700034	41541798	DQE34	DQE34-RELGRATE	TO:0000515	Abiotic stress	relative growth rate	RELGRATE	No
LOC_Os01g71350.1	Chr1	41349730	41351148	Chr1	40700034	41541798	AQBQ002	AQBQ002-FESN	TO:0000224	Abiotic stress	iron sensitivity	FESN	No
LOC_Os01g71350.1	Chr1	41349730	41351148	Chr1	40700034	41541798	AQBQ003	AQBQ003-FESN	TO:0000224	Abiotic stress	iron sensitivity	FESN	No
LOC_Os01g71350.1	Chr1	41349730	41351148	Chr1	40700034	41541798	AQDP002	AQDP002-FESN	TO:0000224	Abiotic stress	iron sensitivity	FESN	No
LOC_Os01g71350.1	Chr1	41349730	41351148	Chr1	40700034	41541798	AQDP004	AQDP004-FESN	TO:0000224	Abiotic stress	iron sensitivity	FESN	No
LOC_Os01g71350.1	Chr1	41349730	41351148	Chr1	34937981	41541798	CQAV1	CQAV1-OSADJCAP	TO:0000507	Abiotic stress	osmotic adjustment capacity	OSADJCAP	No
LOC_Os01g71350.1	Chr1	41349730	41351148	Chr1	19114225	42254617	AQCS001	AQCS001-UVBRS	TO:0000601	Abiotic stress	ultraviolet-b resistance	UVBRS	No
LOC_Os01g71350.1	Chr1	41349730	41351148	Chr1	25637617	42254617	AQCS004	AQCS004-UVBRS	TO:0000601	Abiotic stress	ultraviolet-b resistance	UVBRS	No
LOC_Os01g71350.1	Chr1	41349730	41351148	Chr1	39687395	42413852	AQD016	AQD016-LFDRY	TO:0000446	Abiotic stress	leaf drying	LFDRY	No
LOC_Os01g73024.1	Chr1	42369769	42370365	Chr1	39687395	42413852	AQD016	AQD016-LFDRY	TO:0000446	Abiotic stress	leaf drying	LFDRY	No
LOC_Os02g07490.1	Chr2	3868112	3872945	Chr2	3479656	32774553	CQAA16	CQAA16-RELPHOCONCSHRT	TO:0000626	Abiotic stress	relative phosphorus distribution between shoot and root	RELPHOCONCSHRT	No
LOC_Os02g07490.1	Chr2	3868112	3872945	Chr2	3479656	32774553	CQAA17	CQAA17-RELPHOCONCSHRT	TO:0000626	Abiotic stress	relative phosphorus distribution between shoot and root	RELPHOCONCSHRT	No
LOC_Os02g09490.1	Chr2	4870141	4874082	Chr2	3479656	32774553	CQAA16	CQAA16-RELPHOCONCSHRT	TO:0000626	Abiotic stress	relative phosphorus distribution between shoot and root	RELPHOCONCSHRT	No
LOC_Os02g09490.1	Chr2	4870141	4874082	Chr2	3479656	32774553	CQAA17	CQAA17-RELPHOCONCSHRT	TO:0000626	Abiotic stress	relative phosphorus distribution between shoot and root	RELPHOCONCSHRT	No
LOC_Os02g09810.1	Chr2	5058715	5061965	Chr2	3479656	32774553	CQAA16	CQAA16-RELPHOCONCSHRT	TO:0000626	Abiotic stress	relative phosphorus distribution between shoot and root	RELPHOCONCSHRT	No
LOC_Os02g09810.1	Chr2	5058715	5061965	Chr2	3479656	32774553	CQAA17	CQAA17-RELPHOCONCSHRT	TO:0000626	Abiotic stress	relative phosphorus distribution between shoot and root	RELPHOCONCSHRT	No
LOC_Os02g09810.2	Chr2	5058715	5061965	Chr2	3479656	32774553	CQAA16	CQAA16-RELPHOCONCSHRT	TO:0000626	Abiotic stress	relative phosphorus distribution between shoot and root	RELPHOCONCSHRT	No
LOC_Os02g09810.2	Chr2	5058715	5061965	Chr2	3479656	32774553	CQAA17	CQAA17-RELPHOCONCSHRT	TO:0000626	Abiotic stress	relative phosphorus distribution between shoot and root	RELPHOCONCSHRT	No
LOC_Os02g09810.3	Chr2	5058715	5061965	Chr2	3479656	32774553	CQAA16	CQAA16-RELPHOCONCSHRT	TO:0000626	Abiotic stress	relative phosphorus distribution between shoot and root	RELPHOCONCSHRT	No
LOC_Os02g09810.3	Chr2	5058715	5061965	Chr2	3479656	32774553	CQAA17	CQAA17-RELPHOCONCSHRT	TO:0000626	Abiotic stress	relative phosphorus distribution between shoot and root	RELPHOCONCSHRT	No
LOC_Os02g09980.1	Chr2	5188885	5189802	Chr2	3479656	32774553	CQAA16	CQAA16-RELPHOCONCSHRT	TO:0000626	Abiotic stress	relative phosphorus distribution between shoot and root	RELPHOCONCSHRT	No
LOC_Os02g09980.1	Chr2	5188885	5189802	Chr2	3479656	32774553	CQAA17	CQAA17-RELPHOCONCSHRT	TO:0000626	Abiotic stress	relative phosphorus distribution between shoot and root	RELPHOCONCSHRT	No
LOC_Os02g10580.1	Chr2	5565955	5567620	Chr2	3479656	32774553	CQAA16	CQAA16-RELPHOCONCSHRT	TO:0000626	Abiotic stress	relative phosphorus distribution between shoot and root	RELPHOCONCSHRT	No
LOC_Os02g10580.1	Chr2	5565955	5567620	Chr2	3479656	32774553	CQAA17	CQAA17-RELPHOCONCSHRT	TO:0000626	Abiotic stress	relative phosphorus distribution between shoot and root	RELPHOCONCSHRT	No
LOC_Os02g10920.1	Chr2	5798885	5806501	Chr2	3479656	32774553	CQAA16	CQAA16-RELPHOCONCSHRT	TO:0000626	Abiotic stress	relative phosphorus distribution between shoot and root	RELPHOCONCSHRT	No
LOC_Os02g10920.1	Chr2	5798885	5806501	Chr2	3479656	32774553	CQAA17	CQAA17-RELPHOCONCSHRT	TO:0000626	Abiotic stress	relative phosphorus distribution between shoot and root	RELPHOCONCSHRT	No
LOC_Os02g10920.2	Chr2	5798885	5806501	Chr2	3479656	32774553	CQAA16	CQAA16-RELPHOCONCSHRT	TO:0000626	Abiotic stress	relative phosphorus distribution between shoot and root	RELPHOCONCSHRT	No
LOC_Os02g10920.2	Chr2	5798885	5806501	Chr2	3479656	32774553	CQAA17	CQAA17-RELPHOCONCSHRT	TO:0000626	Abiotic stress	relative phosphorus distribution between shoot and root	RELPHOCONCSHRT	No
LOC_Os02g10920.3	Chr2	5798885	5806501	Chr2	3479656	32774553	CQAA16	CQAA16-RELPHOCONCSHRT	TO:0000626	Abiotic stress	relative phosphorus distribution between shoot and root	RELPHOCONCSHRT	No
LOC_Os02g10920.3	Chr2	5798885	5806501	Chr2	3479656	32774553	CQAA17	CQAA17-RELPHOCONCSHRT	TO:0000626	Abiotic stress	relative phosphorus distribution between shoot and root	RELPHOCONCSHRT	No
LOC_Os02g10920.4	Chr2	5798885	5806501	Chr2	3479656	32774553	CQAA16	CQAA16-RELPHOCONCSHRT	TO:0000626	Abiotic stress	relative phosphorus distribution between shoot and root	RELPHOCONCSHRT	No
LOC_Os02g10920.4	Chr2	5798885	5806501	Chr2	3479656	32774553	CQAA17	CQAA17-RELPHOCONCSHRT	TO:0000626	Abiotic stress	relative phosphorus distribution between shoot and root	RELPHOCONCSHRT	No
LOC_Os02g10920.5	Chr2	5798885	5806501	Chr2	3479656	32774553	CQAA16	CQAA16-RELPHOCONCSHRT	TO:0000626	Abiotic stress	relative phosphorus distribution between shoot and root	RELPHOCONCSHRT	No
LOC_Os02g10920.5	Chr2	5798885	5806501	Chr2	3479656	32774553	CQAA17	CQAA17-RELPHOCONCSHRT	TO:0000626	Abiotic stress	relative phosphorus distribution between shoot and root	RELPHOCONCSHRT	No
LOC_Os02g10920.6	Chr2	5798885	5806501	Chr2	3479656	32774553	CQAA16	CQAA16-RELPHOCONCSHRT	TO:0000626	Abiotic stress	relative phosphorus distribution between shoot and root	RELPHOCONCSHRT	No
LOC_Os02g10920.6	Chr2	5798885	5806501	Chr2	3479656	32774553	CQAA17	CQAA17-RELPHOCONCSHRT	TO:0000626	Abiotic stress	relative phosphorus distribution between shoot and root	RELPHOCONCSHRT	No
LOC_Os02g11070.1	Chr2	5930192	5933079	Chr2	3479656	32774553	CQAA16	CQAA16-RELPHOCONCSHRT	TO:0000626	Abiotic stress	relative phosphorus distribution between shoot and root	RELPHOCONCSHRT	No
LOC_Os02g11070.1	Chr2	5930192	5933079	Chr2	3479656	32774553	CQAA17	CQAA17-RELPHOCONCSHRT	TO:0000626	Abiotic stress	relative phosphorus distribution between shoot and root	RELPHOCONCSHRT	No
LOC_Os02g11070.2	Chr2	5930192	5933079	Chr2	3479656	32774553	CQAA16	CQAA16-RELPHOCONCSHRT	TO:0000626	Abiotic stress	relative phosphorus distribution between shoot and root	RELPHOCONCSHRT	No
LOC_Os02g11070.2	Chr2	5930192	5933079	Chr2	3479656	32774553	CQAA17	CQAA17-RELPHOCONCSHRT	TO:0000626	Abiotic stress	relative phosphorus distribution between shoot and root	RELPHOCONCSHRT	No
LOC_Os02g11960.1	Chr2	6197352	6204374	Chr2	6187353	17485139	AQAL015	AQAL015-DRTDWT	TO:0000081	Abiotic stress	deep root dry weight	DRTDWT	No
LOC_Os02g11960.1	Chr2	6197352	6204374	Chr2	3479656	32774553	CQAA16	CQAA16-RELPHOCONCSHRT	TO:0000626	Abiotic stress	relative phosphorus distribution between shoot and root	RELPHOCONCSHRT	No
LOC_Os02g11960.1	Chr2	6197352	6204374	Chr2	3479656	32774553	CQAA17	CQAA17-RELPHOCONCSHRT	TO:0000626	Abiotic stress	relative phosphorus distribution between shoot and root	RELPHOCONCSHRT	No
LOC_Os02g12420.1	Chr2	6476659	6480097	Chr2	6187353	17485139	AQAL015	AQAL015-DRTDWT	TO:0000081	Abiotic stress	deep root dry weight	DRTDWT	No
LOC_Os02g12420.1	Chr2	6476659	6480097	Chr2	3479656	32774553	CQAA16	CQAA16-RELPHOCONCSHRT	TO:0000626	Abiotic stress	relative phosphorus distribution between shoot and root	RELPHOCONCSHRT	No
LOC_Os02g12420.1	Chr2	6476659	6480097	Chr2	3479656	32774553	CQAA17	CQAA17-RELPHOCONCSHRT	TO:0000626	Abiotic stress	relative phosphorus distribution between shoot and root	RELPHOCONCSHRT	No
LOC_Os02g12480.1	Chr2	6508811	6513830	Chr2	6187353	17485139	AQAL015	AQAL015-DRTDWT	TO:0000081	Abiotic stress	deep root dry weight	DRTDWT	No
LOC_Os02g12480.1	Chr2	6508811	6513830	Chr2	3479656	32774553	CQAA16	CQAA16-RELPHOCONCSHRT	TO:0000626	Abiotic stress	relative phosphorus distribution between shoot and root	RELPHOCONCSHRT	No
LOC_Os02g12480.1	Chr2	6508811	6513830	Chr2	3479656	32774553	CQAA17	CQAA17-RELPHOCONCSHRT	TO:0000626	Abiotic stress	relative phosphorus distribution between shoot and root	RELPHOCONCSHRT	No
LOC_Os02g12480.10	Chr2	6508811	6513830	Chr2	6187353	17485139	AQAL015	AQAL015-DRTDWT	TO:0000081	Abiotic stress	deep root dry weight	DRTDWT	No
LOC_Os02g12480.10	Chr2	6508811	6513830	Chr2	3479656	32774553	CQAA16	CQAA16-RELPHOCONCSHRT	TO:0000626	Abiotic stress	relative phosphorus distribution between shoot and root	RELPHOCONCSHRT	No
LOC_Os02g12480.10	Chr2	6508811	6513830	Chr2	3479656	32774553	CQAA17	CQAA17-RELPHOCONCSHRT	TO:0000626	Abiotic stress	relative phosphorus distribution between shoot and root	RELPHOCONCSHRT	No
LOC_Os02g12480.2	Chr2	6508811	6513830	Chr2	6187353	17485139	AQAL015	AQAL015-DRTDWT	TO:0000081	Abiotic stress	deep root dry weight	DRTDWT	No
LOC_Os02g12480.2	Chr2	6508811	6513830	Chr2	3479656	32774553	CQAA16	CQAA16-RELPHOCONCSHRT	TO:0000626	Abiotic stress	relative phosphorus distribution between shoot and root	RELPHOCONCSHRT	No
LOC_Os02g12480.2	Chr2	6508811	6513830	Chr2	3479656	32774553	CQAA17	CQAA17-RELPHOCONCSHRT	TO:0000626	Abiotic stress	relative phosphorus distribution between shoot and root	RELPHOCONCSHRT	No
LOC_Os02g12480.3	Chr2	6508811	6513830	Chr2	6187353	17485139	AQAL015	AQAL015-DRTDWT	TO:0000081	Abiotic stress	deep root dry weight	DRTDWT	No
LOC_Os02g12480.3	Chr2	6508811	6513830	Chr2	3479656	32774553	CQAA16	CQAA16-RELPHOCONCSHRT	TO:0000626	Abiotic stress	relative phosphorus distribution between shoot and root	RELPHOCONCSHRT	No
LOC_Os02g12480.3	Chr2	6508811	6513830	Chr2	3479656	32774553	CQAA17	CQAA17-RELPHOCONCSHRT	TO:0000626	Abiotic stress	relative phosphorus distribution between shoot and root	RELPHOCONCSHRT	No
LOC_Os02g12480.4	Chr2	6508811	6513830	Chr2	6187353	17485139	AQAL015	AQAL015-DRTDWT	TO:0000081	Abiotic stress	deep root dry weight	DRTDWT	No
LOC_Os02g12480.4	Chr2	6508811	6513830	Chr2	3479656	32774553	CQAA16	CQAA16-RELPHOCONCSHRT	TO:0000626	Abiotic stress	relative phosphorus distribution between shoot and root	RELPHOCONCSHRT	No
LOC_Os02g12480.4	Chr2	6508811	6513830	Chr2	3479656	32774553	CQAA17	CQAA17-RELPHOCONCSHRT	TO:0000626	Abiotic stress	relative phosphorus distribution between shoot and root	RELPHOCONCSHRT	No
LOC_Os02g12480.6	Chr2	6508811	6513830	Chr2	6187353	17485139	AQAL015	AQAL015-DRTDWT	TO:0000081	Abiotic stress	deep root dry weight	DRTDWT	No
LOC_Os02g12480.6	Chr2	6508811	6513830	Chr2	3479656	32774553	CQAA16	CQAA16-RELPHOCONCSHRT	TO:0000626	Abiotic stress	relative phosphorus distribution between shoot and root	RELPHOCONCSHRT	No
LOC_Os02g12480.6	Chr2	6508811	6513830	Chr2	3479656	32774553	CQAA17	CQAA17-RELPHOCONCSHRT	TO:0000626	Abiotic stress	relative phosphorus distribution between shoot and root	RELPHOCONCSHRT	No
LOC_Os02g12480.7	Chr2	6508811	6513830	Chr2	6187353	17485139	AQAL015	AQAL015-DRTDWT	TO:0000081	Abiotic stress	deep root dry weight	DRTDWT	No
LOC_Os02g12480.7	Chr2	6508811	6513830	Chr2	3479656	32774553	CQAA16	CQAA16-RELPHOCONCSHRT	TO:0000626	Abiotic stress	relative phosphorus distribution between shoot and root	RELPHOCONCSHRT	No
LOC_Os02g12480.7	Chr2	6508811	6513830	Chr2	3479656	32774553	CQAA17	CQAA17-RELPHOCONCSHRT	TO:0000626	Abiotic stress	relative phosphorus distribution between shoot and root	RELPHOCONCSHRT	No
LOC_Os02g12480.8	Chr2	6508811	6513830	Chr2	6187353	17485139	AQAL015	AQAL015-DRTDWT	TO:0000081	Abiotic stress	deep root dry weight	DRTDWT	No
LOC_Os02g12480.8	Chr2	6508811	6513830	Chr2	3479656	32774553	CQAA16	CQAA16-RELPHOCONCSHRT	TO:0000626	Abiotic stress	relative phosphorus distribution between shoot and root	RELPHOCONCSHRT	No
LOC_Os02g12480.8	Chr2	6508811	6513830	Chr2	3479656	32774553	CQAA17	CQAA17-RELPHOCONCSHRT	TO:0000626	Abiotic stress	relative phosphorus distribution between shoot and root	RELPHOCONCSHRT	No
LOC_Os02g12480.9	Chr2	6508811	6513830	Chr2	6187353	17485139	AQAL015	AQAL015-DRTDWT	TO:0000081	Abiotic stress	deep root dry weight	DRTDWT	No
LOC_Os02g12480.9	Chr2	6508811	6513830	Chr2	3479656	32774553	CQAA16	CQAA16-RELPHOCONCSHRT	TO:0000626	Abiotic stress	relative phosphorus distribution between shoot and root	RELPHOCONCSHRT	No
LOC_Os02g12480.9	Chr2	6508811	6513830	Chr2	3479656	32774553	CQAA17	CQAA17-RELPHOCONCSHRT	TO:0000626	Abiotic stress	relative phosphorus distribution between shoot and root	RELPHOCONCSHRT	No
LOC_Os02g13785.1	Chr2	7439851	7443657	Chr2	6187353	17485139	AQAL015	AQAL015-DRTDWT	TO:0000081	Abiotic stress	deep root dry weight	DRTDWT	No
LOC_Os02g13785.1	Chr2	7439851	7443657	Chr2	3479656	32774553	CQAA16	CQAA16-RELPHOCONCSHRT	TO:0000626	Abiotic stress	relative phosphorus distribution between shoot and root	RELPHOCONCSHRT	No
LOC_Os02g13785.1	Chr2	7439851	7443657	Chr2	3479656	32774553	CQAA17	CQAA17-RELPHOCONCSHRT	TO:0000626	Abiotic stress	relative phosphorus distribution between shoot and root	RELPHOCONCSHRT	No
LOC_Os02g15169.1	Chr2	8465034	8467151	Chr2	6187353	17485139	AQAL015	AQAL015-DRTDWT	TO:0000081	Abiotic stress	deep root dry weight	DRTDWT	No
LOC_Os02g15169.1	Chr2	8465034	8467151	Chr2	3479656	32774553	CQAA16	CQAA16-RELPHOCONCSHRT	TO:0000626	Abiotic stress	relative phosphorus distribution between shoot and root	RELPHOCONCSHRT	No
LOC_Os02g15169.1	Chr2	8465034	8467151	Chr2	3479656	32774553	CQAA17	CQAA17-RELPHOCONCSHRT	TO:0000626	Abiotic stress	relative phosphorus distribution between shoot and root	RELPHOCONCSHRT	No
LOC_Os02g15169.1	Chr2	8465034	8467151	Chr2	7706705	17485139	AQDX004	AQDX004-OSADJCAP	TO:0000507	Abiotic stress	osmotic adjustment capacity	OSADJCAP	No
LOC_Os02g15178.1	Chr2	8458525	8460664	Chr2	6187353	17485139	AQAL015	AQAL015-DRTDWT	TO:0000081	Abiotic stress	deep root dry weight	DRTDWT	No
LOC_Os02g15178.1	Chr2	8458525	8460664	Chr2	3479656	32774553	CQAA16	CQAA16-RELPHOCONCSHRT	TO:0000626	Abiotic stress	relative phosphorus distribution between shoot and root	RELPHOCONCSHRT	No
LOC_Os02g15178.1	Chr2	8458525	8460664	Chr2	3479656	32774553	CQAA17	CQAA17-RELPHOCONCSHRT	TO:0000626	Abiotic stress	relative phosphorus distribution between shoot and root	RELPHOCONCSHRT	No
LOC_Os02g15178.1	Chr2	8458525	8460664	Chr2	7706705	17485139	AQDX004	AQDX004-OSADJCAP	TO:0000507	Abiotic stress	osmotic adjustment capacity	OSADJCAP	No
LOC_Os02g16820.1	Chr2	9580480	9582525	Chr2	6187353	17485139	AQAL015	AQAL015-DRTDWT	TO:0000081	Abiotic stress	deep root dry weight	DRTDWT	No
LOC_Os02g16820.1	Chr2	9580480	9582525	Chr2	3479656	32774553	CQAA16	CQAA16-RELPHOCONCSHRT	TO:0000626	Abiotic stress	relative phosphorus distribution between shoot and root	RELPHOCONCSHRT	No
LOC_Os02g16820.1	Chr2	9580480	9582525	Chr2	3479656	32774553	CQAA17	CQAA17-RELPHOCONCSHRT	TO:0000626	Abiotic stress	relative phosphorus distribution between shoot and root	RELPHOCONCSHRT	No
LOC_Os02g16820.1	Chr2	9580480	9582525	Chr2	8984645	18496476	AQCI001	AQCI001-PHOSN	TO:0000102	Abiotic stress	phosphorus sensitivity	PHOSN	No
LOC_Os02g16820.1	Chr2	9580480	9582525	Chr2	8984645	18496476	AQCI005	AQCI005-PHOSN	TO:0000102	Abiotic stress	phosphorus sensitivity	PHOSN	No
LOC_Os02g16820.1	Chr2	9580480	9582525	Chr2	7706705	17485139	AQDX004	AQDX004-OSADJCAP	TO:0000507	Abiotic stress	osmotic adjustment capacity	OSADJCAP	No
LOC_Os02g18064.1	Chr2	10483367	10488689	Chr2	6187353	17485139	AQAL015	AQAL015-DRTDWT	TO:0000081	Abiotic stress	deep root dry weight	DRTDWT	No
LOC_Os02g18064.1	Chr2	10483367	10488689	Chr2	3479656	32774553	CQAA16	CQAA16-RELPHOCONCSHRT	TO:0000626	Abiotic stress	relative phosphorus distribution between shoot and root	RELPHOCONCSHRT	No
LOC_Os02g18064.1	Chr2	10483367	10488689	Chr2	3479656	32774553	CQAA17	CQAA17-RELPHOCONCSHRT	TO:0000626	Abiotic stress	relative phosphorus distribution between shoot and root	RELPHOCONCSHRT	No
LOC_Os02g18064.1	Chr2	10483367	10488689	Chr2	8984645	18496476	AQCI001	AQCI001-PHOSN	TO:0000102	Abiotic stress	phosphorus sensitivity	PHOSN	No
LOC_Os02g18064.1	Chr2	10483367	10488689	Chr2	8984645	18496476	AQCI005	AQCI005-PHOSN	TO:0000102	Abiotic stress	phosphorus sensitivity	PHOSN	No
LOC_Os02g18064.1	Chr2	10483367	10488689	Chr2	7706705	17485139	AQDX004	AQDX004-OSADJCAP	TO:0000507	Abiotic stress	osmotic adjustment capacity	OSADJCAP	No
LOC_Os02g25640.1	Chr2	14991647	14993715	Chr2	6187353	17485139	AQAL015	AQAL015-DRTDWT	TO:0000081	Abiotic stress	deep root dry weight	DRTDWT	No
LOC_Os02g25640.1	Chr2	14991647	14993715	Chr2	3479656	32774553	CQAA16	CQAA16-RELPHOCONCSHRT	TO:0000626	Abiotic stress	relative phosphorus distribution between shoot and root	RELPHOCONCSHRT	No
LOC_Os02g25640.1	Chr2	14991647	14993715	Chr2	3479656	32774553	CQAA17	CQAA17-RELPHOCONCSHRT	TO:0000626	Abiotic stress	relative phosphorus distribution between shoot and root	RELPHOCONCSHRT	No
LOC_Os02g25640.1	Chr2	14991647	14993715	Chr2	8984645	18496476	AQCI001	AQCI001-PHOSN	TO:0000102	Abiotic stress	phosphorus sensitivity	PHOSN	No
LOC_Os02g25640.1	Chr2	14991647	14993715	Chr2	8984645	18496476	AQCI005	AQCI005-PHOSN	TO:0000102	Abiotic stress	phosphorus sensitivity	PHOSN	No
LOC_Os02g25640.1	Chr2	14991647	14993715	Chr2	7706705	17485139	AQDX004	AQDX004-OSADJCAP	TO:0000507	Abiotic stress	osmotic adjustment capacity	OSADJCAP	No
LOC_Os02g25640.1	Chr2	14991647	14993715	Chr2	10503368	19866086	AQHP050	AQHP050-DRTDWT	TO:0000081	Abiotic stress	deep root dry weight	DRTDWT	No
LOC_Os02g25640.1	Chr2	14991647	14993715	Chr2	10503368	19866086	AQHP068	AQHP068-DRTL	TO:0000276	Abiotic stress	drought tolerance	DRTL	No
LOC_Os02g25640.1	Chr2	14991647	14993715	Chr2	10503368	19866086	AQHP038	AQHP038-RTDWTTINBRO	TO:0000579	Abiotic stress	root dry weight to tiller number ratio	RTDWTTINBRO	No
LOC_Os02g25640.2	Chr2	14991647	14993715	Chr2	6187353	17485139	AQAL015	AQAL015-DRTDWT	TO:0000081	Abiotic stress	deep root dry weight	DRTDWT	No
LOC_Os02g25640.2	Chr2	14991647	14993715	Chr2	3479656	32774553	CQAA16	CQAA16-RELPHOCONCSHRT	TO:0000626	Abiotic stress	relative phosphorus distribution between shoot and root	RELPHOCONCSHRT	No
LOC_Os02g25640.2	Chr2	14991647	14993715	Chr2	3479656	32774553	CQAA17	CQAA17-RELPHOCONCSHRT	TO:0000626	Abiotic stress	relative phosphorus distribution between shoot and root	RELPHOCONCSHRT	No
LOC_Os02g25640.2	Chr2	14991647	14993715	Chr2	8984645	18496476	AQCI001	AQCI001-PHOSN	TO:0000102	Abiotic stress	phosphorus sensitivity	PHOSN	No
LOC_Os02g25640.2	Chr2	14991647	14993715	Chr2	8984645	18496476	AQCI005	AQCI005-PHOSN	TO:0000102	Abiotic stress	phosphorus sensitivity	PHOSN	No
LOC_Os02g25640.2	Chr2	14991647	14993715	Chr2	7706705	17485139	AQDX004	AQDX004-OSADJCAP	TO:0000507	Abiotic stress	osmotic adjustment capacity	OSADJCAP	No
LOC_Os02g25640.2	Chr2	14991647	14993715	Chr2	10503368	19866086	AQHP050	AQHP050-DRTDWT	TO:0000081	Abiotic stress	deep root dry weight	DRTDWT	No
LOC_Os02g25640.2	Chr2	14991647	14993715	Chr2	10503368	19866086	AQHP068	AQHP068-DRTL	TO:0000276	Abiotic stress	drought tolerance	DRTL	No
LOC_Os02g25640.2	Chr2	14991647	14993715	Chr2	10503368	19866086	AQHP038	AQHP038-RTDWTTINBRO	TO:0000579	Abiotic stress	root dry weight to tiller number ratio	RTDWTTINBRO	No
LOC_Os02g26670.1	Chr2	15659377	15660788	Chr2	6187353	17485139	AQAL015	AQAL015-DRTDWT	TO:0000081	Abiotic stress	deep root dry weight	DRTDWT	No
LOC_Os02g26670.1	Chr2	15659377	15660788	Chr2	3479656	32774553	CQAA16	CQAA16-RELPHOCONCSHRT	TO:0000626	Abiotic stress	relative phosphorus distribution between shoot and root	RELPHOCONCSHRT	No
LOC_Os02g26670.1	Chr2	15659377	15660788	Chr2	3479656	32774553	CQAA17	CQAA17-RELPHOCONCSHRT	TO:0000626	Abiotic stress	relative phosphorus distribution between shoot and root	RELPHOCONCSHRT	No
LOC_Os02g26670.1	Chr2	15659377	15660788	Chr2	8984645	18496476	AQCI001	AQCI001-PHOSN	TO:0000102	Abiotic stress	phosphorus sensitivity	PHOSN	No
LOC_Os02g26670.1	Chr2	15659377	15660788	Chr2	8984645	18496476	AQCI005	AQCI005-PHOSN	TO:0000102	Abiotic stress	phosphorus sensitivity	PHOSN	No
LOC_Os02g26670.1	Chr2	15659377	15660788	Chr2	7706705	17485139	AQDX004	AQDX004-OSADJCAP	TO:0000507	Abiotic stress	osmotic adjustment capacity	OSADJCAP	No
LOC_Os02g26670.1	Chr2	15659377	15660788	Chr2	10503368	19866086	AQHP050	AQHP050-DRTDWT	TO:0000081	Abiotic stress	deep root dry weight	DRTDWT	No
LOC_Os02g26670.1	Chr2	15659377	15660788	Chr2	10503368	19866086	AQHP068	AQHP068-DRTL	TO:0000276	Abiotic stress	drought tolerance	DRTL	No
LOC_Os02g26670.1	Chr2	15659377	15660788	Chr2	10503368	19866086	AQHP038	AQHP038-RTDWTTINBRO	TO:0000579	Abiotic stress	root dry weight to tiller number ratio	RTDWTTINBRO	No
LOC_Os02g29150.1	Chr2	17271182	17275865	Chr2	6187353	17485139	AQAL015	AQAL015-DRTDWT	TO:0000081	Abiotic stress	deep root dry weight	DRTDWT	No
LOC_Os02g29150.1	Chr2	17271182	17275865	Chr2	3479656	32774553	CQAA16	CQAA16-RELPHOCONCSHRT	TO:0000626	Abiotic stress	relative phosphorus distribution between shoot and root	RELPHOCONCSHRT	No
LOC_Os02g29150.1	Chr2	17271182	17275865	Chr2	3479656	32774553	CQAA17	CQAA17-RELPHOCONCSHRT	TO:0000626	Abiotic stress	relative phosphorus distribution between shoot and root	RELPHOCONCSHRT	No
LOC_Os02g29150.1	Chr2	17271182	17275865	Chr2	8984645	18496476	AQCI001	AQCI001-PHOSN	TO:0000102	Abiotic stress	phosphorus sensitivity	PHOSN	No
LOC_Os02g29150.1	Chr2	17271182	17275865	Chr2	8984645	18496476	AQCI005	AQCI005-PHOSN	TO:0000102	Abiotic stress	phosphorus sensitivity	PHOSN	No
LOC_Os02g29150.1	Chr2	17271182	17275865	Chr2	7706705	17485139	AQDX004	AQDX004-OSADJCAP	TO:0000507	Abiotic stress	osmotic adjustment capacity	OSADJCAP	No
LOC_Os02g29150.1	Chr2	17271182	17275865	Chr2	10503368	19866086	AQHP050	AQHP050-DRTDWT	TO:0000081	Abiotic stress	deep root dry weight	DRTDWT	No
LOC_Os02g29150.1	Chr2	17271182	17275865	Chr2	10503368	19866086	AQHP068	AQHP068-DRTL	TO:0000276	Abiotic stress	drought tolerance	DRTL	No
LOC_Os02g29150.1	Chr2	17271182	17275865	Chr2	10503368	19866086	AQHP038	AQHP038-RTDWTTINBRO	TO:0000579	Abiotic stress	root dry weight to tiller number ratio	RTDWTTINBRO	No
LOC_Os02g29150.2	Chr2	17271182	17275865	Chr2	6187353	17485139	AQAL015	AQAL015-DRTDWT	TO:0000081	Abiotic stress	deep root dry weight	DRTDWT	No
LOC_Os02g29150.2	Chr2	17271182	17275865	Chr2	3479656	32774553	CQAA16	CQAA16-RELPHOCONCSHRT	TO:0000626	Abiotic stress	relative phosphorus distribution between shoot and root	RELPHOCONCSHRT	No
LOC_Os02g29150.2	Chr2	17271182	17275865	Chr2	3479656	32774553	CQAA17	CQAA17-RELPHOCONCSHRT	TO:0000626	Abiotic stress	relative phosphorus distribution between shoot and root	RELPHOCONCSHRT	No
LOC_Os02g29150.2	Chr2	17271182	17275865	Chr2	8984645	18496476	AQCI001	AQCI001-PHOSN	TO:0000102	Abiotic stress	phosphorus sensitivity	PHOSN	No
LOC_Os02g29150.2	Chr2	17271182	17275865	Chr2	8984645	18496476	AQCI005	AQCI005-PHOSN	TO:0000102	Abiotic stress	phosphorus sensitivity	PHOSN	No
LOC_Os02g29150.2	Chr2	17271182	17275865	Chr2	7706705	17485139	AQDX004	AQDX004-OSADJCAP	TO:0000507	Abiotic stress	osmotic adjustment capacity	OSADJCAP	No
LOC_Os02g29150.2	Chr2	17271182	17275865	Chr2	10503368	19866086	AQHP050	AQHP050-DRTDWT	TO:0000081	Abiotic stress	deep root dry weight	DRTDWT	No
LOC_Os02g29150.2	Chr2	17271182	17275865	Chr2	10503368	19866086	AQHP068	AQHP068-DRTL	TO:0000276	Abiotic stress	drought tolerance	DRTL	No
LOC_Os02g29150.2	Chr2	17271182	17275865	Chr2	10503368	19866086	AQHP038	AQHP038-RTDWTTINBRO	TO:0000579	Abiotic stress	root dry weight to tiller number ratio	RTDWTTINBRO	No
LOC_Os02g32520.1	Chr2	19251344	19256303	Chr2	17484665	19866086	CQQ14	CQQ14-RTDWTTINBRO	TO:0000579	Abiotic stress	root dry weight to tiller number ratio	RTDWTTINBRO	No
LOC_Os02g32520.1	Chr2	19251344	19256303	Chr2	17484665	22596902	DQC5	DQC5-PENRTNB	TO:0000083	Abiotic stress	penetrated root number	PENRTNB	No
LOC_Os02g32520.1	Chr2	19251344	19256303	Chr2	17484665	22596902	DQC12	DQC12-PENTRTRO	TO:0000510	Abiotic stress	penetrated to total root ratio	PENTRTRO	No
LOC_Os02g32520.1	Chr2	19251344	19256303	Chr2	3479656	32774553	CQAA16	CQAA16-RELPHOCONCSHRT	TO:0000626	Abiotic stress	relative phosphorus distribution between shoot and root	RELPHOCONCSHRT	No
LOC_Os02g32520.1	Chr2	19251344	19256303	Chr2	3479656	32774553	CQAA17	CQAA17-RELPHOCONCSHRT	TO:0000626	Abiotic stress	relative phosphorus distribution between shoot and root	RELPHOCONCSHRT	No
LOC_Os02g32520.1	Chr2	19251344	19256303	Chr2	10503368	19866086	AQHP050	AQHP050-DRTDWT	TO:0000081	Abiotic stress	deep root dry weight	DRTDWT	No
LOC_Os02g32520.1	Chr2	19251344	19256303	Chr2	10503368	19866086	AQHP068	AQHP068-DRTL	TO:0000276	Abiotic stress	drought tolerance	DRTL	No
LOC_Os02g32520.1	Chr2	19251344	19256303	Chr2	10503368	19866086	AQHP038	AQHP038-RTDWTTINBRO	TO:0000579	Abiotic stress	root dry weight to tiller number ratio	RTDWTTINBRO	No
LOC_Os02g32520.2	Chr2	19251344	19256303	Chr2	17484665	19866086	CQQ14	CQQ14-RTDWTTINBRO	TO:0000579	Abiotic stress	root dry weight to tiller number ratio	RTDWTTINBRO	No
LOC_Os02g32520.2	Chr2	19251344	19256303	Chr2	17484665	22596902	DQC5	DQC5-PENRTNB	TO:0000083	Abiotic stress	penetrated root number	PENRTNB	No
LOC_Os02g32520.2	Chr2	19251344	19256303	Chr2	17484665	22596902	DQC12	DQC12-PENTRTRO	TO:0000510	Abiotic stress	penetrated to total root ratio	PENTRTRO	No
LOC_Os02g32520.2	Chr2	19251344	19256303	Chr2	3479656	32774553	CQAA16	CQAA16-RELPHOCONCSHRT	TO:0000626	Abiotic stress	relative phosphorus distribution between shoot and root	RELPHOCONCSHRT	No
LOC_Os02g32520.2	Chr2	19251344	19256303	Chr2	3479656	32774553	CQAA17	CQAA17-RELPHOCONCSHRT	TO:0000626	Abiotic stress	relative phosphorus distribution between shoot and root	RELPHOCONCSHRT	No
LOC_Os02g32520.2	Chr2	19251344	19256303	Chr2	10503368	19866086	AQHP050	AQHP050-DRTDWT	TO:0000081	Abiotic stress	deep root dry weight	DRTDWT	No
LOC_Os02g32520.2	Chr2	19251344	19256303	Chr2	10503368	19866086	AQHP068	AQHP068-DRTL	TO:0000276	Abiotic stress	drought tolerance	DRTL	No
LOC_Os02g32520.2	Chr2	19251344	19256303	Chr2	10503368	19866086	AQHP038	AQHP038-RTDWTTINBRO	TO:0000579	Abiotic stress	root dry weight to tiller number ratio	RTDWTTINBRO	No
LOC_Os02g36190.1	Chr2	21810333	21813460	Chr2	17484665	22596902	DQC5	DQC5-PENRTNB	TO:0000083	Abiotic stress	penetrated root number	PENRTNB	No
LOC_Os02g36190.1	Chr2	21810333	21813460	Chr2	17484665	22596902	DQC12	DQC12-PENTRTRO	TO:0000510	Abiotic stress	penetrated to total root ratio	PENTRTRO	No
LOC_Os02g36190.1	Chr2	21810333	21813460	Chr2	3479656	32774553	CQAA16	CQAA16-RELPHOCONCSHRT	TO:0000626	Abiotic stress	relative phosphorus distribution between shoot and root	RELPHOCONCSHRT	No
LOC_Os02g36190.1	Chr2	21810333	21813460	Chr2	3479656	32774553	CQAA17	CQAA17-RELPHOCONCSHRT	TO:0000626	Abiotic stress	relative phosphorus distribution between shoot and root	RELPHOCONCSHRT	No
LOC_Os02g39530.1	Chr2	23855854	23858516	Chr2	3479656	32774553	CQAA16	CQAA16-RELPHOCONCSHRT	TO:0000626	Abiotic stress	relative phosphorus distribution between shoot and root	RELPHOCONCSHRT	No
LOC_Os02g39530.1	Chr2	23855854	23858516	Chr2	3479656	32774553	CQAA17	CQAA17-RELPHOCONCSHRT	TO:0000626	Abiotic stress	relative phosphorus distribution between shoot and root	RELPHOCONCSHRT	No
LOC_Os02g39530.2	Chr2	23855854	23858516	Chr2	3479656	32774553	CQAA16	CQAA16-RELPHOCONCSHRT	TO:0000626	Abiotic stress	relative phosphorus distribution between shoot and root	RELPHOCONCSHRT	No
LOC_Os02g39530.2	Chr2	23855854	23858516	Chr2	3479656	32774553	CQAA17	CQAA17-RELPHOCONCSHRT	TO:0000626	Abiotic stress	relative phosphorus distribution between shoot and root	RELPHOCONCSHRT	No
LOC_Os02g39530.3	Chr2	23855854	23858516	Chr2	3479656	32774553	CQAA16	CQAA16-RELPHOCONCSHRT	TO:0000626	Abiotic stress	relative phosphorus distribution between shoot and root	RELPHOCONCSHRT	No
LOC_Os02g39530.3	Chr2	23855854	23858516	Chr2	3479656	32774553	CQAA17	CQAA17-RELPHOCONCSHRT	TO:0000626	Abiotic stress	relative phosphorus distribution between shoot and root	RELPHOCONCSHRT	No
LOC_Os02g39700.1	Chr2	23980477	23984886	Chr2	3479656	32774553	CQAA16	CQAA16-RELPHOCONCSHRT	TO:0000626	Abiotic stress	relative phosphorus distribution between shoot and root	RELPHOCONCSHRT	No
LOC_Os02g39700.1	Chr2	23980477	23984886	Chr2	3479656	32774553	CQAA17	CQAA17-RELPHOCONCSHRT	TO:0000626	Abiotic stress	relative phosphorus distribution between shoot and root	RELPHOCONCSHRT	No
LOC_Os02g39884.1	Chr2	24098150	24099882	Chr2	3479656	32774553	CQAA16	CQAA16-RELPHOCONCSHRT	TO:0000626	Abiotic stress	relative phosphorus distribution between shoot and root	RELPHOCONCSHRT	No
LOC_Os02g39884.1	Chr2	24098150	24099882	Chr2	3479656	32774553	CQAA17	CQAA17-RELPHOCONCSHRT	TO:0000626	Abiotic stress	relative phosphorus distribution between shoot and root	RELPHOCONCSHRT	No
LOC_Os02g43360.1	Chr2	26163058	26164221	Chr2	25865334	28354640	CQH6	CQH6-OSADJCAP	TO:0000507	Abiotic stress	osmotic adjustment capacity	OSADJCAP	No
LOC_Os02g43360.1	Chr2	26163058	26164221	Chr2	25865334	28354640	AQFT002	AQFT002-OSADJCAP	TO:0000507	Abiotic stress	osmotic adjustment capacity	OSADJCAP	No
LOC_Os02g43360.1	Chr2	26163058	26164221	Chr2	3479656	32774553	CQAA16	CQAA16-RELPHOCONCSHRT	TO:0000626	Abiotic stress	relative phosphorus distribution between shoot and root	RELPHOCONCSHRT	No
LOC_Os02g43360.1	Chr2	26163058	26164221	Chr2	3479656	32774553	CQAA17	CQAA17-RELPHOCONCSHRT	TO:0000626	Abiotic stress	relative phosphorus distribution between shoot and root	RELPHOCONCSHRT	No
LOC_Os02g43360.1	Chr2	26163058	26164221	Chr2	24565710	28690518	AQBQ004	AQBQ004-FESN	TO:0000224	Abiotic stress	iron sensitivity	FESN	No
LOC_Os02g43790.1	Chr2	26422181	26423485	Chr2	25865334	28354640	CQH6	CQH6-OSADJCAP	TO:0000507	Abiotic stress	osmotic adjustment capacity	OSADJCAP	No
LOC_Os02g43790.1	Chr2	26422181	26423485	Chr2	25865334	28354640	AQFT002	AQFT002-OSADJCAP	TO:0000507	Abiotic stress	osmotic adjustment capacity	OSADJCAP	No
LOC_Os02g43790.1	Chr2	26422181	26423485	Chr2	3479656	32774553	CQAA16	CQAA16-RELPHOCONCSHRT	TO:0000626	Abiotic stress	relative phosphorus distribution between shoot and root	RELPHOCONCSHRT	No
LOC_Os02g43790.1	Chr2	26422181	26423485	Chr2	3479656	32774553	CQAA17	CQAA17-RELPHOCONCSHRT	TO:0000626	Abiotic stress	relative phosphorus distribution between shoot and root	RELPHOCONCSHRT	No
LOC_Os02g43790.1	Chr2	26422181	26423485	Chr2	24565710	28690518	AQBQ004	AQBQ004-FESN	TO:0000224	Abiotic stress	iron sensitivity	FESN	No
LOC_Os02g45520.1	Chr2	27696286	27702193	Chr2	25865334	28354640	CQH6	CQH6-OSADJCAP	TO:0000507	Abiotic stress	osmotic adjustment capacity	OSADJCAP	No
LOC_Os02g45520.1	Chr2	27696286	27702193	Chr2	25865334	28354640	AQFT002	AQFT002-OSADJCAP	TO:0000507	Abiotic stress	osmotic adjustment capacity	OSADJCAP	No
LOC_Os02g45520.1	Chr2	27696286	27702193	Chr2	27034336	30273365	DQC6	DQC6-PENRTNB	TO:0000083	Abiotic stress	penetrated root number	PENRTNB	No
LOC_Os02g45520.1	Chr2	27696286	27702193	Chr2	27034336	30273365	DQC13	DQC13-PENTRTRO	TO:0000510	Abiotic stress	penetrated to total root ratio	PENTRTRO	No
LOC_Os02g45520.1	Chr2	27696286	27702193	Chr2	3479656	32774553	CQAA16	CQAA16-RELPHOCONCSHRT	TO:0000626	Abiotic stress	relative phosphorus distribution between shoot and root	RELPHOCONCSHRT	No
LOC_Os02g45520.1	Chr2	27696286	27702193	Chr2	3479656	32774553	CQAA17	CQAA17-RELPHOCONCSHRT	TO:0000626	Abiotic stress	relative phosphorus distribution between shoot and root	RELPHOCONCSHRT	No
LOC_Os02g45520.1	Chr2	27696286	27702193	Chr2	24565710	28690518	AQBQ004	AQBQ004-FESN	TO:0000224	Abiotic stress	iron sensitivity	FESN	No
LOC_Os02g45520.2	Chr2	27696286	27702193	Chr2	25865334	28354640	CQH6	CQH6-OSADJCAP	TO:0000507	Abiotic stress	osmotic adjustment capacity	OSADJCAP	No
LOC_Os02g45520.2	Chr2	27696286	27702193	Chr2	25865334	28354640	AQFT002	AQFT002-OSADJCAP	TO:0000507	Abiotic stress	osmotic adjustment capacity	OSADJCAP	No
LOC_Os02g45520.2	Chr2	27696286	27702193	Chr2	27034336	30273365	DQC6	DQC6-PENRTNB	TO:0000083	Abiotic stress	penetrated root number	PENRTNB	No
LOC_Os02g45520.2	Chr2	27696286	27702193	Chr2	27034336	30273365	DQC13	DQC13-PENTRTRO	TO:0000510	Abiotic stress	penetrated to total root ratio	PENTRTRO	No
LOC_Os02g45520.2	Chr2	27696286	27702193	Chr2	3479656	32774553	CQAA16	CQAA16-RELPHOCONCSHRT	TO:0000626	Abiotic stress	relative phosphorus distribution between shoot and root	RELPHOCONCSHRT	No
LOC_Os02g45520.2	Chr2	27696286	27702193	Chr2	3479656	32774553	CQAA17	CQAA17-RELPHOCONCSHRT	TO:0000626	Abiotic stress	relative phosphorus distribution between shoot and root	RELPHOCONCSHRT	No
LOC_Os02g45520.2	Chr2	27696286	27702193	Chr2	24565710	28690518	AQBQ004	AQBQ004-FESN	TO:0000224	Abiotic stress	iron sensitivity	FESN	No
LOC_Os02g46340.1	Chr2	28246408	28247685	Chr2	25865334	28354640	CQH6	CQH6-OSADJCAP	TO:0000507	Abiotic stress	osmotic adjustment capacity	OSADJCAP	No
LOC_Os02g46340.1	Chr2	28246408	28247685	Chr2	25865334	28354640	AQFT002	AQFT002-OSADJCAP	TO:0000507	Abiotic stress	osmotic adjustment capacity	OSADJCAP	No
LOC_Os02g46340.1	Chr2	28246408	28247685	Chr2	27034336	30273365	DQC6	DQC6-PENRTNB	TO:0000083	Abiotic stress	penetrated root number	PENRTNB	No
LOC_Os02g46340.1	Chr2	28246408	28247685	Chr2	27034336	30273365	DQC13	DQC13-PENTRTRO	TO:0000510	Abiotic stress	penetrated to total root ratio	PENTRTRO	No
LOC_Os02g46340.1	Chr2	28246408	28247685	Chr2	3479656	32774553	CQAA16	CQAA16-RELPHOCONCSHRT	TO:0000626	Abiotic stress	relative phosphorus distribution between shoot and root	RELPHOCONCSHRT	No
LOC_Os02g46340.1	Chr2	28246408	28247685	Chr2	3479656	32774553	CQAA17	CQAA17-RELPHOCONCSHRT	TO:0000626	Abiotic stress	relative phosphorus distribution between shoot and root	RELPHOCONCSHRT	No
LOC_Os02g46340.1	Chr2	28246408	28247685	Chr2	24565710	28690518	AQBQ004	AQBQ004-FESN	TO:0000224	Abiotic stress	iron sensitivity	FESN	No
LOC_Os02g46460.1	Chr2	28312588	28316198	Chr2	25865334	28354640	CQH6	CQH6-OSADJCAP	TO:0000507	Abiotic stress	osmotic adjustment capacity	OSADJCAP	No
LOC_Os02g46460.1	Chr2	28312588	28316198	Chr2	25865334	28354640	AQFT002	AQFT002-OSADJCAP	TO:0000507	Abiotic stress	osmotic adjustment capacity	OSADJCAP	No
LOC_Os02g46460.1	Chr2	28312588	28316198	Chr2	27034336	30273365	DQC6	DQC6-PENRTNB	TO:0000083	Abiotic stress	penetrated root number	PENRTNB	No
LOC_Os02g46460.1	Chr2	28312588	28316198	Chr2	28307630	30273365	AQC013	AQC013-PENTRTRO	TO:0000510	Abiotic stress	penetrated to total root ratio	PENTRTRO	No
LOC_Os02g46460.1	Chr2	28312588	28316198	Chr2	27034336	30273365	DQC13	DQC13-PENTRTRO	TO:0000510	Abiotic stress	penetrated to total root ratio	PENTRTRO	No
LOC_Os02g46460.1	Chr2	28312588	28316198	Chr2	3479656	32774553	CQAA16	CQAA16-RELPHOCONCSHRT	TO:0000626	Abiotic stress	relative phosphorus distribution between shoot and root	RELPHOCONCSHRT	No
LOC_Os02g46460.1	Chr2	28312588	28316198	Chr2	3479656	32774553	CQAA17	CQAA17-RELPHOCONCSHRT	TO:0000626	Abiotic stress	relative phosphorus distribution between shoot and root	RELPHOCONCSHRT	No
LOC_Os02g46460.1	Chr2	28312588	28316198	Chr2	24565710	28690518	AQBQ004	AQBQ004-FESN	TO:0000224	Abiotic stress	iron sensitivity	FESN	No
LOC_Os02g46460.2	Chr2	28312588	28316198	Chr2	25865334	28354640	CQH6	CQH6-OSADJCAP	TO:0000507	Abiotic stress	osmotic adjustment capacity	OSADJCAP	No
LOC_Os02g46460.2	Chr2	28312588	28316198	Chr2	25865334	28354640	AQFT002	AQFT002-OSADJCAP	TO:0000507	Abiotic stress	osmotic adjustment capacity	OSADJCAP	No
LOC_Os02g46460.2	Chr2	28312588	28316198	Chr2	27034336	30273365	DQC6	DQC6-PENRTNB	TO:0000083	Abiotic stress	penetrated root number	PENRTNB	No
LOC_Os02g46460.2	Chr2	28312588	28316198	Chr2	28307630	30273365	AQC013	AQC013-PENTRTRO	TO:0000510	Abiotic stress	penetrated to total root ratio	PENTRTRO	No
LOC_Os02g46460.2	Chr2	28312588	28316198	Chr2	27034336	30273365	DQC13	DQC13-PENTRTRO	TO:0000510	Abiotic stress	penetrated to total root ratio	PENTRTRO	No
LOC_Os02g46460.2	Chr2	28312588	28316198	Chr2	3479656	32774553	CQAA16	CQAA16-RELPHOCONCSHRT	TO:0000626	Abiotic stress	relative phosphorus distribution between shoot and root	RELPHOCONCSHRT	No
LOC_Os02g46460.2	Chr2	28312588	28316198	Chr2	3479656	32774553	CQAA17	CQAA17-RELPHOCONCSHRT	TO:0000626	Abiotic stress	relative phosphorus distribution between shoot and root	RELPHOCONCSHRT	No
LOC_Os02g46460.2	Chr2	28312588	28316198	Chr2	24565710	28690518	AQBQ004	AQBQ004-FESN	TO:0000224	Abiotic stress	iron sensitivity	FESN	No
LOC_Os02g48710.1	Chr2	29813211	29813755	Chr2	29545893	30069006	AQAA012	AQAA012-RELRTLG	TO:0000516	Abiotic stress	relative root length	RELRTLG	SI
LOC_Os02g48710.1	Chr2	29813211	29813755	Chr2	28688829	30069006	CQH9	CQH9-RTPF	TO:0000093	Abiotic stress	root pulling force	RTPF	No
LOC_Os02g48710.1	Chr2	29813211	29813755	Chr2	29761981	31107173	CQAW5	CQAW5-RTPNID	TO:0000471	Abiotic stress	root penetration index	RTPNID	No
LOC_Os02g48710.1	Chr2	29813211	29813755	Chr2	27034336	30273365	DQC6	DQC6-PENRTNB	TO:0000083	Abiotic stress	penetrated root number	PENRTNB	No
LOC_Os02g48710.1	Chr2	29813211	29813755	Chr2	28307630	30273365	AQC013	AQC013-PENTRTRO	TO:0000510	Abiotic stress	penetrated to total root ratio	PENTRTRO	No
LOC_Os02g48710.1	Chr2	29813211	29813755	Chr2	27034336	30273365	DQC13	DQC13-PENTRTRO	TO:0000510	Abiotic stress	penetrated to total root ratio	PENTRTRO	No
LOC_Os02g48710.1	Chr2	29813211	29813755	Chr2	3479656	32774553	CQAA16	CQAA16-RELPHOCONCSHRT	TO:0000626	Abiotic stress	relative phosphorus distribution between shoot and root	RELPHOCONCSHRT	No
LOC_Os02g48710.1	Chr2	29813211	29813755	Chr2	3479656	32774553	CQAA17	CQAA17-RELPHOCONCSHRT	TO:0000626	Abiotic stress	relative phosphorus distribution between shoot and root	RELPHOCONCSHRT	No
LOC_Os02g50060.1	Chr2	30579807	30580869	Chr2	29761981	31107173	CQAW5	CQAW5-RTPNID	TO:0000471	Abiotic stress	root penetration index	RTPNID	No
LOC_Os02g50060.1	Chr2	30579807	30580869	Chr2	3479656	32774553	CQAA16	CQAA16-RELPHOCONCSHRT	TO:0000626	Abiotic stress	relative phosphorus distribution between shoot and root	RELPHOCONCSHRT	No
LOC_Os02g50060.1	Chr2	30579807	30580869	Chr2	3479656	32774553	CQAA17	CQAA17-RELPHOCONCSHRT	TO:0000626	Abiotic stress	relative phosphorus distribution between shoot and root	RELPHOCONCSHRT	No
LOC_Os03g06970.1	Chr3	3555489	3558352	Chr3	718777	14291967	AQFC001	AQFC001-ELAB	TO:0000170	Abiotic stress	elongation ability	ELAB	No
LOC_Os03g06970.1	Chr3	3555489	3558352	Chr3	3495798	12147908	AQDL002	AQDL002-STORS	TO:0000523	Abiotic stress	stomatal resistance	STORS	No
LOC_Os03g08460.1	Chr3	4343724	4345716	Chr3	718777	14291967	AQFC001	AQFC001-ELAB	TO:0000170	Abiotic stress	elongation ability	ELAB	No
LOC_Os03g08460.1	Chr3	4343724	4345716	Chr3	3495798	12147908	AQDL002	AQDL002-STORS	TO:0000523	Abiotic stress	stomatal resistance	STORS	No
LOC_Os03g08999.1	Chr3	4667479	4668917	Chr3	718777	14291967	AQFC001	AQFC001-ELAB	TO:0000170	Abiotic stress	elongation ability	ELAB	No
LOC_Os03g08999.1	Chr3	4667479	4668917	Chr3	3495798	12147908	AQDL002	AQDL002-STORS	TO:0000523	Abiotic stress	stomatal resistance	STORS	No
LOC_Os03g09830.2	Chr3	4889491	4892257	Chr3	718777	14291967	AQFC001	AQFC001-ELAB	TO:0000170	Abiotic stress	elongation ability	ELAB	No
LOC_Os03g09830.2	Chr3	4889491	4892257	Chr3	3495798	12147908	AQDL002	AQDL002-STORS	TO:0000523	Abiotic stress	stomatal resistance	STORS	No
LOC_Os03g10500.1	Chr3	5341100	5347082	Chr3	718777	14291967	AQFC001	AQFC001-ELAB	TO:0000170	Abiotic stress	elongation ability	ELAB	No
LOC_Os03g10500.1	Chr3	5341100	5347082	Chr3	3495798	12147908	AQDL002	AQDL002-STORS	TO:0000523	Abiotic stress	stomatal resistance	STORS	No
LOC_Os03g11590.1	Chr3	6013136	6017199	Chr3	5729669	27128592	AQGC015	AQGC015-RTPNID	TO:0000471	Abiotic stress	root penetration index	RTPNID	No
LOC_Os03g11590.1	Chr3	6013136	6017199	Chr3	5729669	8410886	AQGC021	AQGC021-RTPNID	TO:0000471	Abiotic stress	root penetration index	RTPNID	No
LOC_Os03g11590.1	Chr3	6013136	6017199	Chr3	5729669	27128592	AQGC006	AQGC006-PENRTNB	TO:0000083	Abiotic stress	penetrated root number	PENRTNB	No
LOC_Os03g11590.1	Chr3	6013136	6017199	Chr3	5729669	27128592	AQGC012	AQGC012-PENRTNB	TO:0000083	Abiotic stress	penetrated root number	PENRTNB	No
LOC_Os03g11590.1	Chr3	6013136	6017199	Chr3	5729669	27128592	AQAL004	AQAL004-DRTDWT	TO:0000081	Abiotic stress	deep root dry weight	DRTDWT	No
LOC_Os03g11590.1	Chr3	6013136	6017199	Chr3	5729669	27128592	AQAL010	AQAL010-DRTSHRO	TO:0000092	Abiotic stress	deep root to shoot ratio	DRTSHRO	No
LOC_Os03g11590.1	Chr3	6013136	6017199	Chr3	718777	14291967	AQFC001	AQFC001-ELAB	TO:0000170	Abiotic stress	elongation ability	ELAB	No
LOC_Os03g11590.1	Chr3	6013136	6017199	Chr3	3495798	12147908	AQDL002	AQDL002-STORS	TO:0000523	Abiotic stress	stomatal resistance	STORS	No
LOC_Os03g11590.1	Chr3	6013136	6017199	Chr3	5729669	25128864	AQDL005	AQDL005-STOCSRTM	TO:0000521	Abiotic stress	stomatal closure time	STOCSRTM	No
LOC_Os03g11590.2	Chr3	6013136	6017199	Chr3	5729669	27128592	AQGC015	AQGC015-RTPNID	TO:0000471	Abiotic stress	root penetration index	RTPNID	No
LOC_Os03g11590.2	Chr3	6013136	6017199	Chr3	5729669	8410886	AQGC021	AQGC021-RTPNID	TO:0000471	Abiotic stress	root penetration index	RTPNID	No
LOC_Os03g11590.2	Chr3	6013136	6017199	Chr3	5729669	27128592	AQGC006	AQGC006-PENRTNB	TO:0000083	Abiotic stress	penetrated root number	PENRTNB	No
LOC_Os03g11590.2	Chr3	6013136	6017199	Chr3	5729669	27128592	AQGC012	AQGC012-PENRTNB	TO:0000083	Abiotic stress	penetrated root number	PENRTNB	No
LOC_Os03g11590.2	Chr3	6013136	6017199	Chr3	5729669	27128592	AQAL004	AQAL004-DRTDWT	TO:0000081	Abiotic stress	deep root dry weight	DRTDWT	No
LOC_Os03g11590.2	Chr3	6013136	6017199	Chr3	5729669	27128592	AQAL010	AQAL010-DRTSHRO	TO:0000092	Abiotic stress	deep root to shoot ratio	DRTSHRO	No
LOC_Os03g11590.2	Chr3	6013136	6017199	Chr3	718777	14291967	AQFC001	AQFC001-ELAB	TO:0000170	Abiotic stress	elongation ability	ELAB	No
LOC_Os03g11590.2	Chr3	6013136	6017199	Chr3	3495798	12147908	AQDL002	AQDL002-STORS	TO:0000523	Abiotic stress	stomatal resistance	STORS	No
LOC_Os03g11590.2	Chr3	6013136	6017199	Chr3	5729669	25128864	AQDL005	AQDL005-STOCSRTM	TO:0000521	Abiotic stress	stomatal closure time	STOCSRTM	No
LOC_Os03g11590.3	Chr3	6013136	6017199	Chr3	5729669	27128592	AQGC015	AQGC015-RTPNID	TO:0000471	Abiotic stress	root penetration index	RTPNID	No
LOC_Os03g11590.3	Chr3	6013136	6017199	Chr3	5729669	8410886	AQGC021	AQGC021-RTPNID	TO:0000471	Abiotic stress	root penetration index	RTPNID	No
LOC_Os03g11590.3	Chr3	6013136	6017199	Chr3	5729669	27128592	AQGC006	AQGC006-PENRTNB	TO:0000083	Abiotic stress	penetrated root number	PENRTNB	No
LOC_Os03g11590.3	Chr3	6013136	6017199	Chr3	5729669	27128592	AQGC012	AQGC012-PENRTNB	TO:0000083	Abiotic stress	penetrated root number	PENRTNB	No
LOC_Os03g11590.3	Chr3	6013136	6017199	Chr3	5729669	27128592	AQAL004	AQAL004-DRTDWT	TO:0000081	Abiotic stress	deep root dry weight	DRTDWT	No
LOC_Os03g11590.3	Chr3	6013136	6017199	Chr3	5729669	27128592	AQAL010	AQAL010-DRTSHRO	TO:0000092	Abiotic stress	deep root to shoot ratio	DRTSHRO	No
LOC_Os03g11590.3	Chr3	6013136	6017199	Chr3	718777	14291967	AQFC001	AQFC001-ELAB	TO:0000170	Abiotic stress	elongation ability	ELAB	No
LOC_Os03g11590.3	Chr3	6013136	6017199	Chr3	3495798	12147908	AQDL002	AQDL002-STORS	TO:0000523	Abiotic stress	stomatal resistance	STORS	No
LOC_Os03g11590.3	Chr3	6013136	6017199	Chr3	5729669	25128864	AQDL005	AQDL005-STOCSRTM	TO:0000521	Abiotic stress	stomatal closure time	STOCSRTM	No
LOC_Os03g11590.4	Chr3	6013136	6017199	Chr3	5729669	27128592	AQGC015	AQGC015-RTPNID	TO:0000471	Abiotic stress	root penetration index	RTPNID	No
LOC_Os03g11590.4	Chr3	6013136	6017199	Chr3	5729669	8410886	AQGC021	AQGC021-RTPNID	TO:0000471	Abiotic stress	root penetration index	RTPNID	No
LOC_Os03g11590.4	Chr3	6013136	6017199	Chr3	5729669	27128592	AQGC006	AQGC006-PENRTNB	TO:0000083	Abiotic stress	penetrated root number	PENRTNB	No
LOC_Os03g11590.4	Chr3	6013136	6017199	Chr3	5729669	27128592	AQGC012	AQGC012-PENRTNB	TO:0000083	Abiotic stress	penetrated root number	PENRTNB	No
LOC_Os03g11590.4	Chr3	6013136	6017199	Chr3	5729669	27128592	AQAL004	AQAL004-DRTDWT	TO:0000081	Abiotic stress	deep root dry weight	DRTDWT	No
LOC_Os03g11590.4	Chr3	6013136	6017199	Chr3	5729669	27128592	AQAL010	AQAL010-DRTSHRO	TO:0000092	Abiotic stress	deep root to shoot ratio	DRTSHRO	No
LOC_Os03g11590.4	Chr3	6013136	6017199	Chr3	718777	14291967	AQFC001	AQFC001-ELAB	TO:0000170	Abiotic stress	elongation ability	ELAB	No
LOC_Os03g11590.4	Chr3	6013136	6017199	Chr3	3495798	12147908	AQDL002	AQDL002-STORS	TO:0000523	Abiotic stress	stomatal resistance	STORS	No
LOC_Os03g11590.4	Chr3	6013136	6017199	Chr3	5729669	25128864	AQDL005	AQDL005-STOCSRTM	TO:0000521	Abiotic stress	stomatal closure time	STOCSRTM	No
LOC_Os03g11590.5	Chr3	6013136	6017199	Chr3	5729669	27128592	AQGC015	AQGC015-RTPNID	TO:0000471	Abiotic stress	root penetration index	RTPNID	No
LOC_Os03g11590.5	Chr3	6013136	6017199	Chr3	5729669	8410886	AQGC021	AQGC021-RTPNID	TO:0000471	Abiotic stress	root penetration index	RTPNID	No
LOC_Os03g11590.5	Chr3	6013136	6017199	Chr3	5729669	27128592	AQGC006	AQGC006-PENRTNB	TO:0000083	Abiotic stress	penetrated root number	PENRTNB	No
LOC_Os03g11590.5	Chr3	6013136	6017199	Chr3	5729669	27128592	AQGC012	AQGC012-PENRTNB	TO:0000083	Abiotic stress	penetrated root number	PENRTNB	No
LOC_Os03g11590.5	Chr3	6013136	6017199	Chr3	5729669	27128592	AQAL004	AQAL004-DRTDWT	TO:0000081	Abiotic stress	deep root dry weight	DRTDWT	No
LOC_Os03g11590.5	Chr3	6013136	6017199	Chr3	5729669	27128592	AQAL010	AQAL010-DRTSHRO	TO:0000092	Abiotic stress	deep root to shoot ratio	DRTSHRO	No
LOC_Os03g11590.5	Chr3	6013136	6017199	Chr3	718777	14291967	AQFC001	AQFC001-ELAB	TO:0000170	Abiotic stress	elongation ability	ELAB	No
LOC_Os03g11590.5	Chr3	6013136	6017199	Chr3	3495798	12147908	AQDL002	AQDL002-STORS	TO:0000523	Abiotic stress	stomatal resistance	STORS	No
LOC_Os03g11590.5	Chr3	6013136	6017199	Chr3	5729669	25128864	AQDL005	AQDL005-STOCSRTM	TO:0000521	Abiotic stress	stomatal closure time	STOCSRTM	No
LOC_Os03g12670.1	Chr3	6754270	6756992	Chr3	5729669	27128592	AQGC015	AQGC015-RTPNID	TO:0000471	Abiotic stress	root penetration index	RTPNID	No
LOC_Os03g12670.1	Chr3	6754270	6756992	Chr3	5729669	8410886	AQGC021	AQGC021-RTPNID	TO:0000471	Abiotic stress	root penetration index	RTPNID	No
LOC_Os03g12670.1	Chr3	6754270	6756992	Chr3	5729669	27128592	AQGC006	AQGC006-PENRTNB	TO:0000083	Abiotic stress	penetrated root number	PENRTNB	No
LOC_Os03g12670.1	Chr3	6754270	6756992	Chr3	5729669	27128592	AQGC012	AQGC012-PENRTNB	TO:0000083	Abiotic stress	penetrated root number	PENRTNB	No
LOC_Os03g12670.1	Chr3	6754270	6756992	Chr3	5729669	27128592	AQAL004	AQAL004-DRTDWT	TO:0000081	Abiotic stress	deep root dry weight	DRTDWT	No
LOC_Os03g12670.1	Chr3	6754270	6756992	Chr3	5729669	27128592	AQAL010	AQAL010-DRTSHRO	TO:0000092	Abiotic stress	deep root to shoot ratio	DRTSHRO	No
LOC_Os03g12670.1	Chr3	6754270	6756992	Chr3	718777	14291967	AQFC001	AQFC001-ELAB	TO:0000170	Abiotic stress	elongation ability	ELAB	No
LOC_Os03g12670.1	Chr3	6754270	6756992	Chr3	3495798	12147908	AQDL002	AQDL002-STORS	TO:0000523	Abiotic stress	stomatal resistance	STORS	No
LOC_Os03g12670.1	Chr3	6754270	6756992	Chr3	5729669	25128864	AQDL005	AQDL005-STOCSRTM	TO:0000521	Abiotic stress	stomatal closure time	STOCSRTM	No
LOC_Os03g12670.1	Chr3	6754270	6756992	Chr3	6753341	10322897	AQCI008	AQCI008-PHOSN	TO:0000102	Abiotic stress	phosphorus sensitivity	PHOSN	No
LOC_Os03g12670.2	Chr3	6754270	6756992	Chr3	5729669	27128592	AQGC015	AQGC015-RTPNID	TO:0000471	Abiotic stress	root penetration index	RTPNID	No
LOC_Os03g12670.2	Chr3	6754270	6756992	Chr3	5729669	8410886	AQGC021	AQGC021-RTPNID	TO:0000471	Abiotic stress	root penetration index	RTPNID	No
LOC_Os03g12670.2	Chr3	6754270	6756992	Chr3	5729669	27128592	AQGC006	AQGC006-PENRTNB	TO:0000083	Abiotic stress	penetrated root number	PENRTNB	No
LOC_Os03g12670.2	Chr3	6754270	6756992	Chr3	5729669	27128592	AQGC012	AQGC012-PENRTNB	TO:0000083	Abiotic stress	penetrated root number	PENRTNB	No
LOC_Os03g12670.2	Chr3	6754270	6756992	Chr3	5729669	27128592	AQAL004	AQAL004-DRTDWT	TO:0000081	Abiotic stress	deep root dry weight	DRTDWT	No
LOC_Os03g12670.2	Chr3	6754270	6756992	Chr3	5729669	27128592	AQAL010	AQAL010-DRTSHRO	TO:0000092	Abiotic stress	deep root to shoot ratio	DRTSHRO	No
LOC_Os03g12670.2	Chr3	6754270	6756992	Chr3	718777	14291967	AQFC001	AQFC001-ELAB	TO:0000170	Abiotic stress	elongation ability	ELAB	No
LOC_Os03g12670.2	Chr3	6754270	6756992	Chr3	3495798	12147908	AQDL002	AQDL002-STORS	TO:0000523	Abiotic stress	stomatal resistance	STORS	No
LOC_Os03g12670.2	Chr3	6754270	6756992	Chr3	5729669	25128864	AQDL005	AQDL005-STOCSRTM	TO:0000521	Abiotic stress	stomatal closure time	STOCSRTM	No
LOC_Os03g12670.2	Chr3	6754270	6756992	Chr3	6753341	10322897	AQCI008	AQCI008-PHOSN	TO:0000102	Abiotic stress	phosphorus sensitivity	PHOSN	No
LOC_Os03g12670.3	Chr3	6754270	6756992	Chr3	5729669	27128592	AQGC015	AQGC015-RTPNID	TO:0000471	Abiotic stress	root penetration index	RTPNID	No
LOC_Os03g12670.3	Chr3	6754270	6756992	Chr3	5729669	8410886	AQGC021	AQGC021-RTPNID	TO:0000471	Abiotic stress	root penetration index	RTPNID	No
LOC_Os03g12670.3	Chr3	6754270	6756992	Chr3	5729669	27128592	AQGC006	AQGC006-PENRTNB	TO:0000083	Abiotic stress	penetrated root number	PENRTNB	No
LOC_Os03g12670.3	Chr3	6754270	6756992	Chr3	5729669	27128592	AQGC012	AQGC012-PENRTNB	TO:0000083	Abiotic stress	penetrated root number	PENRTNB	No
LOC_Os03g12670.3	Chr3	6754270	6756992	Chr3	5729669	27128592	AQAL004	AQAL004-DRTDWT	TO:0000081	Abiotic stress	deep root dry weight	DRTDWT	No
LOC_Os03g12670.3	Chr3	6754270	6756992	Chr3	5729669	27128592	AQAL010	AQAL010-DRTSHRO	TO:0000092	Abiotic stress	deep root to shoot ratio	DRTSHRO	No
LOC_Os03g12670.3	Chr3	6754270	6756992	Chr3	718777	14291967	AQFC001	AQFC001-ELAB	TO:0000170	Abiotic stress	elongation ability	ELAB	No
LOC_Os03g12670.3	Chr3	6754270	6756992	Chr3	3495798	12147908	AQDL002	AQDL002-STORS	TO:0000523	Abiotic stress	stomatal resistance	STORS	No
LOC_Os03g12670.3	Chr3	6754270	6756992	Chr3	5729669	25128864	AQDL005	AQDL005-STOCSRTM	TO:0000521	Abiotic stress	stomatal closure time	STOCSRTM	No
LOC_Os03g12670.3	Chr3	6754270	6756992	Chr3	6753341	10322897	AQCI008	AQCI008-PHOSN	TO:0000102	Abiotic stress	phosphorus sensitivity	PHOSN	No
LOC_Os03g17700.1	Chr3	9847699	9850473	Chr3	8963958	14291967	CQH13	CQH13-RTPNID	TO:0000471	Abiotic stress	root penetration index	RTPNID	No
LOC_Os03g17700.1	Chr3	9847699	9850473	Chr3	5729669	27128592	AQGC015	AQGC015-RTPNID	TO:0000471	Abiotic stress	root penetration index	RTPNID	No
LOC_Os03g17700.1	Chr3	9847699	9850473	Chr3	5729669	27128592	AQGC006	AQGC006-PENRTNB	TO:0000083	Abiotic stress	penetrated root number	PENRTNB	No
LOC_Os03g17700.1	Chr3	9847699	9850473	Chr3	5729669	27128592	AQGC012	AQGC012-PENRTNB	TO:0000083	Abiotic stress	penetrated root number	PENRTNB	No
LOC_Os03g17700.1	Chr3	9847699	9850473	Chr3	5729669	27128592	AQAL004	AQAL004-DRTDWT	TO:0000081	Abiotic stress	deep root dry weight	DRTDWT	No
LOC_Os03g17700.1	Chr3	9847699	9850473	Chr3	5729669	27128592	AQAL010	AQAL010-DRTSHRO	TO:0000092	Abiotic stress	deep root to shoot ratio	DRTSHRO	No
LOC_Os03g17700.1	Chr3	9847699	9850473	Chr3	718777	14291967	AQFC001	AQFC001-ELAB	TO:0000170	Abiotic stress	elongation ability	ELAB	No
LOC_Os03g17700.1	Chr3	9847699	9850473	Chr3	3495798	12147908	AQDL002	AQDL002-STORS	TO:0000523	Abiotic stress	stomatal resistance	STORS	No
LOC_Os03g17700.1	Chr3	9847699	9850473	Chr3	5729669	25128864	AQDL005	AQDL005-STOCSRTM	TO:0000521	Abiotic stress	stomatal closure time	STOCSRTM	No
LOC_Os03g17700.1	Chr3	9847699	9850473	Chr3	6753341	10322897	AQCI008	AQCI008-PHOSN	TO:0000102	Abiotic stress	phosphorus sensitivity	PHOSN	No
LOC_Os03g20330.1	Chr3	11497785	11498677	Chr3	8963958	14291967	CQH13	CQH13-RTPNID	TO:0000471	Abiotic stress	root penetration index	RTPNID	No
LOC_Os03g20330.1	Chr3	11497785	11498677	Chr3	10599177	15472481	DQE18	DQE18-LFRL	TO:0000085	Abiotic stress	leaf rolling	LFRL	No
LOC_Os03g20330.1	Chr3	11497785	11498677	Chr3	9939965	12147908	AQFT003	AQFT003-OSADJCAP	TO:0000507	Abiotic stress	osmotic adjustment capacity	OSADJCAP	No
LOC_Os03g20330.1	Chr3	11497785	11498677	Chr3	5729669	27128592	AQGC015	AQGC015-RTPNID	TO:0000471	Abiotic stress	root penetration index	RTPNID	No
LOC_Os03g20330.1	Chr3	11497785	11498677	Chr3	5729669	27128592	AQGC006	AQGC006-PENRTNB	TO:0000083	Abiotic stress	penetrated root number	PENRTNB	No
LOC_Os03g20330.1	Chr3	11497785	11498677	Chr3	5729669	27128592	AQGC012	AQGC012-PENRTNB	TO:0000083	Abiotic stress	penetrated root number	PENRTNB	No
LOC_Os03g20330.1	Chr3	11497785	11498677	Chr3	5729669	27128592	AQAL004	AQAL004-DRTDWT	TO:0000081	Abiotic stress	deep root dry weight	DRTDWT	No
LOC_Os03g20330.1	Chr3	11497785	11498677	Chr3	5729669	27128592	AQAL010	AQAL010-DRTSHRO	TO:0000092	Abiotic stress	deep root to shoot ratio	DRTSHRO	No
LOC_Os03g20330.1	Chr3	11497785	11498677	Chr3	718777	14291967	AQFC001	AQFC001-ELAB	TO:0000170	Abiotic stress	elongation ability	ELAB	No
LOC_Os03g20330.1	Chr3	11497785	11498677	Chr3	3495798	12147908	AQDL002	AQDL002-STORS	TO:0000523	Abiotic stress	stomatal resistance	STORS	No
LOC_Os03g20330.1	Chr3	11497785	11498677	Chr3	5729669	25128864	AQDL005	AQDL005-STOCSRTM	TO:0000521	Abiotic stress	stomatal closure time	STOCSRTM	No
LOC_Os03g23860.1	Chr3	13539615	13545172	Chr3	8963958	14291967	CQH13	CQH13-RTPNID	TO:0000471	Abiotic stress	root penetration index	RTPNID	No
LOC_Os03g23860.1	Chr3	13539615	13545172	Chr3	10599177	15472481	DQE18	DQE18-LFRL	TO:0000085	Abiotic stress	leaf rolling	LFRL	No
LOC_Os03g23860.1	Chr3	13539615	13545172	Chr3	12147413	14291967	AQFT006	AQFT006-RTPNID	TO:0000471	Abiotic stress	root penetration index	RTPNID	No
LOC_Os03g23860.1	Chr3	13539615	13545172	Chr3	5729669	27128592	AQGC015	AQGC015-RTPNID	TO:0000471	Abiotic stress	root penetration index	RTPNID	No
LOC_Os03g23860.1	Chr3	13539615	13545172	Chr3	5729669	27128592	AQGC006	AQGC006-PENRTNB	TO:0000083	Abiotic stress	penetrated root number	PENRTNB	No
LOC_Os03g23860.1	Chr3	13539615	13545172	Chr3	5729669	27128592	AQGC012	AQGC012-PENRTNB	TO:0000083	Abiotic stress	penetrated root number	PENRTNB	No
LOC_Os03g23860.1	Chr3	13539615	13545172	Chr3	5729669	27128592	AQAL004	AQAL004-DRTDWT	TO:0000081	Abiotic stress	deep root dry weight	DRTDWT	No
LOC_Os03g23860.1	Chr3	13539615	13545172	Chr3	5729669	27128592	AQAL010	AQAL010-DRTSHRO	TO:0000092	Abiotic stress	deep root to shoot ratio	DRTSHRO	No
LOC_Os03g23860.1	Chr3	13539615	13545172	Chr3	718777	14291967	AQFC001	AQFC001-ELAB	TO:0000170	Abiotic stress	elongation ability	ELAB	No
LOC_Os03g23860.1	Chr3	13539615	13545172	Chr3	5729669	25128864	AQDL005	AQDL005-STOCSRTM	TO:0000521	Abiotic stress	stomatal closure time	STOCSRTM	No
LOC_Os03g31360.1	Chr3	17864277	17866253	Chr3	5729669	27128592	AQGC015	AQGC015-RTPNID	TO:0000471	Abiotic stress	root penetration index	RTPNID	No
LOC_Os03g31360.1	Chr3	17864277	17866253	Chr3	5729669	27128592	AQGC006	AQGC006-PENRTNB	TO:0000083	Abiotic stress	penetrated root number	PENRTNB	No
LOC_Os03g31360.1	Chr3	17864277	17866253	Chr3	5729669	27128592	AQGC012	AQGC012-PENRTNB	TO:0000083	Abiotic stress	penetrated root number	PENRTNB	No
LOC_Os03g31360.1	Chr3	17864277	17866253	Chr3	5729669	27128592	AQAL004	AQAL004-DRTDWT	TO:0000081	Abiotic stress	deep root dry weight	DRTDWT	No
LOC_Os03g31360.1	Chr3	17864277	17866253	Chr3	5729669	27128592	AQAL010	AQAL010-DRTSHRO	TO:0000092	Abiotic stress	deep root to shoot ratio	DRTSHRO	No
LOC_Os03g31360.1	Chr3	17864277	17866253	Chr3	15469002	23088721	DQE37	DQE37-RELGRATE	TO:0000515	Abiotic stress	relative growth rate	RELGRATE	No
LOC_Os03g31360.1	Chr3	17864277	17866253	Chr3	5729669	25128864	AQDL005	AQDL005-STOCSRTM	TO:0000521	Abiotic stress	stomatal closure time	STOCSRTM	No
LOC_Os03g31360.1	Chr3	17864277	17866253	Chr3	15335340	25128864	DQC8	DQC8-PENRTNB	TO:0000083	Abiotic stress	penetrated root number	PENRTNB	No
LOC_Os03g31360.1	Chr3	17864277	17866253	Chr3	15335340	25128864	DQC15	DQC15-PENTRTRO	TO:0000510	Abiotic stress	penetrated to total root ratio	PENTRTRO	No
LOC_Os03g31360.1	Chr3	17864277	17866253	Chr3	15469002	19412007	AQHP079	AQHP079-DRTL	TO:0000276	Abiotic stress	drought tolerance	DRTL	No
LOC_Os03g38210.1	Chr3	21212848	21215801	Chr3	19411563	22799337	CQAV2	CQAV2-OSADJCAP	TO:0000507	Abiotic stress	osmotic adjustment capacity	OSADJCAP	No
LOC_Os03g38210.1	Chr3	21212848	21215801	Chr3	5729669	27128592	AQGC015	AQGC015-RTPNID	TO:0000471	Abiotic stress	root penetration index	RTPNID	No
LOC_Os03g38210.1	Chr3	21212848	21215801	Chr3	5729669	27128592	AQGC006	AQGC006-PENRTNB	TO:0000083	Abiotic stress	penetrated root number	PENRTNB	No
LOC_Os03g38210.1	Chr3	21212848	21215801	Chr3	5729669	27128592	AQGC012	AQGC012-PENRTNB	TO:0000083	Abiotic stress	penetrated root number	PENRTNB	No
LOC_Os03g38210.1	Chr3	21212848	21215801	Chr3	5729669	27128592	AQAL004	AQAL004-DRTDWT	TO:0000081	Abiotic stress	deep root dry weight	DRTDWT	No
LOC_Os03g38210.1	Chr3	21212848	21215801	Chr3	5729669	27128592	AQAL010	AQAL010-DRTSHRO	TO:0000092	Abiotic stress	deep root to shoot ratio	DRTSHRO	No
LOC_Os03g38210.1	Chr3	21212848	21215801	Chr3	15469002	23088721	DQE37	DQE37-RELGRATE	TO:0000515	Abiotic stress	relative growth rate	RELGRATE	No
LOC_Os03g38210.1	Chr3	21212848	21215801	Chr3	5729669	25128864	AQDL005	AQDL005-STOCSRTM	TO:0000521	Abiotic stress	stomatal closure time	STOCSRTM	No
LOC_Os03g38210.1	Chr3	21212848	21215801	Chr3	15335340	25128864	DQC8	DQC8-PENRTNB	TO:0000083	Abiotic stress	penetrated root number	PENRTNB	No
LOC_Os03g38210.1	Chr3	21212848	21215801	Chr3	15335340	25128864	DQC15	DQC15-PENTRTRO	TO:0000510	Abiotic stress	penetrated to total root ratio	PENTRTRO	No
LOC_Os03g45810.1	Chr3	25867851	25871458	Chr3	25128239	27128592	AQR013	AQR013-DRTDWT	TO:0000081	Abiotic stress	deep root dry weight	DRTDWT	No
LOC_Os03g45810.1	Chr3	25867851	25871458	Chr3	5729669	27128592	AQGC015	AQGC015-RTPNID	TO:0000471	Abiotic stress	root penetration index	RTPNID	No
LOC_Os03g45810.1	Chr3	25867851	25871458	Chr3	5729669	27128592	AQGC006	AQGC006-PENRTNB	TO:0000083	Abiotic stress	penetrated root number	PENRTNB	No
LOC_Os03g45810.1	Chr3	25867851	25871458	Chr3	5729669	27128592	AQGC012	AQGC012-PENRTNB	TO:0000083	Abiotic stress	penetrated root number	PENRTNB	No
LOC_Os03g45810.1	Chr3	25867851	25871458	Chr3	5729669	27128592	AQAL004	AQAL004-DRTDWT	TO:0000081	Abiotic stress	deep root dry weight	DRTDWT	No
LOC_Os03g45810.1	Chr3	25867851	25871458	Chr3	5729669	27128592	AQAL010	AQAL010-DRTSHRO	TO:0000092	Abiotic stress	deep root to shoot ratio	DRTSHRO	No
LOC_Os03g45810.1	Chr3	25867851	25871458	Chr3	25091144	30114777	AQCS002	AQCS002-UVBRS	TO:0000601	Abiotic stress	ultraviolet-b resistance	UVBRS	No
LOC_Os03g45810.1	Chr3	25867851	25871458	Chr3	25091144	30114777	AQCS005	AQCS005-UVBRS	TO:0000601	Abiotic stress	ultraviolet-b resistance	UVBRS	No
LOC_Os03g45810.1	Chr3	25867851	25871458	Chr3	22798284	35828040	CQAW10	CQAW10-PENRTNB	TO:0000083	Abiotic stress	penetrated root number	PENRTNB	No
LOC_Os03g45810.1	Chr3	25867851	25871458	Chr3	25128239	26729172	AQD002	AQD002-LFRL	TO:0000085	Abiotic stress	leaf rolling	LFRL	No
LOC_Os03g45810.1	Chr3	25867851	25871458	Chr3	25128239	26729172	AQD010	AQD010-LFRL	TO:0000085	Abiotic stress	leaf rolling	LFRL	No
LOC_Os03g45810.1	Chr3	25867851	25871458	Chr3	22798284	35828040	AQHP051	AQHP051-DRTDWT	TO:0000081	Abiotic stress	deep root dry weight	DRTDWT	No
LOC_Os03g45810.1	Chr3	25867851	25871458	Chr3	22798284	35828040	AQHP069	AQHP069-DRTL	TO:0000276	Abiotic stress	drought tolerance	DRTL	No
LOC_Os03g45810.1	Chr3	25867851	25871458	Chr3	22798284	35828040	AQHP040	AQHP040-RTDWTTINBRO	TO:0000579	Abiotic stress	root dry weight to tiller number ratio	RTDWTTINBRO	No
LOC_Os03g53800.1	Chr3	30851705	30857333	Chr3	28848900	33841716	AQF096	AQF096-KClO3RS	TO:0000502	Abiotic stress	KClO3 resistance	KClO3RS	No
LOC_Os03g53800.1	Chr3	30851705	30857333	Chr3	22798284	35828040	CQAW10	CQAW10-PENRTNB	TO:0000083	Abiotic stress	penetrated root number	PENRTNB	No
LOC_Os03g53800.1	Chr3	30851705	30857333	Chr3	30719906	34231482	AQD022	AQD022-LFDRY	TO:0000446	Abiotic stress	leaf drying	LFDRY	No
LOC_Os03g53800.1	Chr3	30851705	30857333	Chr3	30719906	34231482	AQD028	AQD028-LFDRY	TO:0000446	Abiotic stress	leaf drying	LFDRY	No
LOC_Os03g53800.1	Chr3	30851705	30857333	Chr3	22798284	35828040	AQHP051	AQHP051-DRTDWT	TO:0000081	Abiotic stress	deep root dry weight	DRTDWT	No
LOC_Os03g53800.1	Chr3	30851705	30857333	Chr3	22798284	35828040	AQHP069	AQHP069-DRTL	TO:0000276	Abiotic stress	drought tolerance	DRTL	No
LOC_Os03g53800.1	Chr3	30851705	30857333	Chr3	22798284	35828040	AQHP040	AQHP040-RTDWTTINBRO	TO:0000579	Abiotic stress	root dry weight to tiller number ratio	RTDWTTINBRO	No
LOC_Os03g53800.2	Chr3	30851705	30857333	Chr3	28848900	33841716	AQF096	AQF096-KClO3RS	TO:0000502	Abiotic stress	KClO3 resistance	KClO3RS	No
LOC_Os03g53800.2	Chr3	30851705	30857333	Chr3	22798284	35828040	CQAW10	CQAW10-PENRTNB	TO:0000083	Abiotic stress	penetrated root number	PENRTNB	No
LOC_Os03g53800.2	Chr3	30851705	30857333	Chr3	30719906	34231482	AQD022	AQD022-LFDRY	TO:0000446	Abiotic stress	leaf drying	LFDRY	No
LOC_Os03g53800.2	Chr3	30851705	30857333	Chr3	30719906	34231482	AQD028	AQD028-LFDRY	TO:0000446	Abiotic stress	leaf drying	LFDRY	No
LOC_Os03g53800.2	Chr3	30851705	30857333	Chr3	22798284	35828040	AQHP051	AQHP051-DRTDWT	TO:0000081	Abiotic stress	deep root dry weight	DRTDWT	No
LOC_Os03g53800.2	Chr3	30851705	30857333	Chr3	22798284	35828040	AQHP069	AQHP069-DRTL	TO:0000276	Abiotic stress	drought tolerance	DRTL	No
LOC_Os03g53800.2	Chr3	30851705	30857333	Chr3	22798284	35828040	AQHP040	AQHP040-RTDWTTINBRO	TO:0000579	Abiotic stress	root dry weight to tiller number ratio	RTDWTTINBRO	No
LOC_Os03g53800.3	Chr3	30851705	30857333	Chr3	28848900	33841716	AQF096	AQF096-KClO3RS	TO:0000502	Abiotic stress	KClO3 resistance	KClO3RS	No
LOC_Os03g53800.3	Chr3	30851705	30857333	Chr3	22798284	35828040	CQAW10	CQAW10-PENRTNB	TO:0000083	Abiotic stress	penetrated root number	PENRTNB	No
LOC_Os03g53800.3	Chr3	30851705	30857333	Chr3	30719906	34231482	AQD022	AQD022-LFDRY	TO:0000446	Abiotic stress	leaf drying	LFDRY	No
LOC_Os03g53800.3	Chr3	30851705	30857333	Chr3	30719906	34231482	AQD028	AQD028-LFDRY	TO:0000446	Abiotic stress	leaf drying	LFDRY	No
LOC_Os03g53800.3	Chr3	30851705	30857333	Chr3	22798284	35828040	AQHP051	AQHP051-DRTDWT	TO:0000081	Abiotic stress	deep root dry weight	DRTDWT	No
LOC_Os03g53800.3	Chr3	30851705	30857333	Chr3	22798284	35828040	AQHP069	AQHP069-DRTL	TO:0000276	Abiotic stress	drought tolerance	DRTL	No
LOC_Os03g53800.3	Chr3	30851705	30857333	Chr3	22798284	35828040	AQHP040	AQHP040-RTDWTTINBRO	TO:0000579	Abiotic stress	root dry weight to tiller number ratio	RTDWTTINBRO	No
LOC_Os03g53800.4	Chr3	30851705	30857333	Chr3	28848900	33841716	AQF096	AQF096-KClO3RS	TO:0000502	Abiotic stress	KClO3 resistance	KClO3RS	No
LOC_Os03g53800.4	Chr3	30851705	30857333	Chr3	22798284	35828040	CQAW10	CQAW10-PENRTNB	TO:0000083	Abiotic stress	penetrated root number	PENRTNB	No
LOC_Os03g53800.4	Chr3	30851705	30857333	Chr3	30719906	34231482	AQD022	AQD022-LFDRY	TO:0000446	Abiotic stress	leaf drying	LFDRY	No
LOC_Os03g53800.4	Chr3	30851705	30857333	Chr3	30719906	34231482	AQD028	AQD028-LFDRY	TO:0000446	Abiotic stress	leaf drying	LFDRY	No
LOC_Os03g53800.4	Chr3	30851705	30857333	Chr3	22798284	35828040	AQHP051	AQHP051-DRTDWT	TO:0000081	Abiotic stress	deep root dry weight	DRTDWT	No
LOC_Os03g53800.4	Chr3	30851705	30857333	Chr3	22798284	35828040	AQHP069	AQHP069-DRTL	TO:0000276	Abiotic stress	drought tolerance	DRTL	No
LOC_Os03g53800.4	Chr3	30851705	30857333	Chr3	22798284	35828040	AQHP040	AQHP040-RTDWTTINBRO	TO:0000579	Abiotic stress	root dry weight to tiller number ratio	RTDWTTINBRO	No
LOC_Os03g53800.5	Chr3	30851705	30857333	Chr3	28848900	33841716	AQF096	AQF096-KClO3RS	TO:0000502	Abiotic stress	KClO3 resistance	KClO3RS	No
LOC_Os03g53800.5	Chr3	30851705	30857333	Chr3	22798284	35828040	CQAW10	CQAW10-PENRTNB	TO:0000083	Abiotic stress	penetrated root number	PENRTNB	No
LOC_Os03g53800.5	Chr3	30851705	30857333	Chr3	30719906	34231482	AQD022	AQD022-LFDRY	TO:0000446	Abiotic stress	leaf drying	LFDRY	No
LOC_Os03g53800.5	Chr3	30851705	30857333	Chr3	30719906	34231482	AQD028	AQD028-LFDRY	TO:0000446	Abiotic stress	leaf drying	LFDRY	No
LOC_Os03g53800.5	Chr3	30851705	30857333	Chr3	22798284	35828040	AQHP051	AQHP051-DRTDWT	TO:0000081	Abiotic stress	deep root dry weight	DRTDWT	No
LOC_Os03g53800.5	Chr3	30851705	30857333	Chr3	22798284	35828040	AQHP069	AQHP069-DRTL	TO:0000276	Abiotic stress	drought tolerance	DRTL	No
LOC_Os03g53800.5	Chr3	30851705	30857333	Chr3	22798284	35828040	AQHP040	AQHP040-RTDWTTINBRO	TO:0000579	Abiotic stress	root dry weight to tiller number ratio	RTDWTTINBRO	No
LOC_Os03g60050.1	Chr3	34151372	34158041	Chr3	32378071	35443016	AQAL052	AQAL052-DRTDWT	TO:0000081	Abiotic stress	deep root dry weight	DRTDWT	No
LOC_Os03g60050.1	Chr3	34151372	34158041	Chr3	22798284	35828040	CQAW10	CQAW10-PENRTNB	TO:0000083	Abiotic stress	penetrated root number	PENRTNB	No
LOC_Os03g60050.1	Chr3	34151372	34158041	Chr3	30719906	34231482	AQD022	AQD022-LFDRY	TO:0000446	Abiotic stress	leaf drying	LFDRY	No
LOC_Os03g60050.1	Chr3	34151372	34158041	Chr3	30719906	34231482	AQD028	AQD028-LFDRY	TO:0000446	Abiotic stress	leaf drying	LFDRY	No
LOC_Os03g60050.1	Chr3	34151372	34158041	Chr3	22798284	35828040	AQHP051	AQHP051-DRTDWT	TO:0000081	Abiotic stress	deep root dry weight	DRTDWT	No
LOC_Os03g60050.1	Chr3	34151372	34158041	Chr3	22798284	35828040	AQHP069	AQHP069-DRTL	TO:0000276	Abiotic stress	drought tolerance	DRTL	No
LOC_Os03g60050.1	Chr3	34151372	34158041	Chr3	22798284	35828040	AQHP040	AQHP040-RTDWTTINBRO	TO:0000579	Abiotic stress	root dry weight to tiller number ratio	RTDWTTINBRO	No
LOC_Os04g01810.1	Chr4	520181	524507	Chr4	88362	4439573	AQCI006	AQCI006-PHOSN	TO:0000102	Abiotic stress	phosphorus sensitivity	PHOSN	No
LOC_Os04g01810.1	Chr4	520181	524507	Chr4	88362	19210726	AQDZ001	AQDZ001-LOI	TO:0000068	Abiotic stress	lodging incidence	LOI	No
LOC_Os04g06130.1	Chr4	3184594	3192078	Chr4	1146276	3571801	AQGC025	AQGC025-PENRTTH	TO:0000090	Abiotic stress	penetrated root thickness	PENRTTH	No
LOC_Os04g06130.1	Chr4	3184594	3192078	Chr4	1146276	3571801	AQGC031	AQGC031-PENRTTH	TO:0000090	Abiotic stress	penetrated root thickness	PENRTTH	No
LOC_Os04g06130.1	Chr4	3184594	3192078	Chr4	1146276	3571801	AQAL040	AQAL040-DRTDWT	TO:0000081	Abiotic stress	deep root dry weight	DRTDWT	No
LOC_Os04g06130.1	Chr4	3184594	3192078	Chr4	688353	6574518	AQDU008	AQDU008-COLDTL	TO:0000303	Abiotic stress	cold tolerance	COLDTL	No
LOC_Os04g06130.1	Chr4	3184594	3192078	Chr4	88362	4439573	AQCI006	AQCI006-PHOSN	TO:0000102	Abiotic stress	phosphorus sensitivity	PHOSN	No
LOC_Os04g06130.1	Chr4	3184594	3192078	Chr4	688353	6574518	CQAA8	CQAA8-COLDTL	TO:0000303	Abiotic stress	cold tolerance	COLDTL	No
LOC_Os04g06130.1	Chr4	3184594	3192078	Chr4	88362	19210726	AQDZ001	AQDZ001-LOI	TO:0000068	Abiotic stress	lodging incidence	LOI	No
LOC_Os04g09920.1	Chr4	5332328	5334479	Chr4	688353	6574518	AQDU008	AQDU008-COLDTL	TO:0000303	Abiotic stress	cold tolerance	COLDTL	No
LOC_Os04g09920.1	Chr4	5332328	5334479	Chr4	688353	6574518	CQAA8	CQAA8-COLDTL	TO:0000303	Abiotic stress	cold tolerance	COLDTL	No
LOC_Os04g09920.1	Chr4	5332328	5334479	Chr4	3571596	11021724	AQAL017	AQAL017-DRTDWT	TO:0000081	Abiotic stress	deep root dry weight	DRTDWT	No
LOC_Os04g09920.1	Chr4	5332328	5334479	Chr4	88362	19210726	AQDZ001	AQDZ001-LOI	TO:0000068	Abiotic stress	lodging incidence	LOI	No
LOC_Os04g10160.1	Chr4	5484767	5486773	Chr4	688353	6574518	AQDU008	AQDU008-COLDTL	TO:0000303	Abiotic stress	cold tolerance	COLDTL	No
LOC_Os04g10160.1	Chr4	5484767	5486773	Chr4	688353	6574518	CQAA8	CQAA8-COLDTL	TO:0000303	Abiotic stress	cold tolerance	COLDTL	No
LOC_Os04g10160.1	Chr4	5484767	5486773	Chr4	3571596	11021724	AQAL017	AQAL017-DRTDWT	TO:0000081	Abiotic stress	deep root dry weight	DRTDWT	No
LOC_Os04g10160.1	Chr4	5484767	5486773	Chr4	88362	19210726	AQDZ001	AQDZ001-LOI	TO:0000068	Abiotic stress	lodging incidence	LOI	No
LOC_Os04g15840.1	Chr4	8599010	8600299	Chr4	3571596	11021724	AQAL017	AQAL017-DRTDWT	TO:0000081	Abiotic stress	deep root dry weight	DRTDWT	No
LOC_Os04g15840.1	Chr4	8599010	8600299	Chr4	88362	19210726	AQDZ001	AQDZ001-LOI	TO:0000068	Abiotic stress	lodging incidence	LOI	No
LOC_Os04g15840.1	Chr4	8599010	8600299	Chr4	6574396	11234543	CQI4	CQI4-KUP	TO:0000514	Abiotic stress	potassium uptake	KUP	No
LOC_Os04g15840.1	Chr4	8599010	8600299	Chr4	6574396	11234543	CQI11	CQI11-NACONC	TO:0000526	Abiotic stress	sodium concentration	NACONC	No
LOC_Os04g15840.1	Chr4	8599010	8600299	Chr4	6574396	11234543	CQI10	CQI10-NAKRO	TO:0000525	Abiotic stress	sodium to potassium ratio	NAKRO	No
LOC_Os04g16772.1	Chr4	9137364	9137646	Chr4	3571596	11021724	AQAL017	AQAL017-DRTDWT	TO:0000081	Abiotic stress	deep root dry weight	DRTDWT	No
LOC_Os04g16772.1	Chr4	9137364	9137646	Chr4	88362	19210726	AQDZ001	AQDZ001-LOI	TO:0000068	Abiotic stress	lodging incidence	LOI	No
LOC_Os04g16772.1	Chr4	9137364	9137646	Chr4	6574396	11234543	CQI4	CQI4-KUP	TO:0000514	Abiotic stress	potassium uptake	KUP	No
LOC_Os04g16772.1	Chr4	9137364	9137646	Chr4	6574396	11234543	CQI11	CQI11-NACONC	TO:0000526	Abiotic stress	sodium concentration	NACONC	No
LOC_Os04g16772.1	Chr4	9137364	9137646	Chr4	6574396	11234543	CQI10	CQI10-NAKRO	TO:0000525	Abiotic stress	sodium to potassium ratio	NAKRO	No
LOC_Os04g16816.1	Chr4	9153147	9153561	Chr4	3571596	11021724	AQAL017	AQAL017-DRTDWT	TO:0000081	Abiotic stress	deep root dry weight	DRTDWT	No
LOC_Os04g16816.1	Chr4	9153147	9153561	Chr4	88362	19210726	AQDZ001	AQDZ001-LOI	TO:0000068	Abiotic stress	lodging incidence	LOI	No
LOC_Os04g16816.1	Chr4	9153147	9153561	Chr4	6574396	11234543	CQI4	CQI4-KUP	TO:0000514	Abiotic stress	potassium uptake	KUP	No
LOC_Os04g16816.1	Chr4	9153147	9153561	Chr4	6574396	11234543	CQI11	CQI11-NACONC	TO:0000526	Abiotic stress	sodium concentration	NACONC	No
LOC_Os04g16816.1	Chr4	9153147	9153561	Chr4	6574396	11234543	CQI10	CQI10-NAKRO	TO:0000525	Abiotic stress	sodium to potassium ratio	NAKRO	No
LOC_Os04g16832.1	Chr4	9157778	9158189	Chr4	3571596	11021724	AQAL017	AQAL017-DRTDWT	TO:0000081	Abiotic stress	deep root dry weight	DRTDWT	No
LOC_Os04g16832.1	Chr4	9157778	9158189	Chr4	88362	19210726	AQDZ001	AQDZ001-LOI	TO:0000068	Abiotic stress	lodging incidence	LOI	No
LOC_Os04g16832.1	Chr4	9157778	9158189	Chr4	6574396	11234543	CQI4	CQI4-KUP	TO:0000514	Abiotic stress	potassium uptake	KUP	No
LOC_Os04g16832.1	Chr4	9157778	9158189	Chr4	6574396	11234543	CQI11	CQI11-NACONC	TO:0000526	Abiotic stress	sodium concentration	NACONC	No
LOC_Os04g16832.1	Chr4	9157778	9158189	Chr4	6574396	11234543	CQI10	CQI10-NAKRO	TO:0000525	Abiotic stress	sodium to potassium ratio	NAKRO	No
LOC_Os04g17500.1	Chr4	9571288	9577264	Chr4	3571596	11021724	AQAL017	AQAL017-DRTDWT	TO:0000081	Abiotic stress	deep root dry weight	DRTDWT	No
LOC_Os04g17500.1	Chr4	9571288	9577264	Chr4	88362	19210726	AQDZ001	AQDZ001-LOI	TO:0000068	Abiotic stress	lodging incidence	LOI	No
LOC_Os04g17500.1	Chr4	9571288	9577264	Chr4	6574396	11234543	CQI4	CQI4-KUP	TO:0000514	Abiotic stress	potassium uptake	KUP	No
LOC_Os04g17500.1	Chr4	9571288	9577264	Chr4	6574396	11234543	CQI11	CQI11-NACONC	TO:0000526	Abiotic stress	sodium concentration	NACONC	No
LOC_Os04g17500.1	Chr4	9571288	9577264	Chr4	6574396	11234543	CQI10	CQI10-NAKRO	TO:0000525	Abiotic stress	sodium to potassium ratio	NAKRO	No
LOC_Os04g24220.1	Chr4	13863221	13868260	Chr4	11233324	21453222	CQH19	CQH19-RTPNID	TO:0000471	Abiotic stress	root penetration index	RTPNID	No
LOC_Os04g24220.1	Chr4	13863221	13868260	Chr4	11233324	21453222	AQFT007	AQFT007-RTPNID	TO:0000471	Abiotic stress	root penetration index	RTPNID	No
LOC_Os04g24220.1	Chr4	13863221	13868260	Chr4	88362	19210726	AQDZ001	AQDZ001-LOI	TO:0000068	Abiotic stress	lodging incidence	LOI	No
LOC_Os04g24220.2	Chr4	13863221	13868260	Chr4	11233324	21453222	CQH19	CQH19-RTPNID	TO:0000471	Abiotic stress	root penetration index	RTPNID	No
LOC_Os04g24220.2	Chr4	13863221	13868260	Chr4	11233324	21453222	AQFT007	AQFT007-RTPNID	TO:0000471	Abiotic stress	root penetration index	RTPNID	No
LOC_Os04g24220.2	Chr4	13863221	13868260	Chr4	88362	19210726	AQDZ001	AQDZ001-LOI	TO:0000068	Abiotic stress	lodging incidence	LOI	No
LOC_Os04g24220.3	Chr4	13863221	13868260	Chr4	11233324	21453222	CQH19	CQH19-RTPNID	TO:0000471	Abiotic stress	root penetration index	RTPNID	No
LOC_Os04g24220.3	Chr4	13863221	13868260	Chr4	11233324	21453222	AQFT007	AQFT007-RTPNID	TO:0000471	Abiotic stress	root penetration index	RTPNID	No
LOC_Os04g24220.3	Chr4	13863221	13868260	Chr4	88362	19210726	AQDZ001	AQDZ001-LOI	TO:0000068	Abiotic stress	lodging incidence	LOI	No
LOC_Os04g26920.1	Chr4	15924281	15928162	Chr4	11233324	21453222	CQH19	CQH19-RTPNID	TO:0000471	Abiotic stress	root penetration index	RTPNID	No
LOC_Os04g26920.1	Chr4	15924281	15928162	Chr4	14706596	20173040	AQF097	AQF097-KClO3RS	TO:0000502	Abiotic stress	KClO3 resistance	KClO3RS	No
LOC_Os04g26920.1	Chr4	15924281	15928162	Chr4	11233324	21453222	AQFT007	AQFT007-RTPNID	TO:0000471	Abiotic stress	root penetration index	RTPNID	No
LOC_Os04g26920.1	Chr4	15924281	15928162	Chr4	88362	19210726	AQDZ001	AQDZ001-LOI	TO:0000068	Abiotic stress	lodging incidence	LOI	No
LOC_Os04g26920.2	Chr4	15924281	15928162	Chr4	11233324	21453222	CQH19	CQH19-RTPNID	TO:0000471	Abiotic stress	root penetration index	RTPNID	No
LOC_Os04g26920.2	Chr4	15924281	15928162	Chr4	14706596	20173040	AQF097	AQF097-KClO3RS	TO:0000502	Abiotic stress	KClO3 resistance	KClO3RS	No
LOC_Os04g26920.2	Chr4	15924281	15928162	Chr4	11233324	21453222	AQFT007	AQFT007-RTPNID	TO:0000471	Abiotic stress	root penetration index	RTPNID	No
LOC_Os04g26920.2	Chr4	15924281	15928162	Chr4	88362	19210726	AQDZ001	AQDZ001-LOI	TO:0000068	Abiotic stress	lodging incidence	LOI	No
LOC_Os04g26920.3	Chr4	15924281	15928162	Chr4	11233324	21453222	CQH19	CQH19-RTPNID	TO:0000471	Abiotic stress	root penetration index	RTPNID	No
LOC_Os04g26920.3	Chr4	15924281	15928162	Chr4	14706596	20173040	AQF097	AQF097-KClO3RS	TO:0000502	Abiotic stress	KClO3 resistance	KClO3RS	No
LOC_Os04g26920.3	Chr4	15924281	15928162	Chr4	11233324	21453222	AQFT007	AQFT007-RTPNID	TO:0000471	Abiotic stress	root penetration index	RTPNID	No
LOC_Os04g26920.3	Chr4	15924281	15928162	Chr4	88362	19210726	AQDZ001	AQDZ001-LOI	TO:0000068	Abiotic stress	lodging incidence	LOI	No
LOC_Os04g32850.1	Chr4	19835130	19836892	Chr4	11233324	21453222	CQH19	CQH19-RTPNID	TO:0000471	Abiotic stress	root penetration index	RTPNID	No
LOC_Os04g32850.1	Chr4	19835130	19836892	Chr4	14706596	20173040	AQF097	AQF097-KClO3RS	TO:0000502	Abiotic stress	KClO3 resistance	KClO3RS	No
LOC_Os04g32850.1	Chr4	19835130	19836892	Chr4	11233324	21453222	AQFT007	AQFT007-RTPNID	TO:0000471	Abiotic stress	root penetration index	RTPNID	No
LOC_Os04g32850.2	Chr4	19835130	19836892	Chr4	11233324	21453222	CQH19	CQH19-RTPNID	TO:0000471	Abiotic stress	root penetration index	RTPNID	No
LOC_Os04g32850.2	Chr4	19835130	19836892	Chr4	14706596	20173040	AQF097	AQF097-KClO3RS	TO:0000502	Abiotic stress	KClO3 resistance	KClO3RS	No
LOC_Os04g32850.2	Chr4	19835130	19836892	Chr4	11233324	21453222	AQFT007	AQFT007-RTPNID	TO:0000471	Abiotic stress	root penetration index	RTPNID	No
LOC_Os04g32850.3	Chr4	19835130	19836892	Chr4	11233324	21453222	CQH19	CQH19-RTPNID	TO:0000471	Abiotic stress	root penetration index	RTPNID	No
LOC_Os04g32850.3	Chr4	19835130	19836892	Chr4	14706596	20173040	AQF097	AQF097-KClO3RS	TO:0000502	Abiotic stress	KClO3 resistance	KClO3RS	No
LOC_Os04g32850.3	Chr4	19835130	19836892	Chr4	11233324	21453222	AQFT007	AQFT007-RTPNID	TO:0000471	Abiotic stress	root penetration index	RTPNID	No
LOC_Os04g32920.1	Chr4	19886673	19892492	Chr4	11233324	21453222	CQH19	CQH19-RTPNID	TO:0000471	Abiotic stress	root penetration index	RTPNID	No
LOC_Os04g32920.1	Chr4	19886673	19892492	Chr4	14706596	20173040	AQF097	AQF097-KClO3RS	TO:0000502	Abiotic stress	KClO3 resistance	KClO3RS	No
LOC_Os04g32920.1	Chr4	19886673	19892492	Chr4	11233324	21453222	AQFT007	AQFT007-RTPNID	TO:0000471	Abiotic stress	root penetration index	RTPNID	No
LOC_Os04g32920.2	Chr4	19886673	19892492	Chr4	11233324	21453222	CQH19	CQH19-RTPNID	TO:0000471	Abiotic stress	root penetration index	RTPNID	No
LOC_Os04g32920.2	Chr4	19886673	19892492	Chr4	14706596	20173040	AQF097	AQF097-KClO3RS	TO:0000502	Abiotic stress	KClO3 resistance	KClO3RS	No
LOC_Os04g32920.2	Chr4	19886673	19892492	Chr4	11233324	21453222	AQFT007	AQFT007-RTPNID	TO:0000471	Abiotic stress	root penetration index	RTPNID	No
LOC_Os04g32920.3	Chr4	19886673	19892492	Chr4	11233324	21453222	CQH19	CQH19-RTPNID	TO:0000471	Abiotic stress	root penetration index	RTPNID	No
LOC_Os04g32920.3	Chr4	19886673	19892492	Chr4	14706596	20173040	AQF097	AQF097-KClO3RS	TO:0000502	Abiotic stress	KClO3 resistance	KClO3RS	No
LOC_Os04g32920.3	Chr4	19886673	19892492	Chr4	11233324	21453222	AQFT007	AQFT007-RTPNID	TO:0000471	Abiotic stress	root penetration index	RTPNID	No
LOC_Os04g32920.4	Chr4	19886673	19892492	Chr4	11233324	21453222	CQH19	CQH19-RTPNID	TO:0000471	Abiotic stress	root penetration index	RTPNID	No
LOC_Os04g32920.4	Chr4	19886673	19892492	Chr4	14706596	20173040	AQF097	AQF097-KClO3RS	TO:0000502	Abiotic stress	KClO3 resistance	KClO3RS	No
LOC_Os04g32920.4	Chr4	19886673	19892492	Chr4	11233324	21453222	AQFT007	AQFT007-RTPNID	TO:0000471	Abiotic stress	root penetration index	RTPNID	No
LOC_Os04g32920.5	Chr4	19886673	19892492	Chr4	11233324	21453222	CQH19	CQH19-RTPNID	TO:0000471	Abiotic stress	root penetration index	RTPNID	No
LOC_Os04g32920.5	Chr4	19886673	19892492	Chr4	14706596	20173040	AQF097	AQF097-KClO3RS	TO:0000502	Abiotic stress	KClO3 resistance	KClO3RS	No
LOC_Os04g32920.5	Chr4	19886673	19892492	Chr4	11233324	21453222	AQFT007	AQFT007-RTPNID	TO:0000471	Abiotic stress	root penetration index	RTPNID	No
LOC_Os04g37490.1	Chr4	22323859	22326907	Chr4	19928370	22355854	AQEM009	AQEM009-SALTSN	TO:0000429	Abiotic stress	salt sensitivity	SALTSN	No
LOC_Os04g42250.2	Chr4	24993830	24999600	Chr4	24690120	27908404	AQCI011	AQCI011-PHOSN	TO:0000102	Abiotic stress	phosphorus sensitivity	PHOSN	No
LOC_Os04g42250.3	Chr4	24993830	24999600	Chr4	24690120	27908404	AQCI011	AQCI011-PHOSN	TO:0000102	Abiotic stress	phosphorus sensitivity	PHOSN	No
LOC_Os04g42250.4	Chr4	24993830	24999600	Chr4	24690120	27908404	AQCI011	AQCI011-PHOSN	TO:0000102	Abiotic stress	phosphorus sensitivity	PHOSN	No
LOC_Os04g44610.1	Chr4	26395911	26404710	Chr4	24690120	27908404	AQCI011	AQCI011-PHOSN	TO:0000102	Abiotic stress	phosphorus sensitivity	PHOSN	No
LOC_Os04g44924.1	Chr4	26583496	26585215	Chr4	24690120	27908404	AQCI011	AQCI011-PHOSN	TO:0000102	Abiotic stress	phosphorus sensitivity	PHOSN	No
LOC_Os04g49430.1	Chr4	29493927	29498951	Chr4	27830899	31573683	CQG4	CQG4-LFRLTM	TO:0000503	Abiotic stress	leaf rolling time	LFRLTM	No
LOC_Os04g49430.1	Chr4	29493927	29498951	Chr4	29155838	30445683	CQO3	CQO3-COLDTL	TO:0000303	Abiotic stress	cold tolerance	COLDTL	No
LOC_Os04g49757.1	Chr4	29666139	29672631	Chr4	27830899	31573683	CQG4	CQG4-LFRLTM	TO:0000503	Abiotic stress	leaf rolling time	LFRLTM	No
LOC_Os04g49757.1	Chr4	29666139	29672631	Chr4	29155838	30445683	CQO3	CQO3-COLDTL	TO:0000303	Abiotic stress	cold tolerance	COLDTL	No
LOC_Os04g49757.2	Chr4	29666139	29672631	Chr4	27830899	31573683	CQG4	CQG4-LFRLTM	TO:0000503	Abiotic stress	leaf rolling time	LFRLTM	No
LOC_Os04g49757.2	Chr4	29666139	29672631	Chr4	29155838	30445683	CQO3	CQO3-COLDTL	TO:0000303	Abiotic stress	cold tolerance	COLDTL	No
LOC_Os04g52190.1	Chr4	31003842	31013915	Chr4	30772388	32650528	AQDU001	AQDU001-COLDTL	TO:0000303	Abiotic stress	cold tolerance	COLDTL	No
LOC_Os04g52190.1	Chr4	31003842	31013915	Chr4	27830899	31573683	CQG4	CQG4-LFRLTM	TO:0000503	Abiotic stress	leaf rolling time	LFRLTM	No
LOC_Os04g52190.1	Chr4	31003842	31013915	Chr4	30853242	31663326	CQAW12	CQAW12-RTPNID	TO:0000471	Abiotic stress	root penetration index	RTPNID	No
LOC_Os04g52190.1	Chr4	31003842	31013915	Chr4	30772388	32650528	CQAA1	CQAA1-LFRLTL	TO:0002662	Abiotic stress	leaf rolloing tolerance	LFRLTL	No
LOC_Os04g53860.1	Chr4	32090820	32093093	Chr4	31662839	32449446	DQF11	DQF11-PENRTTH	TO:0000090	Abiotic stress	penetrated root thickness	PENRTTH	No
LOC_Os04g53860.1	Chr4	32090820	32093093	Chr4	31662839	32449446	DQE21	DQE21-LFRL	TO:0000085	Abiotic stress	leaf rolling	LFRL	No
LOC_Os04g53860.1	Chr4	32090820	32093093	Chr4	31662839	32449446	DQE22	DQE22-LFRL	TO:0000085	Abiotic stress	leaf rolling	LFRL	No
LOC_Os04g53860.1	Chr4	32090820	32093093	Chr4	31662839	33133926	AQAL025	AQAL025-RTDP	TO:0000519	Abiotic stress	rooting depth	RTDP	No
LOC_Os04g53860.1	Chr4	32090820	32093093	Chr4	30772388	32650528	AQDU001	AQDU001-COLDTL	TO:0000303	Abiotic stress	cold tolerance	COLDTL	No
LOC_Os04g53860.1	Chr4	32090820	32093093	Chr4	31276528	32772351	CQO1	CQO1-COLDTL	TO:0000303	Abiotic stress	cold tolerance	COLDTL	No
LOC_Os04g53860.1	Chr4	32090820	32093093	Chr4	30772388	32650528	CQAA1	CQAA1-LFRLTL	TO:0002662	Abiotic stress	leaf rolloing tolerance	LFRLTL	No
LOC_Os04g53860.1	Chr4	32090820	32093093	Chr4	31662839	34698383	CQH21	CQH21-RTPF	TO:0000093	Abiotic stress	root pulling force	RTPF	No
LOC_Os04g53860.1	Chr4	32090820	32093093	Chr4	31279646	33972400	AQF098	AQF098-KClO3RS	TO:0000502	Abiotic stress	KClO3 resistance	KClO3RS	No
LOC_Os05g04510.1	Chr5	2089031	2092342	Chr5	2091276	2782394	DQE38	DQE38-RELGRATE	TO:0000515	Abiotic stress	relative growth rate	RELGRATE	No
LOC_Os05g04510.1	Chr5	2089031	2092342	Chr5	1861366	3344572	AQDZ012	AQDZ012-LOI	TO:0000068	Abiotic stress	lodging incidence	LOI	No
LOC_Os05g04510.1	Chr5	2089031	2092342	Chr5	1861366	21373047	DQC9	DQC9-PENRTNB	TO:0000083	Abiotic stress	penetrated root number	PENRTNB	No
LOC_Os05g04510.2	Chr5	2089031	2092342	Chr5	2091276	2782394	DQE38	DQE38-RELGRATE	TO:0000515	Abiotic stress	relative growth rate	RELGRATE	No
LOC_Os05g04510.2	Chr5	2089031	2092342	Chr5	1861366	3344572	AQDZ012	AQDZ012-LOI	TO:0000068	Abiotic stress	lodging incidence	LOI	No
LOC_Os05g04510.2	Chr5	2089031	2092342	Chr5	1861366	21373047	DQC9	DQC9-PENRTNB	TO:0000083	Abiotic stress	penetrated root number	PENRTNB	No
LOC_Os05g04584.1	Chr5	2143788	2150279	Chr5	2091276	2782394	DQE38	DQE38-RELGRATE	TO:0000515	Abiotic stress	relative growth rate	RELGRATE	No
LOC_Os05g04584.1	Chr5	2143788	2150279	Chr5	1861366	3344572	AQDZ012	AQDZ012-LOI	TO:0000068	Abiotic stress	lodging incidence	LOI	No
LOC_Os05g04584.1	Chr5	2143788	2150279	Chr5	1861366	21373047	DQC9	DQC9-PENRTNB	TO:0000083	Abiotic stress	penetrated root number	PENRTNB	No
LOC_Os05g05680.1	Chr5	2825322	2826992	Chr5	1861366	3344572	AQDZ012	AQDZ012-LOI	TO:0000068	Abiotic stress	lodging incidence	LOI	No
LOC_Os05g05680.1	Chr5	2825322	2826992	Chr5	1861366	21373047	DQC9	DQC9-PENRTNB	TO:0000083	Abiotic stress	penetrated root number	PENRTNB	No
LOC_Os05g06260.1	Chr5	3181565	3188216	Chr5	1861366	3344572	AQDZ012	AQDZ012-LOI	TO:0000068	Abiotic stress	lodging incidence	LOI	No
LOC_Os05g06260.1	Chr5	3181565	3188216	Chr5	1861366	21373047	DQC9	DQC9-PENRTNB	TO:0000083	Abiotic stress	penetrated root number	PENRTNB	No
LOC_Os05g07810.1	Chr5	4205346	4207821	Chr5	1861366	21373047	DQC9	DQC9-PENRTNB	TO:0000083	Abiotic stress	penetrated root number	PENRTNB	No
LOC_Os05g07940.1	Chr5	4301432	4306104	Chr5	1861366	21373047	DQC9	DQC9-PENRTNB	TO:0000083	Abiotic stress	penetrated root number	PENRTNB	No
LOC_Os05g07940.2	Chr5	4301432	4306104	Chr5	1861366	21373047	DQC9	DQC9-PENRTNB	TO:0000083	Abiotic stress	penetrated root number	PENRTNB	No
LOC_Os05g07940.3	Chr5	4301432	4306104	Chr5	1861366	21373047	DQC9	DQC9-PENRTNB	TO:0000083	Abiotic stress	penetrated root number	PENRTNB	No
LOC_Os05g07940.4	Chr5	4301432	4306104	Chr5	1861366	21373047	DQC9	DQC9-PENRTNB	TO:0000083	Abiotic stress	penetrated root number	PENRTNB	No
LOC_Os05g07940.5	Chr5	4301432	4306104	Chr5	1861366	21373047	DQC9	DQC9-PENRTNB	TO:0000083	Abiotic stress	penetrated root number	PENRTNB	No
LOC_Os05g19910.1	Chr5	11609439	11615022	Chr5	6132767	18875558	CQAV8	CQAV8-OSADJCAP	TO:0000507	Abiotic stress	osmotic adjustment capacity	OSADJCAP	No
LOC_Os05g19910.1	Chr5	11609439	11615022	Chr5	1861366	21373047	DQC9	DQC9-PENRTNB	TO:0000083	Abiotic stress	penetrated root number	PENRTNB	No
LOC_Os05g19910.1	Chr5	11609439	11615022	Chr5	6699817	21373047	AQC016	AQC016-PENTRTRO	TO:0000510	Abiotic stress	penetrated to total root ratio	PENTRTRO	No
LOC_Os05g22718.1	Chr5	12888721	12889132	Chr5	6132767	18875558	CQAV8	CQAV8-OSADJCAP	TO:0000507	Abiotic stress	osmotic adjustment capacity	OSADJCAP	No
LOC_Os05g22718.1	Chr5	12888721	12889132	Chr5	1861366	21373047	DQC9	DQC9-PENRTNB	TO:0000083	Abiotic stress	penetrated root number	PENRTNB	No
LOC_Os05g22718.1	Chr5	12888721	12889132	Chr5	6699817	21373047	AQC016	AQC016-PENTRTRO	TO:0000510	Abiotic stress	penetrated to total root ratio	PENTRTRO	No
LOC_Os05g25350.1	Chr5	14716605	14721711	Chr5	6132767	18875558	CQAV8	CQAV8-OSADJCAP	TO:0000507	Abiotic stress	osmotic adjustment capacity	OSADJCAP	No
LOC_Os05g25350.1	Chr5	14716605	14721711	Chr5	1861366	21373047	DQC9	DQC9-PENRTNB	TO:0000083	Abiotic stress	penetrated root number	PENRTNB	No
LOC_Os05g25350.1	Chr5	14716605	14721711	Chr5	6699817	21373047	AQC016	AQC016-PENTRTRO	TO:0000510	Abiotic stress	penetrated to total root ratio	PENTRTRO	No
LOC_Os05g26350.1	Chr5	15330468	15331142	Chr5	6132767	18875558	CQAV8	CQAV8-OSADJCAP	TO:0000507	Abiotic stress	osmotic adjustment capacity	OSADJCAP	No
LOC_Os05g26350.1	Chr5	15330468	15331142	Chr5	1861366	21373047	DQC9	DQC9-PENRTNB	TO:0000083	Abiotic stress	penetrated root number	PENRTNB	No
LOC_Os05g26350.1	Chr5	15330468	15331142	Chr5	6699817	21373047	AQC016	AQC016-PENTRTRO	TO:0000510	Abiotic stress	penetrated to total root ratio	PENTRTRO	No
LOC_Os05g26368.1	Chr5	15333030	15333661	Chr5	6132767	18875558	CQAV8	CQAV8-OSADJCAP	TO:0000507	Abiotic stress	osmotic adjustment capacity	OSADJCAP	No
LOC_Os05g26368.1	Chr5	15333030	15333661	Chr5	1861366	21373047	DQC9	DQC9-PENRTNB	TO:0000083	Abiotic stress	penetrated root number	PENRTNB	No
LOC_Os05g26368.1	Chr5	15333030	15333661	Chr5	6699817	21373047	AQC016	AQC016-PENTRTRO	TO:0000510	Abiotic stress	penetrated to total root ratio	PENTRTRO	No
LOC_Os05g26377.1	Chr5	15338151	15338822	Chr5	6132767	18875558	CQAV8	CQAV8-OSADJCAP	TO:0000507	Abiotic stress	osmotic adjustment capacity	OSADJCAP	No
LOC_Os05g26377.1	Chr5	15338151	15338822	Chr5	1861366	21373047	DQC9	DQC9-PENRTNB	TO:0000083	Abiotic stress	penetrated root number	PENRTNB	No
LOC_Os05g26377.1	Chr5	15338151	15338822	Chr5	6699817	21373047	AQC016	AQC016-PENTRTRO	TO:0000510	Abiotic stress	penetrated to total root ratio	PENTRTRO	No
LOC_Os05g26386.1	Chr5	15338151	15338822	Chr5	6132767	18875558	CQAV8	CQAV8-OSADJCAP	TO:0000507	Abiotic stress	osmotic adjustment capacity	OSADJCAP	No
LOC_Os05g26386.1	Chr5	15338151	15338822	Chr5	1861366	21373047	DQC9	DQC9-PENRTNB	TO:0000083	Abiotic stress	penetrated root number	PENRTNB	No
LOC_Os05g26386.1	Chr5	15338151	15338822	Chr5	6699817	21373047	AQC016	AQC016-PENTRTRO	TO:0000510	Abiotic stress	penetrated to total root ratio	PENTRTRO	No
LOC_Os05g26460.1	Chr5	15384834	15385500	Chr5	6132767	18875558	CQAV8	CQAV8-OSADJCAP	TO:0000507	Abiotic stress	osmotic adjustment capacity	OSADJCAP	No
LOC_Os05g26460.1	Chr5	15384834	15385500	Chr5	1861366	21373047	DQC9	DQC9-PENRTNB	TO:0000083	Abiotic stress	penetrated root number	PENRTNB	No
LOC_Os05g26460.1	Chr5	15384834	15385500	Chr5	6699817	21373047	AQC016	AQC016-PENTRTRO	TO:0000510	Abiotic stress	penetrated to total root ratio	PENTRTRO	No
LOC_Os05g26480.1	Chr5	15398527	15399097	Chr5	6132767	18875558	CQAV8	CQAV8-OSADJCAP	TO:0000507	Abiotic stress	osmotic adjustment capacity	OSADJCAP	No
LOC_Os05g26480.1	Chr5	15398527	15399097	Chr5	1861366	21373047	DQC9	DQC9-PENRTNB	TO:0000083	Abiotic stress	penetrated root number	PENRTNB	No
LOC_Os05g26480.1	Chr5	15398527	15399097	Chr5	6699817	21373047	AQC016	AQC016-PENTRTRO	TO:0000510	Abiotic stress	penetrated to total root ratio	PENTRTRO	No
LOC_Os05g30500.1	Chr5	17670773	17671582	Chr5	6132767	18875558	CQAV8	CQAV8-OSADJCAP	TO:0000507	Abiotic stress	osmotic adjustment capacity	OSADJCAP	No
LOC_Os05g30500.1	Chr5	17670773	17671582	Chr5	1861366	21373047	DQC9	DQC9-PENRTNB	TO:0000083	Abiotic stress	penetrated root number	PENRTNB	No
LOC_Os05g30500.1	Chr5	17670773	17671582	Chr5	6699817	21373047	AQC016	AQC016-PENTRTRO	TO:0000510	Abiotic stress	penetrated to total root ratio	PENTRTRO	No
LOC_Os05g33940.1	Chr5	20037847	20039656	Chr5	18528503	24262670	DQE50	DQE50-RELWCN	TO:0000136	Abiotic stress	relative water content	RELWCN	No
LOC_Os05g33940.1	Chr5	20037847	20039656	Chr5	18874932	22204192	DQC16	DQC16-PENTRTRO	TO:0000510	Abiotic stress	penetrated to total root ratio	PENTRTRO	No
LOC_Os05g33940.1	Chr5	20037847	20039656	Chr5	1861366	21373047	DQC9	DQC9-PENRTNB	TO:0000083	Abiotic stress	penetrated root number	PENRTNB	No
LOC_Os05g33940.1	Chr5	20037847	20039656	Chr5	6699817	21373047	AQC016	AQC016-PENTRTRO	TO:0000510	Abiotic stress	penetrated to total root ratio	PENTRTRO	No
LOC_Os05g35010.1	Chr5	20792433	20794367	Chr5	18528503	24262670	DQE50	DQE50-RELWCN	TO:0000136	Abiotic stress	relative water content	RELWCN	No
LOC_Os05g35010.1	Chr5	20792433	20794367	Chr5	18874932	22204192	DQC16	DQC16-PENTRTRO	TO:0000510	Abiotic stress	penetrated to total root ratio	PENTRTRO	No
LOC_Os05g35010.1	Chr5	20792433	20794367	Chr5	1861366	21373047	DQC9	DQC9-PENRTNB	TO:0000083	Abiotic stress	penetrated root number	PENRTNB	No
LOC_Os05g35010.1	Chr5	20792433	20794367	Chr5	6699817	21373047	AQC016	AQC016-PENTRTRO	TO:0000510	Abiotic stress	penetrated to total root ratio	PENTRTRO	No
LOC_Os05g35690.1	Chr5	21198100	21198992	Chr5	18528503	24262670	DQE50	DQE50-RELWCN	TO:0000136	Abiotic stress	relative water content	RELWCN	No
LOC_Os05g35690.1	Chr5	21198100	21198992	Chr5	18874932	22204192	DQC16	DQC16-PENTRTRO	TO:0000510	Abiotic stress	penetrated to total root ratio	PENTRTRO	No
LOC_Os05g35690.1	Chr5	21198100	21198992	Chr5	1861366	21373047	DQC9	DQC9-PENRTNB	TO:0000083	Abiotic stress	penetrated root number	PENRTNB	No
LOC_Os05g35690.1	Chr5	21198100	21198992	Chr5	6699817	21373047	AQC016	AQC016-PENTRTRO	TO:0000510	Abiotic stress	penetrated to total root ratio	PENTRTRO	No
LOC_Os05g37140.1	Chr5	21705671	21707220	Chr5	18528503	24262670	DQE50	DQE50-RELWCN	TO:0000136	Abiotic stress	relative water content	RELWCN	No
LOC_Os05g37140.1	Chr5	21705671	21707220	Chr5	21372057	22204192	AQD008	AQD008-LFRL	TO:0000085	Abiotic stress	leaf rolling	LFRL	No
LOC_Os05g37140.1	Chr5	21705671	21707220	Chr5	21372057	22204192	AQD011	AQD011-LFRL	TO:0000085	Abiotic stress	leaf rolling	LFRL	No
LOC_Os05g37140.1	Chr5	21705671	21707220	Chr5	21372057	22204192	AQC009	AQC009-PENRTNB	TO:0000083	Abiotic stress	penetrated root number	PENRTNB	No
LOC_Os05g37140.1	Chr5	21705671	21707220	Chr5	18874932	22204192	DQC16	DQC16-PENTRTRO	TO:0000510	Abiotic stress	penetrated to total root ratio	PENTRTRO	No
LOC_Os05g37140.1	Chr5	21705671	21707220	Chr5	21372057	22204192	AQD034	AQD034-RELWCN	TO:0000136	Abiotic stress	relative water content	RELWCN	No
LOC_Os05g37140.1	Chr5	21705671	21707220	Chr5	21372057	22204192	AQD038	AQD038-RELWCN	TO:0000136	Abiotic stress	relative water content	RELWCN	No
LOC_Os05g37140.1	Chr5	21705671	21707220	Chr5	21570483	27342124	CQAA18	CQAA18-RELPHOCONCSHRT	TO:0000626	Abiotic stress	relative phosphorus distribution between shoot and root	RELPHOCONCSHRT	No
LOC_Os05g37140.1	Chr5	21705671	21707220	Chr5	21372057	27342124	CQAA19	CQAA19-RELPHOCONCSHRT	TO:0000626	Abiotic stress	relative phosphorus distribution between shoot and root	RELPHOCONCSHRT	No
LOC_Os05g37140.1	Chr5	21705671	21707220	Chr5	21372057	27977104	AQDZ002	AQDZ002-LOI	TO:0000068	Abiotic stress	lodging incidence	LOI	No
LOC_Os05g37140.1	Chr5	21705671	21707220	Chr5	21372057	27977104	AQDZ013	AQDZ013-LOI	TO:0000068	Abiotic stress	lodging incidence	LOI	No
LOC_Os05g37140.2	Chr5	21705671	21707220	Chr5	18528503	24262670	DQE50	DQE50-RELWCN	TO:0000136	Abiotic stress	relative water content	RELWCN	No
LOC_Os05g37140.2	Chr5	21705671	21707220	Chr5	21372057	22204192	AQD008	AQD008-LFRL	TO:0000085	Abiotic stress	leaf rolling	LFRL	No
LOC_Os05g37140.2	Chr5	21705671	21707220	Chr5	21372057	22204192	AQD011	AQD011-LFRL	TO:0000085	Abiotic stress	leaf rolling	LFRL	No
LOC_Os05g37140.2	Chr5	21705671	21707220	Chr5	21372057	22204192	AQC009	AQC009-PENRTNB	TO:0000083	Abiotic stress	penetrated root number	PENRTNB	No
LOC_Os05g37140.2	Chr5	21705671	21707220	Chr5	18874932	22204192	DQC16	DQC16-PENTRTRO	TO:0000510	Abiotic stress	penetrated to total root ratio	PENTRTRO	No
LOC_Os05g37140.2	Chr5	21705671	21707220	Chr5	21372057	22204192	AQD034	AQD034-RELWCN	TO:0000136	Abiotic stress	relative water content	RELWCN	No
LOC_Os05g37140.2	Chr5	21705671	21707220	Chr5	21372057	22204192	AQD038	AQD038-RELWCN	TO:0000136	Abiotic stress	relative water content	RELWCN	No
LOC_Os05g37140.2	Chr5	21705671	21707220	Chr5	21570483	27342124	CQAA18	CQAA18-RELPHOCONCSHRT	TO:0000626	Abiotic stress	relative phosphorus distribution between shoot and root	RELPHOCONCSHRT	No
LOC_Os05g37140.2	Chr5	21705671	21707220	Chr5	21372057	27342124	CQAA19	CQAA19-RELPHOCONCSHRT	TO:0000626	Abiotic stress	relative phosphorus distribution between shoot and root	RELPHOCONCSHRT	No
LOC_Os05g37140.2	Chr5	21705671	21707220	Chr5	21372057	27977104	AQDZ002	AQDZ002-LOI	TO:0000068	Abiotic stress	lodging incidence	LOI	No
LOC_Os05g37140.2	Chr5	21705671	21707220	Chr5	21372057	27977104	AQDZ013	AQDZ013-LOI	TO:0000068	Abiotic stress	lodging incidence	LOI	No
LOC_Os05g37830.1	Chr5	22160228	22162392	Chr5	18528503	24262670	DQE50	DQE50-RELWCN	TO:0000136	Abiotic stress	relative water content	RELWCN	No
LOC_Os05g37830.1	Chr5	22160228	22162392	Chr5	21372057	22204192	AQD008	AQD008-LFRL	TO:0000085	Abiotic stress	leaf rolling	LFRL	No
LOC_Os05g37830.1	Chr5	22160228	22162392	Chr5	21372057	22204192	AQD011	AQD011-LFRL	TO:0000085	Abiotic stress	leaf rolling	LFRL	No
LOC_Os05g37830.1	Chr5	22160228	22162392	Chr5	21372057	22204192	AQC009	AQC009-PENRTNB	TO:0000083	Abiotic stress	penetrated root number	PENRTNB	No
LOC_Os05g37830.1	Chr5	22160228	22162392	Chr5	18874932	22204192	DQC16	DQC16-PENTRTRO	TO:0000510	Abiotic stress	penetrated to total root ratio	PENTRTRO	No
LOC_Os05g37830.1	Chr5	22160228	22162392	Chr5	21372057	22204192	AQD034	AQD034-RELWCN	TO:0000136	Abiotic stress	relative water content	RELWCN	No
LOC_Os05g37830.1	Chr5	22160228	22162392	Chr5	21372057	22204192	AQD038	AQD038-RELWCN	TO:0000136	Abiotic stress	relative water content	RELWCN	No
LOC_Os05g37830.1	Chr5	22160228	22162392	Chr5	21570483	27342124	CQAA18	CQAA18-RELPHOCONCSHRT	TO:0000626	Abiotic stress	relative phosphorus distribution between shoot and root	RELPHOCONCSHRT	No
LOC_Os05g37830.1	Chr5	22160228	22162392	Chr5	21372057	27342124	CQAA19	CQAA19-RELPHOCONCSHRT	TO:0000626	Abiotic stress	relative phosphorus distribution between shoot and root	RELPHOCONCSHRT	No
LOC_Os05g37830.1	Chr5	22160228	22162392	Chr5	21372057	27977104	AQDZ002	AQDZ002-LOI	TO:0000068	Abiotic stress	lodging incidence	LOI	No
LOC_Os05g37830.1	Chr5	22160228	22162392	Chr5	21372057	27977104	AQDZ013	AQDZ013-LOI	TO:0000068	Abiotic stress	lodging incidence	LOI	No
LOC_Os05g37830.2	Chr5	22160228	22162392	Chr5	18528503	24262670	DQE50	DQE50-RELWCN	TO:0000136	Abiotic stress	relative water content	RELWCN	No
LOC_Os05g37830.2	Chr5	22160228	22162392	Chr5	21372057	22204192	AQD008	AQD008-LFRL	TO:0000085	Abiotic stress	leaf rolling	LFRL	No
LOC_Os05g37830.2	Chr5	22160228	22162392	Chr5	21372057	22204192	AQD011	AQD011-LFRL	TO:0000085	Abiotic stress	leaf rolling	LFRL	No
LOC_Os05g37830.2	Chr5	22160228	22162392	Chr5	21372057	22204192	AQC009	AQC009-PENRTNB	TO:0000083	Abiotic stress	penetrated root number	PENRTNB	No
LOC_Os05g37830.2	Chr5	22160228	22162392	Chr5	18874932	22204192	DQC16	DQC16-PENTRTRO	TO:0000510	Abiotic stress	penetrated to total root ratio	PENTRTRO	No
LOC_Os05g37830.2	Chr5	22160228	22162392	Chr5	21372057	22204192	AQD034	AQD034-RELWCN	TO:0000136	Abiotic stress	relative water content	RELWCN	No
LOC_Os05g37830.2	Chr5	22160228	22162392	Chr5	21372057	22204192	AQD038	AQD038-RELWCN	TO:0000136	Abiotic stress	relative water content	RELWCN	No
LOC_Os05g37830.2	Chr5	22160228	22162392	Chr5	21570483	27342124	CQAA18	CQAA18-RELPHOCONCSHRT	TO:0000626	Abiotic stress	relative phosphorus distribution between shoot and root	RELPHOCONCSHRT	No
LOC_Os05g37830.2	Chr5	22160228	22162392	Chr5	21372057	27342124	CQAA19	CQAA19-RELPHOCONCSHRT	TO:0000626	Abiotic stress	relative phosphorus distribution between shoot and root	RELPHOCONCSHRT	No
LOC_Os05g37830.2	Chr5	22160228	22162392	Chr5	21372057	27977104	AQDZ002	AQDZ002-LOI	TO:0000068	Abiotic stress	lodging incidence	LOI	No
LOC_Os05g37830.2	Chr5	22160228	22162392	Chr5	21372057	27977104	AQDZ013	AQDZ013-LOI	TO:0000068	Abiotic stress	lodging incidence	LOI	No
LOC_Os05g41970.1	Chr5	24576896	24577736	Chr5	21570483	27342124	CQAA18	CQAA18-RELPHOCONCSHRT	TO:0000626	Abiotic stress	relative phosphorus distribution between shoot and root	RELPHOCONCSHRT	No
LOC_Os05g41970.1	Chr5	24576896	24577736	Chr5	21372057	27342124	CQAA19	CQAA19-RELPHOCONCSHRT	TO:0000626	Abiotic stress	relative phosphorus distribution between shoot and root	RELPHOCONCSHRT	No
LOC_Os05g41970.1	Chr5	24576896	24577736	Chr5	21372057	27977104	AQDZ002	AQDZ002-LOI	TO:0000068	Abiotic stress	lodging incidence	LOI	No
LOC_Os05g41970.1	Chr5	24576896	24577736	Chr5	21372057	27977104	AQDZ013	AQDZ013-LOI	TO:0000068	Abiotic stress	lodging incidence	LOI	No
LOC_Os05g41970.1	Chr5	24576896	24577736	Chr5	24316513	28610866	AQDX008	AQDX008-OSADJCAP	TO:0000507	Abiotic stress	osmotic adjustment capacity	OSADJCAP	No
LOC_Os05g45410.1	Chr5	26344413	26346889	Chr5	21570483	27342124	CQAA18	CQAA18-RELPHOCONCSHRT	TO:0000626	Abiotic stress	relative phosphorus distribution between shoot and root	RELPHOCONCSHRT	No
LOC_Os05g45410.1	Chr5	26344413	26346889	Chr5	21372057	27342124	CQAA19	CQAA19-RELPHOCONCSHRT	TO:0000626	Abiotic stress	relative phosphorus distribution between shoot and root	RELPHOCONCSHRT	No
LOC_Os05g45410.1	Chr5	26344413	26346889	Chr5	21372057	27977104	AQDZ002	AQDZ002-LOI	TO:0000068	Abiotic stress	lodging incidence	LOI	No
LOC_Os05g45410.1	Chr5	26344413	26346889	Chr5	21372057	27977104	AQDZ013	AQDZ013-LOI	TO:0000068	Abiotic stress	lodging incidence	LOI	No
LOC_Os05g45410.1	Chr5	26344413	26346889	Chr5	24316513	28610866	AQDX008	AQDX008-OSADJCAP	TO:0000507	Abiotic stress	osmotic adjustment capacity	OSADJCAP	No
LOC_Os05g45840.1	Chr5	26554996	26560027	Chr5	21570483	27342124	CQAA18	CQAA18-RELPHOCONCSHRT	TO:0000626	Abiotic stress	relative phosphorus distribution between shoot and root	RELPHOCONCSHRT	No
LOC_Os05g45840.1	Chr5	26554996	26560027	Chr5	21372057	27342124	CQAA19	CQAA19-RELPHOCONCSHRT	TO:0000626	Abiotic stress	relative phosphorus distribution between shoot and root	RELPHOCONCSHRT	No
LOC_Os05g45840.1	Chr5	26554996	26560027	Chr5	21372057	27977104	AQDZ002	AQDZ002-LOI	TO:0000068	Abiotic stress	lodging incidence	LOI	No
LOC_Os05g45840.1	Chr5	26554996	26560027	Chr5	21372057	27977104	AQDZ013	AQDZ013-LOI	TO:0000068	Abiotic stress	lodging incidence	LOI	No
LOC_Os05g45840.1	Chr5	26554996	26560027	Chr5	24316513	28610866	AQDX008	AQDX008-OSADJCAP	TO:0000507	Abiotic stress	osmotic adjustment capacity	OSADJCAP	No
LOC_Os05g45840.2	Chr5	26554996	26560027	Chr5	21570483	27342124	CQAA18	CQAA18-RELPHOCONCSHRT	TO:0000626	Abiotic stress	relative phosphorus distribution between shoot and root	RELPHOCONCSHRT	No
LOC_Os05g45840.2	Chr5	26554996	26560027	Chr5	21372057	27342124	CQAA19	CQAA19-RELPHOCONCSHRT	TO:0000626	Abiotic stress	relative phosphorus distribution between shoot and root	RELPHOCONCSHRT	No
LOC_Os05g45840.2	Chr5	26554996	26560027	Chr5	21372057	27977104	AQDZ002	AQDZ002-LOI	TO:0000068	Abiotic stress	lodging incidence	LOI	No
LOC_Os05g45840.2	Chr5	26554996	26560027	Chr5	21372057	27977104	AQDZ013	AQDZ013-LOI	TO:0000068	Abiotic stress	lodging incidence	LOI	No
LOC_Os05g45840.2	Chr5	26554996	26560027	Chr5	24316513	28610866	AQDX008	AQDX008-OSADJCAP	TO:0000507	Abiotic stress	osmotic adjustment capacity	OSADJCAP	No
LOC_Os05g47630.1	Chr5	27287036	27289877	Chr5	21570483	27342124	CQAA18	CQAA18-RELPHOCONCSHRT	TO:0000626	Abiotic stress	relative phosphorus distribution between shoot and root	RELPHOCONCSHRT	No
LOC_Os05g47630.1	Chr5	27287036	27289877	Chr5	21372057	27342124	CQAA19	CQAA19-RELPHOCONCSHRT	TO:0000626	Abiotic stress	relative phosphorus distribution between shoot and root	RELPHOCONCSHRT	No
LOC_Os05g47630.1	Chr5	27287036	27289877	Chr5	21372057	27977104	AQDZ002	AQDZ002-LOI	TO:0000068	Abiotic stress	lodging incidence	LOI	No
LOC_Os05g47630.1	Chr5	27287036	27289877	Chr5	21372057	27977104	AQDZ013	AQDZ013-LOI	TO:0000068	Abiotic stress	lodging incidence	LOI	No
LOC_Os05g47630.1	Chr5	27287036	27289877	Chr5	24316513	28610866	AQDX008	AQDX008-OSADJCAP	TO:0000507	Abiotic stress	osmotic adjustment capacity	OSADJCAP	No
LOC_Os05g48010.1	Chr5	27524785	27526242	Chr5	27342022	28610866	AQAN001	AQAN001-DRTL	TO:0000276	Abiotic stress	drought tolerance	DRTL	No
LOC_Os05g48010.1	Chr5	27524785	27526242	Chr5	21372057	27977104	AQDZ002	AQDZ002-LOI	TO:0000068	Abiotic stress	lodging incidence	LOI	No
LOC_Os05g48010.1	Chr5	27524785	27526242	Chr5	21372057	27977104	AQDZ013	AQDZ013-LOI	TO:0000068	Abiotic stress	lodging incidence	LOI	No
LOC_Os05g48010.1	Chr5	27524785	27526242	Chr5	24316513	28610866	AQDX008	AQDX008-OSADJCAP	TO:0000507	Abiotic stress	osmotic adjustment capacity	OSADJCAP	No
LOC_Os06g04070.1	Chr6	1674044	1677406	Chr6	1644474	4952592	AQCI009	AQCI009-PHOSN	TO:0000102	Abiotic stress	phosphorus sensitivity	PHOSN	No
LOC_Os06g04560.1	Chr6	1973528	1983163	Chr6	1644474	4952592	AQCI009	AQCI009-PHOSN	TO:0000102	Abiotic stress	phosphorus sensitivity	PHOSN	No
LOC_Os06g04560.1	Chr6	1973528	1983163	Chr6	1764586	9284228	CQI6	CQI6-NACONC	TO:0000526	Abiotic stress	sodium concentration	NACONC	No
LOC_Os06g04560.2	Chr6	1973528	1983163	Chr6	1644474	4952592	AQCI009	AQCI009-PHOSN	TO:0000102	Abiotic stress	phosphorus sensitivity	PHOSN	No
LOC_Os06g04560.2	Chr6	1973528	1983163	Chr6	1764586	9284228	CQI6	CQI6-NACONC	TO:0000526	Abiotic stress	sodium concentration	NACONC	No
LOC_Os06g07200.1	Chr6	3445018	3448344	Chr6	1644474	4952592	AQCI009	AQCI009-PHOSN	TO:0000102	Abiotic stress	phosphorus sensitivity	PHOSN	No
LOC_Os06g07200.1	Chr6	3445018	3448344	Chr6	1764586	9284228	CQI6	CQI6-NACONC	TO:0000526	Abiotic stress	sodium concentration	NACONC	No
LOC_Os06g09060.1	Chr6	4558429	4563453	Chr6	4160454	8066358	AQEK011	AQEK011-FESN	TO:0000224	Abiotic stress	iron sensitivity	FESN	No
LOC_Os06g09060.1	Chr6	4558429	4563453	Chr6	3536009	4952592	AQCI002	AQCI002-PHOSN	TO:0000102	Abiotic stress	phosphorus sensitivity	PHOSN	No
LOC_Os06g09060.1	Chr6	4558429	4563453	Chr6	1644474	4952592	AQCI009	AQCI009-PHOSN	TO:0000102	Abiotic stress	phosphorus sensitivity	PHOSN	No
LOC_Os06g09060.1	Chr6	4558429	4563453	Chr6	4346231	6486774	AQAY003	AQAY003-ALSN	TO:0000354	Abiotic stress	aluminum sensitivity	ALSN	No
LOC_Os06g09060.1	Chr6	4558429	4563453	Chr6	3923089	28922861	AQDZ014	AQDZ014-LOI	TO:0000068	Abiotic stress	lodging incidence	LOI	No
LOC_Os06g09060.1	Chr6	4558429	4563453	Chr6	1764586	9284228	CQI6	CQI6-NACONC	TO:0000526	Abiotic stress	sodium concentration	NACONC	No
LOC_Os06g09310.1	Chr6	4678837	4680332	Chr6	4160454	8066358	AQEK011	AQEK011-FESN	TO:0000224	Abiotic stress	iron sensitivity	FESN	No
LOC_Os06g09310.1	Chr6	4678837	4680332	Chr6	3536009	4952592	AQCI002	AQCI002-PHOSN	TO:0000102	Abiotic stress	phosphorus sensitivity	PHOSN	No
LOC_Os06g09310.1	Chr6	4678837	4680332	Chr6	1644474	4952592	AQCI009	AQCI009-PHOSN	TO:0000102	Abiotic stress	phosphorus sensitivity	PHOSN	No
LOC_Os06g09310.1	Chr6	4678837	4680332	Chr6	4346231	6486774	AQAY003	AQAY003-ALSN	TO:0000354	Abiotic stress	aluminum sensitivity	ALSN	No
LOC_Os06g09310.1	Chr6	4678837	4680332	Chr6	3923089	28922861	AQDZ014	AQDZ014-LOI	TO:0000068	Abiotic stress	lodging incidence	LOI	No
LOC_Os06g09310.1	Chr6	4678837	4680332	Chr6	1764586	9284228	CQI6	CQI6-NACONC	TO:0000526	Abiotic stress	sodium concentration	NACONC	No
LOC_Os06g10520.1	Chr6	5420907	5427254	Chr6	5425408	5425631	AQDU009	AQDU009-COLDTL	TO:0000303	Abiotic stress	cold tolerance	COLDTL	SI
LOC_Os06g10520.1	Chr6	5420907	5427254	Chr6	5425408	5425631	CQAA9	CQAA9-COLDTL	TO:0000303	Abiotic stress	cold tolerance	COLDTL	SI
LOC_Os06g10520.1	Chr6	5420907	5427254	Chr6	4160454	8066358	AQEK011	AQEK011-FESN	TO:0000224	Abiotic stress	iron sensitivity	FESN	No
LOC_Os06g10520.1	Chr6	5420907	5427254	Chr6	4346231	6486774	AQAY003	AQAY003-ALSN	TO:0000354	Abiotic stress	aluminum sensitivity	ALSN	No
LOC_Os06g10520.1	Chr6	5420907	5427254	Chr6	3923089	28922861	AQDZ014	AQDZ014-LOI	TO:0000068	Abiotic stress	lodging incidence	LOI	No
LOC_Os06g10520.1	Chr6	5420907	5427254	Chr6	1764586	9284228	CQI6	CQI6-NACONC	TO:0000526	Abiotic stress	sodium concentration	NACONC	No
LOC_Os06g15370.1	Chr6	8739430	8744022	Chr6	3923089	28922861	AQDZ014	AQDZ014-LOI	TO:0000068	Abiotic stress	lodging incidence	LOI	No
LOC_Os06g15370.1	Chr6	8739430	8744022	Chr6	1764586	9284228	CQI6	CQI6-NACONC	TO:0000526	Abiotic stress	sodium concentration	NACONC	No
LOC_Os06g15370.1	Chr6	8739430	8744022	Chr6	6718648	9537772	AQHP082	AQHP082-DRTL	TO:0000276	Abiotic stress	drought tolerance	DRTL	No
LOC_Os06g22290.1	Chr6	12931778	12934695	Chr6	3923089	28922861	AQDZ014	AQDZ014-LOI	TO:0000068	Abiotic stress	lodging incidence	LOI	No
LOC_Os06g22290.1	Chr6	12931778	12934695	Chr6	9536259	24455212	CQAW20	CQAW20-PENRTNB	TO:0000083	Abiotic stress	penetrated root number	PENRTNB	No
LOC_Os06g27560.1	Chr6	15601590	15603932	Chr6	3923089	28922861	AQDZ014	AQDZ014-LOI	TO:0000068	Abiotic stress	lodging incidence	LOI	No
LOC_Os06g27560.1	Chr6	15601590	15603932	Chr6	9536259	24455212	CQAW20	CQAW20-PENRTNB	TO:0000083	Abiotic stress	penetrated root number	PENRTNB	No
LOC_Os06g31070.1	Chr6	18072221	18072904	Chr6	3923089	28922861	AQDZ014	AQDZ014-LOI	TO:0000068	Abiotic stress	lodging incidence	LOI	No
LOC_Os06g31070.1	Chr6	18072221	18072904	Chr6	9536259	24455212	CQAW20	CQAW20-PENRTNB	TO:0000083	Abiotic stress	penetrated root number	PENRTNB	No
LOC_Os06g33970.1	Chr6	19780910	19781815	Chr6	19499320	27252383	AQDU002	AQDU002-COLDTL	TO:0000303	Abiotic stress	cold tolerance	COLDTL	No
LOC_Os06g33970.1	Chr6	19780910	19781815	Chr6	3923089	28922861	AQDZ014	AQDZ014-LOI	TO:0000068	Abiotic stress	lodging incidence	LOI	No
LOC_Os06g33970.1	Chr6	19780910	19781815	Chr6	9536259	24455212	CQAW20	CQAW20-PENRTNB	TO:0000083	Abiotic stress	penetrated root number	PENRTNB	No
LOC_Os06g33970.1	Chr6	19780910	19781815	Chr6	19499320	27252383	CQAA2	CQAA2-LFRLTL	TO:0002662	Abiotic stress	leaf rolloing tolerance	LFRLTL	No
LOC_Os06g34400.1	Chr6	20019171	20021317	Chr6	19499320	27252383	AQDU002	AQDU002-COLDTL	TO:0000303	Abiotic stress	cold tolerance	COLDTL	No
LOC_Os06g34400.1	Chr6	20019171	20021317	Chr6	3923089	28922861	AQDZ014	AQDZ014-LOI	TO:0000068	Abiotic stress	lodging incidence	LOI	No
LOC_Os06g34400.1	Chr6	20019171	20021317	Chr6	9536259	24455212	CQAW20	CQAW20-PENRTNB	TO:0000083	Abiotic stress	penetrated root number	PENRTNB	No
LOC_Os06g34400.1	Chr6	20019171	20021317	Chr6	19499320	27252383	CQAA2	CQAA2-LFRLTL	TO:0002662	Abiotic stress	leaf rolloing tolerance	LFRLTL	No
LOC_Os06g35550.1	Chr6	20735924	20744696	Chr6	19499320	27252383	AQDU002	AQDU002-COLDTL	TO:0000303	Abiotic stress	cold tolerance	COLDTL	No
LOC_Os06g35550.1	Chr6	20735924	20744696	Chr6	3923089	28922861	AQDZ014	AQDZ014-LOI	TO:0000068	Abiotic stress	lodging incidence	LOI	No
LOC_Os06g35550.1	Chr6	20735924	20744696	Chr6	9536259	24455212	CQAW20	CQAW20-PENRTNB	TO:0000083	Abiotic stress	penetrated root number	PENRTNB	No
LOC_Os06g35550.1	Chr6	20735924	20744696	Chr6	19499320	27252383	CQAA2	CQAA2-LFRLTL	TO:0002662	Abiotic stress	leaf rolloing tolerance	LFRLTL	No
LOC_Os06g35560.1	Chr6	20751033	20752958	Chr6	19499320	27252383	AQDU002	AQDU002-COLDTL	TO:0000303	Abiotic stress	cold tolerance	COLDTL	No
LOC_Os06g35560.1	Chr6	20751033	20752958	Chr6	3923089	28922861	AQDZ014	AQDZ014-LOI	TO:0000068	Abiotic stress	lodging incidence	LOI	No
LOC_Os06g35560.1	Chr6	20751033	20752958	Chr6	9536259	24455212	CQAW20	CQAW20-PENRTNB	TO:0000083	Abiotic stress	penetrated root number	PENRTNB	No
LOC_Os06g35560.1	Chr6	20751033	20752958	Chr6	19499320	27252383	CQAA2	CQAA2-LFRLTL	TO:0002662	Abiotic stress	leaf rolloing tolerance	LFRLTL	No
LOC_Os06g36670.1	Chr6	21556403	21557334	Chr6	19499320	27252383	AQDU002	AQDU002-COLDTL	TO:0000303	Abiotic stress	cold tolerance	COLDTL	No
LOC_Os06g36670.1	Chr6	21556403	21557334	Chr6	3923089	28922861	AQDZ014	AQDZ014-LOI	TO:0000068	Abiotic stress	lodging incidence	LOI	No
LOC_Os06g36670.1	Chr6	21556403	21557334	Chr6	9536259	24455212	CQAW20	CQAW20-PENRTNB	TO:0000083	Abiotic stress	penetrated root number	PENRTNB	No
LOC_Os06g36670.1	Chr6	21556403	21557334	Chr6	19499320	27252383	CQAA2	CQAA2-LFRLTL	TO:0002662	Abiotic stress	leaf rolloing tolerance	LFRLTL	No
LOC_Os06g36800.1	Chr6	21677542	21684444	Chr6	21605889	24919236	AQEM002	AQEM002-SALTSN	TO:0000429	Abiotic stress	salt sensitivity	SALTSN	No
LOC_Os06g36800.1	Chr6	21677542	21684444	Chr6	19499320	27252383	AQDU002	AQDU002-COLDTL	TO:0000303	Abiotic stress	cold tolerance	COLDTL	No
LOC_Os06g36800.1	Chr6	21677542	21684444	Chr6	3923089	28922861	AQDZ014	AQDZ014-LOI	TO:0000068	Abiotic stress	lodging incidence	LOI	No
LOC_Os06g36800.1	Chr6	21677542	21684444	Chr6	9536259	24455212	CQAW20	CQAW20-PENRTNB	TO:0000083	Abiotic stress	penetrated root number	PENRTNB	No
LOC_Os06g36800.1	Chr6	21677542	21684444	Chr6	19499320	27252383	CQAA2	CQAA2-LFRLTL	TO:0002662	Abiotic stress	leaf rolloing tolerance	LFRLTL	No
LOC_Os06g44050.1	Chr6	26569415	26572458	Chr6	26161226	30823968	AQEK004	AQEK004-FESN	TO:0000224	Abiotic stress	iron sensitivity	FESN	No
LOC_Os06g44050.1	Chr6	26569415	26572458	Chr6	26161226	30823968	AQEK006	AQEK006-FESN	TO:0000224	Abiotic stress	iron sensitivity	FESN	No
LOC_Os06g44050.1	Chr6	26569415	26572458	Chr6	26161226	30823968	AQEK008	AQEK008-FESN	TO:0000224	Abiotic stress	iron sensitivity	FESN	No
LOC_Os06g44050.1	Chr6	26569415	26572458	Chr6	26161226	30823968	AQEK012	AQEK012-FESN	TO:0000224	Abiotic stress	iron sensitivity	FESN	No
LOC_Os06g44050.1	Chr6	26569415	26572458	Chr6	19499320	27252383	AQDU002	AQDU002-COLDTL	TO:0000303	Abiotic stress	cold tolerance	COLDTL	No
LOC_Os06g44050.1	Chr6	26569415	26572458	Chr6	3923089	28922861	AQDZ014	AQDZ014-LOI	TO:0000068	Abiotic stress	lodging incidence	LOI	No
LOC_Os06g44050.1	Chr6	26569415	26572458	Chr6	24033542	29028429	CQAW22	CQAW22-RTPNID	TO:0000471	Abiotic stress	root penetration index	RTPNID	No
LOC_Os06g44050.1	Chr6	26569415	26572458	Chr6	19499320	27252383	CQAA2	CQAA2-LFRLTL	TO:0002662	Abiotic stress	leaf rolloing tolerance	LFRLTL	No
LOC_Os06g44160.1	Chr6	26646323	26647896	Chr6	26161226	30823968	AQEK004	AQEK004-FESN	TO:0000224	Abiotic stress	iron sensitivity	FESN	No
LOC_Os06g44160.1	Chr6	26646323	26647896	Chr6	26161226	30823968	AQEK006	AQEK006-FESN	TO:0000224	Abiotic stress	iron sensitivity	FESN	No
LOC_Os06g44160.1	Chr6	26646323	26647896	Chr6	26161226	30823968	AQEK008	AQEK008-FESN	TO:0000224	Abiotic stress	iron sensitivity	FESN	No
LOC_Os06g44160.1	Chr6	26646323	26647896	Chr6	26161226	30823968	AQEK012	AQEK012-FESN	TO:0000224	Abiotic stress	iron sensitivity	FESN	No
LOC_Os06g44160.1	Chr6	26646323	26647896	Chr6	19499320	27252383	AQDU002	AQDU002-COLDTL	TO:0000303	Abiotic stress	cold tolerance	COLDTL	No
LOC_Os06g44160.1	Chr6	26646323	26647896	Chr6	3923089	28922861	AQDZ014	AQDZ014-LOI	TO:0000068	Abiotic stress	lodging incidence	LOI	No
LOC_Os06g44160.1	Chr6	26646323	26647896	Chr6	24033542	29028429	CQAW22	CQAW22-RTPNID	TO:0000471	Abiotic stress	root penetration index	RTPNID	No
LOC_Os06g44160.1	Chr6	26646323	26647896	Chr6	19499320	27252383	CQAA2	CQAA2-LFRLTL	TO:0002662	Abiotic stress	leaf rolloing tolerance	LFRLTL	No
LOC_Os06g44160.2	Chr6	26646323	26647896	Chr6	26161226	30823968	AQEK004	AQEK004-FESN	TO:0000224	Abiotic stress	iron sensitivity	FESN	No
LOC_Os06g44160.2	Chr6	26646323	26647896	Chr6	26161226	30823968	AQEK006	AQEK006-FESN	TO:0000224	Abiotic stress	iron sensitivity	FESN	No
LOC_Os06g44160.2	Chr6	26646323	26647896	Chr6	26161226	30823968	AQEK008	AQEK008-FESN	TO:0000224	Abiotic stress	iron sensitivity	FESN	No
LOC_Os06g44160.2	Chr6	26646323	26647896	Chr6	26161226	30823968	AQEK012	AQEK012-FESN	TO:0000224	Abiotic stress	iron sensitivity	FESN	No
LOC_Os06g44160.2	Chr6	26646323	26647896	Chr6	19499320	27252383	AQDU002	AQDU002-COLDTL	TO:0000303	Abiotic stress	cold tolerance	COLDTL	No
LOC_Os06g44160.2	Chr6	26646323	26647896	Chr6	3923089	28922861	AQDZ014	AQDZ014-LOI	TO:0000068	Abiotic stress	lodging incidence	LOI	No
LOC_Os06g44160.2	Chr6	26646323	26647896	Chr6	24033542	29028429	CQAW22	CQAW22-RTPNID	TO:0000471	Abiotic stress	root penetration index	RTPNID	No
LOC_Os06g44160.2	Chr6	26646323	26647896	Chr6	19499320	27252383	CQAA2	CQAA2-LFRLTL	TO:0002662	Abiotic stress	leaf rolloing tolerance	LFRLTL	No
LOC_Os06g44170.1	Chr6	26650126	26652370	Chr6	26161226	30823968	AQEK004	AQEK004-FESN	TO:0000224	Abiotic stress	iron sensitivity	FESN	No
LOC_Os06g44170.1	Chr6	26650126	26652370	Chr6	26161226	30823968	AQEK006	AQEK006-FESN	TO:0000224	Abiotic stress	iron sensitivity	FESN	No
LOC_Os06g44170.1	Chr6	26650126	26652370	Chr6	26161226	30823968	AQEK008	AQEK008-FESN	TO:0000224	Abiotic stress	iron sensitivity	FESN	No
LOC_Os06g44170.1	Chr6	26650126	26652370	Chr6	26161226	30823968	AQEK012	AQEK012-FESN	TO:0000224	Abiotic stress	iron sensitivity	FESN	No
LOC_Os06g44170.1	Chr6	26650126	26652370	Chr6	19499320	27252383	AQDU002	AQDU002-COLDTL	TO:0000303	Abiotic stress	cold tolerance	COLDTL	No
LOC_Os06g44170.1	Chr6	26650126	26652370	Chr6	3923089	28922861	AQDZ014	AQDZ014-LOI	TO:0000068	Abiotic stress	lodging incidence	LOI	No
LOC_Os06g44170.1	Chr6	26650126	26652370	Chr6	24033542	29028429	CQAW22	CQAW22-RTPNID	TO:0000471	Abiotic stress	root penetration index	RTPNID	No
LOC_Os06g44170.1	Chr6	26650126	26652370	Chr6	19499320	27252383	CQAA2	CQAA2-LFRLTL	TO:0002662	Abiotic stress	leaf rolloing tolerance	LFRLTL	No
LOC_Os06g44170.2	Chr6	26650126	26652370	Chr6	26161226	30823968	AQEK004	AQEK004-FESN	TO:0000224	Abiotic stress	iron sensitivity	FESN	No
LOC_Os06g44170.2	Chr6	26650126	26652370	Chr6	26161226	30823968	AQEK006	AQEK006-FESN	TO:0000224	Abiotic stress	iron sensitivity	FESN	No
LOC_Os06g44170.2	Chr6	26650126	26652370	Chr6	26161226	30823968	AQEK008	AQEK008-FESN	TO:0000224	Abiotic stress	iron sensitivity	FESN	No
LOC_Os06g44170.2	Chr6	26650126	26652370	Chr6	26161226	30823968	AQEK012	AQEK012-FESN	TO:0000224	Abiotic stress	iron sensitivity	FESN	No
LOC_Os06g44170.2	Chr6	26650126	26652370	Chr6	19499320	27252383	AQDU002	AQDU002-COLDTL	TO:0000303	Abiotic stress	cold tolerance	COLDTL	No
LOC_Os06g44170.2	Chr6	26650126	26652370	Chr6	3923089	28922861	AQDZ014	AQDZ014-LOI	TO:0000068	Abiotic stress	lodging incidence	LOI	No
LOC_Os06g44170.2	Chr6	26650126	26652370	Chr6	24033542	29028429	CQAW22	CQAW22-RTPNID	TO:0000471	Abiotic stress	root penetration index	RTPNID	No
LOC_Os06g44170.2	Chr6	26650126	26652370	Chr6	19499320	27252383	CQAA2	CQAA2-LFRLTL	TO:0002662	Abiotic stress	leaf rolloing tolerance	LFRLTL	No
LOC_Os06g46284.1	Chr6	28045146	28058082	Chr6	26161226	30823968	AQEK004	AQEK004-FESN	TO:0000224	Abiotic stress	iron sensitivity	FESN	No
LOC_Os06g46284.1	Chr6	28045146	28058082	Chr6	26161226	30823968	AQEK006	AQEK006-FESN	TO:0000224	Abiotic stress	iron sensitivity	FESN	No
LOC_Os06g46284.1	Chr6	28045146	28058082	Chr6	26161226	30823968	AQEK008	AQEK008-FESN	TO:0000224	Abiotic stress	iron sensitivity	FESN	No
LOC_Os06g46284.1	Chr6	28045146	28058082	Chr6	26161226	30823968	AQEK012	AQEK012-FESN	TO:0000224	Abiotic stress	iron sensitivity	FESN	No
LOC_Os06g46284.1	Chr6	28045146	28058082	Chr6	3923089	28922861	AQDZ014	AQDZ014-LOI	TO:0000068	Abiotic stress	lodging incidence	LOI	No
LOC_Os06g46284.1	Chr6	28045146	28058082	Chr6	24033542	29028429	CQAW22	CQAW22-RTPNID	TO:0000471	Abiotic stress	root penetration index	RTPNID	No
LOC_Os06g46284.2	Chr6	28045146	28058082	Chr6	26161226	30823968	AQEK004	AQEK004-FESN	TO:0000224	Abiotic stress	iron sensitivity	FESN	No
LOC_Os06g46284.2	Chr6	28045146	28058082	Chr6	26161226	30823968	AQEK006	AQEK006-FESN	TO:0000224	Abiotic stress	iron sensitivity	FESN	No
LOC_Os06g46284.2	Chr6	28045146	28058082	Chr6	26161226	30823968	AQEK008	AQEK008-FESN	TO:0000224	Abiotic stress	iron sensitivity	FESN	No
LOC_Os06g46284.2	Chr6	28045146	28058082	Chr6	26161226	30823968	AQEK012	AQEK012-FESN	TO:0000224	Abiotic stress	iron sensitivity	FESN	No
LOC_Os06g46284.2	Chr6	28045146	28058082	Chr6	3923089	28922861	AQDZ014	AQDZ014-LOI	TO:0000068	Abiotic stress	lodging incidence	LOI	No
LOC_Os06g46284.2	Chr6	28045146	28058082	Chr6	24033542	29028429	CQAW22	CQAW22-RTPNID	TO:0000471	Abiotic stress	root penetration index	RTPNID	No
LOC_Os06g49020.1	Chr6	29711340	29712715	Chr6	26161226	30823968	AQEK004	AQEK004-FESN	TO:0000224	Abiotic stress	iron sensitivity	FESN	No
LOC_Os06g49020.1	Chr6	29711340	29712715	Chr6	26161226	30823968	AQEK006	AQEK006-FESN	TO:0000224	Abiotic stress	iron sensitivity	FESN	No
LOC_Os06g49020.1	Chr6	29711340	29712715	Chr6	26161226	30823968	AQEK008	AQEK008-FESN	TO:0000224	Abiotic stress	iron sensitivity	FESN	No
LOC_Os06g49020.1	Chr6	29711340	29712715	Chr6	26161226	30823968	AQEK012	AQEK012-FESN	TO:0000224	Abiotic stress	iron sensitivity	FESN	No
LOC_Os07g07300.1	Chr7	3620108	3630820	Chr7	2633784	4575215	AQEM004	AQEM004-SALTSN	TO:0000429	Abiotic stress	salt sensitivity	SALTSN	No
LOC_Os07g07300.1	Chr7	3620108	3630820	Chr7	2633784	4575215	AQEM005	AQEM005-SALTSN	TO:0000429	Abiotic stress	salt sensitivity	SALTSN	No
LOC_Os07g07300.1	Chr7	3620108	3630820	Chr7	2633784	4575215	AQEM010	AQEM010-SALTSN	TO:0000429	Abiotic stress	salt sensitivity	SALTSN	No
LOC_Os07g07300.1	Chr7	3620108	3630820	Chr7	2633784	4575215	AQEM011	AQEM011-SALTSN	TO:0000429	Abiotic stress	salt sensitivity	SALTSN	No
LOC_Os07g08150.1	Chr7	4143339	4144573	Chr7	4051890	6779821	DQE40	DQE40-RELGRATE	TO:0000515	Abiotic stress	relative growth rate	RELGRATE	No
LOC_Os07g08150.1	Chr7	4143339	4144573	Chr7	4051890	4575207	AQBL003	AQBL003-KSN	TO:0000008	Abiotic stress	potassium sensitivity	KSN	SI
LOC_Os07g08150.1	Chr7	4143339	4144573	Chr7	4051890	4575207	CQQ34	CQQ34-RTWT	TO:0000279	Abiotic stress	root weight	RTWT	SI
LOC_Os07g08150.1	Chr7	4143339	4144573	Chr7	2633784	4575215	AQEM004	AQEM004-SALTSN	TO:0000429	Abiotic stress	salt sensitivity	SALTSN	No
LOC_Os07g08150.1	Chr7	4143339	4144573	Chr7	2633784	4575215	AQEM005	AQEM005-SALTSN	TO:0000429	Abiotic stress	salt sensitivity	SALTSN	No
LOC_Os07g08150.1	Chr7	4143339	4144573	Chr7	2633784	4575215	AQEM010	AQEM010-SALTSN	TO:0000429	Abiotic stress	salt sensitivity	SALTSN	No
LOC_Os07g08150.1	Chr7	4143339	4144573	Chr7	2633784	4575215	AQEM011	AQEM011-SALTSN	TO:0000429	Abiotic stress	salt sensitivity	SALTSN	No
LOC_Os07g08750.1	Chr7	4498923	4501918	Chr7	4051890	6779821	DQE40	DQE40-RELGRATE	TO:0000515	Abiotic stress	relative growth rate	RELGRATE	No
LOC_Os07g08750.1	Chr7	4498923	4501918	Chr7	4051890	4575207	AQBL003	AQBL003-KSN	TO:0000008	Abiotic stress	potassium sensitivity	KSN	SI
LOC_Os07g08750.1	Chr7	4498923	4501918	Chr7	4051890	4575207	CQQ34	CQQ34-RTWT	TO:0000279	Abiotic stress	root weight	RTWT	SI
LOC_Os07g08750.1	Chr7	4498923	4501918	Chr7	2633784	4575215	AQEM004	AQEM004-SALTSN	TO:0000429	Abiotic stress	salt sensitivity	SALTSN	No
LOC_Os07g08750.1	Chr7	4498923	4501918	Chr7	2633784	4575215	AQEM005	AQEM005-SALTSN	TO:0000429	Abiotic stress	salt sensitivity	SALTSN	No
LOC_Os07g08750.1	Chr7	4498923	4501918	Chr7	2633784	4575215	AQEM010	AQEM010-SALTSN	TO:0000429	Abiotic stress	salt sensitivity	SALTSN	No
LOC_Os07g08750.1	Chr7	4498923	4501918	Chr7	2633784	4575215	AQEM011	AQEM011-SALTSN	TO:0000429	Abiotic stress	salt sensitivity	SALTSN	No
LOC_Os07g09190.1	Chr7	4821206	4824667	Chr7	4051890	6779821	DQE40	DQE40-RELGRATE	TO:0000515	Abiotic stress	relative growth rate	RELGRATE	No
LOC_Os07g09190.1	Chr7	4821206	4824667	Chr7	4573316	7739951	AQEM003	AQEM003-SALTSN	TO:0000429	Abiotic stress	salt sensitivity	SALTSN	No
LOC_Os07g10570.1	Chr7	5736874	5737846	Chr7	4051890	6779821	DQE40	DQE40-RELGRATE	TO:0000515	Abiotic stress	relative growth rate	RELGRATE	No
LOC_Os07g10570.1	Chr7	5736874	5737846	Chr7	4573316	7739951	AQEM003	AQEM003-SALTSN	TO:0000429	Abiotic stress	salt sensitivity	SALTSN	No
LOC_Os07g10580.1	Chr7	5741848	5742542	Chr7	4051890	6779821	DQE40	DQE40-RELGRATE	TO:0000515	Abiotic stress	relative growth rate	RELGRATE	No
LOC_Os07g10580.1	Chr7	5741848	5742542	Chr7	4573316	7739951	AQEM003	AQEM003-SALTSN	TO:0000429	Abiotic stress	salt sensitivity	SALTSN	No
LOC_Os07g11330.1	Chr7	6244129	6244880	Chr7	4051890	6779821	DQE40	DQE40-RELGRATE	TO:0000515	Abiotic stress	relative growth rate	RELGRATE	No
LOC_Os07g11330.1	Chr7	6244129	6244880	Chr7	4573316	7739951	AQEM003	AQEM003-SALTSN	TO:0000429	Abiotic stress	salt sensitivity	SALTSN	No
LOC_Os07g11360.1	Chr7	6254860	6255627	Chr7	4051890	6779821	DQE40	DQE40-RELGRATE	TO:0000515	Abiotic stress	relative growth rate	RELGRATE	No
LOC_Os07g11360.1	Chr7	6254860	6255627	Chr7	4573316	7739951	AQEM003	AQEM003-SALTSN	TO:0000429	Abiotic stress	salt sensitivity	SALTSN	No
LOC_Os07g11380.1	Chr7	6258912	6259695	Chr7	4051890	6779821	DQE40	DQE40-RELGRATE	TO:0000515	Abiotic stress	relative growth rate	RELGRATE	No
LOC_Os07g11380.1	Chr7	6258912	6259695	Chr7	4573316	7739951	AQEM003	AQEM003-SALTSN	TO:0000429	Abiotic stress	salt sensitivity	SALTSN	No
LOC_Os07g11380.2	Chr7	6258912	6259695	Chr7	4051890	6779821	DQE40	DQE40-RELGRATE	TO:0000515	Abiotic stress	relative growth rate	RELGRATE	No
LOC_Os07g11380.2	Chr7	6258912	6259695	Chr7	4573316	7739951	AQEM003	AQEM003-SALTSN	TO:0000429	Abiotic stress	salt sensitivity	SALTSN	No
LOC_Os07g11410.1	Chr7	6276076	6276821	Chr7	4051890	6779821	DQE40	DQE40-RELGRATE	TO:0000515	Abiotic stress	relative growth rate	RELGRATE	No
LOC_Os07g11410.1	Chr7	6276076	6276821	Chr7	4573316	7739951	AQEM003	AQEM003-SALTSN	TO:0000429	Abiotic stress	salt sensitivity	SALTSN	No
LOC_Os07g11510.1	Chr7	6336107	6336920	Chr7	4051890	6779821	DQE40	DQE40-RELGRATE	TO:0000515	Abiotic stress	relative growth rate	RELGRATE	No
LOC_Os07g11510.1	Chr7	6336107	6336920	Chr7	4573316	7739951	AQEM003	AQEM003-SALTSN	TO:0000429	Abiotic stress	salt sensitivity	SALTSN	No
LOC_Os07g16710.1	Chr7	9799448	9800342	Chr7	6779215	20733138	AQA047	AQA047-LFRL	TO:0000085	Abiotic stress	leaf rolling	LFRL	No
LOC_Os07g22710.1	Chr7	12794959	12803568	Chr7	6779215	20733138	AQA047	AQA047-LFRL	TO:0000085	Abiotic stress	leaf rolling	LFRL	No
LOC_Os07g22710.2	Chr7	12794959	12803568	Chr7	6779215	20733138	AQA047	AQA047-LFRL	TO:0000085	Abiotic stress	leaf rolling	LFRL	No
LOC_Os07g22710.3	Chr7	12794959	12803568	Chr7	6779215	20733138	AQA047	AQA047-LFRL	TO:0000085	Abiotic stress	leaf rolling	LFRL	No
LOC_Os07g22710.4	Chr7	12794959	12803568	Chr7	6779215	20733138	AQA047	AQA047-LFRL	TO:0000085	Abiotic stress	leaf rolling	LFRL	No
LOC_Os07g23430.1	Chr7	13219679	13224915	Chr7	6779215	20733138	AQA047	AQA047-LFRL	TO:0000085	Abiotic stress	leaf rolling	LFRL	No
LOC_Os07g23430.1	Chr7	13219679	13224915	Chr7	13074864	29467498	CQAV3	CQAV3-OSADJCAP	TO:0000507	Abiotic stress	osmotic adjustment capacity	OSADJCAP	No
LOC_Os07g25018.1	Chr7	14243639	14244053	Chr7	6779215	20733138	AQA047	AQA047-LFRL	TO:0000085	Abiotic stress	leaf rolling	LFRL	No
LOC_Os07g25018.1	Chr7	14243639	14244053	Chr7	13074864	29467498	CQAV3	CQAV3-OSADJCAP	TO:0000507	Abiotic stress	osmotic adjustment capacity	OSADJCAP	No
LOC_Os07g30120.1	Chr7	17771993	17776684	Chr7	6779215	20733138	AQA047	AQA047-LFRL	TO:0000085	Abiotic stress	leaf rolling	LFRL	No
LOC_Os07g30120.1	Chr7	17771993	17776684	Chr7	13074864	29467498	CQAV3	CQAV3-OSADJCAP	TO:0000507	Abiotic stress	osmotic adjustment capacity	OSADJCAP	No
LOC_Os07g32010.1	Chr7	19037667	19039618	Chr7	17819896	28411821	AQAL056	AQAL056-DRTDWT	TO:0000081	Abiotic stress	deep root dry weight	DRTDWT	No
LOC_Os07g32010.1	Chr7	19037667	19039618	Chr7	6779215	20733138	AQA047	AQA047-LFRL	TO:0000085	Abiotic stress	leaf rolling	LFRL	No
LOC_Os07g32010.1	Chr7	19037667	19039618	Chr7	13074864	29467498	CQAV3	CQAV3-OSADJCAP	TO:0000507	Abiotic stress	osmotic adjustment capacity	OSADJCAP	No
LOC_Os07g38130.1	Chr7	22874251	22875707	Chr7	22857717	22885543	CQP7	CQP7-COLDTL	TO:0000303	Abiotic stress	cold tolerance	COLDTL	SI
LOC_Os07g38130.1	Chr7	22874251	22875707	Chr7	20345771	24293627	AQEK013	AQEK013-FESN	TO:0000224	Abiotic stress	iron sensitivity	FESN	No
LOC_Os07g38130.1	Chr7	22874251	22875707	Chr7	17819896	28411821	AQAL056	AQAL056-DRTDWT	TO:0000081	Abiotic stress	deep root dry weight	DRTDWT	No
LOC_Os07g38130.1	Chr7	22874251	22875707	Chr7	13074864	29467498	CQAV3	CQAV3-OSADJCAP	TO:0000507	Abiotic stress	osmotic adjustment capacity	OSADJCAP	No
LOC_Os07g39350.1	Chr7	23582064	23584548	Chr7	23106262	24085506	AQZ007	AQZ007-RELRTLG	TO:0000516	Abiotic stress	relative root length	RELRTLG	No
LOC_Os07g39350.1	Chr7	23582064	23584548	Chr7	20345771	24293627	AQEK013	AQEK013-FESN	TO:0000224	Abiotic stress	iron sensitivity	FESN	No
LOC_Os07g39350.1	Chr7	23582064	23584548	Chr7	17819896	28411821	AQAL056	AQAL056-DRTDWT	TO:0000081	Abiotic stress	deep root dry weight	DRTDWT	No
LOC_Os07g39350.1	Chr7	23582064	23584548	Chr7	13074864	29467498	CQAV3	CQAV3-OSADJCAP	TO:0000507	Abiotic stress	osmotic adjustment capacity	OSADJCAP	No
LOC_Os07g48020.1	Chr7	28673753	28675433	Chr7	28411532	29467498	AQGC033	AQGC033-PENRTTH	TO:0000090	Abiotic stress	penetrated root thickness	PENRTTH	No
LOC_Os07g48020.1	Chr7	28673753	28675433	Chr7	24085141	29467498	AQDL004	AQDL004-STOCSRRATE	TO:0000520	Abiotic stress	stomatal closure rate	STOCSRRATE	No
LOC_Os07g48020.1	Chr7	28673753	28675433	Chr7	13074864	29467498	CQAV3	CQAV3-OSADJCAP	TO:0000507	Abiotic stress	osmotic adjustment capacity	OSADJCAP	No
LOC_Os07g48880.1	Chr7	29247383	29251970	Chr7	28411532	29467498	AQGC033	AQGC033-PENRTTH	TO:0000090	Abiotic stress	penetrated root thickness	PENRTTH	No
LOC_Os07g48880.1	Chr7	29247383	29251970	Chr7	24085141	29467498	AQDL004	AQDL004-STOCSRRATE	TO:0000520	Abiotic stress	stomatal closure rate	STOCSRRATE	No
LOC_Os07g48880.1	Chr7	29247383	29251970	Chr7	13074864	29467498	CQAV3	CQAV3-OSADJCAP	TO:0000507	Abiotic stress	osmotic adjustment capacity	OSADJCAP	No
LOC_Os07g48880.2	Chr7	29247383	29251970	Chr7	28411532	29467498	AQGC033	AQGC033-PENRTTH	TO:0000090	Abiotic stress	penetrated root thickness	PENRTTH	No
LOC_Os07g48880.2	Chr7	29247383	29251970	Chr7	24085141	29467498	AQDL004	AQDL004-STOCSRRATE	TO:0000520	Abiotic stress	stomatal closure rate	STOCSRRATE	No
LOC_Os07g48880.2	Chr7	29247383	29251970	Chr7	13074864	29467498	CQAV3	CQAV3-OSADJCAP	TO:0000507	Abiotic stress	osmotic adjustment capacity	OSADJCAP	No
LOC_Os07g48880.3	Chr7	29247383	29251970	Chr7	28411532	29467498	AQGC033	AQGC033-PENRTTH	TO:0000090	Abiotic stress	penetrated root thickness	PENRTTH	No
LOC_Os07g48880.3	Chr7	29247383	29251970	Chr7	24085141	29467498	AQDL004	AQDL004-STOCSRRATE	TO:0000520	Abiotic stress	stomatal closure rate	STOCSRRATE	No
LOC_Os07g48880.3	Chr7	29247383	29251970	Chr7	13074864	29467498	CQAV3	CQAV3-OSADJCAP	TO:0000507	Abiotic stress	osmotic adjustment capacity	OSADJCAP	No
LOC_Os07g48880.4	Chr7	29247383	29251970	Chr7	28411532	29467498	AQGC033	AQGC033-PENRTTH	TO:0000090	Abiotic stress	penetrated root thickness	PENRTTH	No
LOC_Os07g48880.4	Chr7	29247383	29251970	Chr7	24085141	29467498	AQDL004	AQDL004-STOCSRRATE	TO:0000520	Abiotic stress	stomatal closure rate	STOCSRRATE	No
LOC_Os07g48880.4	Chr7	29247383	29251970	Chr7	13074864	29467498	CQAV3	CQAV3-OSADJCAP	TO:0000507	Abiotic stress	osmotic adjustment capacity	OSADJCAP	No
LOC_Os08g02230.1	Chr8	767545	770917	Chr8	360152	3174345	CQG7	CQG7-LFRLTM	TO:0000503	Abiotic stress	leaf rolling time	LFRLTM	No
LOC_Os08g04630.1	Chr8	2309718	2315261	Chr8	360152	3174345	CQG7	CQG7-LFRLTM	TO:0000503	Abiotic stress	leaf rolling time	LFRLTM	No
LOC_Os08g34790.1	Chr8	21869306	21875498	Chr8	19051713	22886866	AQF129	AQF129-COLDTL	TO:0000303	Abiotic stress	cold tolerance	COLDTL	No
LOC_Os08g34790.1	Chr8	21869306	21875498	Chr8	21142348	22472031	AQDX012	AQDX012-OSADJCAP	TO:0000507	Abiotic stress	osmotic adjustment capacity	OSADJCAP	No
LOC_Os08g34790.1	Chr8	21869306	21875498	Chr8	21645663	24478817	AQDX013	AQDX013-OSADJCAP	TO:0000507	Abiotic stress	osmotic adjustment capacity	OSADJCAP	No
LOC_Os08g34790.1	Chr8	21869306	21875498	Chr8	17437513	25592993	CQAV6	CQAV6-OSADJCAP	TO:0000507	Abiotic stress	osmotic adjustment capacity	OSADJCAP	No
LOC_Os08g34790.1	Chr8	21869306	21875498	Chr8	17437513	25592993	CQAV7	CQAV7-OSADJCAP	TO:0000507	Abiotic stress	osmotic adjustment capacity	OSADJCAP	No
LOC_Os08g34790.1	Chr8	21869306	21875498	Chr8	17437513	25592993	CQAV9	CQAV9-OSADJCAP	TO:0000507	Abiotic stress	osmotic adjustment capacity	OSADJCAP	No
LOC_Os08g38710.1	Chr8	24475145	24479529	Chr8	21645663	24478817	AQDX013	AQDX013-OSADJCAP	TO:0000507	Abiotic stress	osmotic adjustment capacity	OSADJCAP	No
LOC_Os08g38710.1	Chr8	24475145	24479529	Chr8	17437513	25592993	CQAV6	CQAV6-OSADJCAP	TO:0000507	Abiotic stress	osmotic adjustment capacity	OSADJCAP	No
LOC_Os08g38710.1	Chr8	24475145	24479529	Chr8	17437513	25592993	CQAV7	CQAV7-OSADJCAP	TO:0000507	Abiotic stress	osmotic adjustment capacity	OSADJCAP	No
LOC_Os08g38710.1	Chr8	24475145	24479529	Chr8	17437513	25592993	CQAV9	CQAV9-OSADJCAP	TO:0000507	Abiotic stress	osmotic adjustment capacity	OSADJCAP	No
LOC_Os08g38900.1	Chr8	24586502	24588071	Chr8	17437513	25592993	CQAV6	CQAV6-OSADJCAP	TO:0000507	Abiotic stress	osmotic adjustment capacity	OSADJCAP	No
LOC_Os08g38900.1	Chr8	24586502	24588071	Chr8	17437513	25592993	CQAV7	CQAV7-OSADJCAP	TO:0000507	Abiotic stress	osmotic adjustment capacity	OSADJCAP	No
LOC_Os08g38900.1	Chr8	24586502	24588071	Chr8	17437513	25592993	CQAV9	CQAV9-OSADJCAP	TO:0000507	Abiotic stress	osmotic adjustment capacity	OSADJCAP	No
LOC_Os08g38900.2	Chr8	24586502	24588071	Chr8	17437513	25592993	CQAV6	CQAV6-OSADJCAP	TO:0000507	Abiotic stress	osmotic adjustment capacity	OSADJCAP	No
LOC_Os08g38900.2	Chr8	24586502	24588071	Chr8	17437513	25592993	CQAV7	CQAV7-OSADJCAP	TO:0000507	Abiotic stress	osmotic adjustment capacity	OSADJCAP	No
LOC_Os08g38900.2	Chr8	24586502	24588071	Chr8	17437513	25592993	CQAV9	CQAV9-OSADJCAP	TO:0000507	Abiotic stress	osmotic adjustment capacity	OSADJCAP	No
LOC_Os08g38900.3	Chr8	24586502	24588071	Chr8	17437513	25592993	CQAV6	CQAV6-OSADJCAP	TO:0000507	Abiotic stress	osmotic adjustment capacity	OSADJCAP	No
LOC_Os08g38900.3	Chr8	24586502	24588071	Chr8	17437513	25592993	CQAV7	CQAV7-OSADJCAP	TO:0000507	Abiotic stress	osmotic adjustment capacity	OSADJCAP	No
LOC_Os08g38900.3	Chr8	24586502	24588071	Chr8	17437513	25592993	CQAV9	CQAV9-OSADJCAP	TO:0000507	Abiotic stress	osmotic adjustment capacity	OSADJCAP	No
LOC_Os08g39174.1	Chr8	24741803	24758489	Chr8	17437513	25592993	CQAV6	CQAV6-OSADJCAP	TO:0000507	Abiotic stress	osmotic adjustment capacity	OSADJCAP	No
LOC_Os08g39174.1	Chr8	24741803	24758489	Chr8	17437513	25592993	CQAV7	CQAV7-OSADJCAP	TO:0000507	Abiotic stress	osmotic adjustment capacity	OSADJCAP	No
LOC_Os08g39174.1	Chr8	24741803	24758489	Chr8	17437513	25592993	CQAV9	CQAV9-OSADJCAP	TO:0000507	Abiotic stress	osmotic adjustment capacity	OSADJCAP	No
LOC_Os08g39180.1	Chr8	24741803	24758489	Chr8	17437513	25592993	CQAV6	CQAV6-OSADJCAP	TO:0000507	Abiotic stress	osmotic adjustment capacity	OSADJCAP	No
LOC_Os08g39180.1	Chr8	24741803	24758489	Chr8	17437513	25592993	CQAV7	CQAV7-OSADJCAP	TO:0000507	Abiotic stress	osmotic adjustment capacity	OSADJCAP	No
LOC_Os08g39180.1	Chr8	24741803	24758489	Chr8	17437513	25592993	CQAV9	CQAV9-OSADJCAP	TO:0000507	Abiotic stress	osmotic adjustment capacity	OSADJCAP	No
LOC_Os08g39850.1	Chr8	25240905	25250279	Chr8	17437513	25592993	CQAV6	CQAV6-OSADJCAP	TO:0000507	Abiotic stress	osmotic adjustment capacity	OSADJCAP	No
LOC_Os08g39850.1	Chr8	25240905	25250279	Chr8	17437513	25592993	CQAV7	CQAV7-OSADJCAP	TO:0000507	Abiotic stress	osmotic adjustment capacity	OSADJCAP	No
LOC_Os08g39850.1	Chr8	25240905	25250279	Chr8	17437513	25592993	CQAV9	CQAV9-OSADJCAP	TO:0000507	Abiotic stress	osmotic adjustment capacity	OSADJCAP	No
LOC_Os08g39850.2	Chr8	25240905	25250279	Chr8	17437513	25592993	CQAV6	CQAV6-OSADJCAP	TO:0000507	Abiotic stress	osmotic adjustment capacity	OSADJCAP	No
LOC_Os08g39850.2	Chr8	25240905	25250279	Chr8	17437513	25592993	CQAV7	CQAV7-OSADJCAP	TO:0000507	Abiotic stress	osmotic adjustment capacity	OSADJCAP	No
LOC_Os08g39850.2	Chr8	25240905	25250279	Chr8	17437513	25592993	CQAV9	CQAV9-OSADJCAP	TO:0000507	Abiotic stress	osmotic adjustment capacity	OSADJCAP	No
LOC_Os08g39850.3	Chr8	25240905	25250279	Chr8	17437513	25592993	CQAV6	CQAV6-OSADJCAP	TO:0000507	Abiotic stress	osmotic adjustment capacity	OSADJCAP	No
LOC_Os08g39850.3	Chr8	25240905	25250279	Chr8	17437513	25592993	CQAV7	CQAV7-OSADJCAP	TO:0000507	Abiotic stress	osmotic adjustment capacity	OSADJCAP	No
LOC_Os08g39850.3	Chr8	25240905	25250279	Chr8	17437513	25592993	CQAV9	CQAV9-OSADJCAP	TO:0000507	Abiotic stress	osmotic adjustment capacity	OSADJCAP	No
LOC_Os08g39850.4	Chr8	25240905	25250279	Chr8	17437513	25592993	CQAV6	CQAV6-OSADJCAP	TO:0000507	Abiotic stress	osmotic adjustment capacity	OSADJCAP	No
LOC_Os08g39850.4	Chr8	25240905	25250279	Chr8	17437513	25592993	CQAV7	CQAV7-OSADJCAP	TO:0000507	Abiotic stress	osmotic adjustment capacity	OSADJCAP	No
LOC_Os08g39850.4	Chr8	25240905	25250279	Chr8	17437513	25592993	CQAV9	CQAV9-OSADJCAP	TO:0000507	Abiotic stress	osmotic adjustment capacity	OSADJCAP	No
LOC_Os09g15330.1	Chr9	9366322	9370328	Chr9	9216346	10906419	CQH30	CQH30-OSADJCAP	TO:0000507	Abiotic stress	osmotic adjustment capacity	OSADJCAP	No
LOC_Os09g15330.1	Chr9	9366322	9370328	Chr9	9216346	10906419	AQR039	AQR039-RTDP	TO:0000519	Abiotic stress	rooting depth	RTDP	No
LOC_Os09g15330.1	Chr9	9366322	9370328	Chr9	9216346	10906419	AQFT005	AQFT005-OSADJCAP	TO:0000507	Abiotic stress	osmotic adjustment capacity	OSADJCAP	No
LOC_Os09g15330.1	Chr9	9366322	9370328	Chr9	7222547	9630362	AQU014	AQU014-TSHELSUB	TO:0000528	Abiotic stress	total shoot elongation under submergence	TSHELSUB	No
LOC_Os09g15330.1	Chr9	9366322	9370328	Chr9	7222547	9630362	AQU019	AQU019-TSHELSUB	TO:0000528	Abiotic stress	total shoot elongation under submergence	TSHELSUB	No
LOC_Os09g15330.1	Chr9	9366322	9370328	Chr9	7491	10801158	AQEK010	AQEK010-FESN	TO:0000224	Abiotic stress	iron sensitivity	FESN	No
LOC_Os09g15330.2	Chr9	9366322	9370328	Chr9	9216346	10906419	CQH30	CQH30-OSADJCAP	TO:0000507	Abiotic stress	osmotic adjustment capacity	OSADJCAP	No
LOC_Os09g15330.2	Chr9	9366322	9370328	Chr9	9216346	10906419	AQR039	AQR039-RTDP	TO:0000519	Abiotic stress	rooting depth	RTDP	No
LOC_Os09g15330.2	Chr9	9366322	9370328	Chr9	9216346	10906419	AQFT005	AQFT005-OSADJCAP	TO:0000507	Abiotic stress	osmotic adjustment capacity	OSADJCAP	No
LOC_Os09g15330.2	Chr9	9366322	9370328	Chr9	7222547	9630362	AQU014	AQU014-TSHELSUB	TO:0000528	Abiotic stress	total shoot elongation under submergence	TSHELSUB	No
LOC_Os09g15330.2	Chr9	9366322	9370328	Chr9	7222547	9630362	AQU019	AQU019-TSHELSUB	TO:0000528	Abiotic stress	total shoot elongation under submergence	TSHELSUB	No
LOC_Os09g15330.2	Chr9	9366322	9370328	Chr9	7491	10801158	AQEK010	AQEK010-FESN	TO:0000224	Abiotic stress	iron sensitivity	FESN	No
LOC_Os09g21780.1	Chr9	13185202	13191512	Chr9	11807446	15547564	DQE42	DQE42-RELGRATE	TO:0000515	Abiotic stress	relative growth rate	RELGRATE	No
LOC_Os09g21780.1	Chr9	13185202	13191512	Chr9	11807446	15547564	CQQ39	CQQ39-RTWT	TO:0000279	Abiotic stress	root weight	RTWT	No
LOC_Os09g21780.1	Chr9	13185202	13191512	Chr9	11807446	15547564	CQQ8	CQQ8-RTWT	TO:0000279	Abiotic stress	root weight	RTWT	No
LOC_Os09g21780.1	Chr9	13185202	13191512	Chr9	11806722	20608559	AQAL006	AQAL006-DRTDWT	TO:0000081	Abiotic stress	deep root dry weight	DRTDWT	No
LOC_Os09g21780.2	Chr9	13185202	13191512	Chr9	11807446	15547564	DQE42	DQE42-RELGRATE	TO:0000515	Abiotic stress	relative growth rate	RELGRATE	No
LOC_Os09g21780.2	Chr9	13185202	13191512	Chr9	11807446	15547564	CQQ39	CQQ39-RTWT	TO:0000279	Abiotic stress	root weight	RTWT	No
LOC_Os09g21780.2	Chr9	13185202	13191512	Chr9	11807446	15547564	CQQ8	CQQ8-RTWT	TO:0000279	Abiotic stress	root weight	RTWT	No
LOC_Os09g21780.2	Chr9	13185202	13191512	Chr9	11806722	20608559	AQAL006	AQAL006-DRTDWT	TO:0000081	Abiotic stress	deep root dry weight	DRTDWT	No
LOC_Os09g24406.1	Chr9	14506639	14507053	Chr9	11807446	15547564	DQE42	DQE42-RELGRATE	TO:0000515	Abiotic stress	relative growth rate	RELGRATE	No
LOC_Os09g24406.1	Chr9	14506639	14507053	Chr9	11807446	15547564	CQQ39	CQQ39-RTWT	TO:0000279	Abiotic stress	root weight	RTWT	No
LOC_Os09g24406.1	Chr9	14506639	14507053	Chr9	11807446	15547564	CQQ8	CQQ8-RTWT	TO:0000279	Abiotic stress	root weight	RTWT	No
LOC_Os09g24406.1	Chr9	14506639	14507053	Chr9	11806722	20608559	AQAL006	AQAL006-DRTDWT	TO:0000081	Abiotic stress	deep root dry weight	DRTDWT	No
LOC_Os09g24406.1	Chr9	14506639	14507053	Chr9	14362062	17837010	AQEM007	AQEM007-SALTSN	TO:0000429	Abiotic stress	salt sensitivity	SALTSN	No
LOC_Os09g24416.1	Chr9	14508273	14508993	Chr9	11807446	15547564	DQE42	DQE42-RELGRATE	TO:0000515	Abiotic stress	relative growth rate	RELGRATE	No
LOC_Os09g24416.1	Chr9	14508273	14508993	Chr9	11807446	15547564	CQQ39	CQQ39-RTWT	TO:0000279	Abiotic stress	root weight	RTWT	No
LOC_Os09g24416.1	Chr9	14508273	14508993	Chr9	11807446	15547564	CQQ8	CQQ8-RTWT	TO:0000279	Abiotic stress	root weight	RTWT	No
LOC_Os09g24416.1	Chr9	14508273	14508993	Chr9	11806722	20608559	AQAL006	AQAL006-DRTDWT	TO:0000081	Abiotic stress	deep root dry weight	DRTDWT	No
LOC_Os09g24416.1	Chr9	14508273	14508993	Chr9	14362062	17837010	AQEM007	AQEM007-SALTSN	TO:0000429	Abiotic stress	salt sensitivity	SALTSN	No
LOC_Os09g25060.1	Chr9	14975931	14977713	Chr9	11807446	15547564	DQE42	DQE42-RELGRATE	TO:0000515	Abiotic stress	relative growth rate	RELGRATE	No
LOC_Os09g25060.1	Chr9	14975931	14977713	Chr9	11807446	15547564	CQQ39	CQQ39-RTWT	TO:0000279	Abiotic stress	root weight	RTWT	No
LOC_Os09g25060.1	Chr9	14975931	14977713	Chr9	11807446	15547564	CQQ8	CQQ8-RTWT	TO:0000279	Abiotic stress	root weight	RTWT	No
LOC_Os09g25060.1	Chr9	14975931	14977713	Chr9	11806722	20608559	AQAL006	AQAL006-DRTDWT	TO:0000081	Abiotic stress	deep root dry weight	DRTDWT	No
LOC_Os09g25060.1	Chr9	14975931	14977713	Chr9	14362062	17837010	AQEM007	AQEM007-SALTSN	TO:0000429	Abiotic stress	salt sensitivity	SALTSN	No
LOC_Os09g25070.1	Chr9	14992802	14994888	Chr9	11807446	15547564	DQE42	DQE42-RELGRATE	TO:0000515	Abiotic stress	relative growth rate	RELGRATE	No
LOC_Os09g25070.1	Chr9	14992802	14994888	Chr9	11807446	15547564	CQQ39	CQQ39-RTWT	TO:0000279	Abiotic stress	root weight	RTWT	No
LOC_Os09g25070.1	Chr9	14992802	14994888	Chr9	11807446	15547564	CQQ8	CQQ8-RTWT	TO:0000279	Abiotic stress	root weight	RTWT	No
LOC_Os09g25070.1	Chr9	14992802	14994888	Chr9	11806722	20608559	AQAL006	AQAL006-DRTDWT	TO:0000081	Abiotic stress	deep root dry weight	DRTDWT	No
LOC_Os09g25070.1	Chr9	14992802	14994888	Chr9	14362062	17837010	AQEM007	AQEM007-SALTSN	TO:0000429	Abiotic stress	salt sensitivity	SALTSN	No
LOC_Os09g25070.2	Chr9	14992802	14994888	Chr9	11807446	15547564	DQE42	DQE42-RELGRATE	TO:0000515	Abiotic stress	relative growth rate	RELGRATE	No
LOC_Os09g25070.2	Chr9	14992802	14994888	Chr9	11807446	15547564	CQQ39	CQQ39-RTWT	TO:0000279	Abiotic stress	root weight	RTWT	No
LOC_Os09g25070.2	Chr9	14992802	14994888	Chr9	11807446	15547564	CQQ8	CQQ8-RTWT	TO:0000279	Abiotic stress	root weight	RTWT	No
LOC_Os09g25070.2	Chr9	14992802	14994888	Chr9	11806722	20608559	AQAL006	AQAL006-DRTDWT	TO:0000081	Abiotic stress	deep root dry weight	DRTDWT	No
LOC_Os09g25070.2	Chr9	14992802	14994888	Chr9	14362062	17837010	AQEM007	AQEM007-SALTSN	TO:0000429	Abiotic stress	salt sensitivity	SALTSN	No
LOC_Os09g25600.1	Chr9	15364890	15369757	Chr9	11807446	15547564	DQE42	DQE42-RELGRATE	TO:0000515	Abiotic stress	relative growth rate	RELGRATE	No
LOC_Os09g25600.1	Chr9	15364890	15369757	Chr9	11807446	15547564	CQQ39	CQQ39-RTWT	TO:0000279	Abiotic stress	root weight	RTWT	No
LOC_Os09g25600.1	Chr9	15364890	15369757	Chr9	11807446	15547564	CQQ8	CQQ8-RTWT	TO:0000279	Abiotic stress	root weight	RTWT	No
LOC_Os09g25600.1	Chr9	15364890	15369757	Chr9	11806722	20608559	AQAL006	AQAL006-DRTDWT	TO:0000081	Abiotic stress	deep root dry weight	DRTDWT	No
LOC_Os09g25600.1	Chr9	15364890	15369757	Chr9	15322119	22504901	AQF102	AQF102-KClO3RS	TO:0000502	Abiotic stress	KClO3 resistance	KClO3RS	No
LOC_Os09g25600.1	Chr9	15364890	15369757	Chr9	14362062	17837010	AQEM007	AQEM007-SALTSN	TO:0000429	Abiotic stress	salt sensitivity	SALTSN	No
LOC_Os09g25600.1	Chr9	15364890	15369757	Chr9	15322119	18810331	AQHE052	AQHE052-RTWT	TO:0000279	Abiotic stress	root weight	RTWT	No
LOC_Os09g25600.1	Chr9	15364890	15369757	Chr9	15322119	18810331	AQHE055	AQHE055-RTWT	TO:0000279	Abiotic stress	root weight	RTWT	No
LOC_Os09g25600.1	Chr9	15364890	15369757	Chr9	15322119	18810331	AQHE059	AQHE059-RTWT	TO:0000279	Abiotic stress	root weight	RTWT	No
LOC_Os09g25600.1	Chr9	15364890	15369757	Chr9	15322119	18810331	AQHE085	AQHE085-RTWT	TO:0000279	Abiotic stress	root weight	RTWT	No
LOC_Os09g26620.1	Chr9	16153175	16155170	Chr9	11806722	20608559	AQAL006	AQAL006-DRTDWT	TO:0000081	Abiotic stress	deep root dry weight	DRTDWT	No
LOC_Os09g26620.1	Chr9	16153175	16155170	Chr9	15322119	22504901	AQF102	AQF102-KClO3RS	TO:0000502	Abiotic stress	KClO3 resistance	KClO3RS	No
LOC_Os09g26620.1	Chr9	16153175	16155170	Chr9	14362062	17837010	AQEM007	AQEM007-SALTSN	TO:0000429	Abiotic stress	salt sensitivity	SALTSN	No
LOC_Os09g26620.1	Chr9	16153175	16155170	Chr9	15322119	18810331	AQHE052	AQHE052-RTWT	TO:0000279	Abiotic stress	root weight	RTWT	No
LOC_Os09g26620.1	Chr9	16153175	16155170	Chr9	15322119	18810331	AQHE055	AQHE055-RTWT	TO:0000279	Abiotic stress	root weight	RTWT	No
LOC_Os09g26620.1	Chr9	16153175	16155170	Chr9	15322119	18810331	AQHE059	AQHE059-RTWT	TO:0000279	Abiotic stress	root weight	RTWT	No
LOC_Os09g26620.1	Chr9	16153175	16155170	Chr9	15322119	18810331	AQHE085	AQHE085-RTWT	TO:0000279	Abiotic stress	root weight	RTWT	No
LOC_Os09g26620.2	Chr9	16153175	16155170	Chr9	11806722	20608559	AQAL006	AQAL006-DRTDWT	TO:0000081	Abiotic stress	deep root dry weight	DRTDWT	No
LOC_Os09g26620.2	Chr9	16153175	16155170	Chr9	15322119	22504901	AQF102	AQF102-KClO3RS	TO:0000502	Abiotic stress	KClO3 resistance	KClO3RS	No
LOC_Os09g26620.2	Chr9	16153175	16155170	Chr9	14362062	17837010	AQEM007	AQEM007-SALTSN	TO:0000429	Abiotic stress	salt sensitivity	SALTSN	No
LOC_Os09g26620.2	Chr9	16153175	16155170	Chr9	15322119	18810331	AQHE052	AQHE052-RTWT	TO:0000279	Abiotic stress	root weight	RTWT	No
LOC_Os09g26620.2	Chr9	16153175	16155170	Chr9	15322119	18810331	AQHE055	AQHE055-RTWT	TO:0000279	Abiotic stress	root weight	RTWT	No
LOC_Os09g26620.2	Chr9	16153175	16155170	Chr9	15322119	18810331	AQHE059	AQHE059-RTWT	TO:0000279	Abiotic stress	root weight	RTWT	No
LOC_Os09g26620.2	Chr9	16153175	16155170	Chr9	15322119	18810331	AQHE085	AQHE085-RTWT	TO:0000279	Abiotic stress	root weight	RTWT	No
LOC_Os09g26620.3	Chr9	16153175	16155170	Chr9	11806722	20608559	AQAL006	AQAL006-DRTDWT	TO:0000081	Abiotic stress	deep root dry weight	DRTDWT	No
LOC_Os09g26620.3	Chr9	16153175	16155170	Chr9	15322119	22504901	AQF102	AQF102-KClO3RS	TO:0000502	Abiotic stress	KClO3 resistance	KClO3RS	No
LOC_Os09g26620.3	Chr9	16153175	16155170	Chr9	14362062	17837010	AQEM007	AQEM007-SALTSN	TO:0000429	Abiotic stress	salt sensitivity	SALTSN	No
LOC_Os09g26620.3	Chr9	16153175	16155170	Chr9	15322119	18810331	AQHE052	AQHE052-RTWT	TO:0000279	Abiotic stress	root weight	RTWT	No
LOC_Os09g26620.3	Chr9	16153175	16155170	Chr9	15322119	18810331	AQHE055	AQHE055-RTWT	TO:0000279	Abiotic stress	root weight	RTWT	No
LOC_Os09g26620.3	Chr9	16153175	16155170	Chr9	15322119	18810331	AQHE059	AQHE059-RTWT	TO:0000279	Abiotic stress	root weight	RTWT	No
LOC_Os09g26620.3	Chr9	16153175	16155170	Chr9	15322119	18810331	AQHE085	AQHE085-RTWT	TO:0000279	Abiotic stress	root weight	RTWT	No
LOC_Os09g26620.4	Chr9	16153175	16155170	Chr9	11806722	20608559	AQAL006	AQAL006-DRTDWT	TO:0000081	Abiotic stress	deep root dry weight	DRTDWT	No
LOC_Os09g26620.4	Chr9	16153175	16155170	Chr9	15322119	22504901	AQF102	AQF102-KClO3RS	TO:0000502	Abiotic stress	KClO3 resistance	KClO3RS	No
LOC_Os09g26620.4	Chr9	16153175	16155170	Chr9	14362062	17837010	AQEM007	AQEM007-SALTSN	TO:0000429	Abiotic stress	salt sensitivity	SALTSN	No
LOC_Os09g26620.4	Chr9	16153175	16155170	Chr9	15322119	18810331	AQHE052	AQHE052-RTWT	TO:0000279	Abiotic stress	root weight	RTWT	No
LOC_Os09g26620.4	Chr9	16153175	16155170	Chr9	15322119	18810331	AQHE055	AQHE055-RTWT	TO:0000279	Abiotic stress	root weight	RTWT	No
LOC_Os09g26620.4	Chr9	16153175	16155170	Chr9	15322119	18810331	AQHE059	AQHE059-RTWT	TO:0000279	Abiotic stress	root weight	RTWT	No
LOC_Os09g26620.4	Chr9	16153175	16155170	Chr9	15322119	18810331	AQHE085	AQHE085-RTWT	TO:0000279	Abiotic stress	root weight	RTWT	No
LOC_Os09g26620.5	Chr9	16153175	16155170	Chr9	11806722	20608559	AQAL006	AQAL006-DRTDWT	TO:0000081	Abiotic stress	deep root dry weight	DRTDWT	No
LOC_Os09g26620.5	Chr9	16153175	16155170	Chr9	15322119	22504901	AQF102	AQF102-KClO3RS	TO:0000502	Abiotic stress	KClO3 resistance	KClO3RS	No
LOC_Os09g26620.5	Chr9	16153175	16155170	Chr9	14362062	17837010	AQEM007	AQEM007-SALTSN	TO:0000429	Abiotic stress	salt sensitivity	SALTSN	No
LOC_Os09g26620.5	Chr9	16153175	16155170	Chr9	15322119	18810331	AQHE052	AQHE052-RTWT	TO:0000279	Abiotic stress	root weight	RTWT	No
LOC_Os09g26620.5	Chr9	16153175	16155170	Chr9	15322119	18810331	AQHE055	AQHE055-RTWT	TO:0000279	Abiotic stress	root weight	RTWT	No
LOC_Os09g26620.5	Chr9	16153175	16155170	Chr9	15322119	18810331	AQHE059	AQHE059-RTWT	TO:0000279	Abiotic stress	root weight	RTWT	No
LOC_Os09g26620.5	Chr9	16153175	16155170	Chr9	15322119	18810331	AQHE085	AQHE085-RTWT	TO:0000279	Abiotic stress	root weight	RTWT	No
LOC_Os09g27580.1	Chr9	16754448	16759734	Chr9	11806722	20608559	AQAL006	AQAL006-DRTDWT	TO:0000081	Abiotic stress	deep root dry weight	DRTDWT	No
LOC_Os09g27580.1	Chr9	16754448	16759734	Chr9	15322119	22504901	AQF102	AQF102-KClO3RS	TO:0000502	Abiotic stress	KClO3 resistance	KClO3RS	No
LOC_Os09g27580.1	Chr9	16754448	16759734	Chr9	14362062	17837010	AQEM007	AQEM007-SALTSN	TO:0000429	Abiotic stress	salt sensitivity	SALTSN	No
LOC_Os09g27580.1	Chr9	16754448	16759734	Chr9	15322119	18810331	AQHE052	AQHE052-RTWT	TO:0000279	Abiotic stress	root weight	RTWT	No
LOC_Os09g27580.1	Chr9	16754448	16759734	Chr9	15322119	18810331	AQHE055	AQHE055-RTWT	TO:0000279	Abiotic stress	root weight	RTWT	No
LOC_Os09g27580.1	Chr9	16754448	16759734	Chr9	15322119	18810331	AQHE059	AQHE059-RTWT	TO:0000279	Abiotic stress	root weight	RTWT	No
LOC_Os09g27580.1	Chr9	16754448	16759734	Chr9	15322119	18810331	AQHE085	AQHE085-RTWT	TO:0000279	Abiotic stress	root weight	RTWT	No
LOC_Os09g27580.2	Chr9	16754448	16759734	Chr9	11806722	20608559	AQAL006	AQAL006-DRTDWT	TO:0000081	Abiotic stress	deep root dry weight	DRTDWT	No
LOC_Os09g27580.2	Chr9	16754448	16759734	Chr9	15322119	22504901	AQF102	AQF102-KClO3RS	TO:0000502	Abiotic stress	KClO3 resistance	KClO3RS	No
LOC_Os09g27580.2	Chr9	16754448	16759734	Chr9	14362062	17837010	AQEM007	AQEM007-SALTSN	TO:0000429	Abiotic stress	salt sensitivity	SALTSN	No
LOC_Os09g27580.2	Chr9	16754448	16759734	Chr9	15322119	18810331	AQHE052	AQHE052-RTWT	TO:0000279	Abiotic stress	root weight	RTWT	No
LOC_Os09g27580.2	Chr9	16754448	16759734	Chr9	15322119	18810331	AQHE055	AQHE055-RTWT	TO:0000279	Abiotic stress	root weight	RTWT	No
LOC_Os09g27580.2	Chr9	16754448	16759734	Chr9	15322119	18810331	AQHE059	AQHE059-RTWT	TO:0000279	Abiotic stress	root weight	RTWT	No
LOC_Os09g27580.2	Chr9	16754448	16759734	Chr9	15322119	18810331	AQHE085	AQHE085-RTWT	TO:0000279	Abiotic stress	root weight	RTWT	No
LOC_Os09g27580.3	Chr9	16754448	16759734	Chr9	11806722	20608559	AQAL006	AQAL006-DRTDWT	TO:0000081	Abiotic stress	deep root dry weight	DRTDWT	No
LOC_Os09g27580.3	Chr9	16754448	16759734	Chr9	15322119	22504901	AQF102	AQF102-KClO3RS	TO:0000502	Abiotic stress	KClO3 resistance	KClO3RS	No
LOC_Os09g27580.3	Chr9	16754448	16759734	Chr9	14362062	17837010	AQEM007	AQEM007-SALTSN	TO:0000429	Abiotic stress	salt sensitivity	SALTSN	No
LOC_Os09g27580.3	Chr9	16754448	16759734	Chr9	15322119	18810331	AQHE052	AQHE052-RTWT	TO:0000279	Abiotic stress	root weight	RTWT	No
LOC_Os09g27580.3	Chr9	16754448	16759734	Chr9	15322119	18810331	AQHE055	AQHE055-RTWT	TO:0000279	Abiotic stress	root weight	RTWT	No
LOC_Os09g27580.3	Chr9	16754448	16759734	Chr9	15322119	18810331	AQHE059	AQHE059-RTWT	TO:0000279	Abiotic stress	root weight	RTWT	No
LOC_Os09g27580.3	Chr9	16754448	16759734	Chr9	15322119	18810331	AQHE085	AQHE085-RTWT	TO:0000279	Abiotic stress	root weight	RTWT	No
LOC_Os09g28580.1	Chr9	17390967	17392541	Chr9	11806722	20608559	AQAL006	AQAL006-DRTDWT	TO:0000081	Abiotic stress	deep root dry weight	DRTDWT	No
LOC_Os09g28580.1	Chr9	17390967	17392541	Chr9	15322119	22504901	AQF102	AQF102-KClO3RS	TO:0000502	Abiotic stress	KClO3 resistance	KClO3RS	No
LOC_Os09g28580.1	Chr9	17390967	17392541	Chr9	14362062	17837010	AQEM007	AQEM007-SALTSN	TO:0000429	Abiotic stress	salt sensitivity	SALTSN	No
LOC_Os09g28580.1	Chr9	17390967	17392541	Chr9	15322119	18810331	AQHE052	AQHE052-RTWT	TO:0000279	Abiotic stress	root weight	RTWT	No
LOC_Os09g28580.1	Chr9	17390967	17392541	Chr9	15322119	18810331	AQHE055	AQHE055-RTWT	TO:0000279	Abiotic stress	root weight	RTWT	No
LOC_Os09g28580.1	Chr9	17390967	17392541	Chr9	15322119	18810331	AQHE059	AQHE059-RTWT	TO:0000279	Abiotic stress	root weight	RTWT	No
LOC_Os09g28580.1	Chr9	17390967	17392541	Chr9	15322119	18810331	AQHE085	AQHE085-RTWT	TO:0000279	Abiotic stress	root weight	RTWT	No
LOC_Os09g29660.1	Chr9	18034120	18039233	Chr9	17719660	18810331	AQAV002	AQAV002-COLDTL	TO:0000303	Abiotic stress	cold tolerance	COLDTL	No
LOC_Os09g29660.1	Chr9	18034120	18039233	Chr9	17835012	20370614	AQEK002	AQEK002-FESN	TO:0000224	Abiotic stress	iron sensitivity	FESN	No
LOC_Os09g29660.1	Chr9	18034120	18039233	Chr9	11806722	20608559	AQAL006	AQAL006-DRTDWT	TO:0000081	Abiotic stress	deep root dry weight	DRTDWT	No
LOC_Os09g29660.1	Chr9	18034120	18039233	Chr9	15322119	22504901	AQF102	AQF102-KClO3RS	TO:0000502	Abiotic stress	KClO3 resistance	KClO3RS	No
LOC_Os09g29660.1	Chr9	18034120	18039233	Chr9	15322119	18810331	AQHE052	AQHE052-RTWT	TO:0000279	Abiotic stress	root weight	RTWT	No
LOC_Os09g29660.1	Chr9	18034120	18039233	Chr9	15322119	18810331	AQHE055	AQHE055-RTWT	TO:0000279	Abiotic stress	root weight	RTWT	No
LOC_Os09g29660.1	Chr9	18034120	18039233	Chr9	15322119	18810331	AQHE059	AQHE059-RTWT	TO:0000279	Abiotic stress	root weight	RTWT	No
LOC_Os09g29660.1	Chr9	18034120	18039233	Chr9	15322119	18810331	AQHE085	AQHE085-RTWT	TO:0000279	Abiotic stress	root weight	RTWT	No
LOC_Os09g35830.1	Chr9	20613387	20625866	Chr9	20481606	21189283	AQAA017	AQAA017-RELRTLG	TO:0000516	Abiotic stress	relative root length	RELRTLG	No
LOC_Os09g35830.1	Chr9	20613387	20625866	Chr9	15322119	22504901	AQF102	AQF102-KClO3RS	TO:0000502	Abiotic stress	KClO3 resistance	KClO3RS	No
LOC_Os09g35830.2	Chr9	20613387	20625866	Chr9	20481606	21189283	AQAA017	AQAA017-RELRTLG	TO:0000516	Abiotic stress	relative root length	RELRTLG	No
LOC_Os09g35830.2	Chr9	20613387	20625866	Chr9	15322119	22504901	AQF102	AQF102-KClO3RS	TO:0000502	Abiotic stress	KClO3 resistance	KClO3RS	No
LOC_Os09g35830.3	Chr9	20613387	20625866	Chr9	20481606	21189283	AQAA017	AQAA017-RELRTLG	TO:0000516	Abiotic stress	relative root length	RELRTLG	No
LOC_Os09g35830.3	Chr9	20613387	20625866	Chr9	15322119	22504901	AQF102	AQF102-KClO3RS	TO:0000502	Abiotic stress	KClO3 resistance	KClO3RS	No
LOC_Os09g35830.4	Chr9	20613387	20625866	Chr9	20481606	21189283	AQAA017	AQAA017-RELRTLG	TO:0000516	Abiotic stress	relative root length	RELRTLG	No
LOC_Os09g35830.4	Chr9	20613387	20625866	Chr9	15322119	22504901	AQF102	AQF102-KClO3RS	TO:0000502	Abiotic stress	KClO3 resistance	KClO3RS	No
LOC_Os10g09970.1	Chr10	5405066	5409582	Chr10	3778632	12686480	AQCS003	AQCS003-UVBRS	TO:0000601	Abiotic stress	ultraviolet-b resistance	UVBRS	No
LOC_Os10g09970.1	Chr10	5405066	5409582	Chr10	3778632	12686480	AQCS006	AQCS006-UVBRS	TO:0000601	Abiotic stress	ultraviolet-b resistance	UVBRS	No
LOC_Os10g12630.1	Chr10	7038727	7044469	Chr10	3778632	12686480	AQCS003	AQCS003-UVBRS	TO:0000601	Abiotic stress	ultraviolet-b resistance	UVBRS	No
LOC_Os10g12630.1	Chr10	7038727	7044469	Chr10	3778632	12686480	AQCS006	AQCS006-UVBRS	TO:0000601	Abiotic stress	ultraviolet-b resistance	UVBRS	No
LOC_Os10g21356.1	Chr10	10888380	10888794	Chr10	7639733	14271753	AQCI003	AQCI003-PHOSN	TO:0000102	Abiotic stress	phosphorus sensitivity	PHOSN	No
LOC_Os10g21356.1	Chr10	10888380	10888794	Chr10	3778632	12686480	AQCS003	AQCS003-UVBRS	TO:0000601	Abiotic stress	ultraviolet-b resistance	UVBRS	No
LOC_Os10g21356.1	Chr10	10888380	10888794	Chr10	3778632	12686480	AQCS006	AQCS006-UVBRS	TO:0000601	Abiotic stress	ultraviolet-b resistance	UVBRS	No
LOC_Os10g21460.1	Chr10	10988247	10997385	Chr10	7639733	14271753	AQCI003	AQCI003-PHOSN	TO:0000102	Abiotic stress	phosphorus sensitivity	PHOSN	No
LOC_Os10g21460.1	Chr10	10988247	10997385	Chr10	3778632	12686480	AQCS003	AQCS003-UVBRS	TO:0000601	Abiotic stress	ultraviolet-b resistance	UVBRS	No
LOC_Os10g21460.1	Chr10	10988247	10997385	Chr10	3778632	12686480	AQCS006	AQCS006-UVBRS	TO:0000601	Abiotic stress	ultraviolet-b resistance	UVBRS	No
LOC_Os10g21660.1	Chr10	11088014	11098028	Chr10	7639733	14271753	AQCI003	AQCI003-PHOSN	TO:0000102	Abiotic stress	phosphorus sensitivity	PHOSN	No
LOC_Os10g21660.1	Chr10	11088014	11098028	Chr10	3778632	12686480	AQCS003	AQCS003-UVBRS	TO:0000601	Abiotic stress	ultraviolet-b resistance	UVBRS	No
LOC_Os10g21660.1	Chr10	11088014	11098028	Chr10	3778632	12686480	AQCS006	AQCS006-UVBRS	TO:0000601	Abiotic stress	ultraviolet-b resistance	UVBRS	No
LOC_Os10g21660.2	Chr10	11088014	11098028	Chr10	7639733	14271753	AQCI003	AQCI003-PHOSN	TO:0000102	Abiotic stress	phosphorus sensitivity	PHOSN	No
LOC_Os10g21660.2	Chr10	11088014	11098028	Chr10	3778632	12686480	AQCS003	AQCS003-UVBRS	TO:0000601	Abiotic stress	ultraviolet-b resistance	UVBRS	No
LOC_Os10g21660.2	Chr10	11088014	11098028	Chr10	3778632	12686480	AQCS006	AQCS006-UVBRS	TO:0000601	Abiotic stress	ultraviolet-b resistance	UVBRS	No
LOC_Os10g22450.1	Chr10	11624391	11629635	Chr10	7639733	14271753	AQCI003	AQCI003-PHOSN	TO:0000102	Abiotic stress	phosphorus sensitivity	PHOSN	No
LOC_Os10g22450.1	Chr10	11624391	11629635	Chr10	3778632	12686480	AQCS003	AQCS003-UVBRS	TO:0000601	Abiotic stress	ultraviolet-b resistance	UVBRS	No
LOC_Os10g22450.1	Chr10	11624391	11629635	Chr10	3778632	12686480	AQCS006	AQCS006-UVBRS	TO:0000601	Abiotic stress	ultraviolet-b resistance	UVBRS	No
LOC_Os10g25140.1	Chr10	12977396	12982478	Chr10	11715669	14156816	DQC17	DQC17-PENTRTRO	TO:0000510	Abiotic stress	penetrated to total root ratio	PENTRTRO	No
LOC_Os10g25140.1	Chr10	12977396	12982478	Chr10	12900279	19023681	AQGC034	AQGC034-PENRTTH	TO:0000090	Abiotic stress	penetrated root thickness	PENRTTH	No
LOC_Os10g25140.1	Chr10	12977396	12982478	Chr10	12900279	19023681	AQGC016	AQGC016-RTPNID	TO:0000471	Abiotic stress	root penetration index	RTPNID	No
LOC_Os10g25140.1	Chr10	12977396	12982478	Chr10	12900279	21777338	AQF103	AQF103-KClO3RS	TO:0000502	Abiotic stress	KClO3 resistance	KClO3RS	No
LOC_Os10g25140.1	Chr10	12977396	12982478	Chr10	7639733	14271753	AQCI003	AQCI003-PHOSN	TO:0000102	Abiotic stress	phosphorus sensitivity	PHOSN	No
LOC_Os10g26060.1	Chr10	13497238	13499435	Chr10	11715669	14156816	DQC17	DQC17-PENTRTRO	TO:0000510	Abiotic stress	penetrated to total root ratio	PENTRTRO	No
LOC_Os10g26060.1	Chr10	13497238	13499435	Chr10	12900279	19023681	AQGC034	AQGC034-PENRTTH	TO:0000090	Abiotic stress	penetrated root thickness	PENRTTH	No
LOC_Os10g26060.1	Chr10	13497238	13499435	Chr10	12900279	19023681	AQGC016	AQGC016-RTPNID	TO:0000471	Abiotic stress	root penetration index	RTPNID	No
LOC_Os10g26060.1	Chr10	13497238	13499435	Chr10	12900279	21777338	AQF103	AQF103-KClO3RS	TO:0000502	Abiotic stress	KClO3 resistance	KClO3RS	No
LOC_Os10g26060.1	Chr10	13497238	13499435	Chr10	7639733	14271753	AQCI003	AQCI003-PHOSN	TO:0000102	Abiotic stress	phosphorus sensitivity	PHOSN	No
LOC_Os10g26940.1	Chr10	14171325	14172896	Chr10	12900279	19023681	AQGC034	AQGC034-PENRTTH	TO:0000090	Abiotic stress	penetrated root thickness	PENRTTH	No
LOC_Os10g26940.1	Chr10	14171325	14172896	Chr10	12900279	19023681	AQGC016	AQGC016-RTPNID	TO:0000471	Abiotic stress	root penetration index	RTPNID	No
LOC_Os10g26940.1	Chr10	14171325	14172896	Chr10	12900279	21777338	AQF103	AQF103-KClO3RS	TO:0000502	Abiotic stress	KClO3 resistance	KClO3RS	No
LOC_Os10g26940.1	Chr10	14171325	14172896	Chr10	14025250	17157947	CQG8	CQG8-LFRLTM	TO:0000503	Abiotic stress	leaf rolling time	LFRLTM	No
LOC_Os10g26940.1	Chr10	14171325	14172896	Chr10	7639733	14271753	AQCI003	AQCI003-PHOSN	TO:0000102	Abiotic stress	phosphorus sensitivity	PHOSN	No
LOC_Os10g31780.1	Chr10	16663931	16664717	Chr10	12900279	19023681	AQGC034	AQGC034-PENRTTH	TO:0000090	Abiotic stress	penetrated root thickness	PENRTTH	No
LOC_Os10g31780.1	Chr10	16663931	16664717	Chr10	12900279	19023681	AQGC016	AQGC016-RTPNID	TO:0000471	Abiotic stress	root penetration index	RTPNID	No
LOC_Os10g31780.1	Chr10	16663931	16664717	Chr10	12900279	21777338	AQF103	AQF103-KClO3RS	TO:0000502	Abiotic stress	KClO3 resistance	KClO3RS	No
LOC_Os10g31780.1	Chr10	16663931	16664717	Chr10	14025250	17157947	CQG8	CQG8-LFRLTM	TO:0000503	Abiotic stress	leaf rolling time	LFRLTM	No
LOC_Os10g32980.1	Chr10	17261951	17266613	Chr10	12900279	19023681	AQGC034	AQGC034-PENRTTH	TO:0000090	Abiotic stress	penetrated root thickness	PENRTTH	No
LOC_Os10g32980.1	Chr10	17261951	17266613	Chr10	12900279	19023681	AQGC016	AQGC016-RTPNID	TO:0000471	Abiotic stress	root penetration index	RTPNID	No
LOC_Os10g32980.1	Chr10	17261951	17266613	Chr10	12900279	21777338	AQF103	AQF103-KClO3RS	TO:0000502	Abiotic stress	KClO3 resistance	KClO3RS	No
LOC_Os10g33650.1	Chr10	17739201	17744567	Chr10	12900279	19023681	AQGC034	AQGC034-PENRTTH	TO:0000090	Abiotic stress	penetrated root thickness	PENRTTH	No
LOC_Os10g33650.1	Chr10	17739201	17744567	Chr10	12900279	19023681	AQGC016	AQGC016-RTPNID	TO:0000471	Abiotic stress	root penetration index	RTPNID	No
LOC_Os10g33650.1	Chr10	17739201	17744567	Chr10	12900279	21777338	AQF103	AQF103-KClO3RS	TO:0000502	Abiotic stress	KClO3 resistance	KClO3RS	No
LOC_Os10g33650.2	Chr10	17739201	17744567	Chr10	12900279	19023681	AQGC034	AQGC034-PENRTTH	TO:0000090	Abiotic stress	penetrated root thickness	PENRTTH	No
LOC_Os10g33650.2	Chr10	17739201	17744567	Chr10	12900279	19023681	AQGC016	AQGC016-RTPNID	TO:0000471	Abiotic stress	root penetration index	RTPNID	No
LOC_Os10g33650.2	Chr10	17739201	17744567	Chr10	12900279	21777338	AQF103	AQF103-KClO3RS	TO:0000502	Abiotic stress	KClO3 resistance	KClO3RS	No
LOC_Os10g33650.3	Chr10	17739201	17744567	Chr10	12900279	19023681	AQGC034	AQGC034-PENRTTH	TO:0000090	Abiotic stress	penetrated root thickness	PENRTTH	No
LOC_Os10g33650.3	Chr10	17739201	17744567	Chr10	12900279	19023681	AQGC016	AQGC016-RTPNID	TO:0000471	Abiotic stress	root penetration index	RTPNID	No
LOC_Os10g33650.3	Chr10	17739201	17744567	Chr10	12900279	21777338	AQF103	AQF103-KClO3RS	TO:0000502	Abiotic stress	KClO3 resistance	KClO3RS	No
LOC_Os10g34170.1	Chr10	18231654	18236511	Chr10	12900279	19023681	AQGC034	AQGC034-PENRTTH	TO:0000090	Abiotic stress	penetrated root thickness	PENRTTH	No
LOC_Os10g34170.1	Chr10	18231654	18236511	Chr10	12900279	19023681	AQGC016	AQGC016-RTPNID	TO:0000471	Abiotic stress	root penetration index	RTPNID	No
LOC_Os10g34170.1	Chr10	18231654	18236511	Chr10	12900279	21777338	AQF103	AQF103-KClO3RS	TO:0000502	Abiotic stress	KClO3 resistance	KClO3RS	No
LOC_Os10g37260.1	Chr10	19952434	19957362	Chr10	18600198	21777338	AQU008	AQU008-PTSPCENTSUB	TO:0000512	Abiotic stress	plant survival percentage under submergence	PTSPCENTSUB	No
LOC_Os10g37260.1	Chr10	19952434	19957362	Chr10	12900279	21777338	AQF103	AQF103-KClO3RS	TO:0000502	Abiotic stress	KClO3 resistance	KClO3RS	No
LOC_Os10g39680.1	Chr10	21205699	21207611	Chr10	18600198	21777338	AQU008	AQU008-PTSPCENTSUB	TO:0000512	Abiotic stress	plant survival percentage under submergence	PTSPCENTSUB	No
LOC_Os10g39680.1	Chr10	21205699	21207611	Chr10	12900279	21777338	AQF103	AQF103-KClO3RS	TO:0000502	Abiotic stress	KClO3 resistance	KClO3RS	No
LOC_Os10g40490.1	Chr10	21679081	21681432	Chr10	18600198	21777338	AQU008	AQU008-PTSPCENTSUB	TO:0000512	Abiotic stress	plant survival percentage under submergence	PTSPCENTSUB	No
LOC_Os10g40490.1	Chr10	21679081	21681432	Chr10	12900279	21777338	AQF103	AQF103-KClO3RS	TO:0000502	Abiotic stress	KClO3 resistance	KClO3RS	No
LOC_Os11g03530.1	Chr11	1360722	1364127	Chr11	261799	4079226	AQF104	AQF104-KClO3RS	TO:0000502	Abiotic stress	KClO3 resistance	KClO3RS	No
LOC_Os11g03530.2	Chr11	1360722	1364127	Chr11	261799	4079226	AQF104	AQF104-KClO3RS	TO:0000502	Abiotic stress	KClO3 resistance	KClO3RS	No
LOC_Os11g03530.3	Chr11	1360722	1364127	Chr11	261799	4079226	AQF104	AQF104-KClO3RS	TO:0000502	Abiotic stress	KClO3 resistance	KClO3RS	No
LOC_Os11g04070.1	Chr11	1646482	1648853	Chr11	261799	4079226	AQF104	AQF104-KClO3RS	TO:0000502	Abiotic stress	KClO3 resistance	KClO3RS	No
LOC_Os11g04070.1	Chr11	1646482	1648853	Chr11	1491600	2523808	CQP8	CQP8-COLDTL	TO:0000303	Abiotic stress	cold tolerance	COLDTL	No
LOC_Os11g05700.1	Chr11	2605744	2610544	Chr11	261799	4079226	AQF104	AQF104-KClO3RS	TO:0000502	Abiotic stress	KClO3 resistance	KClO3RS	No
LOC_Os11g10520.1	Chr11	5755643	5760026	Chr11	4078099	6687145	AQD020	AQD020-LFDRY	TO:0000446	Abiotic stress	leaf drying	LFDRY	No
LOC_Os11g10520.2	Chr11	5755643	5760026	Chr11	4078099	6687145	AQD020	AQD020-LFDRY	TO:0000446	Abiotic stress	leaf drying	LFDRY	No
LOC_Os11g10520.3	Chr11	5755643	5760026	Chr11	4078099	6687145	AQD020	AQD020-LFDRY	TO:0000446	Abiotic stress	leaf drying	LFDRY	No
LOC_Os11g19490.1	Chr11	11221598	11224020	Chr11	10128842	18471104	CQL12	CQL12-RELRTLG	TO:0000516	Abiotic stress	relative root length	RELRTLG	No
LOC_Os11g19520.1	Chr11	11246980	11253062	Chr11	10128842	18471104	CQL12	CQL12-RELRTLG	TO:0000516	Abiotic stress	relative root length	RELRTLG	No
LOC_Os11g24510.1	Chr11	13971644	13979649	Chr11	10128842	18471104	CQL12	CQL12-RELRTLG	TO:0000516	Abiotic stress	relative root length	RELRTLG	No
LOC_Os11g24510.2	Chr11	13971644	13979649	Chr11	10128842	18471104	CQL12	CQL12-RELRTLG	TO:0000516	Abiotic stress	relative root length	RELRTLG	No
LOC_Os11g24510.3	Chr11	13971644	13979649	Chr11	10128842	18471104	CQL12	CQL12-RELRTLG	TO:0000516	Abiotic stress	relative root length	RELRTLG	No
LOC_Os11g26594.1	Chr11	15236665	15239290	Chr11	10128842	18471104	CQL12	CQL12-RELRTLG	TO:0000516	Abiotic stress	relative root length	RELRTLG	No
LOC_Os11g26594.2	Chr11	15236665	15239290	Chr11	10128842	18471104	CQL12	CQL12-RELRTLG	TO:0000516	Abiotic stress	relative root length	RELRTLG	No
LOC_Os11g31530.1	Chr11	18426218	18428193	Chr11	17353847	19565672	CQH36	CQH36-RTPF	TO:0000093	Abiotic stress	root pulling force	RTPF	No
LOC_Os11g31530.1	Chr11	18426218	18428193	Chr11	17353847	19565034	AQFT023	AQFT023-RTPF	TO:0000093	Abiotic stress	root pulling force	RTPF	No
LOC_Os11g31530.1	Chr11	18426218	18428193	Chr11	18178768	19565672	CQAW31	CQAW31-RTPNID	TO:0000471	Abiotic stress	root penetration index	RTPNID	No
LOC_Os11g31530.1	Chr11	18426218	18428193	Chr11	18318826	21426217	DQC11	DQC11-PENRTNB	TO:0000083	Abiotic stress	penetrated root number	PENRTNB	No
LOC_Os11g31530.1	Chr11	18426218	18428193	Chr11	18318826	21426217	DQC18	DQC18-PENTRTRO	TO:0000510	Abiotic stress	penetrated to total root ratio	PENTRTRO	No
LOC_Os11g31530.1	Chr11	18426218	18428193	Chr11	10128842	18471104	CQL12	CQL12-RELRTLG	TO:0000516	Abiotic stress	relative root length	RELRTLG	No
LOC_Os11g33430.1	Chr11	19812517	19815131	Chr11	19565059	22014851	AQR016	AQR016-DRTDWT	TO:0000081	Abiotic stress	deep root dry weight	DRTDWT	No
LOC_Os11g33430.1	Chr11	19812517	19815131	Chr11	19565059	22014851	AQR031	AQR031-DRTDWT	TO:0000081	Abiotic stress	deep root dry weight	DRTDWT	No
LOC_Os11g33430.1	Chr11	19812517	19815131	Chr11	19565059	22014851	AQR024	AQR024-DRTSHRO	TO:0000092	Abiotic stress	deep root to shoot ratio	DRTSHRO	No
LOC_Os11g33430.1	Chr11	19812517	19815131	Chr11	18318826	21426217	DQC11	DQC11-PENRTNB	TO:0000083	Abiotic stress	penetrated root number	PENRTNB	No
LOC_Os11g33430.1	Chr11	19812517	19815131	Chr11	18318826	21426217	DQC18	DQC18-PENTRTRO	TO:0000510	Abiotic stress	penetrated to total root ratio	PENTRTRO	No
LOC_Os11g37090.1	Chr11	21892580	21897269	Chr11	19565059	22014851	AQR016	AQR016-DRTDWT	TO:0000081	Abiotic stress	deep root dry weight	DRTDWT	No
LOC_Os11g37090.1	Chr11	21892580	21897269	Chr11	19565059	22014851	AQR031	AQR031-DRTDWT	TO:0000081	Abiotic stress	deep root dry weight	DRTDWT	No
LOC_Os11g37090.1	Chr11	21892580	21897269	Chr11	19565059	22014851	AQR024	AQR024-DRTSHRO	TO:0000092	Abiotic stress	deep root to shoot ratio	DRTSHRO	No
LOC_Os11g37090.1	Chr11	21892580	21897269	Chr11	21425287	24200737	AQHE080	AQHE080-RTWT	TO:0000279	Abiotic stress	root weight	RTWT	No
LOC_Os11g37090.1	Chr11	21892580	21897269	Chr11	21425287	24200737	AQHE086	AQHE086-RTWT	TO:0000279	Abiotic stress	root weight	RTWT	No
LOC_Os11g42040.1	Chr11	25289128	25293954	Chr11	24199089	26041524	CQH35	CQH35-PENRTLG	TO:0000508	Abiotic stress	penetrated root length	PENRTLG	No
LOC_Os11g42040.1	Chr11	25289128	25293954	Chr11	23154725	28412347	AQF105	AQF105-KClO3RS	TO:0000502	Abiotic stress	KClO3 resistance	KClO3RS	No
LOC_Os11g42040.1	Chr11	25289128	25293954	Chr11	24199089	26041524	AQFT033	AQFT033-PENRTLG	TO:0000508	Abiotic stress	penetrated root length	PENRTLG	No
LOC_Os11g42040.1	Chr11	25289128	25293954	Chr11	24199089	26041524	AQEK003	AQEK003-FESN	TO:0000224	Abiotic stress	iron sensitivity	FESN	No
LOC_Os11g42040.1	Chr11	25289128	25293954	Chr11	24199089	26041524	AQEK005	AQEK005-FESN	TO:0000224	Abiotic stress	iron sensitivity	FESN	No
LOC_Os11g42040.1	Chr11	25289128	25293954	Chr11	24199089	26041524	AQEK014	AQEK014-FESN	TO:0000224	Abiotic stress	iron sensitivity	FESN	No
LOC_Os11g42040.1	Chr11	25289128	25293954	Chr11	24199089	27533537	AQDZ004	AQDZ004-LOI	TO:0000068	Abiotic stress	lodging incidence	LOI	No
LOC_Os11g42270.1	Chr11	25461243	25462998	Chr11	24199089	26041524	CQH35	CQH35-PENRTLG	TO:0000508	Abiotic stress	penetrated root length	PENRTLG	No
LOC_Os11g42270.1	Chr11	25461243	25462998	Chr11	23154725	28412347	AQF105	AQF105-KClO3RS	TO:0000502	Abiotic stress	KClO3 resistance	KClO3RS	No
LOC_Os11g42270.1	Chr11	25461243	25462998	Chr11	24199089	26041524	AQFT033	AQFT033-PENRTLG	TO:0000508	Abiotic stress	penetrated root length	PENRTLG	No
LOC_Os11g42270.1	Chr11	25461243	25462998	Chr11	24199089	26041524	AQEK003	AQEK003-FESN	TO:0000224	Abiotic stress	iron sensitivity	FESN	No
LOC_Os11g42270.1	Chr11	25461243	25462998	Chr11	24199089	26041524	AQEK005	AQEK005-FESN	TO:0000224	Abiotic stress	iron sensitivity	FESN	No
LOC_Os11g42270.1	Chr11	25461243	25462998	Chr11	24199089	26041524	AQEK014	AQEK014-FESN	TO:0000224	Abiotic stress	iron sensitivity	FESN	No
LOC_Os11g42270.1	Chr11	25461243	25462998	Chr11	24199089	27533537	AQDZ004	AQDZ004-LOI	TO:0000068	Abiotic stress	lodging incidence	LOI	No
LOC_Os12g05180.1	Chr12	2288573	2290544	Chr12	1594823	2426982	DQE54	DQE54-RELWCN	TO:0000136	Abiotic stress	relative water content	RELWCN	No
LOC_Os12g05180.1	Chr12	2288573	2290544	Chr12	1548040	18867702	AQCI004	AQCI004-PHOSN	TO:0000102	Abiotic stress	phosphorus sensitivity	PHOSN	No
LOC_Os12g05180.1	Chr12	2288573	2290544	Chr12	1548040	18867702	AQCI007	AQCI007-PHOSN	TO:0000102	Abiotic stress	phosphorus sensitivity	PHOSN	No
LOC_Os12g05180.1	Chr12	2288573	2290544	Chr12	1548040	18867702	AQCI010	AQCI010-PHOSN	TO:0000102	Abiotic stress	phosphorus sensitivity	PHOSN	No
LOC_Os12g05180.1	Chr12	2288573	2290544	Chr12	1548040	18867702	AQCI013	AQCI013-PHOSN	TO:0000102	Abiotic stress	phosphorus sensitivity	PHOSN	No
LOC_Os12g08230.1	Chr12	4199300	4202874	Chr12	1548040	18867702	AQCI004	AQCI004-PHOSN	TO:0000102	Abiotic stress	phosphorus sensitivity	PHOSN	No
LOC_Os12g08230.1	Chr12	4199300	4202874	Chr12	1548040	18867702	AQCI007	AQCI007-PHOSN	TO:0000102	Abiotic stress	phosphorus sensitivity	PHOSN	No
LOC_Os12g08230.1	Chr12	4199300	4202874	Chr12	1548040	18867702	AQCI010	AQCI010-PHOSN	TO:0000102	Abiotic stress	phosphorus sensitivity	PHOSN	No
LOC_Os12g08230.1	Chr12	4199300	4202874	Chr12	3885926	27489485	AQCI012	AQCI012-PHOSN	TO:0000102	Abiotic stress	phosphorus sensitivity	PHOSN	No
LOC_Os12g08230.1	Chr12	4199300	4202874	Chr12	1548040	18867702	AQCI013	AQCI013-PHOSN	TO:0000102	Abiotic stress	phosphorus sensitivity	PHOSN	No
LOC_Os12g08230.1	Chr12	4199300	4202874	Chr12	3885926	27489485	AQDZ005	AQDZ005-LOI	TO:0000068	Abiotic stress	lodging incidence	LOI	No
LOC_Os12g09300.1	Chr12	4881028	4884888	Chr12	1548040	18867702	AQCI004	AQCI004-PHOSN	TO:0000102	Abiotic stress	phosphorus sensitivity	PHOSN	No
LOC_Os12g09300.1	Chr12	4881028	4884888	Chr12	1548040	18867702	AQCI007	AQCI007-PHOSN	TO:0000102	Abiotic stress	phosphorus sensitivity	PHOSN	No
LOC_Os12g09300.1	Chr12	4881028	4884888	Chr12	1548040	18867702	AQCI010	AQCI010-PHOSN	TO:0000102	Abiotic stress	phosphorus sensitivity	PHOSN	No
LOC_Os12g09300.1	Chr12	4881028	4884888	Chr12	3885926	27489485	AQCI012	AQCI012-PHOSN	TO:0000102	Abiotic stress	phosphorus sensitivity	PHOSN	No
LOC_Os12g09300.1	Chr12	4881028	4884888	Chr12	1548040	18867702	AQCI013	AQCI013-PHOSN	TO:0000102	Abiotic stress	phosphorus sensitivity	PHOSN	No
LOC_Os12g09300.1	Chr12	4881028	4884888	Chr12	3885926	27489485	AQDZ005	AQDZ005-LOI	TO:0000068	Abiotic stress	lodging incidence	LOI	No
LOC_Os12g09300.2	Chr12	4881028	4884888	Chr12	1548040	18867702	AQCI004	AQCI004-PHOSN	TO:0000102	Abiotic stress	phosphorus sensitivity	PHOSN	No
LOC_Os12g09300.2	Chr12	4881028	4884888	Chr12	1548040	18867702	AQCI007	AQCI007-PHOSN	TO:0000102	Abiotic stress	phosphorus sensitivity	PHOSN	No
LOC_Os12g09300.2	Chr12	4881028	4884888	Chr12	1548040	18867702	AQCI010	AQCI010-PHOSN	TO:0000102	Abiotic stress	phosphorus sensitivity	PHOSN	No
LOC_Os12g09300.2	Chr12	4881028	4884888	Chr12	3885926	27489485	AQCI012	AQCI012-PHOSN	TO:0000102	Abiotic stress	phosphorus sensitivity	PHOSN	No
LOC_Os12g09300.2	Chr12	4881028	4884888	Chr12	1548040	18867702	AQCI013	AQCI013-PHOSN	TO:0000102	Abiotic stress	phosphorus sensitivity	PHOSN	No
LOC_Os12g09300.2	Chr12	4881028	4884888	Chr12	3885926	27489485	AQDZ005	AQDZ005-LOI	TO:0000068	Abiotic stress	lodging incidence	LOI	No
LOC_Os12g09300.3	Chr12	4881028	4884888	Chr12	1548040	18867702	AQCI004	AQCI004-PHOSN	TO:0000102	Abiotic stress	phosphorus sensitivity	PHOSN	No
LOC_Os12g09300.3	Chr12	4881028	4884888	Chr12	1548040	18867702	AQCI007	AQCI007-PHOSN	TO:0000102	Abiotic stress	phosphorus sensitivity	PHOSN	No
LOC_Os12g09300.3	Chr12	4881028	4884888	Chr12	1548040	18867702	AQCI010	AQCI010-PHOSN	TO:0000102	Abiotic stress	phosphorus sensitivity	PHOSN	No
LOC_Os12g09300.3	Chr12	4881028	4884888	Chr12	3885926	27489485	AQCI012	AQCI012-PHOSN	TO:0000102	Abiotic stress	phosphorus sensitivity	PHOSN	No
LOC_Os12g09300.3	Chr12	4881028	4884888	Chr12	1548040	18867702	AQCI013	AQCI013-PHOSN	TO:0000102	Abiotic stress	phosphorus sensitivity	PHOSN	No
LOC_Os12g09300.3	Chr12	4881028	4884888	Chr12	3885926	27489485	AQDZ005	AQDZ005-LOI	TO:0000068	Abiotic stress	lodging incidence	LOI	No
LOC_Os12g17600.1	Chr12	10080397	10081661	Chr12	1548040	18867702	AQCI004	AQCI004-PHOSN	TO:0000102	Abiotic stress	phosphorus sensitivity	PHOSN	No
LOC_Os12g17600.1	Chr12	10080397	10081661	Chr12	1548040	18867702	AQCI007	AQCI007-PHOSN	TO:0000102	Abiotic stress	phosphorus sensitivity	PHOSN	No
LOC_Os12g17600.1	Chr12	10080397	10081661	Chr12	1548040	18867702	AQCI010	AQCI010-PHOSN	TO:0000102	Abiotic stress	phosphorus sensitivity	PHOSN	No
LOC_Os12g17600.1	Chr12	10080397	10081661	Chr12	3885926	27489485	AQCI012	AQCI012-PHOSN	TO:0000102	Abiotic stress	phosphorus sensitivity	PHOSN	No
LOC_Os12g17600.1	Chr12	10080397	10081661	Chr12	1548040	18867702	AQCI013	AQCI013-PHOSN	TO:0000102	Abiotic stress	phosphorus sensitivity	PHOSN	No
LOC_Os12g17600.1	Chr12	10080397	10081661	Chr12	3885926	27489485	AQDZ005	AQDZ005-LOI	TO:0000068	Abiotic stress	lodging incidence	LOI	No
LOC_Os12g17600.1	Chr12	10080397	10081661	Chr12	7729365	23775487	CQAW37	CQAW37-PENRTNB	TO:0000083	Abiotic stress	penetrated root number	PENRTNB	No
LOC_Os12g17600.2	Chr12	10080397	10081661	Chr12	1548040	18867702	AQCI004	AQCI004-PHOSN	TO:0000102	Abiotic stress	phosphorus sensitivity	PHOSN	No
LOC_Os12g17600.2	Chr12	10080397	10081661	Chr12	1548040	18867702	AQCI007	AQCI007-PHOSN	TO:0000102	Abiotic stress	phosphorus sensitivity	PHOSN	No
LOC_Os12g17600.2	Chr12	10080397	10081661	Chr12	1548040	18867702	AQCI010	AQCI010-PHOSN	TO:0000102	Abiotic stress	phosphorus sensitivity	PHOSN	No
LOC_Os12g17600.2	Chr12	10080397	10081661	Chr12	3885926	27489485	AQCI012	AQCI012-PHOSN	TO:0000102	Abiotic stress	phosphorus sensitivity	PHOSN	No
LOC_Os12g17600.2	Chr12	10080397	10081661	Chr12	1548040	18867702	AQCI013	AQCI013-PHOSN	TO:0000102	Abiotic stress	phosphorus sensitivity	PHOSN	No
LOC_Os12g17600.2	Chr12	10080397	10081661	Chr12	3885926	27489485	AQDZ005	AQDZ005-LOI	TO:0000068	Abiotic stress	lodging incidence	LOI	No
LOC_Os12g17600.2	Chr12	10080397	10081661	Chr12	7729365	23775487	CQAW37	CQAW37-PENRTNB	TO:0000083	Abiotic stress	penetrated root number	PENRTNB	No
LOC_Os12g19700.1	Chr12	11472760	11483355	Chr12	1548040	18867702	AQCI004	AQCI004-PHOSN	TO:0000102	Abiotic stress	phosphorus sensitivity	PHOSN	No
LOC_Os12g19700.1	Chr12	11472760	11483355	Chr12	1548040	18867702	AQCI007	AQCI007-PHOSN	TO:0000102	Abiotic stress	phosphorus sensitivity	PHOSN	No
LOC_Os12g19700.1	Chr12	11472760	11483355	Chr12	1548040	18867702	AQCI010	AQCI010-PHOSN	TO:0000102	Abiotic stress	phosphorus sensitivity	PHOSN	No
LOC_Os12g19700.1	Chr12	11472760	11483355	Chr12	3885926	27489485	AQCI012	AQCI012-PHOSN	TO:0000102	Abiotic stress	phosphorus sensitivity	PHOSN	No
LOC_Os12g19700.1	Chr12	11472760	11483355	Chr12	1548040	18867702	AQCI013	AQCI013-PHOSN	TO:0000102	Abiotic stress	phosphorus sensitivity	PHOSN	No
LOC_Os12g19700.1	Chr12	11472760	11483355	Chr12	3885926	27489485	AQDZ005	AQDZ005-LOI	TO:0000068	Abiotic stress	lodging incidence	LOI	No
LOC_Os12g19700.1	Chr12	11472760	11483355	Chr12	7729365	23775487	CQAW37	CQAW37-PENRTNB	TO:0000083	Abiotic stress	penetrated root number	PENRTNB	No
LOC_Os12g24040.1	Chr12	13661627	13665792	Chr12	13101084	15120848	AQAZ001	AQAZ001-PHOUP	TO:0000511	Abiotic stress	phosphorus uptake	PHOUP	No
LOC_Os12g24040.1	Chr12	13661627	13665792	Chr12	13101084	15120848	AQAZ002	AQAZ002-PHOUP	TO:0000511	Abiotic stress	phosphorus uptake	PHOUP	No
LOC_Os12g24040.1	Chr12	13661627	13665792	Chr12	1548040	18867702	AQCI004	AQCI004-PHOSN	TO:0000102	Abiotic stress	phosphorus sensitivity	PHOSN	No
LOC_Os12g24040.1	Chr12	13661627	13665792	Chr12	1548040	18867702	AQCI007	AQCI007-PHOSN	TO:0000102	Abiotic stress	phosphorus sensitivity	PHOSN	No
LOC_Os12g24040.1	Chr12	13661627	13665792	Chr12	1548040	18867702	AQCI010	AQCI010-PHOSN	TO:0000102	Abiotic stress	phosphorus sensitivity	PHOSN	No
LOC_Os12g24040.1	Chr12	13661627	13665792	Chr12	3885926	27489485	AQCI012	AQCI012-PHOSN	TO:0000102	Abiotic stress	phosphorus sensitivity	PHOSN	No
LOC_Os12g24040.1	Chr12	13661627	13665792	Chr12	1548040	18867702	AQCI013	AQCI013-PHOSN	TO:0000102	Abiotic stress	phosphorus sensitivity	PHOSN	No
LOC_Os12g24040.1	Chr12	13661627	13665792	Chr12	3885926	27489485	AQDZ005	AQDZ005-LOI	TO:0000068	Abiotic stress	lodging incidence	LOI	No
LOC_Os12g24040.1	Chr12	13661627	13665792	Chr12	7729365	23775487	CQAW37	CQAW37-PENRTNB	TO:0000083	Abiotic stress	penetrated root number	PENRTNB	No
LOC_Os12g24320.1	Chr12	13879142	13881525	Chr12	13101084	15120848	AQAZ001	AQAZ001-PHOUP	TO:0000511	Abiotic stress	phosphorus uptake	PHOUP	No
LOC_Os12g24320.1	Chr12	13879142	13881525	Chr12	13101084	15120848	AQAZ002	AQAZ002-PHOUP	TO:0000511	Abiotic stress	phosphorus uptake	PHOUP	No
LOC_Os12g24320.1	Chr12	13879142	13881525	Chr12	1548040	18867702	AQCI004	AQCI004-PHOSN	TO:0000102	Abiotic stress	phosphorus sensitivity	PHOSN	No
LOC_Os12g24320.1	Chr12	13879142	13881525	Chr12	1548040	18867702	AQCI007	AQCI007-PHOSN	TO:0000102	Abiotic stress	phosphorus sensitivity	PHOSN	No
LOC_Os12g24320.1	Chr12	13879142	13881525	Chr12	1548040	18867702	AQCI010	AQCI010-PHOSN	TO:0000102	Abiotic stress	phosphorus sensitivity	PHOSN	No
LOC_Os12g24320.1	Chr12	13879142	13881525	Chr12	3885926	27489485	AQCI012	AQCI012-PHOSN	TO:0000102	Abiotic stress	phosphorus sensitivity	PHOSN	No
LOC_Os12g24320.1	Chr12	13879142	13881525	Chr12	1548040	18867702	AQCI013	AQCI013-PHOSN	TO:0000102	Abiotic stress	phosphorus sensitivity	PHOSN	No
LOC_Os12g24320.1	Chr12	13879142	13881525	Chr12	3885926	27489485	AQDZ005	AQDZ005-LOI	TO:0000068	Abiotic stress	lodging incidence	LOI	No
LOC_Os12g24320.1	Chr12	13879142	13881525	Chr12	7729365	23775487	CQAW37	CQAW37-PENRTNB	TO:0000083	Abiotic stress	penetrated root number	PENRTNB	No
LOC_Os12g25200.1	Chr12	14487395	14491027	Chr12	13101084	15120848	AQAZ001	AQAZ001-PHOUP	TO:0000511	Abiotic stress	phosphorus uptake	PHOUP	No
LOC_Os12g25200.1	Chr12	14487395	14491027	Chr12	13101084	15120848	AQAZ002	AQAZ002-PHOUP	TO:0000511	Abiotic stress	phosphorus uptake	PHOUP	No
LOC_Os12g25200.1	Chr12	14487395	14491027	Chr12	1548040	18867702	AQCI004	AQCI004-PHOSN	TO:0000102	Abiotic stress	phosphorus sensitivity	PHOSN	No
LOC_Os12g25200.1	Chr12	14487395	14491027	Chr12	1548040	18867702	AQCI007	AQCI007-PHOSN	TO:0000102	Abiotic stress	phosphorus sensitivity	PHOSN	No
LOC_Os12g25200.1	Chr12	14487395	14491027	Chr12	1548040	18867702	AQCI010	AQCI010-PHOSN	TO:0000102	Abiotic stress	phosphorus sensitivity	PHOSN	No
LOC_Os12g25200.1	Chr12	14487395	14491027	Chr12	3885926	27489485	AQCI012	AQCI012-PHOSN	TO:0000102	Abiotic stress	phosphorus sensitivity	PHOSN	No
LOC_Os12g25200.1	Chr12	14487395	14491027	Chr12	1548040	18867702	AQCI013	AQCI013-PHOSN	TO:0000102	Abiotic stress	phosphorus sensitivity	PHOSN	No
LOC_Os12g25200.1	Chr12	14487395	14491027	Chr12	3885926	27489485	AQDZ005	AQDZ005-LOI	TO:0000068	Abiotic stress	lodging incidence	LOI	No
LOC_Os12g25200.1	Chr12	14487395	14491027	Chr12	7729365	23775487	CQAW37	CQAW37-PENRTNB	TO:0000083	Abiotic stress	penetrated root number	PENRTNB	No
LOC_Os12g30040.1	Chr12	17979096	17983355	Chr12	1548040	18867702	AQCI004	AQCI004-PHOSN	TO:0000102	Abiotic stress	phosphorus sensitivity	PHOSN	No
LOC_Os12g30040.1	Chr12	17979096	17983355	Chr12	1548040	18867702	AQCI007	AQCI007-PHOSN	TO:0000102	Abiotic stress	phosphorus sensitivity	PHOSN	No
LOC_Os12g30040.1	Chr12	17979096	17983355	Chr12	1548040	18867702	AQCI010	AQCI010-PHOSN	TO:0000102	Abiotic stress	phosphorus sensitivity	PHOSN	No
LOC_Os12g30040.1	Chr12	17979096	17983355	Chr12	3885926	27489485	AQCI012	AQCI012-PHOSN	TO:0000102	Abiotic stress	phosphorus sensitivity	PHOSN	No
LOC_Os12g30040.1	Chr12	17979096	17983355	Chr12	1548040	18867702	AQCI013	AQCI013-PHOSN	TO:0000102	Abiotic stress	phosphorus sensitivity	PHOSN	No
LOC_Os12g30040.1	Chr12	17979096	17983355	Chr12	3885926	27489485	AQDZ005	AQDZ005-LOI	TO:0000068	Abiotic stress	lodging incidence	LOI	No
LOC_Os12g30040.1	Chr12	17979096	17983355	Chr12	7729365	23775487	CQAW37	CQAW37-PENRTNB	TO:0000083	Abiotic stress	penetrated root number	PENRTNB	No
LOC_Os12g34014.1	Chr12	20534000	20534618	Chr12	18867450	21199237	DQA9	DQA9-CELMBSTB	TO:0000467	Abiotic stress	cell membrane stability	CELMBSTB	No
LOC_Os12g34014.1	Chr12	20534000	20534618	Chr12	19628443	23520921	AQU026	AQU026-RELSHELSUB	TO:0000517	Abiotic stress	relative shoot elongation under submergence	RELSHELSUB	No
LOC_Os12g34014.1	Chr12	20534000	20534618	Chr12	3885926	27489485	AQCI012	AQCI012-PHOSN	TO:0000102	Abiotic stress	phosphorus sensitivity	PHOSN	No
LOC_Os12g34014.1	Chr12	20534000	20534618	Chr12	3885926	27489485	AQDZ005	AQDZ005-LOI	TO:0000068	Abiotic stress	lodging incidence	LOI	No
LOC_Os12g34014.1	Chr12	20534000	20534618	Chr12	7729365	23775487	CQAW37	CQAW37-PENRTNB	TO:0000083	Abiotic stress	penetrated root number	PENRTNB	No
LOC_Os12g36860.1	Chr12	22595368	22597000	Chr12	19628443	23520921	AQU026	AQU026-RELSHELSUB	TO:0000517	Abiotic stress	relative shoot elongation under submergence	RELSHELSUB	No
LOC_Os12g36860.1	Chr12	22595368	22597000	Chr12	21259490	23775487	AQD026	AQD026-LFDRY	TO:0000446	Abiotic stress	leaf drying	LFDRY	No
LOC_Os12g36860.1	Chr12	22595368	22597000	Chr12	3885926	27489485	AQCI012	AQCI012-PHOSN	TO:0000102	Abiotic stress	phosphorus sensitivity	PHOSN	No
LOC_Os12g36860.1	Chr12	22595368	22597000	Chr12	3885926	27489485	AQDZ005	AQDZ005-LOI	TO:0000068	Abiotic stress	lodging incidence	LOI	No
LOC_Os12g36860.1	Chr12	22595368	22597000	Chr12	7729365	23775487	CQAW37	CQAW37-PENRTNB	TO:0000083	Abiotic stress	penetrated root number	PENRTNB	No
LOC_Os12g42876.1	Chr12	26646692	26650778	Chr12	26017140	27489485	AQA046	AQA046-DRSID	TO:0000155	Abiotic stress	drought susceptibility index	DRSID	No
LOC_Os12g42876.1	Chr12	26646692	26650778	Chr12	26017140	27489485	CQAI49	CQAI49-DRSID	TO:0000155	Abiotic stress	drought susceptibility index	DRSID	No
LOC_Os12g42876.1	Chr12	26646692	26650778	Chr12	3885926	27489485	AQCI012	AQCI012-PHOSN	TO:0000102	Abiotic stress	phosphorus sensitivity	PHOSN	No
LOC_Os12g42876.1	Chr12	26646692	26650778	Chr12	3885926	27489485	AQDZ005	AQDZ005-LOI	TO:0000068	Abiotic stress	lodging incidence	LOI	No
LOC_Os12g42884.1	Chr12	26657191	26662994	Chr12	26017140	27489485	AQA046	AQA046-DRSID	TO:0000155	Abiotic stress	drought susceptibility index	DRSID	No
LOC_Os12g42884.1	Chr12	26657191	26662994	Chr12	26017140	27489485	CQAI49	CQAI49-DRSID	TO:0000155	Abiotic stress	drought susceptibility index	DRSID	No
LOC_Os12g42884.1	Chr12	26657191	26662994	Chr12	3885926	27489485	AQCI012	AQCI012-PHOSN	TO:0000102	Abiotic stress	phosphorus sensitivity	PHOSN	No
LOC_Os12g42884.1	Chr12	26657191	26662994	Chr12	3885926	27489485	AQDZ005	AQDZ005-LOI	TO:0000068	Abiotic stress	lodging incidence	LOI	No
LOC_Os12g42884.2	Chr12	26657191	26662994	Chr12	26017140	27489485	AQA046	AQA046-DRSID	TO:0000155	Abiotic stress	drought susceptibility index	DRSID	No
LOC_Os12g42884.2	Chr12	26657191	26662994	Chr12	26017140	27489485	CQAI49	CQAI49-DRSID	TO:0000155	Abiotic stress	drought susceptibility index	DRSID	No
LOC_Os12g42884.2	Chr12	26657191	26662994	Chr12	3885926	27489485	AQCI012	AQCI012-PHOSN	TO:0000102	Abiotic stress	phosphorus sensitivity	PHOSN	No
LOC_Os12g42884.2	Chr12	26657191	26662994	Chr12	3885926	27489485	AQDZ005	AQDZ005-LOI	TO:0000068	Abiotic stress	lodging incidence	LOI	No
LOC_Os12g42884.3	Chr12	26657191	26662994	Chr12	26017140	27489485	AQA046	AQA046-DRSID	TO:0000155	Abiotic stress	drought susceptibility index	DRSID	No
LOC_Os12g42884.3	Chr12	26657191	26662994	Chr12	26017140	27489485	CQAI49	CQAI49-DRSID	TO:0000155	Abiotic stress	drought susceptibility index	DRSID	No
LOC_Os12g42884.3	Chr12	26657191	26662994	Chr12	3885926	27489485	AQCI012	AQCI012-PHOSN	TO:0000102	Abiotic stress	phosphorus sensitivity	PHOSN	No
LOC_Os12g42884.3	Chr12	26657191	26662994	Chr12	3885926	27489485	AQDZ005	AQDZ005-LOI	TO:0000068	Abiotic stress	lodging incidence	LOI	No
LOC_Os12g43165.1	Chr12	26804827	26809174	Chr12	26017140	27489485	AQA046	AQA046-DRSID	TO:0000155	Abiotic stress	drought susceptibility index	DRSID	No
LOC_Os12g43165.1	Chr12	26804827	26809174	Chr12	26017140	27489485	CQAI49	CQAI49-DRSID	TO:0000155	Abiotic stress	drought susceptibility index	DRSID	No
LOC_Os12g43165.1	Chr12	26804827	26809174	Chr12	3885926	27489485	AQCI012	AQCI012-PHOSN	TO:0000102	Abiotic stress	phosphorus sensitivity	PHOSN	No
LOC_Os12g43165.1	Chr12	26804827	26809174	Chr12	3885926	27489485	AQDZ005	AQDZ005-LOI	TO:0000068	Abiotic stress	lodging incidence	LOI	No
LOC_Os12g44070.1	Chr12	27329995	27332079	Chr12	26017140	27489485	AQA046	AQA046-DRSID	TO:0000155	Abiotic stress	drought susceptibility index	DRSID	No
LOC_Os12g44070.1	Chr12	27329995	27332079	Chr12	26017140	27489485	CQAI49	CQAI49-DRSID	TO:0000155	Abiotic stress	drought susceptibility index	DRSID	No
LOC_Os12g44070.1	Chr12	27329995	27332079	Chr12	3885926	27489485	AQCI012	AQCI012-PHOSN	TO:0000102	Abiotic stress	phosphorus sensitivity	PHOSN	No
LOC_Os12g44070.1	Chr12	27329995	27332079	Chr12	3885926	27489485	AQDZ005	AQDZ005-LOI	TO:0000068	Abiotic stress	lodging incidence	LOI	No
LOC_Os01g11860.1	Chr1	6412785	6419895	Chr1	5558576	7445919	AQAV003	AQAV003-COLDTL	TO:0000303	Abiotic stress	cold tolerance	COLDTL	No
LOC_Os01g11860.1	Chr1	6412785	6419895	Chr1	5094276	7445919	AQDX002	AQDX002-OSADJCAP	TO:0000507	Abiotic stress	osmotic adjustment capacity	OSADJCAP	No
LOC_Os01g11860.1	Chr1	6412785	6419895	Chr1	4635793	23971514	CQI1	CQI1-KCONC	TO:0000513	Abiotic stress	potassium concentration	KCONC	No
LOC_Os01g11860.1	Chr1	6412785	6419895	Chr1	5094276	14626881	CQAW4	CQAW4-PENRTNB	TO:0000083	Abiotic stress	penetrated root number	PENRTNB	No
LOC_Os01g18220.1	Chr1	10200475	10203694	Chr1	9820009	11232822	AQEM006	AQEM006-SALTSN	TO:0000429	Abiotic stress	salt sensitivity	SALTSN	No
LOC_Os01g18220.1	Chr1	10200475	10203694	Chr1	7861994	21624023	AQAL048	AQAL048-DRTDWT	TO:0000081	Abiotic stress	deep root dry weight	DRTDWT	No
LOC_Os01g18220.1	Chr1	10200475	10203694	Chr1	4635793	23971514	CQI1	CQI1-KCONC	TO:0000513	Abiotic stress	potassium concentration	KCONC	No
LOC_Os01g18220.1	Chr1	10200475	10203694	Chr1	5094276	14626881	CQAW4	CQAW4-PENRTNB	TO:0000083	Abiotic stress	penetrated root number	PENRTNB	No
LOC_Os01g28450.1	Chr1	15934490	15935319	Chr1	7861994	21624023	AQAL048	AQAL048-DRTDWT	TO:0000081	Abiotic stress	deep root dry weight	DRTDWT	No
LOC_Os01g28450.1	Chr1	15934490	15935319	Chr1	4635793	23971514	CQI1	CQI1-KCONC	TO:0000513	Abiotic stress	potassium concentration	KCONC	No
LOC_Os01g28450.1	Chr1	15934490	15935319	Chr1	15617197	24188875	AQD024	AQD024-LFDRY	TO:0000446	Abiotic stress	leaf drying	LFDRY	No
LOC_Os01g28450.1	Chr1	15934490	15935319	Chr1	15617197	24188875	AQD027	AQD027-LFDRY	TO:0000446	Abiotic stress	leaf drying	LFDRY	No
LOC_Os01g41800.1	Chr1	23663058	23664444	Chr1	19114225	42254617	AQCS001	AQCS001-UVBRS	TO:0000601	Abiotic stress	ultraviolet-b resistance	UVBRS	No
LOC_Os01g41800.1	Chr1	23663058	23664444	Chr1	4635793	23971514	CQI1	CQI1-KCONC	TO:0000513	Abiotic stress	potassium concentration	KCONC	No
LOC_Os01g41800.1	Chr1	23663058	23664444	Chr1	15617197	24188875	AQD024	AQD024-LFDRY	TO:0000446	Abiotic stress	leaf drying	LFDRY	No
LOC_Os01g41800.1	Chr1	23663058	23664444	Chr1	15617197	24188875	AQD027	AQD027-LFDRY	TO:0000446	Abiotic stress	leaf drying	LFDRY	No
LOC_Os01g52240.1	Chr1	30030996	30041476	Chr1	27118807	30870559	AQBQ005	AQBQ005-FESN	TO:0000224	Abiotic stress	iron sensitivity	FESN	No
LOC_Os01g52240.1	Chr1	30030996	30041476	Chr1	27602683	32061040	AQHG001	AQHG001-ZNSN	TO:0000351	Abiotic stress	zinc sensitivity	ZNSN	No
LOC_Os01g52240.1	Chr1	30030996	30041476	Chr1	19114225	42254617	AQCS001	AQCS001-UVBRS	TO:0000601	Abiotic stress	ultraviolet-b resistance	UVBRS	No
LOC_Os01g52240.1	Chr1	30030996	30041476	Chr1	25637617	42254617	AQCS004	AQCS004-UVBRS	TO:0000601	Abiotic stress	ultraviolet-b resistance	UVBRS	No
LOC_Os01g57958.1	Chr1	33504236	33504874	Chr1	31426853	33958675	AQR017	AQR017-DRTSHRO	TO:0000092	Abiotic stress	deep root to shoot ratio	DRTSHRO	No
LOC_Os01g57958.1	Chr1	33504236	33504874	Chr1	31426853	33958675	AQR018	AQR018-DRTSHRO	TO:0000092	Abiotic stress	deep root to shoot ratio	DRTSHRO	No
LOC_Os01g57958.1	Chr1	33504236	33504874	Chr1	32310761	34940769	CQQ31	CQQ31-RTWT	TO:0000279	Abiotic stress	root weight	RTWT	No
LOC_Os01g57958.1	Chr1	33504236	33504874	Chr1	32099566	33677892	AQDU006	AQDU006-COLDTL	TO:0000303	Abiotic stress	cold tolerance	COLDTL	No
LOC_Os01g57958.1	Chr1	33504236	33504874	Chr1	19114225	42254617	AQCS001	AQCS001-UVBRS	TO:0000601	Abiotic stress	ultraviolet-b resistance	UVBRS	No
LOC_Os01g57958.1	Chr1	33504236	33504874	Chr1	25637617	42254617	AQCS004	AQCS004-UVBRS	TO:0000601	Abiotic stress	ultraviolet-b resistance	UVBRS	No
LOC_Os01g57958.1	Chr1	33504236	33504874	Chr1	32099566	33677892	CQAA6	CQAA6-COLDTL	TO:0000303	Abiotic stress	cold tolerance	COLDTL	No
LOC_Os01g58280.1	Chr1	33684777	33688225	Chr1	31426853	33958675	AQR017	AQR017-DRTSHRO	TO:0000092	Abiotic stress	deep root to shoot ratio	DRTSHRO	No
LOC_Os01g58280.1	Chr1	33684777	33688225	Chr1	31426853	33958675	AQR018	AQR018-DRTSHRO	TO:0000092	Abiotic stress	deep root to shoot ratio	DRTSHRO	No
LOC_Os01g58280.1	Chr1	33684777	33688225	Chr1	32310761	34940769	CQQ31	CQQ31-RTWT	TO:0000279	Abiotic stress	root weight	RTWT	No
LOC_Os01g58280.1	Chr1	33684777	33688225	Chr1	19114225	42254617	AQCS001	AQCS001-UVBRS	TO:0000601	Abiotic stress	ultraviolet-b resistance	UVBRS	No
LOC_Os01g58280.1	Chr1	33684777	33688225	Chr1	25637617	42254617	AQCS004	AQCS004-UVBRS	TO:0000601	Abiotic stress	ultraviolet-b resistance	UVBRS	No
LOC_Os01g63190.1	Chr1	36622826	36627675	Chr1	33956950	39949079	AQGC035	AQGC035-PENRTLG	TO:0000508	Abiotic stress	penetrated root length	PENRTLG	No
LOC_Os01g63190.1	Chr1	36622826	36627675	Chr1	33956950	39949079	AQGC022	AQGC022-PENRTTH	TO:0000090	Abiotic stress	penetrated root thickness	PENRTTH	No
LOC_Os01g63190.1	Chr1	36622826	36627675	Chr1	34937981	40567354	DQF9	DQF9-PENRTTH	TO:0000090	Abiotic stress	penetrated root thickness	PENRTTH	No
LOC_Os01g63190.1	Chr1	36622826	36627675	Chr1	34937981	40567354	DQE12	DQE12-LFRL	TO:0000085	Abiotic stress	leaf rolling	LFRL	No
LOC_Os01g63190.1	Chr1	36622826	36627675	Chr1	34937981	40567354	DQE13	DQE13-LFRL	TO:0000085	Abiotic stress	leaf rolling	LFRL	No
LOC_Os01g63190.1	Chr1	36622826	36627675	Chr1	34937981	40567354	DQE45	DQE45-RELWCN	TO:0000136	Abiotic stress	relative water content	RELWCN	No
LOC_Os01g63190.1	Chr1	36622826	36627675	Chr1	34937981	40567354	DQE46	DQE46-RELWCN	TO:0000136	Abiotic stress	relative water content	RELWCN	No
LOC_Os01g63190.1	Chr1	36622826	36627675	Chr1	34937981	40567354	CQQ32	CQQ32-RTWT	TO:0000279	Abiotic stress	root weight	RTWT	No
LOC_Os01g63190.1	Chr1	36622826	36627675	Chr1	34937981	40567354	CQQ6	CQQ6-RTWT	TO:0000279	Abiotic stress	root weight	RTWT	No
LOC_Os01g63190.1	Chr1	36622826	36627675	Chr1	34937981	40567354	CQQ13	CQQ13-RTDWTTINBRO	TO:0000579	Abiotic stress	root dry weight to tiller number ratio	RTDWTTINBRO	No
LOC_Os01g63190.1	Chr1	36622826	36627675	Chr1	34651088	39949610	CQP1	CQP1-COLDTL	TO:0000303	Abiotic stress	cold tolerance	COLDTL	No
LOC_Os01g63190.1	Chr1	36622826	36627675	Chr1	34937981	41541798	CQAV1	CQAV1-OSADJCAP	TO:0000507	Abiotic stress	osmotic adjustment capacity	OSADJCAP	No
LOC_Os01g63190.1	Chr1	36622826	36627675	Chr1	33956950	37713775	AQEM001	AQEM001-SALTSN	TO:0000429	Abiotic stress	salt sensitivity	SALTSN	No
LOC_Os01g63190.1	Chr1	36622826	36627675	Chr1	33956950	37713775	AQEM008	AQEM008-SALTSN	TO:0000429	Abiotic stress	salt sensitivity	SALTSN	No
LOC_Os01g63190.1	Chr1	36622826	36627675	Chr1	35196573	36734272	AQDX003	AQDX003-OSADJCAP	TO:0000507	Abiotic stress	osmotic adjustment capacity	OSADJCAP	No
LOC_Os01g63190.1	Chr1	36622826	36627675	Chr1	19114225	42254617	AQCS001	AQCS001-UVBRS	TO:0000601	Abiotic stress	ultraviolet-b resistance	UVBRS	No
LOC_Os01g63190.1	Chr1	36622826	36627675	Chr1	25637617	42254617	AQCS004	AQCS004-UVBRS	TO:0000601	Abiotic stress	ultraviolet-b resistance	UVBRS	No
LOC_Os01g63190.3	Chr1	36622826	36627675	Chr1	33956950	39949079	AQGC035	AQGC035-PENRTLG	TO:0000508	Abiotic stress	penetrated root length	PENRTLG	No
LOC_Os01g63190.3	Chr1	36622826	36627675	Chr1	33956950	39949079	AQGC022	AQGC022-PENRTTH	TO:0000090	Abiotic stress	penetrated root thickness	PENRTTH	No
LOC_Os01g63190.3	Chr1	36622826	36627675	Chr1	34937981	40567354	DQF9	DQF9-PENRTTH	TO:0000090	Abiotic stress	penetrated root thickness	PENRTTH	No
LOC_Os01g63190.3	Chr1	36622826	36627675	Chr1	34937981	40567354	DQE12	DQE12-LFRL	TO:0000085	Abiotic stress	leaf rolling	LFRL	No
LOC_Os01g63190.3	Chr1	36622826	36627675	Chr1	34937981	40567354	DQE13	DQE13-LFRL	TO:0000085	Abiotic stress	leaf rolling	LFRL	No
LOC_Os01g63190.3	Chr1	36622826	36627675	Chr1	34937981	40567354	DQE45	DQE45-RELWCN	TO:0000136	Abiotic stress	relative water content	RELWCN	No
LOC_Os01g63190.3	Chr1	36622826	36627675	Chr1	34937981	40567354	DQE46	DQE46-RELWCN	TO:0000136	Abiotic stress	relative water content	RELWCN	No
LOC_Os01g63190.3	Chr1	36622826	36627675	Chr1	34937981	40567354	CQQ32	CQQ32-RTWT	TO:0000279	Abiotic stress	root weight	RTWT	No
LOC_Os01g63190.3	Chr1	36622826	36627675	Chr1	34937981	40567354	CQQ6	CQQ6-RTWT	TO:0000279	Abiotic stress	root weight	RTWT	No
LOC_Os01g63190.3	Chr1	36622826	36627675	Chr1	34937981	40567354	CQQ13	CQQ13-RTDWTTINBRO	TO:0000579	Abiotic stress	root dry weight to tiller number ratio	RTDWTTINBRO	No
LOC_Os01g63190.3	Chr1	36622826	36627675	Chr1	34651088	39949610	CQP1	CQP1-COLDTL	TO:0000303	Abiotic stress	cold tolerance	COLDTL	No
LOC_Os01g63190.3	Chr1	36622826	36627675	Chr1	34937981	41541798	CQAV1	CQAV1-OSADJCAP	TO:0000507	Abiotic stress	osmotic adjustment capacity	OSADJCAP	No
LOC_Os01g63190.3	Chr1	36622826	36627675	Chr1	33956950	37713775	AQEM001	AQEM001-SALTSN	TO:0000429	Abiotic stress	salt sensitivity	SALTSN	No
LOC_Os01g63190.3	Chr1	36622826	36627675	Chr1	33956950	37713775	AQEM008	AQEM008-SALTSN	TO:0000429	Abiotic stress	salt sensitivity	SALTSN	No
LOC_Os01g63190.3	Chr1	36622826	36627675	Chr1	35196573	36734272	AQDX003	AQDX003-OSADJCAP	TO:0000507	Abiotic stress	osmotic adjustment capacity	OSADJCAP	No
LOC_Os01g63190.3	Chr1	36622826	36627675	Chr1	19114225	42254617	AQCS001	AQCS001-UVBRS	TO:0000601	Abiotic stress	ultraviolet-b resistance	UVBRS	No
LOC_Os01g63190.3	Chr1	36622826	36627675	Chr1	25637617	42254617	AQCS004	AQCS004-UVBRS	TO:0000601	Abiotic stress	ultraviolet-b resistance	UVBRS	No
LOC_Os01g63690.1	Chr1	36942595	36944593	Chr1	33956950	39949079	AQGC035	AQGC035-PENRTLG	TO:0000508	Abiotic stress	penetrated root length	PENRTLG	No
LOC_Os01g63690.1	Chr1	36942595	36944593	Chr1	33956950	39949079	AQGC022	AQGC022-PENRTTH	TO:0000090	Abiotic stress	penetrated root thickness	PENRTTH	No
LOC_Os01g63690.1	Chr1	36942595	36944593	Chr1	34937981	40567354	DQF9	DQF9-PENRTTH	TO:0000090	Abiotic stress	penetrated root thickness	PENRTTH	No
LOC_Os01g63690.1	Chr1	36942595	36944593	Chr1	34937981	40567354	DQE12	DQE12-LFRL	TO:0000085	Abiotic stress	leaf rolling	LFRL	No
LOC_Os01g63690.1	Chr1	36942595	36944593	Chr1	34937981	40567354	DQE13	DQE13-LFRL	TO:0000085	Abiotic stress	leaf rolling	LFRL	No
LOC_Os01g63690.1	Chr1	36942595	36944593	Chr1	34937981	40567354	DQE45	DQE45-RELWCN	TO:0000136	Abiotic stress	relative water content	RELWCN	No
LOC_Os01g63690.1	Chr1	36942595	36944593	Chr1	34937981	40567354	DQE46	DQE46-RELWCN	TO:0000136	Abiotic stress	relative water content	RELWCN	No
LOC_Os01g63690.1	Chr1	36942595	36944593	Chr1	34937981	40567354	CQQ32	CQQ32-RTWT	TO:0000279	Abiotic stress	root weight	RTWT	No
LOC_Os01g63690.1	Chr1	36942595	36944593	Chr1	34937981	40567354	CQQ6	CQQ6-RTWT	TO:0000279	Abiotic stress	root weight	RTWT	No
LOC_Os01g63690.1	Chr1	36942595	36944593	Chr1	34937981	40567354	CQQ13	CQQ13-RTDWTTINBRO	TO:0000579	Abiotic stress	root dry weight to tiller number ratio	RTDWTTINBRO	No
LOC_Os01g63690.1	Chr1	36942595	36944593	Chr1	34651088	39949610	CQP1	CQP1-COLDTL	TO:0000303	Abiotic stress	cold tolerance	COLDTL	No
LOC_Os01g63690.1	Chr1	36942595	36944593	Chr1	34937981	41541798	CQAV1	CQAV1-OSADJCAP	TO:0000507	Abiotic stress	osmotic adjustment capacity	OSADJCAP	No
LOC_Os01g63690.1	Chr1	36942595	36944593	Chr1	33956950	37713775	AQEM001	AQEM001-SALTSN	TO:0000429	Abiotic stress	salt sensitivity	SALTSN	No
LOC_Os01g63690.1	Chr1	36942595	36944593	Chr1	33956950	37713775	AQEM008	AQEM008-SALTSN	TO:0000429	Abiotic stress	salt sensitivity	SALTSN	No
LOC_Os01g63690.1	Chr1	36942595	36944593	Chr1	19114225	42254617	AQCS001	AQCS001-UVBRS	TO:0000601	Abiotic stress	ultraviolet-b resistance	UVBRS	No
LOC_Os01g63690.1	Chr1	36942595	36944593	Chr1	25637617	42254617	AQCS004	AQCS004-UVBRS	TO:0000601	Abiotic stress	ultraviolet-b resistance	UVBRS	No
LOC_Os01g64330.1	Chr1	37349391	37352086	Chr1	33956950	39949079	AQGC035	AQGC035-PENRTLG	TO:0000508	Abiotic stress	penetrated root length	PENRTLG	No
LOC_Os01g64330.1	Chr1	37349391	37352086	Chr1	33956950	39949079	AQGC022	AQGC022-PENRTTH	TO:0000090	Abiotic stress	penetrated root thickness	PENRTTH	No
LOC_Os01g64330.1	Chr1	37349391	37352086	Chr1	34937981	40567354	DQF9	DQF9-PENRTTH	TO:0000090	Abiotic stress	penetrated root thickness	PENRTTH	No
LOC_Os01g64330.1	Chr1	37349391	37352086	Chr1	34937981	40567354	DQE12	DQE12-LFRL	TO:0000085	Abiotic stress	leaf rolling	LFRL	No
LOC_Os01g64330.1	Chr1	37349391	37352086	Chr1	34937981	40567354	DQE13	DQE13-LFRL	TO:0000085	Abiotic stress	leaf rolling	LFRL	No
LOC_Os01g64330.1	Chr1	37349391	37352086	Chr1	34937981	40567354	DQE45	DQE45-RELWCN	TO:0000136	Abiotic stress	relative water content	RELWCN	No
LOC_Os01g64330.1	Chr1	37349391	37352086	Chr1	34937981	40567354	DQE46	DQE46-RELWCN	TO:0000136	Abiotic stress	relative water content	RELWCN	No
LOC_Os01g64330.1	Chr1	37349391	37352086	Chr1	34937981	40567354	CQQ32	CQQ32-RTWT	TO:0000279	Abiotic stress	root weight	RTWT	No
LOC_Os01g64330.1	Chr1	37349391	37352086	Chr1	34937981	40567354	CQQ6	CQQ6-RTWT	TO:0000279	Abiotic stress	root weight	RTWT	No
LOC_Os01g64330.1	Chr1	37349391	37352086	Chr1	34937981	40567354	CQQ13	CQQ13-RTDWTTINBRO	TO:0000579	Abiotic stress	root dry weight to tiller number ratio	RTDWTTINBRO	No
LOC_Os01g64330.1	Chr1	37349391	37352086	Chr1	34651088	39949610	CQP1	CQP1-COLDTL	TO:0000303	Abiotic stress	cold tolerance	COLDTL	No
LOC_Os01g64330.1	Chr1	37349391	37352086	Chr1	34937981	41541798	CQAV1	CQAV1-OSADJCAP	TO:0000507	Abiotic stress	osmotic adjustment capacity	OSADJCAP	No
LOC_Os01g64330.1	Chr1	37349391	37352086	Chr1	33956950	37713775	AQEM001	AQEM001-SALTSN	TO:0000429	Abiotic stress	salt sensitivity	SALTSN	No
LOC_Os01g64330.1	Chr1	37349391	37352086	Chr1	33956950	37713775	AQEM008	AQEM008-SALTSN	TO:0000429	Abiotic stress	salt sensitivity	SALTSN	No
LOC_Os01g64330.1	Chr1	37349391	37352086	Chr1	19114225	42254617	AQCS001	AQCS001-UVBRS	TO:0000601	Abiotic stress	ultraviolet-b resistance	UVBRS	No
LOC_Os01g64330.1	Chr1	37349391	37352086	Chr1	25637617	42254617	AQCS004	AQCS004-UVBRS	TO:0000601	Abiotic stress	ultraviolet-b resistance	UVBRS	No
LOC_Os01g71740.1	Chr1	41563977	41566629	Chr1	19114225	42254617	AQCS001	AQCS001-UVBRS	TO:0000601	Abiotic stress	ultraviolet-b resistance	UVBRS	No
LOC_Os01g71740.1	Chr1	41563977	41566629	Chr1	25637617	42254617	AQCS004	AQCS004-UVBRS	TO:0000601	Abiotic stress	ultraviolet-b resistance	UVBRS	No
LOC_Os01g71740.1	Chr1	41563977	41566629	Chr1	39687395	42413852	AQD016	AQD016-LFDRY	TO:0000446	Abiotic stress	leaf drying	LFDRY	No
LOC_Os01g71840.1	Chr1	41605690	41621122	Chr1	19114225	42254617	AQCS001	AQCS001-UVBRS	TO:0000601	Abiotic stress	ultraviolet-b resistance	UVBRS	No
LOC_Os01g71840.1	Chr1	41605690	41621122	Chr1	25637617	42254617	AQCS004	AQCS004-UVBRS	TO:0000601	Abiotic stress	ultraviolet-b resistance	UVBRS	No
LOC_Os01g71840.1	Chr1	41605690	41621122	Chr1	39687395	42413852	AQD016	AQD016-LFDRY	TO:0000446	Abiotic stress	leaf drying	LFDRY	No
LOC_Os02g20950.1	Chr2	12387036	12394243	Chr2	6187353	17485139	AQAL015	AQAL015-DRTDWT	TO:0000081	Abiotic stress	deep root dry weight	DRTDWT	No
LOC_Os02g20950.1	Chr2	12387036	12394243	Chr2	3479656	32774553	CQAA16	CQAA16-RELPHOCONCSHRT	TO:0000626	Abiotic stress	relative phosphorus distribution between shoot and root	RELPHOCONCSHRT	No
LOC_Os02g20950.1	Chr2	12387036	12394243	Chr2	3479656	32774553	CQAA17	CQAA17-RELPHOCONCSHRT	TO:0000626	Abiotic stress	relative phosphorus distribution between shoot and root	RELPHOCONCSHRT	No
LOC_Os02g20950.1	Chr2	12387036	12394243	Chr2	8984645	18496476	AQCI001	AQCI001-PHOSN	TO:0000102	Abiotic stress	phosphorus sensitivity	PHOSN	No
LOC_Os02g20950.1	Chr2	12387036	12394243	Chr2	8984645	18496476	AQCI005	AQCI005-PHOSN	TO:0000102	Abiotic stress	phosphorus sensitivity	PHOSN	No
LOC_Os02g20950.1	Chr2	12387036	12394243	Chr2	7706705	17485139	AQDX004	AQDX004-OSADJCAP	TO:0000507	Abiotic stress	osmotic adjustment capacity	OSADJCAP	No
LOC_Os02g20950.1	Chr2	12387036	12394243	Chr2	10503368	19866086	AQHP050	AQHP050-DRTDWT	TO:0000081	Abiotic stress	deep root dry weight	DRTDWT	No
LOC_Os02g20950.1	Chr2	12387036	12394243	Chr2	10503368	19866086	AQHP068	AQHP068-DRTL	TO:0000276	Abiotic stress	drought tolerance	DRTL	No
LOC_Os02g20950.1	Chr2	12387036	12394243	Chr2	10503368	19866086	AQHP038	AQHP038-RTDWTTINBRO	TO:0000579	Abiotic stress	root dry weight to tiller number ratio	RTDWTTINBRO	No
LOC_Os02g27594.1	Chr2	16347686	16350266	Chr2	6187353	17485139	AQAL015	AQAL015-DRTDWT	TO:0000081	Abiotic stress	deep root dry weight	DRTDWT	No
LOC_Os02g27594.1	Chr2	16347686	16350266	Chr2	3479656	32774553	CQAA16	CQAA16-RELPHOCONCSHRT	TO:0000626	Abiotic stress	relative phosphorus distribution between shoot and root	RELPHOCONCSHRT	No
LOC_Os02g27594.1	Chr2	16347686	16350266	Chr2	3479656	32774553	CQAA17	CQAA17-RELPHOCONCSHRT	TO:0000626	Abiotic stress	relative phosphorus distribution between shoot and root	RELPHOCONCSHRT	No
LOC_Os02g27594.1	Chr2	16347686	16350266	Chr2	8984645	18496476	AQCI001	AQCI001-PHOSN	TO:0000102	Abiotic stress	phosphorus sensitivity	PHOSN	No
LOC_Os02g27594.1	Chr2	16347686	16350266	Chr2	8984645	18496476	AQCI005	AQCI005-PHOSN	TO:0000102	Abiotic stress	phosphorus sensitivity	PHOSN	No
LOC_Os02g27594.1	Chr2	16347686	16350266	Chr2	7706705	17485139	AQDX004	AQDX004-OSADJCAP	TO:0000507	Abiotic stress	osmotic adjustment capacity	OSADJCAP	No
LOC_Os02g27594.1	Chr2	16347686	16350266	Chr2	10503368	19866086	AQHP050	AQHP050-DRTDWT	TO:0000081	Abiotic stress	deep root dry weight	DRTDWT	No
LOC_Os02g27594.1	Chr2	16347686	16350266	Chr2	10503368	19866086	AQHP068	AQHP068-DRTL	TO:0000276	Abiotic stress	drought tolerance	DRTL	No
LOC_Os02g27594.1	Chr2	16347686	16350266	Chr2	10503368	19866086	AQHP038	AQHP038-RTDWTTINBRO	TO:0000579	Abiotic stress	root dry weight to tiller number ratio	RTDWTTINBRO	No
LOC_Os02g27594.2	Chr2	16347686	16350266	Chr2	6187353	17485139	AQAL015	AQAL015-DRTDWT	TO:0000081	Abiotic stress	deep root dry weight	DRTDWT	No
LOC_Os02g27594.2	Chr2	16347686	16350266	Chr2	3479656	32774553	CQAA16	CQAA16-RELPHOCONCSHRT	TO:0000626	Abiotic stress	relative phosphorus distribution between shoot and root	RELPHOCONCSHRT	No
LOC_Os02g27594.2	Chr2	16347686	16350266	Chr2	3479656	32774553	CQAA17	CQAA17-RELPHOCONCSHRT	TO:0000626	Abiotic stress	relative phosphorus distribution between shoot and root	RELPHOCONCSHRT	No
LOC_Os02g27594.2	Chr2	16347686	16350266	Chr2	8984645	18496476	AQCI001	AQCI001-PHOSN	TO:0000102	Abiotic stress	phosphorus sensitivity	PHOSN	No
LOC_Os02g27594.2	Chr2	16347686	16350266	Chr2	8984645	18496476	AQCI005	AQCI005-PHOSN	TO:0000102	Abiotic stress	phosphorus sensitivity	PHOSN	No
LOC_Os02g27594.2	Chr2	16347686	16350266	Chr2	7706705	17485139	AQDX004	AQDX004-OSADJCAP	TO:0000507	Abiotic stress	osmotic adjustment capacity	OSADJCAP	No
LOC_Os02g27594.2	Chr2	16347686	16350266	Chr2	10503368	19866086	AQHP050	AQHP050-DRTDWT	TO:0000081	Abiotic stress	deep root dry weight	DRTDWT	No
LOC_Os02g27594.2	Chr2	16347686	16350266	Chr2	10503368	19866086	AQHP068	AQHP068-DRTL	TO:0000276	Abiotic stress	drought tolerance	DRTL	No
LOC_Os02g27594.2	Chr2	16347686	16350266	Chr2	10503368	19866086	AQHP038	AQHP038-RTDWTTINBRO	TO:0000579	Abiotic stress	root dry weight to tiller number ratio	RTDWTTINBRO	No
LOC_Os02g27594.3	Chr2	16347686	16350266	Chr2	6187353	17485139	AQAL015	AQAL015-DRTDWT	TO:0000081	Abiotic stress	deep root dry weight	DRTDWT	No
LOC_Os02g27594.3	Chr2	16347686	16350266	Chr2	3479656	32774553	CQAA16	CQAA16-RELPHOCONCSHRT	TO:0000626	Abiotic stress	relative phosphorus distribution between shoot and root	RELPHOCONCSHRT	No
LOC_Os02g27594.3	Chr2	16347686	16350266	Chr2	3479656	32774553	CQAA17	CQAA17-RELPHOCONCSHRT	TO:0000626	Abiotic stress	relative phosphorus distribution between shoot and root	RELPHOCONCSHRT	No
LOC_Os02g27594.3	Chr2	16347686	16350266	Chr2	8984645	18496476	AQCI001	AQCI001-PHOSN	TO:0000102	Abiotic stress	phosphorus sensitivity	PHOSN	No
LOC_Os02g27594.3	Chr2	16347686	16350266	Chr2	8984645	18496476	AQCI005	AQCI005-PHOSN	TO:0000102	Abiotic stress	phosphorus sensitivity	PHOSN	No
LOC_Os02g27594.3	Chr2	16347686	16350266	Chr2	7706705	17485139	AQDX004	AQDX004-OSADJCAP	TO:0000507	Abiotic stress	osmotic adjustment capacity	OSADJCAP	No
LOC_Os02g27594.3	Chr2	16347686	16350266	Chr2	10503368	19866086	AQHP050	AQHP050-DRTDWT	TO:0000081	Abiotic stress	deep root dry weight	DRTDWT	No
LOC_Os02g27594.3	Chr2	16347686	16350266	Chr2	10503368	19866086	AQHP068	AQHP068-DRTL	TO:0000276	Abiotic stress	drought tolerance	DRTL	No
LOC_Os02g27594.3	Chr2	16347686	16350266	Chr2	10503368	19866086	AQHP038	AQHP038-RTDWTTINBRO	TO:0000579	Abiotic stress	root dry weight to tiller number ratio	RTDWTTINBRO	No
LOC_Os02g36210.1	Chr2	21841058	21847837	Chr2	17484665	22596902	DQC5	DQC5-PENRTNB	TO:0000083	Abiotic stress	penetrated root number	PENRTNB	No
LOC_Os02g36210.1	Chr2	21841058	21847837	Chr2	17484665	22596902	DQC12	DQC12-PENTRTRO	TO:0000510	Abiotic stress	penetrated to total root ratio	PENTRTRO	No
LOC_Os02g36210.1	Chr2	21841058	21847837	Chr2	3479656	32774553	CQAA16	CQAA16-RELPHOCONCSHRT	TO:0000626	Abiotic stress	relative phosphorus distribution between shoot and root	RELPHOCONCSHRT	No
LOC_Os02g36210.1	Chr2	21841058	21847837	Chr2	3479656	32774553	CQAA17	CQAA17-RELPHOCONCSHRT	TO:0000626	Abiotic stress	relative phosphorus distribution between shoot and root	RELPHOCONCSHRT	No
LOC_Os02g39200.1	Chr2	23677344	23682665	Chr2	3479656	32774553	CQAA16	CQAA16-RELPHOCONCSHRT	TO:0000626	Abiotic stress	relative phosphorus distribution between shoot and root	RELPHOCONCSHRT	No
LOC_Os02g39200.1	Chr2	23677344	23682665	Chr2	3479656	32774553	CQAA17	CQAA17-RELPHOCONCSHRT	TO:0000626	Abiotic stress	relative phosphorus distribution between shoot and root	RELPHOCONCSHRT	No
LOC_Os02g39660.1	Chr2	23952925	23954617	Chr2	3479656	32774553	CQAA16	CQAA16-RELPHOCONCSHRT	TO:0000626	Abiotic stress	relative phosphorus distribution between shoot and root	RELPHOCONCSHRT	No
LOC_Os02g39660.1	Chr2	23952925	23954617	Chr2	3479656	32774553	CQAA17	CQAA17-RELPHOCONCSHRT	TO:0000626	Abiotic stress	relative phosphorus distribution between shoot and root	RELPHOCONCSHRT	No
LOC_Os03g11335.1	Chr3	5836349	5836789	Chr3	5729669	27128592	AQGC015	AQGC015-RTPNID	TO:0000471	Abiotic stress	root penetration index	RTPNID	No
LOC_Os03g11335.1	Chr3	5836349	5836789	Chr3	5729669	8410886	AQGC021	AQGC021-RTPNID	TO:0000471	Abiotic stress	root penetration index	RTPNID	No
LOC_Os03g11335.1	Chr3	5836349	5836789	Chr3	5729669	27128592	AQGC006	AQGC006-PENRTNB	TO:0000083	Abiotic stress	penetrated root number	PENRTNB	No
LOC_Os03g11335.1	Chr3	5836349	5836789	Chr3	5729669	27128592	AQGC012	AQGC012-PENRTNB	TO:0000083	Abiotic stress	penetrated root number	PENRTNB	No
LOC_Os03g11335.1	Chr3	5836349	5836789	Chr3	5729669	27128592	AQAL004	AQAL004-DRTDWT	TO:0000081	Abiotic stress	deep root dry weight	DRTDWT	No
LOC_Os03g11335.1	Chr3	5836349	5836789	Chr3	5729669	27128592	AQAL010	AQAL010-DRTSHRO	TO:0000092	Abiotic stress	deep root to shoot ratio	DRTSHRO	No
LOC_Os03g11335.1	Chr3	5836349	5836789	Chr3	718777	14291967	AQFC001	AQFC001-ELAB	TO:0000170	Abiotic stress	elongation ability	ELAB	No
LOC_Os03g11335.1	Chr3	5836349	5836789	Chr3	3495798	12147908	AQDL002	AQDL002-STORS	TO:0000523	Abiotic stress	stomatal resistance	STORS	No
LOC_Os03g11335.1	Chr3	5836349	5836789	Chr3	5729669	25128864	AQDL005	AQDL005-STOCSRTM	TO:0000521	Abiotic stress	stomatal closure time	STOCSRTM	No
LOC_Os03g13210.1	Chr3	7128180	7130342	Chr3	5729669	27128592	AQGC015	AQGC015-RTPNID	TO:0000471	Abiotic stress	root penetration index	RTPNID	No
LOC_Os03g13210.1	Chr3	7128180	7130342	Chr3	5729669	8410886	AQGC021	AQGC021-RTPNID	TO:0000471	Abiotic stress	root penetration index	RTPNID	No
LOC_Os03g13210.1	Chr3	7128180	7130342	Chr3	5729669	27128592	AQGC006	AQGC006-PENRTNB	TO:0000083	Abiotic stress	penetrated root number	PENRTNB	No
LOC_Os03g13210.1	Chr3	7128180	7130342	Chr3	5729669	27128592	AQGC012	AQGC012-PENRTNB	TO:0000083	Abiotic stress	penetrated root number	PENRTNB	No
LOC_Os03g13210.1	Chr3	7128180	7130342	Chr3	5729669	27128592	AQAL004	AQAL004-DRTDWT	TO:0000081	Abiotic stress	deep root dry weight	DRTDWT	No
LOC_Os03g13210.1	Chr3	7128180	7130342	Chr3	5729669	27128592	AQAL010	AQAL010-DRTSHRO	TO:0000092	Abiotic stress	deep root to shoot ratio	DRTSHRO	No
LOC_Os03g13210.1	Chr3	7128180	7130342	Chr3	718777	14291967	AQFC001	AQFC001-ELAB	TO:0000170	Abiotic stress	elongation ability	ELAB	No
LOC_Os03g13210.1	Chr3	7128180	7130342	Chr3	3495798	12147908	AQDL002	AQDL002-STORS	TO:0000523	Abiotic stress	stomatal resistance	STORS	No
LOC_Os03g13210.1	Chr3	7128180	7130342	Chr3	5729669	25128864	AQDL005	AQDL005-STOCSRTM	TO:0000521	Abiotic stress	stomatal closure time	STOCSRTM	No
LOC_Os03g13210.1	Chr3	7128180	7130342	Chr3	6753341	10322897	AQCI008	AQCI008-PHOSN	TO:0000102	Abiotic stress	phosphorus sensitivity	PHOSN	No
LOC_Os03g16670.1	Chr3	9202540	9204717	Chr3	8963958	14291967	CQH13	CQH13-RTPNID	TO:0000471	Abiotic stress	root penetration index	RTPNID	No
LOC_Os03g16670.1	Chr3	9202540	9204717	Chr3	5729669	27128592	AQGC015	AQGC015-RTPNID	TO:0000471	Abiotic stress	root penetration index	RTPNID	No
LOC_Os03g16670.1	Chr3	9202540	9204717	Chr3	5729669	27128592	AQGC006	AQGC006-PENRTNB	TO:0000083	Abiotic stress	penetrated root number	PENRTNB	No
LOC_Os03g16670.1	Chr3	9202540	9204717	Chr3	5729669	27128592	AQGC012	AQGC012-PENRTNB	TO:0000083	Abiotic stress	penetrated root number	PENRTNB	No
LOC_Os03g16670.1	Chr3	9202540	9204717	Chr3	5729669	27128592	AQAL004	AQAL004-DRTDWT	TO:0000081	Abiotic stress	deep root dry weight	DRTDWT	No
LOC_Os03g16670.1	Chr3	9202540	9204717	Chr3	5729669	27128592	AQAL010	AQAL010-DRTSHRO	TO:0000092	Abiotic stress	deep root to shoot ratio	DRTSHRO	No
LOC_Os03g16670.1	Chr3	9202540	9204717	Chr3	718777	14291967	AQFC001	AQFC001-ELAB	TO:0000170	Abiotic stress	elongation ability	ELAB	No
LOC_Os03g16670.1	Chr3	9202540	9204717	Chr3	3495798	12147908	AQDL002	AQDL002-STORS	TO:0000523	Abiotic stress	stomatal resistance	STORS	No
LOC_Os03g16670.1	Chr3	9202540	9204717	Chr3	5729669	25128864	AQDL005	AQDL005-STOCSRTM	TO:0000521	Abiotic stress	stomatal closure time	STOCSRTM	No
LOC_Os03g16670.1	Chr3	9202540	9204717	Chr3	6753341	10322897	AQCI008	AQCI008-PHOSN	TO:0000102	Abiotic stress	phosphorus sensitivity	PHOSN	No
LOC_Os03g16760.1	Chr3	9285327	9288857	Chr3	8963958	14291967	CQH13	CQH13-RTPNID	TO:0000471	Abiotic stress	root penetration index	RTPNID	No
LOC_Os03g16760.1	Chr3	9285327	9288857	Chr3	5729669	27128592	AQGC015	AQGC015-RTPNID	TO:0000471	Abiotic stress	root penetration index	RTPNID	No
LOC_Os03g16760.1	Chr3	9285327	9288857	Chr3	5729669	27128592	AQGC006	AQGC006-PENRTNB	TO:0000083	Abiotic stress	penetrated root number	PENRTNB	No
LOC_Os03g16760.1	Chr3	9285327	9288857	Chr3	5729669	27128592	AQGC012	AQGC012-PENRTNB	TO:0000083	Abiotic stress	penetrated root number	PENRTNB	No
LOC_Os03g16760.1	Chr3	9285327	9288857	Chr3	5729669	27128592	AQAL004	AQAL004-DRTDWT	TO:0000081	Abiotic stress	deep root dry weight	DRTDWT	No
LOC_Os03g16760.1	Chr3	9285327	9288857	Chr3	5729669	27128592	AQAL010	AQAL010-DRTSHRO	TO:0000092	Abiotic stress	deep root to shoot ratio	DRTSHRO	No
LOC_Os03g16760.1	Chr3	9285327	9288857	Chr3	718777	14291967	AQFC001	AQFC001-ELAB	TO:0000170	Abiotic stress	elongation ability	ELAB	No
LOC_Os03g16760.1	Chr3	9285327	9288857	Chr3	3495798	12147908	AQDL002	AQDL002-STORS	TO:0000523	Abiotic stress	stomatal resistance	STORS	No
LOC_Os03g16760.1	Chr3	9285327	9288857	Chr3	5729669	25128864	AQDL005	AQDL005-STOCSRTM	TO:0000521	Abiotic stress	stomatal closure time	STOCSRTM	No
LOC_Os03g16760.1	Chr3	9285327	9288857	Chr3	6753341	10322897	AQCI008	AQCI008-PHOSN	TO:0000102	Abiotic stress	phosphorus sensitivity	PHOSN	No
LOC_Os03g18970.1	Chr3	10621701	10625411	Chr3	8963958	14291967	CQH13	CQH13-RTPNID	TO:0000471	Abiotic stress	root penetration index	RTPNID	No
LOC_Os03g18970.1	Chr3	10621701	10625411	Chr3	10599177	15472481	DQE18	DQE18-LFRL	TO:0000085	Abiotic stress	leaf rolling	LFRL	No
LOC_Os03g18970.1	Chr3	10621701	10625411	Chr3	9939965	12147908	AQFT003	AQFT003-OSADJCAP	TO:0000507	Abiotic stress	osmotic adjustment capacity	OSADJCAP	No
LOC_Os03g18970.1	Chr3	10621701	10625411	Chr3	5729669	27128592	AQGC015	AQGC015-RTPNID	TO:0000471	Abiotic stress	root penetration index	RTPNID	No
LOC_Os03g18970.1	Chr3	10621701	10625411	Chr3	5729669	27128592	AQGC006	AQGC006-PENRTNB	TO:0000083	Abiotic stress	penetrated root number	PENRTNB	No
LOC_Os03g18970.1	Chr3	10621701	10625411	Chr3	5729669	27128592	AQGC012	AQGC012-PENRTNB	TO:0000083	Abiotic stress	penetrated root number	PENRTNB	No
LOC_Os03g18970.1	Chr3	10621701	10625411	Chr3	5729669	27128592	AQAL004	AQAL004-DRTDWT	TO:0000081	Abiotic stress	deep root dry weight	DRTDWT	No
LOC_Os03g18970.1	Chr3	10621701	10625411	Chr3	5729669	27128592	AQAL010	AQAL010-DRTSHRO	TO:0000092	Abiotic stress	deep root to shoot ratio	DRTSHRO	No
LOC_Os03g18970.1	Chr3	10621701	10625411	Chr3	718777	14291967	AQFC001	AQFC001-ELAB	TO:0000170	Abiotic stress	elongation ability	ELAB	No
LOC_Os03g18970.1	Chr3	10621701	10625411	Chr3	3495798	12147908	AQDL002	AQDL002-STORS	TO:0000523	Abiotic stress	stomatal resistance	STORS	No
LOC_Os03g18970.1	Chr3	10621701	10625411	Chr3	5729669	25128864	AQDL005	AQDL005-STOCSRTM	TO:0000521	Abiotic stress	stomatal closure time	STOCSRTM	No
LOC_Os03g19300.1	Chr3	10850793	10853954	Chr3	8963958	14291967	CQH13	CQH13-RTPNID	TO:0000471	Abiotic stress	root penetration index	RTPNID	No
LOC_Os03g19300.1	Chr3	10850793	10853954	Chr3	10599177	15472481	DQE18	DQE18-LFRL	TO:0000085	Abiotic stress	leaf rolling	LFRL	No
LOC_Os03g19300.1	Chr3	10850793	10853954	Chr3	9939965	12147908	AQFT003	AQFT003-OSADJCAP	TO:0000507	Abiotic stress	osmotic adjustment capacity	OSADJCAP	No
LOC_Os03g19300.1	Chr3	10850793	10853954	Chr3	5729669	27128592	AQGC015	AQGC015-RTPNID	TO:0000471	Abiotic stress	root penetration index	RTPNID	No
LOC_Os03g19300.1	Chr3	10850793	10853954	Chr3	5729669	27128592	AQGC006	AQGC006-PENRTNB	TO:0000083	Abiotic stress	penetrated root number	PENRTNB	No
LOC_Os03g19300.1	Chr3	10850793	10853954	Chr3	5729669	27128592	AQGC012	AQGC012-PENRTNB	TO:0000083	Abiotic stress	penetrated root number	PENRTNB	No
LOC_Os03g19300.1	Chr3	10850793	10853954	Chr3	5729669	27128592	AQAL004	AQAL004-DRTDWT	TO:0000081	Abiotic stress	deep root dry weight	DRTDWT	No
LOC_Os03g19300.1	Chr3	10850793	10853954	Chr3	5729669	27128592	AQAL010	AQAL010-DRTSHRO	TO:0000092	Abiotic stress	deep root to shoot ratio	DRTSHRO	No
LOC_Os03g19300.1	Chr3	10850793	10853954	Chr3	718777	14291967	AQFC001	AQFC001-ELAB	TO:0000170	Abiotic stress	elongation ability	ELAB	No
LOC_Os03g19300.1	Chr3	10850793	10853954	Chr3	3495798	12147908	AQDL002	AQDL002-STORS	TO:0000523	Abiotic stress	stomatal resistance	STORS	No
LOC_Os03g19300.1	Chr3	10850793	10853954	Chr3	5729669	25128864	AQDL005	AQDL005-STOCSRTM	TO:0000521	Abiotic stress	stomatal closure time	STOCSRTM	No
LOC_Os03g20949.1	Chr3	11883795	11888887	Chr3	8963958	14291967	CQH13	CQH13-RTPNID	TO:0000471	Abiotic stress	root penetration index	RTPNID	No
LOC_Os03g20949.1	Chr3	11883795	11888887	Chr3	10599177	15472481	DQE18	DQE18-LFRL	TO:0000085	Abiotic stress	leaf rolling	LFRL	No
LOC_Os03g20949.1	Chr3	11883795	11888887	Chr3	9939965	12147908	AQFT003	AQFT003-OSADJCAP	TO:0000507	Abiotic stress	osmotic adjustment capacity	OSADJCAP	No
LOC_Os03g20949.1	Chr3	11883795	11888887	Chr3	5729669	27128592	AQGC015	AQGC015-RTPNID	TO:0000471	Abiotic stress	root penetration index	RTPNID	No
LOC_Os03g20949.1	Chr3	11883795	11888887	Chr3	5729669	27128592	AQGC006	AQGC006-PENRTNB	TO:0000083	Abiotic stress	penetrated root number	PENRTNB	No
LOC_Os03g20949.1	Chr3	11883795	11888887	Chr3	5729669	27128592	AQGC012	AQGC012-PENRTNB	TO:0000083	Abiotic stress	penetrated root number	PENRTNB	No
LOC_Os03g20949.1	Chr3	11883795	11888887	Chr3	5729669	27128592	AQAL004	AQAL004-DRTDWT	TO:0000081	Abiotic stress	deep root dry weight	DRTDWT	No
LOC_Os03g20949.1	Chr3	11883795	11888887	Chr3	5729669	27128592	AQAL010	AQAL010-DRTSHRO	TO:0000092	Abiotic stress	deep root to shoot ratio	DRTSHRO	No
[truncated: 498 more rows]

## Sheet: Abiotic stress related QTL in g
4.3.2 QTLs location and their abiotic stress related trait in grain filling (S2) stage
Gene ID	Chromosome	Gene Start	Gene End	QTL Location	QTL Start	QTL End	QTL Accession ID	QTL Name	TO_Accession	Trait Category	Trait Name	Trait Symbol	Small Interval
LOC_Os01g12920.1	Chr1	7176106	7177066	Chr1	5558576	7445919	AQAV003	AQAV003-COLDTL	TO:0000303	Abiotic stress	cold tolerance	COLDTL	No
LOC_Os01g12920.1	Chr1	7176106	7177066	Chr1	5094276	7445919	AQDX002	AQDX002-OSADJCAP	TO:0000507	Abiotic stress	osmotic adjustment capacity	OSADJCAP	No
LOC_Os01g12920.1	Chr1	7176106	7177066	Chr1	4635793	23971514	CQI1	CQI1-KCONC	TO:0000513	Abiotic stress	potassium concentration	KCONC	No
LOC_Os01g12920.1	Chr1	7176106	7177066	Chr1	5094276	14626881	CQAW4	CQAW4-PENRTNB	TO:0000083	Abiotic stress	penetrated root number	PENRTNB	No
LOC_Os01g26130.1	Chr1	14799299	14801932	Chr1	14799838	15812264	CQH2	CQH2-PENRTTH	TO:0000090	Abiotic stress	penetrated root thickness	PENRTTH	No
LOC_Os01g26130.1	Chr1	14799299	14801932	Chr1	7861994	21624023	AQAL048	AQAL048-DRTDWT	TO:0000081	Abiotic stress	deep root dry weight	DRTDWT	No
LOC_Os01g26130.1	Chr1	14799299	14801932	Chr1	4635793	23971514	CQI1	CQI1-KCONC	TO:0000513	Abiotic stress	potassium concentration	KCONC	No
LOC_Os01g26130.3	Chr1	14799299	14801932	Chr1	14799838	15812264	CQH2	CQH2-PENRTTH	TO:0000090	Abiotic stress	penetrated root thickness	PENRTTH	No
LOC_Os01g26130.3	Chr1	14799299	14801932	Chr1	7861994	21624023	AQAL048	AQAL048-DRTDWT	TO:0000081	Abiotic stress	deep root dry weight	DRTDWT	No
LOC_Os01g26130.3	Chr1	14799299	14801932	Chr1	4635793	23971514	CQI1	CQI1-KCONC	TO:0000513	Abiotic stress	potassium concentration	KCONC	No
LOC_Os01g26130.4	Chr1	14799299	14801932	Chr1	14799838	15812264	CQH2	CQH2-PENRTTH	TO:0000090	Abiotic stress	penetrated root thickness	PENRTTH	No
LOC_Os01g26130.4	Chr1	14799299	14801932	Chr1	7861994	21624023	AQAL048	AQAL048-DRTDWT	TO:0000081	Abiotic stress	deep root dry weight	DRTDWT	No
LOC_Os01g26130.4	Chr1	14799299	14801932	Chr1	4635793	23971514	CQI1	CQI1-KCONC	TO:0000513	Abiotic stress	potassium concentration	KCONC	No
LOC_Os01g26130.5	Chr1	14799299	14801932	Chr1	14799838	15812264	CQH2	CQH2-PENRTTH	TO:0000090	Abiotic stress	penetrated root thickness	PENRTTH	No
LOC_Os01g26130.5	Chr1	14799299	14801932	Chr1	7861994	21624023	AQAL048	AQAL048-DRTDWT	TO:0000081	Abiotic stress	deep root dry weight	DRTDWT	No
LOC_Os01g26130.5	Chr1	14799299	14801932	Chr1	4635793	23971514	CQI1	CQI1-KCONC	TO:0000513	Abiotic stress	potassium concentration	KCONC	No
LOC_Os01g47370.1	Chr1	27063891	27064167	Chr1	19114225	42254617	AQCS001	AQCS001-UVBRS	TO:0000601	Abiotic stress	ultraviolet-b resistance	UVBRS	No
LOC_Os01g47370.1	Chr1	27063891	27064167	Chr1	25637617	42254617	AQCS004	AQCS004-UVBRS	TO:0000601	Abiotic stress	ultraviolet-b resistance	UVBRS	No
LOC_Os01g60770.1	Chr1	35145515	35147338	Chr1	33956950	39949079	AQGC035	AQGC035-PENRTLG	TO:0000508	Abiotic stress	penetrated root length	PENRTLG	No
LOC_Os01g60770.1	Chr1	35145515	35147338	Chr1	33956950	39949079	AQGC022	AQGC022-PENRTTH	TO:0000090	Abiotic stress	penetrated root thickness	PENRTTH	No
LOC_Os01g60770.1	Chr1	35145515	35147338	Chr1	34937981	40567354	DQF9	DQF9-PENRTTH	TO:0000090	Abiotic stress	penetrated root thickness	PENRTTH	No
LOC_Os01g60770.1	Chr1	35145515	35147338	Chr1	34937981	40567354	DQE12	DQE12-LFRL	TO:0000085	Abiotic stress	leaf rolling	LFRL	No
LOC_Os01g60770.1	Chr1	35145515	35147338	Chr1	34937981	40567354	DQE13	DQE13-LFRL	TO:0000085	Abiotic stress	leaf rolling	LFRL	No
LOC_Os01g60770.1	Chr1	35145515	35147338	Chr1	34937981	40567354	DQE45	DQE45-RELWCN	TO:0000136	Abiotic stress	relative water content	RELWCN	No
LOC_Os01g60770.1	Chr1	35145515	35147338	Chr1	34937981	40567354	DQE46	DQE46-RELWCN	TO:0000136	Abiotic stress	relative water content	RELWCN	No
LOC_Os01g60770.1	Chr1	35145515	35147338	Chr1	34937981	40567354	CQQ32	CQQ32-RTWT	TO:0000279	Abiotic stress	root weight	RTWT	No
LOC_Os01g60770.1	Chr1	35145515	35147338	Chr1	34937981	40567354	CQQ6	CQQ6-RTWT	TO:0000279	Abiotic stress	root weight	RTWT	No
LOC_Os01g60770.1	Chr1	35145515	35147338	Chr1	34937981	40567354	CQQ13	CQQ13-RTDWTTINBRO	TO:0000579	Abiotic stress	root dry weight to tiller number ratio	RTDWTTINBRO	No
LOC_Os01g60770.1	Chr1	35145515	35147338	Chr1	34651088	39949610	CQP1	CQP1-COLDTL	TO:0000303	Abiotic stress	cold tolerance	COLDTL	No
LOC_Os01g60770.1	Chr1	35145515	35147338	Chr1	34937981	41541798	CQAV1	CQAV1-OSADJCAP	TO:0000507	Abiotic stress	osmotic adjustment capacity	OSADJCAP	No
LOC_Os01g60770.1	Chr1	35145515	35147338	Chr1	33956950	37713775	AQEM001	AQEM001-SALTSN	TO:0000429	Abiotic stress	salt sensitivity	SALTSN	No
LOC_Os01g60770.1	Chr1	35145515	35147338	Chr1	33956950	37713775	AQEM008	AQEM008-SALTSN	TO:0000429	Abiotic stress	salt sensitivity	SALTSN	No
LOC_Os01g60770.1	Chr1	35145515	35147338	Chr1	19114225	42254617	AQCS001	AQCS001-UVBRS	TO:0000601	Abiotic stress	ultraviolet-b resistance	UVBRS	No
LOC_Os01g60770.1	Chr1	35145515	35147338	Chr1	25637617	42254617	AQCS004	AQCS004-UVBRS	TO:0000601	Abiotic stress	ultraviolet-b resistance	UVBRS	No
LOC_Os01g65800.1	Chr1	38212851	38217135	Chr1	33956950	39949079	AQGC035	AQGC035-PENRTLG	TO:0000508	Abiotic stress	penetrated root length	PENRTLG	No
LOC_Os01g65800.1	Chr1	38212851	38217135	Chr1	33956950	39949079	AQGC022	AQGC022-PENRTTH	TO:0000090	Abiotic stress	penetrated root thickness	PENRTTH	No
LOC_Os01g65800.1	Chr1	38212851	38217135	Chr1	34937981	40567354	DQF9	DQF9-PENRTTH	TO:0000090	Abiotic stress	penetrated root thickness	PENRTTH	No
LOC_Os01g65800.1	Chr1	38212851	38217135	Chr1	34937981	40567354	DQE12	DQE12-LFRL	TO:0000085	Abiotic stress	leaf rolling	LFRL	No
LOC_Os01g65800.1	Chr1	38212851	38217135	Chr1	34937981	40567354	DQE13	DQE13-LFRL	TO:0000085	Abiotic stress	leaf rolling	LFRL	No
LOC_Os01g65800.1	Chr1	38212851	38217135	Chr1	34937981	40567354	DQE45	DQE45-RELWCN	TO:0000136	Abiotic stress	relative water content	RELWCN	No
LOC_Os01g65800.1	Chr1	38212851	38217135	Chr1	34937981	40567354	DQE46	DQE46-RELWCN	TO:0000136	Abiotic stress	relative water content	RELWCN	No
LOC_Os01g65800.1	Chr1	38212851	38217135	Chr1	34937981	40567354	CQQ32	CQQ32-RTWT	TO:0000279	Abiotic stress	root weight	RTWT	No
LOC_Os01g65800.1	Chr1	38212851	38217135	Chr1	34937981	40567354	CQQ6	CQQ6-RTWT	TO:0000279	Abiotic stress	root weight	RTWT	No
LOC_Os01g65800.1	Chr1	38212851	38217135	Chr1	34937981	40567354	CQQ13	CQQ13-RTDWTTINBRO	TO:0000579	Abiotic stress	root dry weight to tiller number ratio	RTDWTTINBRO	No
LOC_Os01g65800.1	Chr1	38212851	38217135	Chr1	34651088	39949610	CQP1	CQP1-COLDTL	TO:0000303	Abiotic stress	cold tolerance	COLDTL	No
LOC_Os01g65800.1	Chr1	38212851	38217135	Chr1	34937981	41541798	CQAV1	CQAV1-OSADJCAP	TO:0000507	Abiotic stress	osmotic adjustment capacity	OSADJCAP	No
LOC_Os01g65800.1	Chr1	38212851	38217135	Chr1	37713253	39688417	AQD039	AQD039-RELWCN	TO:0000136	Abiotic stress	relative water content	RELWCN	No
LOC_Os01g65800.1	Chr1	38212851	38217135	Chr1	19114225	42254617	AQCS001	AQCS001-UVBRS	TO:0000601	Abiotic stress	ultraviolet-b resistance	UVBRS	No
LOC_Os01g65800.1	Chr1	38212851	38217135	Chr1	25637617	42254617	AQCS004	AQCS004-UVBRS	TO:0000601	Abiotic stress	ultraviolet-b resistance	UVBRS	No
LOC_Os02g10690.1	Chr2	5623351	5627373	Chr2	3479656	32774553	CQAA16	CQAA16-RELPHOCONCSHRT	TO:0000626	Abiotic stress	relative phosphorus distribution between shoot and root	RELPHOCONCSHRT	No
LOC_Os02g10690.1	Chr2	5623351	5627373	Chr2	3479656	32774553	CQAA17	CQAA17-RELPHOCONCSHRT	TO:0000626	Abiotic stress	relative phosphorus distribution between shoot and root	RELPHOCONCSHRT	No
LOC_Os02g10690.2	Chr2	5623351	5627373	Chr2	3479656	32774553	CQAA16	CQAA16-RELPHOCONCSHRT	TO:0000626	Abiotic stress	relative phosphorus distribution between shoot and root	RELPHOCONCSHRT	No
LOC_Os02g10690.2	Chr2	5623351	5627373	Chr2	3479656	32774553	CQAA17	CQAA17-RELPHOCONCSHRT	TO:0000626	Abiotic stress	relative phosphorus distribution between shoot and root	RELPHOCONCSHRT	No
LOC_Os02g13710.1	Chr2	7365219	7366415	Chr2	6187353	17485139	AQAL015	AQAL015-DRTDWT	TO:0000081	Abiotic stress	deep root dry weight	DRTDWT	No
LOC_Os02g13710.1	Chr2	7365219	7366415	Chr2	3479656	32774553	CQAA16	CQAA16-RELPHOCONCSHRT	TO:0000626	Abiotic stress	relative phosphorus distribution between shoot and root	RELPHOCONCSHRT	No
LOC_Os02g13710.1	Chr2	7365219	7366415	Chr2	3479656	32774553	CQAA17	CQAA17-RELPHOCONCSHRT	TO:0000626	Abiotic stress	relative phosphorus distribution between shoot and root	RELPHOCONCSHRT	No
LOC_Os02g32860.1	Chr2	19509811	19514935	Chr2	17484665	19866086	CQQ14	CQQ14-RTDWTTINBRO	TO:0000579	Abiotic stress	root dry weight to tiller number ratio	RTDWTTINBRO	No
LOC_Os02g32860.1	Chr2	19509811	19514935	Chr2	17484665	22596902	DQC5	DQC5-PENRTNB	TO:0000083	Abiotic stress	penetrated root number	PENRTNB	No
LOC_Os02g32860.1	Chr2	19509811	19514935	Chr2	17484665	22596902	DQC12	DQC12-PENTRTRO	TO:0000510	Abiotic stress	penetrated to total root ratio	PENTRTRO	No
LOC_Os02g32860.1	Chr2	19509811	19514935	Chr2	3479656	32774553	CQAA16	CQAA16-RELPHOCONCSHRT	TO:0000626	Abiotic stress	relative phosphorus distribution between shoot and root	RELPHOCONCSHRT	No
LOC_Os02g32860.1	Chr2	19509811	19514935	Chr2	3479656	32774553	CQAA17	CQAA17-RELPHOCONCSHRT	TO:0000626	Abiotic stress	relative phosphorus distribution between shoot and root	RELPHOCONCSHRT	No
LOC_Os02g32860.1	Chr2	19509811	19514935	Chr2	10503368	19866086	AQHP050	AQHP050-DRTDWT	TO:0000081	Abiotic stress	deep root dry weight	DRTDWT	No
LOC_Os02g32860.1	Chr2	19509811	19514935	Chr2	10503368	19866086	AQHP068	AQHP068-DRTL	TO:0000276	Abiotic stress	drought tolerance	DRTL	No
LOC_Os02g32860.1	Chr2	19509811	19514935	Chr2	10503368	19866086	AQHP038	AQHP038-RTDWTTINBRO	TO:0000579	Abiotic stress	root dry weight to tiller number ratio	RTDWTTINBRO	No
LOC_Os02g43110.1	Chr2	25957159	25959377	Chr2	25865334	28354640	CQH6	CQH6-OSADJCAP	TO:0000507	Abiotic stress	osmotic adjustment capacity	OSADJCAP	No
LOC_Os02g43110.1	Chr2	25957159	25959377	Chr2	25865334	28354640	AQFT002	AQFT002-OSADJCAP	TO:0000507	Abiotic stress	osmotic adjustment capacity	OSADJCAP	No
LOC_Os02g43110.1	Chr2	25957159	25959377	Chr2	3479656	32774553	CQAA16	CQAA16-RELPHOCONCSHRT	TO:0000626	Abiotic stress	relative phosphorus distribution between shoot and root	RELPHOCONCSHRT	No
LOC_Os02g43110.1	Chr2	25957159	25959377	Chr2	3479656	32774553	CQAA17	CQAA17-RELPHOCONCSHRT	TO:0000626	Abiotic stress	relative phosphorus distribution between shoot and root	RELPHOCONCSHRT	No
LOC_Os02g43110.1	Chr2	25957159	25959377	Chr2	24565710	28690518	AQBQ004	AQBQ004-FESN	TO:0000224	Abiotic stress	iron sensitivity	FESN	No
LOC_Os03g19200.1	Chr3	10772279	10775798	Chr3	8963958	14291967	CQH13	CQH13-RTPNID	TO:0000471	Abiotic stress	root penetration index	RTPNID	No
LOC_Os03g19200.1	Chr3	10772279	10775798	Chr3	10599177	15472481	DQE18	DQE18-LFRL	TO:0000085	Abiotic stress	leaf rolling	LFRL	No
LOC_Os03g19200.1	Chr3	10772279	10775798	Chr3	9939965	12147908	AQFT003	AQFT003-OSADJCAP	TO:0000507	Abiotic stress	osmotic adjustment capacity	OSADJCAP	No
LOC_Os03g19200.1	Chr3	10772279	10775798	Chr3	5729669	27128592	AQGC015	AQGC015-RTPNID	TO:0000471	Abiotic stress	root penetration index	RTPNID	No
LOC_Os03g19200.1	Chr3	10772279	10775798	Chr3	5729669	27128592	AQGC006	AQGC006-PENRTNB	TO:0000083	Abiotic stress	penetrated root number	PENRTNB	No
LOC_Os03g19200.1	Chr3	10772279	10775798	Chr3	5729669	27128592	AQGC012	AQGC012-PENRTNB	TO:0000083	Abiotic stress	penetrated root number	PENRTNB	No
LOC_Os03g19200.1	Chr3	10772279	10775798	Chr3	5729669	27128592	AQAL004	AQAL004-DRTDWT	TO:0000081	Abiotic stress	deep root dry weight	DRTDWT	No
LOC_Os03g19200.1	Chr3	10772279	10775798	Chr3	5729669	27128592	AQAL010	AQAL010-DRTSHRO	TO:0000092	Abiotic stress	deep root to shoot ratio	DRTSHRO	No
LOC_Os03g19200.1	Chr3	10772279	10775798	Chr3	718777	14291967	AQFC001	AQFC001-ELAB	TO:0000170	Abiotic stress	elongation ability	ELAB	No
LOC_Os03g19200.1	Chr3	10772279	10775798	Chr3	3495798	12147908	AQDL002	AQDL002-STORS	TO:0000523	Abiotic stress	stomatal resistance	STORS	No
LOC_Os03g19200.1	Chr3	10772279	10775798	Chr3	5729669	25128864	AQDL005	AQDL005-STOCSRTM	TO:0000521	Abiotic stress	stomatal closure time	STOCSRTM	No
LOC_Os03g23760.1	Chr3	13460392	13469269	Chr3	8963958	14291967	CQH13	CQH13-RTPNID	TO:0000471	Abiotic stress	root penetration index	RTPNID	No
LOC_Os03g23760.1	Chr3	13460392	13469269	Chr3	10599177	15472481	DQE18	DQE18-LFRL	TO:0000085	Abiotic stress	leaf rolling	LFRL	No
LOC_Os03g23760.1	Chr3	13460392	13469269	Chr3	12147413	14291967	AQFT006	AQFT006-RTPNID	TO:0000471	Abiotic stress	root penetration index	RTPNID	No
LOC_Os03g23760.1	Chr3	13460392	13469269	Chr3	5729669	27128592	AQGC015	AQGC015-RTPNID	TO:0000471	Abiotic stress	root penetration index	RTPNID	No
LOC_Os03g23760.1	Chr3	13460392	13469269	Chr3	5729669	27128592	AQGC006	AQGC006-PENRTNB	TO:0000083	Abiotic stress	penetrated root number	PENRTNB	No
LOC_Os03g23760.1	Chr3	13460392	13469269	Chr3	5729669	27128592	AQGC012	AQGC012-PENRTNB	TO:0000083	Abiotic stress	penetrated root number	PENRTNB	No
LOC_Os03g23760.1	Chr3	13460392	13469269	Chr3	5729669	27128592	AQAL004	AQAL004-DRTDWT	TO:0000081	Abiotic stress	deep root dry weight	DRTDWT	No
LOC_Os03g23760.1	Chr3	13460392	13469269	Chr3	5729669	27128592	AQAL010	AQAL010-DRTSHRO	TO:0000092	Abiotic stress	deep root to shoot ratio	DRTSHRO	No
LOC_Os03g23760.1	Chr3	13460392	13469269	Chr3	718777	14291967	AQFC001	AQFC001-ELAB	TO:0000170	Abiotic stress	elongation ability	ELAB	No
LOC_Os03g23760.1	Chr3	13460392	13469269	Chr3	5729669	25128864	AQDL005	AQDL005-STOCSRTM	TO:0000521	Abiotic stress	stomatal closure time	STOCSRTM	No
LOC_Os03g23800.1	Chr3	13491755	13498490	Chr3	8963958	14291967	CQH13	CQH13-RTPNID	TO:0000471	Abiotic stress	root penetration index	RTPNID	No
LOC_Os03g23800.1	Chr3	13491755	13498490	Chr3	10599177	15472481	DQE18	DQE18-LFRL	TO:0000085	Abiotic stress	leaf rolling	LFRL	No
LOC_Os03g23800.1	Chr3	13491755	13498490	Chr3	12147413	14291967	AQFT006	AQFT006-RTPNID	TO:0000471	Abiotic stress	root penetration index	RTPNID	No
LOC_Os03g23800.1	Chr3	13491755	13498490	Chr3	5729669	27128592	AQGC015	AQGC015-RTPNID	TO:0000471	Abiotic stress	root penetration index	RTPNID	No
LOC_Os03g23800.1	Chr3	13491755	13498490	Chr3	5729669	27128592	AQGC006	AQGC006-PENRTNB	TO:0000083	Abiotic stress	penetrated root number	PENRTNB	No
LOC_Os03g23800.1	Chr3	13491755	13498490	Chr3	5729669	27128592	AQGC012	AQGC012-PENRTNB	TO:0000083	Abiotic stress	penetrated root number	PENRTNB	No
LOC_Os03g23800.1	Chr3	13491755	13498490	Chr3	5729669	27128592	AQAL004	AQAL004-DRTDWT	TO:0000081	Abiotic stress	deep root dry weight	DRTDWT	No
LOC_Os03g23800.1	Chr3	13491755	13498490	Chr3	5729669	27128592	AQAL010	AQAL010-DRTSHRO	TO:0000092	Abiotic stress	deep root to shoot ratio	DRTSHRO	No
LOC_Os03g23800.1	Chr3	13491755	13498490	Chr3	718777	14291967	AQFC001	AQFC001-ELAB	TO:0000170	Abiotic stress	elongation ability	ELAB	No
LOC_Os03g23800.1	Chr3	13491755	13498490	Chr3	5729669	25128864	AQDL005	AQDL005-STOCSRTM	TO:0000521	Abiotic stress	stomatal closure time	STOCSRTM	No
LOC_Os03g30780.2	Chr3	17548970	17550448	Chr3	5729669	27128592	AQGC015	AQGC015-RTPNID	TO:0000471	Abiotic stress	root penetration index	RTPNID	No
LOC_Os03g30780.2	Chr3	17548970	17550448	Chr3	5729669	27128592	AQGC006	AQGC006-PENRTNB	TO:0000083	Abiotic stress	penetrated root number	PENRTNB	No
LOC_Os03g30780.2	Chr3	17548970	17550448	Chr3	5729669	27128592	AQGC012	AQGC012-PENRTNB	TO:0000083	Abiotic stress	penetrated root number	PENRTNB	No
LOC_Os03g30780.2	Chr3	17548970	17550448	Chr3	5729669	27128592	AQAL004	AQAL004-DRTDWT	TO:0000081	Abiotic stress	deep root dry weight	DRTDWT	No
LOC_Os03g30780.2	Chr3	17548970	17550448	Chr3	5729669	27128592	AQAL010	AQAL010-DRTSHRO	TO:0000092	Abiotic stress	deep root to shoot ratio	DRTSHRO	No
LOC_Os03g30780.2	Chr3	17548970	17550448	Chr3	15469002	23088721	DQE37	DQE37-RELGRATE	TO:0000515	Abiotic stress	relative growth rate	RELGRATE	No
LOC_Os03g30780.2	Chr3	17548970	17550448	Chr3	5729669	25128864	AQDL005	AQDL005-STOCSRTM	TO:0000521	Abiotic stress	stomatal closure time	STOCSRTM	No
LOC_Os03g30780.2	Chr3	17548970	17550448	Chr3	15335340	25128864	DQC8	DQC8-PENRTNB	TO:0000083	Abiotic stress	penetrated root number	PENRTNB	No
LOC_Os03g30780.2	Chr3	17548970	17550448	Chr3	15335340	25128864	DQC15	DQC15-PENTRTRO	TO:0000510	Abiotic stress	penetrated to total root ratio	PENTRTRO	No
LOC_Os03g30780.2	Chr3	17548970	17550448	Chr3	15469002	19412007	AQHP079	AQHP079-DRTL	TO:0000276	Abiotic stress	drought tolerance	DRTL	No
LOC_Os03g40710.1	Chr3	22635141	22640881	Chr3	19411563	22799337	CQAV2	CQAV2-OSADJCAP	TO:0000507	Abiotic stress	osmotic adjustment capacity	OSADJCAP	No
LOC_Os03g40710.1	Chr3	22635141	22640881	Chr3	5729669	27128592	AQGC015	AQGC015-RTPNID	TO:0000471	Abiotic stress	root penetration index	RTPNID	No
LOC_Os03g40710.1	Chr3	22635141	22640881	Chr3	5729669	27128592	AQGC006	AQGC006-PENRTNB	TO:0000083	Abiotic stress	penetrated root number	PENRTNB	No
LOC_Os03g40710.1	Chr3	22635141	22640881	Chr3	5729669	27128592	AQGC012	AQGC012-PENRTNB	TO:0000083	Abiotic stress	penetrated root number	PENRTNB	No
LOC_Os03g40710.1	Chr3	22635141	22640881	Chr3	5729669	27128592	AQAL004	AQAL004-DRTDWT	TO:0000081	Abiotic stress	deep root dry weight	DRTDWT	No
LOC_Os03g40710.1	Chr3	22635141	22640881	Chr3	5729669	27128592	AQAL010	AQAL010-DRTSHRO	TO:0000092	Abiotic stress	deep root to shoot ratio	DRTSHRO	No
LOC_Os03g40710.1	Chr3	22635141	22640881	Chr3	15469002	23088721	DQE37	DQE37-RELGRATE	TO:0000515	Abiotic stress	relative growth rate	RELGRATE	No
LOC_Os03g40710.1	Chr3	22635141	22640881	Chr3	5729669	25128864	AQDL005	AQDL005-STOCSRTM	TO:0000521	Abiotic stress	stomatal closure time	STOCSRTM	No
LOC_Os03g40710.1	Chr3	22635141	22640881	Chr3	15335340	25128864	DQC8	DQC8-PENRTNB	TO:0000083	Abiotic stress	penetrated root number	PENRTNB	No
LOC_Os03g40710.1	Chr3	22635141	22640881	Chr3	15335340	25128864	DQC15	DQC15-PENTRTRO	TO:0000510	Abiotic stress	penetrated to total root ratio	PENTRTRO	No
LOC_Os03g40725.1	Chr3	22659156	22664290	Chr3	19411563	22799337	CQAV2	CQAV2-OSADJCAP	TO:0000507	Abiotic stress	osmotic adjustment capacity	OSADJCAP	No
LOC_Os03g40725.1	Chr3	22659156	22664290	Chr3	5729669	27128592	AQGC015	AQGC015-RTPNID	TO:0000471	Abiotic stress	root penetration index	RTPNID	No
LOC_Os03g40725.1	Chr3	22659156	22664290	Chr3	5729669	27128592	AQGC006	AQGC006-PENRTNB	TO:0000083	Abiotic stress	penetrated root number	PENRTNB	No
LOC_Os03g40725.1	Chr3	22659156	22664290	Chr3	5729669	27128592	AQGC012	AQGC012-PENRTNB	TO:0000083	Abiotic stress	penetrated root number	PENRTNB	No
LOC_Os03g40725.1	Chr3	22659156	22664290	Chr3	5729669	27128592	AQAL004	AQAL004-DRTDWT	TO:0000081	Abiotic stress	deep root dry weight	DRTDWT	No
LOC_Os03g40725.1	Chr3	22659156	22664290	Chr3	5729669	27128592	AQAL010	AQAL010-DRTSHRO	TO:0000092	Abiotic stress	deep root to shoot ratio	DRTSHRO	No
LOC_Os03g40725.1	Chr3	22659156	22664290	Chr3	15469002	23088721	DQE37	DQE37-RELGRATE	TO:0000515	Abiotic stress	relative growth rate	RELGRATE	No
LOC_Os03g40725.1	Chr3	22659156	22664290	Chr3	5729669	25128864	AQDL005	AQDL005-STOCSRTM	TO:0000521	Abiotic stress	stomatal closure time	STOCSRTM	No
LOC_Os03g40725.1	Chr3	22659156	22664290	Chr3	15335340	25128864	DQC8	DQC8-PENRTNB	TO:0000083	Abiotic stress	penetrated root number	PENRTNB	No
LOC_Os03g40725.1	Chr3	22659156	22664290	Chr3	15335340	25128864	DQC15	DQC15-PENTRTRO	TO:0000510	Abiotic stress	penetrated to total root ratio	PENTRTRO	No
LOC_Os03g47960.1	Chr3	27265559	27268578	Chr3	27127661	28813128	AQGC011	AQGC011-PENRTNB	TO:0000083	Abiotic stress	penetrated root number	PENRTNB	No
LOC_Os03g47960.1	Chr3	27265559	27268578	Chr3	25091144	30114777	AQCS002	AQCS002-UVBRS	TO:0000601	Abiotic stress	ultraviolet-b resistance	UVBRS	No
LOC_Os03g47960.1	Chr3	27265559	27268578	Chr3	25091144	30114777	AQCS005	AQCS005-UVBRS	TO:0000601	Abiotic stress	ultraviolet-b resistance	UVBRS	No
LOC_Os03g47960.1	Chr3	27265559	27268578	Chr3	22798284	35828040	CQAW10	CQAW10-PENRTNB	TO:0000083	Abiotic stress	penetrated root number	PENRTNB	No
LOC_Os03g47960.1	Chr3	27265559	27268578	Chr3	22798284	35828040	AQHP051	AQHP051-DRTDWT	TO:0000081	Abiotic stress	deep root dry weight	DRTDWT	No
LOC_Os03g47960.1	Chr3	27265559	27268578	Chr3	22798284	35828040	AQHP069	AQHP069-DRTL	TO:0000276	Abiotic stress	drought tolerance	DRTL	No
LOC_Os03g47960.1	Chr3	27265559	27268578	Chr3	22798284	35828040	AQHP040	AQHP040-RTDWTTINBRO	TO:0000579	Abiotic stress	root dry weight to tiller number ratio	RTDWTTINBRO	No
LOC_Os04g04590.1	Chr4	2190799	2194809	Chr4	1146276	3571801	AQGC025	AQGC025-PENRTTH	TO:0000090	Abiotic stress	penetrated root thickness	PENRTTH	No
LOC_Os04g04590.1	Chr4	2190799	2194809	Chr4	1146276	3571801	AQGC031	AQGC031-PENRTTH	TO:0000090	Abiotic stress	penetrated root thickness	PENRTTH	No
LOC_Os04g04590.1	Chr4	2190799	2194809	Chr4	1146276	3571801	AQAL040	AQAL040-DRTDWT	TO:0000081	Abiotic stress	deep root dry weight	DRTDWT	No
LOC_Os04g04590.1	Chr4	2190799	2194809	Chr4	688353	6574518	AQDU008	AQDU008-COLDTL	TO:0000303	Abiotic stress	cold tolerance	COLDTL	No
LOC_Os04g04590.1	Chr4	2190799	2194809	Chr4	88362	4439573	AQCI006	AQCI006-PHOSN	TO:0000102	Abiotic stress	phosphorus sensitivity	PHOSN	No
LOC_Os04g04590.1	Chr4	2190799	2194809	Chr4	688353	6574518	CQAA8	CQAA8-COLDTL	TO:0000303	Abiotic stress	cold tolerance	COLDTL	No
LOC_Os04g04590.1	Chr4	2190799	2194809	Chr4	88362	19210726	AQDZ001	AQDZ001-LOI	TO:0000068	Abiotic stress	lodging incidence	LOI	No
LOC_Os04g05290.1	Chr4	2632645	2636097	Chr4	1146276	3571801	AQGC025	AQGC025-PENRTTH	TO:0000090	Abiotic stress	penetrated root thickness	PENRTTH	No
LOC_Os04g05290.1	Chr4	2632645	2636097	Chr4	1146276	3571801	AQGC031	AQGC031-PENRTTH	TO:0000090	Abiotic stress	penetrated root thickness	PENRTTH	No
LOC_Os04g05290.1	Chr4	2632645	2636097	Chr4	1146276	3571801	AQAL040	AQAL040-DRTDWT	TO:0000081	Abiotic stress	deep root dry weight	DRTDWT	No
LOC_Os04g05290.1	Chr4	2632645	2636097	Chr4	688353	6574518	AQDU008	AQDU008-COLDTL	TO:0000303	Abiotic stress	cold tolerance	COLDTL	No
LOC_Os04g05290.1	Chr4	2632645	2636097	Chr4	88362	4439573	AQCI006	AQCI006-PHOSN	TO:0000102	Abiotic stress	phosphorus sensitivity	PHOSN	No
LOC_Os04g05290.1	Chr4	2632645	2636097	Chr4	688353	6574518	CQAA8	CQAA8-COLDTL	TO:0000303	Abiotic stress	cold tolerance	COLDTL	No
LOC_Os04g05290.1	Chr4	2632645	2636097	Chr4	88362	19210726	AQDZ001	AQDZ001-LOI	TO:0000068	Abiotic stress	lodging incidence	LOI	No
LOC_Os04g07830.1	Chr4	4169607	4170828	Chr4	688353	6574518	AQDU008	AQDU008-COLDTL	TO:0000303	Abiotic stress	cold tolerance	COLDTL	No
LOC_Os04g07830.1	Chr4	4169607	4170828	Chr4	88362	4439573	AQCI006	AQCI006-PHOSN	TO:0000102	Abiotic stress	phosphorus sensitivity	PHOSN	No
LOC_Os04g07830.1	Chr4	4169607	4170828	Chr4	688353	6574518	CQAA8	CQAA8-COLDTL	TO:0000303	Abiotic stress	cold tolerance	COLDTL	No
LOC_Os04g07830.1	Chr4	4169607	4170828	Chr4	3571596	11021724	AQAL017	AQAL017-DRTDWT	TO:0000081	Abiotic stress	deep root dry weight	DRTDWT	No
LOC_Os04g07830.1	Chr4	4169607	4170828	Chr4	88362	19210726	AQDZ001	AQDZ001-LOI	TO:0000068	Abiotic stress	lodging incidence	LOI	No
LOC_Os04g20210.1	Chr4	11263894	11271570	Chr4	11233324	21453222	CQH19	CQH19-RTPNID	TO:0000471	Abiotic stress	root penetration index	RTPNID	No
LOC_Os04g20210.1	Chr4	11263894	11271570	Chr4	11233324	21453222	AQFT007	AQFT007-RTPNID	TO:0000471	Abiotic stress	root penetration index	RTPNID	No
LOC_Os04g20210.1	Chr4	11263894	11271570	Chr4	88362	19210726	AQDZ001	AQDZ001-LOI	TO:0000068	Abiotic stress	lodging incidence	LOI	No
LOC_Os04g20210.2	Chr4	11263894	11271570	Chr4	11233324	21453222	CQH19	CQH19-RTPNID	TO:0000471	Abiotic stress	root penetration index	RTPNID	No
LOC_Os04g20210.2	Chr4	11263894	11271570	Chr4	11233324	21453222	AQFT007	AQFT007-RTPNID	TO:0000471	Abiotic stress	root penetration index	RTPNID	No
LOC_Os04g20210.2	Chr4	11263894	11271570	Chr4	88362	19210726	AQDZ001	AQDZ001-LOI	TO:0000068	Abiotic stress	lodging incidence	LOI	No
LOC_Os04g35420.1	Chr4	21547033	21558315	Chr4	19928370	22355854	AQEM009	AQEM009-SALTSN	TO:0000429	Abiotic stress	salt sensitivity	SALTSN	No
LOC_Os04g44640.1	Chr4	26412805	26423826	Chr4	24690120	27908404	AQCI011	AQCI011-PHOSN	TO:0000102	Abiotic stress	phosphorus sensitivity	PHOSN	No
LOC_Os04g56000.1	Chr4	33351838	33352460	Chr4	31662839	34698383	CQH21	CQH21-RTPF	TO:0000093	Abiotic stress	root pulling force	RTPF	No
LOC_Os04g56000.1	Chr4	33351838	33352460	Chr4	31279646	33972400	AQF098	AQF098-KClO3RS	TO:0000502	Abiotic stress	KClO3 resistance	KClO3RS	No
LOC_Os05g05460.1	Chr5	2713900	2718394	Chr5	2091276	2782394	DQE38	DQE38-RELGRATE	TO:0000515	Abiotic stress	relative growth rate	RELGRATE	No
LOC_Os05g05460.1	Chr5	2713900	2718394	Chr5	1861366	3344572	AQDZ012	AQDZ012-LOI	TO:0000068	Abiotic stress	lodging incidence	LOI	No
LOC_Os05g05460.1	Chr5	2713900	2718394	Chr5	1861366	21373047	DQC9	DQC9-PENRTNB	TO:0000083	Abiotic stress	penetrated root number	PENRTNB	No
LOC_Os05g05460.2	Chr5	2713900	2718394	Chr5	2091276	2782394	DQE38	DQE38-RELGRATE	TO:0000515	Abiotic stress	relative growth rate	RELGRATE	No
LOC_Os05g05460.2	Chr5	2713900	2718394	Chr5	1861366	3344572	AQDZ012	AQDZ012-LOI	TO:0000068	Abiotic stress	lodging incidence	LOI	No
LOC_Os05g05460.2	Chr5	2713900	2718394	Chr5	1861366	21373047	DQC9	DQC9-PENRTNB	TO:0000083	Abiotic stress	penetrated root number	PENRTNB	No
LOC_Os05g06990.1	Chr5	3671002	3673777	Chr5	1861366	21373047	DQC9	DQC9-PENRTNB	TO:0000083	Abiotic stress	penetrated root number	PENRTNB	No
LOC_Os05g07960.1	Chr5	4312532	4314358	Chr5	1861366	21373047	DQC9	DQC9-PENRTNB	TO:0000083	Abiotic stress	penetrated root number	PENRTNB	No
LOC_Os05g13460.1	Chr5	7467385	7471782	Chr5	6132767	18875558	CQAV8	CQAV8-OSADJCAP	TO:0000507	Abiotic stress	osmotic adjustment capacity	OSADJCAP	No
LOC_Os05g13460.1	Chr5	7467385	7471782	Chr5	1861366	21373047	DQC9	DQC9-PENRTNB	TO:0000083	Abiotic stress	penetrated root number	PENRTNB	No
LOC_Os05g13460.1	Chr5	7467385	7471782	Chr5	6699817	21373047	AQC016	AQC016-PENTRTRO	TO:0000510	Abiotic stress	penetrated to total root ratio	PENTRTRO	No
LOC_Os05g20700.1	Chr5	12136554	12137897	Chr5	6132767	18875558	CQAV8	CQAV8-OSADJCAP	TO:0000507	Abiotic stress	osmotic adjustment capacity	OSADJCAP	No
LOC_Os05g20700.1	Chr5	12136554	12137897	Chr5	1861366	21373047	DQC9	DQC9-PENRTNB	TO:0000083	Abiotic stress	penetrated root number	PENRTNB	No
LOC_Os05g20700.1	Chr5	12136554	12137897	Chr5	6699817	21373047	AQC016	AQC016-PENTRTRO	TO:0000510	Abiotic stress	penetrated to total root ratio	PENTRTRO	No
LOC_Os05g38500.1	Chr5	22587171	22588874	Chr5	22556049	24262670	DQE23	DQE23-LFRL	TO:0000085	Abiotic stress	leaf rolling	LFRL	No
LOC_Os05g38500.1	Chr5	22587171	22588874	Chr5	22556049	24262670	DQE24	DQE24-LFRL	TO:0000085	Abiotic stress	leaf rolling	LFRL	No
LOC_Os05g38500.1	Chr5	22587171	22588874	Chr5	22556049	24262670	DQE25	DQE25-LFRL	TO:0000085	Abiotic stress	leaf rolling	LFRL	No
LOC_Os05g38500.1	Chr5	22587171	22588874	Chr5	22556049	24262670	DQE6	DQE6-LFDRY	TO:0000446	Abiotic stress	leaf drying	LFDRY	No
LOC_Os05g38500.1	Chr5	22587171	22588874	Chr5	18528503	24262670	DQE50	DQE50-RELWCN	TO:0000136	Abiotic stress	relative water content	RELWCN	No
LOC_Os05g38500.1	Chr5	22587171	22588874	Chr5	21570483	27342124	CQAA18	CQAA18-RELPHOCONCSHRT	TO:0000626	Abiotic stress	relative phosphorus distribution between shoot and root	RELPHOCONCSHRT	No
LOC_Os05g38500.1	Chr5	22587171	22588874	Chr5	21372057	27342124	CQAA19	CQAA19-RELPHOCONCSHRT	TO:0000626	Abiotic stress	relative phosphorus distribution between shoot and root	RELPHOCONCSHRT	No
LOC_Os05g38500.1	Chr5	22587171	22588874	Chr5	21372057	27977104	AQDZ002	AQDZ002-LOI	TO:0000068	Abiotic stress	lodging incidence	LOI	No
LOC_Os05g38500.1	Chr5	22587171	22588874	Chr5	21372057	27977104	AQDZ013	AQDZ013-LOI	TO:0000068	Abiotic stress	lodging incidence	LOI	No
LOC_Os05g39130.1	Chr5	22945967	22953175	Chr5	22556049	24262670	DQE23	DQE23-LFRL	TO:0000085	Abiotic stress	leaf rolling	LFRL	No
LOC_Os05g39130.1	Chr5	22945967	22953175	Chr5	22556049	24262670	DQE24	DQE24-LFRL	TO:0000085	Abiotic stress	leaf rolling	LFRL	No
LOC_Os05g39130.1	Chr5	22945967	22953175	Chr5	22556049	24262670	DQE25	DQE25-LFRL	TO:0000085	Abiotic stress	leaf rolling	LFRL	No
LOC_Os05g39130.1	Chr5	22945967	22953175	Chr5	22556049	24262670	DQE6	DQE6-LFDRY	TO:0000446	Abiotic stress	leaf drying	LFDRY	No
LOC_Os05g39130.1	Chr5	22945967	22953175	Chr5	18528503	24262670	DQE50	DQE50-RELWCN	TO:0000136	Abiotic stress	relative water content	RELWCN	No
LOC_Os05g39130.1	Chr5	22945967	22953175	Chr5	21570483	27342124	CQAA18	CQAA18-RELPHOCONCSHRT	TO:0000626	Abiotic stress	relative phosphorus distribution between shoot and root	RELPHOCONCSHRT	No
LOC_Os05g39130.1	Chr5	22945967	22953175	Chr5	21372057	27342124	CQAA19	CQAA19-RELPHOCONCSHRT	TO:0000626	Abiotic stress	relative phosphorus distribution between shoot and root	RELPHOCONCSHRT	No
LOC_Os05g39130.1	Chr5	22945967	22953175	Chr5	21372057	27977104	AQDZ002	AQDZ002-LOI	TO:0000068	Abiotic stress	lodging incidence	LOI	No
LOC_Os05g39130.1	Chr5	22945967	22953175	Chr5	21372057	27977104	AQDZ013	AQDZ013-LOI	TO:0000068	Abiotic stress	lodging incidence	LOI	No
LOC_Os05g49240.1	Chr5	28251312	28256758	Chr5	27342022	28610866	AQAN001	AQAN001-DRTL	TO:0000276	Abiotic stress	drought tolerance	DRTL	No
LOC_Os05g49240.1	Chr5	28251312	28256758	Chr5	24316513	28610866	AQDX008	AQDX008-OSADJCAP	TO:0000507	Abiotic stress	osmotic adjustment capacity	OSADJCAP	No
LOC_Os05g49430.1	Chr5	28342174	28345123	Chr5	27342022	28610866	AQAN001	AQAN001-DRTL	TO:0000276	Abiotic stress	drought tolerance	DRTL	No
LOC_Os05g49430.1	Chr5	28342174	28345123	Chr5	24316513	28610866	AQDX008	AQDX008-OSADJCAP	TO:0000507	Abiotic stress	osmotic adjustment capacity	OSADJCAP	No
LOC_Os05g49430.2	Chr5	28342174	28345123	Chr5	27342022	28610866	AQAN001	AQAN001-DRTL	TO:0000276	Abiotic stress	drought tolerance	DRTL	No
LOC_Os05g49430.2	Chr5	28342174	28345123	Chr5	24316513	28610866	AQDX008	AQDX008-OSADJCAP	TO:0000507	Abiotic stress	osmotic adjustment capacity	OSADJCAP	No
LOC_Os06g04680.1	Chr6	2039301	2041427	Chr6	1644474	4952592	AQCI009	AQCI009-PHOSN	TO:0000102	Abiotic stress	phosphorus sensitivity	PHOSN	No
LOC_Os06g04680.1	Chr6	2039301	2041427	Chr6	1764586	9284228	CQI6	CQI6-NACONC	TO:0000526	Abiotic stress	sodium concentration	NACONC	No
LOC_Os06g04680.2	Chr6	2039301	2041427	Chr6	1644474	4952592	AQCI009	AQCI009-PHOSN	TO:0000102	Abiotic stress	phosphorus sensitivity	PHOSN	No
LOC_Os06g04680.2	Chr6	2039301	2041427	Chr6	1764586	9284228	CQI6	CQI6-NACONC	TO:0000526	Abiotic stress	sodium concentration	NACONC	No
LOC_Os06g49550.1	Chr6	30008092	30010586	Chr6	26161226	30823968	AQEK004	AQEK004-FESN	TO:0000224	Abiotic stress	iron sensitivity	FESN	No
LOC_Os06g49550.1	Chr6	30008092	30010586	Chr6	26161226	30823968	AQEK006	AQEK006-FESN	TO:0000224	Abiotic stress	iron sensitivity	FESN	No
LOC_Os06g49550.1	Chr6	30008092	30010586	Chr6	26161226	30823968	AQEK008	AQEK008-FESN	TO:0000224	Abiotic stress	iron sensitivity	FESN	No
LOC_Os06g49550.1	Chr6	30008092	30010586	Chr6	26161226	30823968	AQEK012	AQEK012-FESN	TO:0000224	Abiotic stress	iron sensitivity	FESN	No
LOC_Os07g04480.1	Chr7	1978005	1981459	Chr7	1536133	2317976	CQAV4	CQAV4-OSADJCAP	TO:0000507	Abiotic stress	osmotic adjustment capacity	OSADJCAP	No
LOC_Os07g04500.1	Chr7	1985483	1987858	Chr7	1536133	2317976	CQAV4	CQAV4-OSADJCAP	TO:0000507	Abiotic stress	osmotic adjustment capacity	OSADJCAP	No
LOC_Os07g07990.1	Chr7	4029226	4030855	Chr7	2633784	4575215	AQEM004	AQEM004-SALTSN	TO:0000429	Abiotic stress	salt sensitivity	SALTSN	No
LOC_Os07g07990.1	Chr7	4029226	4030855	Chr7	2633784	4575215	AQEM005	AQEM005-SALTSN	TO:0000429	Abiotic stress	salt sensitivity	SALTSN	No
LOC_Os07g07990.1	Chr7	4029226	4030855	Chr7	2633784	4575215	AQEM010	AQEM010-SALTSN	TO:0000429	Abiotic stress	salt sensitivity	SALTSN	No
LOC_Os07g07990.1	Chr7	4029226	4030855	Chr7	2633784	4575215	AQEM011	AQEM011-SALTSN	TO:0000429	Abiotic stress	salt sensitivity	SALTSN	No
LOC_Os07g10520.1	Chr7	5659650	5667026	Chr7	4051890	6779821	DQE40	DQE40-RELGRATE	TO:0000515	Abiotic stress	relative growth rate	RELGRATE	No
LOC_Os07g10520.1	Chr7	5659650	5667026	Chr7	4573316	7739951	AQEM003	AQEM003-SALTSN	TO:0000429	Abiotic stress	salt sensitivity	SALTSN	No
LOC_Os07g18120.1	Chr7	10724598	10738019	Chr7	6779215	20733138	AQA047	AQA047-LFRL	TO:0000085	Abiotic stress	leaf rolling	LFRL	No
LOC_Os07g31430.1	Chr7	18618290	18619873	Chr7	17819896	28411821	AQAL056	AQAL056-DRTDWT	TO:0000081	Abiotic stress	deep root dry weight	DRTDWT	No
LOC_Os07g31430.1	Chr7	18618290	18619873	Chr7	6779215	20733138	AQA047	AQA047-LFRL	TO:0000085	Abiotic stress	leaf rolling	LFRL	No
LOC_Os07g31430.1	Chr7	18618290	18619873	Chr7	13074864	29467498	CQAV3	CQAV3-OSADJCAP	TO:0000507	Abiotic stress	osmotic adjustment capacity	OSADJCAP	No
LOC_Os07g32790.1	Chr7	19614240	19617474	Chr7	17819896	28411821	AQAL056	AQAL056-DRTDWT	TO:0000081	Abiotic stress	deep root dry weight	DRTDWT	No
LOC_Os07g32790.1	Chr7	19614240	19617474	Chr7	6779215	20733138	AQA047	AQA047-LFRL	TO:0000085	Abiotic stress	leaf rolling	LFRL	No
LOC_Os07g32790.1	Chr7	19614240	19617474	Chr7	13074864	29467498	CQAV3	CQAV3-OSADJCAP	TO:0000507	Abiotic stress	osmotic adjustment capacity	OSADJCAP	No
LOC_Os08g29360.1	Chr8	18007109	18011879	Chr8	17437513	21647445	AQDP005	AQDP005-FESN	TO:0000224	Abiotic stress	iron sensitivity	FESN	No
LOC_Os08g29360.1	Chr8	18007109	18011879	Chr8	17437513	21647445	CQL8	CQL8-RELRTLG	TO:0000516	Abiotic stress	relative root length	RELRTLG	No
LOC_Os08g29360.1	Chr8	18007109	18011879	Chr8	17437513	21647445	CQL9	CQL9-RELRTLG	TO:0000516	Abiotic stress	relative root length	RELRTLG	No
LOC_Os08g29360.1	Chr8	18007109	18011879	Chr8	17437513	25592993	CQAV6	CQAV6-OSADJCAP	TO:0000507	Abiotic stress	osmotic adjustment capacity	OSADJCAP	No
LOC_Os08g29360.1	Chr8	18007109	18011879	Chr8	17437513	25592993	CQAV7	CQAV7-OSADJCAP	TO:0000507	Abiotic stress	osmotic adjustment capacity	OSADJCAP	No
LOC_Os08g29360.1	Chr8	18007109	18011879	Chr8	17437513	25592993	CQAV9	CQAV9-OSADJCAP	TO:0000507	Abiotic stress	osmotic adjustment capacity	OSADJCAP	No
LOC_Os08g39640.1	Chr8	25102164	25105616	Chr8	17437513	25592993	CQAV6	CQAV6-OSADJCAP	TO:0000507	Abiotic stress	osmotic adjustment capacity	OSADJCAP	No
LOC_Os08g39640.1	Chr8	25102164	25105616	Chr8	17437513	25592993	CQAV7	CQAV7-OSADJCAP	TO:0000507	Abiotic stress	osmotic adjustment capacity	OSADJCAP	No
LOC_Os08g39640.1	Chr8	25102164	25105616	Chr8	17437513	25592993	CQAV9	CQAV9-OSADJCAP	TO:0000507	Abiotic stress	osmotic adjustment capacity	OSADJCAP	No
LOC_Os09g12620.1	Chr9	7231649	7232571	Chr9	6015994	8346462	AQD036	AQD036-RELWCN	TO:0000136	Abiotic stress	relative water content	RELWCN	No
LOC_Os09g12620.1	Chr9	7231649	7232571	Chr9	7222547	9216863	DQA6	DQA6-CELMBSTB	TO:0000467	Abiotic stress	cell membrane stability	CELMBSTB	No
LOC_Os09g12620.1	Chr9	7231649	7232571	Chr9	7222547	9630362	AQU014	AQU014-TSHELSUB	TO:0000528	Abiotic stress	total shoot elongation under submergence	TSHELSUB	No
LOC_Os09g12620.1	Chr9	7231649	7232571	Chr9	7222547	9630362	AQU019	AQU019-TSHELSUB	TO:0000528	Abiotic stress	total shoot elongation under submergence	TSHELSUB	No
LOC_Os09g12620.1	Chr9	7231649	7232571	Chr9	7491	10801158	AQEK010	AQEK010-FESN	TO:0000224	Abiotic stress	iron sensitivity	FESN	No
LOC_Os09g26540.1	Chr9	16038841	16045467	Chr9	11806722	20608559	AQAL006	AQAL006-DRTDWT	TO:0000081	Abiotic stress	deep root dry weight	DRTDWT	No
LOC_Os09g26540.1	Chr9	16038841	16045467	Chr9	15322119	22504901	AQF102	AQF102-KClO3RS	TO:0000502	Abiotic stress	KClO3 resistance	KClO3RS	No
LOC_Os09g26540.1	Chr9	16038841	16045467	Chr9	14362062	17837010	AQEM007	AQEM007-SALTSN	TO:0000429	Abiotic stress	salt sensitivity	SALTSN	No
LOC_Os09g26540.1	Chr9	16038841	16045467	Chr9	15322119	18810331	AQHE052	AQHE052-RTWT	TO:0000279	Abiotic stress	root weight	RTWT	No
LOC_Os09g26540.1	Chr9	16038841	16045467	Chr9	15322119	18810331	AQHE055	AQHE055-RTWT	TO:0000279	Abiotic stress	root weight	RTWT	No
LOC_Os09g26540.1	Chr9	16038841	16045467	Chr9	15322119	18810331	AQHE059	AQHE059-RTWT	TO:0000279	Abiotic stress	root weight	RTWT	No
LOC_Os09g26540.1	Chr9	16038841	16045467	Chr9	15322119	18810331	AQHE085	AQHE085-RTWT	TO:0000279	Abiotic stress	root weight	RTWT	No
LOC_Os09g26540.2	Chr9	16038841	16045467	Chr9	11806722	20608559	AQAL006	AQAL006-DRTDWT	TO:0000081	Abiotic stress	deep root dry weight	DRTDWT	No
LOC_Os09g26540.2	Chr9	16038841	16045467	Chr9	15322119	22504901	AQF102	AQF102-KClO3RS	TO:0000502	Abiotic stress	KClO3 resistance	KClO3RS	No
LOC_Os09g26540.2	Chr9	16038841	16045467	Chr9	14362062	17837010	AQEM007	AQEM007-SALTSN	TO:0000429	Abiotic stress	salt sensitivity	SALTSN	No
LOC_Os09g26540.2	Chr9	16038841	16045467	Chr9	15322119	18810331	AQHE052	AQHE052-RTWT	TO:0000279	Abiotic stress	root weight	RTWT	No
LOC_Os09g26540.2	Chr9	16038841	16045467	Chr9	15322119	18810331	AQHE055	AQHE055-RTWT	TO:0000279	Abiotic stress	root weight	RTWT	No
LOC_Os09g26540.2	Chr9	16038841	16045467	Chr9	15322119	18810331	AQHE059	AQHE059-RTWT	TO:0000279	Abiotic stress	root weight	RTWT	No
LOC_Os09g26540.2	Chr9	16038841	16045467	Chr9	15322119	18810331	AQHE085	AQHE085-RTWT	TO:0000279	Abiotic stress	root weight	RTWT	No
LOC_Os10g09440.1	Chr10	5089067	5095310	Chr10	3778632	12686480	AQCS003	AQCS003-UVBRS	TO:0000601	Abiotic stress	ultraviolet-b resistance	UVBRS	No
LOC_Os10g09440.1	Chr10	5089067	5095310	Chr10	3778632	12686480	AQCS006	AQCS006-UVBRS	TO:0000601	Abiotic stress	ultraviolet-b resistance	UVBRS	No
LOC_Os10g09460.1	Chr10	5097573	5104502	Chr10	3778632	12686480	AQCS003	AQCS003-UVBRS	TO:0000601	Abiotic stress	ultraviolet-b resistance	UVBRS	No
LOC_Os10g09460.1	Chr10	5097573	5104502	Chr10	3778632	12686480	AQCS006	AQCS006-UVBRS	TO:0000601	Abiotic stress	ultraviolet-b resistance	UVBRS	No
LOC_Os10g12700.1	Chr10	7080587	7082196	Chr10	3778632	12686480	AQCS003	AQCS003-UVBRS	TO:0000601	Abiotic stress	ultraviolet-b resistance	UVBRS	No
LOC_Os10g12700.1	Chr10	7080587	7082196	Chr10	3778632	12686480	AQCS006	AQCS006-UVBRS	TO:0000601	Abiotic stress	ultraviolet-b resistance	UVBRS	No
LOC_Os10g17030.1	Chr10	8530203	8533850	Chr10	7639733	14271753	AQCI003	AQCI003-PHOSN	TO:0000102	Abiotic stress	phosphorus sensitivity	PHOSN	No
LOC_Os10g17030.1	Chr10	8530203	8533850	Chr10	3778632	12686480	AQCS003	AQCS003-UVBRS	TO:0000601	Abiotic stress	ultraviolet-b resistance	UVBRS	No
LOC_Os10g17030.1	Chr10	8530203	8533850	Chr10	3778632	12686480	AQCS006	AQCS006-UVBRS	TO:0000601	Abiotic stress	ultraviolet-b resistance	UVBRS	No
LOC_Os10g27110.1	Chr10	14288994	14291131	Chr10	12900279	19023681	AQGC034	AQGC034-PENRTTH	TO:0000090	Abiotic stress	penetrated root thickness	PENRTTH	No
LOC_Os10g27110.1	Chr10	14288994	14291131	Chr10	12900279	19023681	AQGC016	AQGC016-RTPNID	TO:0000471	Abiotic stress	root penetration index	RTPNID	No
LOC_Os10g27110.1	Chr10	14288994	14291131	Chr10	12900279	21777338	AQF103	AQF103-KClO3RS	TO:0000502	Abiotic stress	KClO3 resistance	KClO3RS	No
LOC_Os10g27110.1	Chr10	14288994	14291131	Chr10	14025250	17157947	CQG8	CQG8-LFRLTM	TO:0000503	Abiotic stress	leaf rolling time	LFRLTM	No
LOC_Os10g36924.1	Chr10	19778054	19785158	Chr10	18600198	21777338	AQU008	AQU008-PTSPCENTSUB	TO:0000512	Abiotic stress	plant survival percentage under submergence	PTSPCENTSUB	No
LOC_Os10g36924.1	Chr10	19778054	19785158	Chr10	12900279	21777338	AQF103	AQF103-KClO3RS	TO:0000502	Abiotic stress	KClO3 resistance	KClO3RS	No
LOC_Os10g37190.1	Chr10	19899082	19900928	Chr10	18600198	21777338	AQU008	AQU008-PTSPCENTSUB	TO:0000512	Abiotic stress	plant survival percentage under submergence	PTSPCENTSUB	No
LOC_Os10g37190.1	Chr10	19899082	19900928	Chr10	12900279	21777338	AQF103	AQF103-KClO3RS	TO:0000502	Abiotic stress	KClO3 resistance	KClO3RS	No
LOC_Os10g38080.1	Chr10	20389638	20392319	Chr10	18600198	21777338	AQU008	AQU008-PTSPCENTSUB	TO:0000512	Abiotic stress	plant survival percentage under submergence	PTSPCENTSUB	No
LOC_Os10g38080.1	Chr10	20389638	20392319	Chr10	12900279	21777338	AQF103	AQF103-KClO3RS	TO:0000502	Abiotic stress	KClO3 resistance	KClO3RS	No
LOC_Os11g29490.1	Chr11	17108743	17115599	Chr11	16570770	17354093	AQAL053	AQAL053-DRTDWT	TO:0000081	Abiotic stress	deep root dry weight	DRTDWT	No
LOC_Os11g29490.1	Chr11	17108743	17115599	Chr11	10128842	18471104	CQL12	CQL12-RELRTLG	TO:0000516	Abiotic stress	relative root length	RELRTLG	No
LOC_Os11g29490.2	Chr11	17108743	17115599	Chr11	16570770	17354093	AQAL053	AQAL053-DRTDWT	TO:0000081	Abiotic stress	deep root dry weight	DRTDWT	No
LOC_Os11g29490.2	Chr11	17108743	17115599	Chr11	10128842	18471104	CQL12	CQL12-RELRTLG	TO:0000516	Abiotic stress	relative root length	RELRTLG	No
LOC_Os11g29490.3	Chr11	17108743	17115599	Chr11	16570770	17354093	AQAL053	AQAL053-DRTDWT	TO:0000081	Abiotic stress	deep root dry weight	DRTDWT	No
LOC_Os11g29490.3	Chr11	17108743	17115599	Chr11	10128842	18471104	CQL12	CQL12-RELRTLG	TO:0000516	Abiotic stress	relative root length	RELRTLG	No
LOC_Os11g42500.1	Chr11	25593754	25594897	Chr11	24199089	26041524	CQH35	CQH35-PENRTLG	TO:0000508	Abiotic stress	penetrated root length	PENRTLG	No
LOC_Os11g42500.1	Chr11	25593754	25594897	Chr11	23154725	28412347	AQF105	AQF105-KClO3RS	TO:0000502	Abiotic stress	KClO3 resistance	KClO3RS	No
LOC_Os11g42500.1	Chr11	25593754	25594897	Chr11	24199089	26041524	AQFT033	AQFT033-PENRTLG	TO:0000508	Abiotic stress	penetrated root length	PENRTLG	No
LOC_Os11g42500.1	Chr11	25593754	25594897	Chr11	24199089	26041524	AQEK003	AQEK003-FESN	TO:0000224	Abiotic stress	iron sensitivity	FESN	No
LOC_Os11g42500.1	Chr11	25593754	25594897	Chr11	24199089	26041524	AQEK005	AQEK005-FESN	TO:0000224	Abiotic stress	iron sensitivity	FESN	No
LOC_Os11g42500.1	Chr11	25593754	25594897	Chr11	24199089	26041524	AQEK014	AQEK014-FESN	TO:0000224	Abiotic stress	iron sensitivity	FESN	No
LOC_Os11g42500.1	Chr11	25593754	25594897	Chr11	24199089	27533537	AQDZ004	AQDZ004-LOI	TO:0000068	Abiotic stress	lodging incidence	LOI	No
LOC_Os11g42550.1	Chr11	25617706	25618704	Chr11	24199089	26041524	CQH35	CQH35-PENRTLG	TO:0000508	Abiotic stress	penetrated root length	PENRTLG	No
LOC_Os11g42550.1	Chr11	25617706	25618704	Chr11	23154725	28412347	AQF105	AQF105-KClO3RS	TO:0000502	Abiotic stress	KClO3 resistance	KClO3RS	No
LOC_Os11g42550.1	Chr11	25617706	25618704	Chr11	24199089	26041524	AQFT033	AQFT033-PENRTLG	TO:0000508	Abiotic stress	penetrated root length	PENRTLG	No
LOC_Os11g42550.1	Chr11	25617706	25618704	Chr11	24199089	26041524	AQEK003	AQEK003-FESN	TO:0000224	Abiotic stress	iron sensitivity	FESN	No
LOC_Os11g42550.1	Chr11	25617706	25618704	Chr11	24199089	26041524	AQEK005	AQEK005-FESN	TO:0000224	Abiotic stress	iron sensitivity	FESN	No
LOC_Os11g42550.1	Chr11	25617706	25618704	Chr11	24199089	26041524	AQEK014	AQEK014-FESN	TO:0000224	Abiotic stress	iron sensitivity	FESN	No
LOC_Os11g42550.1	Chr11	25617706	25618704	Chr11	24199089	27533537	AQDZ004	AQDZ004-LOI	TO:0000068	Abiotic stress	lodging incidence	LOI	No
LOC_Os11g44960.1	Chr11	27221854	27226087	Chr11	23154725	28412347	AQF105	AQF105-KClO3RS	TO:0000502	Abiotic stress	KClO3 resistance	KClO3RS	No
LOC_Os11g44960.1	Chr11	27221854	27226087	Chr11	24199089	27533537	AQDZ004	AQDZ004-LOI	TO:0000068	Abiotic stress	lodging incidence	LOI	No
LOC_Os11g44990.1	Chr11	27242069	27245161	Chr11	23154725	28412347	AQF105	AQF105-KClO3RS	TO:0000502	Abiotic stress	KClO3 resistance	KClO3RS	No
LOC_Os11g44990.1	Chr11	27242069	27245161	Chr11	24199089	27533537	AQDZ004	AQDZ004-LOI	TO:0000068	Abiotic stress	lodging incidence	LOI	No
LOC_Os11g47140.1	Chr11	28356987	28362730	Chr11	23154725	28412347	AQF105	AQF105-KClO3RS	TO:0000502	Abiotic stress	KClO3 resistance	KClO3RS	No
LOC_Os12g05040.1	Chr12	2193732	2198850	Chr12	1594823	2426982	DQE54	DQE54-RELWCN	TO:0000136	Abiotic stress	relative water content	RELWCN	No
LOC_Os12g05040.1	Chr12	2193732	2198850	Chr12	1548040	18867702	AQCI004	AQCI004-PHOSN	TO:0000102	Abiotic stress	phosphorus sensitivity	PHOSN	No
LOC_Os12g05040.1	Chr12	2193732	2198850	Chr12	1548040	18867702	AQCI007	AQCI007-PHOSN	TO:0000102	Abiotic stress	phosphorus sensitivity	PHOSN	No
LOC_Os12g05040.1	Chr12	2193732	2198850	Chr12	1548040	18867702	AQCI010	AQCI010-PHOSN	TO:0000102	Abiotic stress	phosphorus sensitivity	PHOSN	No
LOC_Os12g05040.1	Chr12	2193732	2198850	Chr12	1548040	18867702	AQCI013	AQCI013-PHOSN	TO:0000102	Abiotic stress	phosphorus sensitivity	PHOSN	No
LOC_Os12g05040.3	Chr12	2193732	2198850	Chr12	1594823	2426982	DQE54	DQE54-RELWCN	TO:0000136	Abiotic stress	relative water content	RELWCN	No
LOC_Os12g05040.3	Chr12	2193732	2198850	Chr12	1548040	18867702	AQCI004	AQCI004-PHOSN	TO:0000102	Abiotic stress	phosphorus sensitivity	PHOSN	No
LOC_Os12g05040.3	Chr12	2193732	2198850	Chr12	1548040	18867702	AQCI007	AQCI007-PHOSN	TO:0000102	Abiotic stress	phosphorus sensitivity	PHOSN	No
LOC_Os12g05040.3	Chr12	2193732	2198850	Chr12	1548040	18867702	AQCI010	AQCI010-PHOSN	TO:0000102	Abiotic stress	phosphorus sensitivity	PHOSN	No
LOC_Os12g05040.3	Chr12	2193732	2198850	Chr12	1548040	18867702	AQCI013	AQCI013-PHOSN	TO:0000102	Abiotic stress	phosphorus sensitivity	PHOSN	No
LOC_Os12g05040.5	Chr12	2193732	2198850	Chr12	1594823	2426982	DQE54	DQE54-RELWCN	TO:0000136	Abiotic stress	relative water content	RELWCN	No
LOC_Os12g05040.5	Chr12	2193732	2198850	Chr12	1548040	18867702	AQCI004	AQCI004-PHOSN	TO:0000102	Abiotic stress	phosphorus sensitivity	PHOSN	No
LOC_Os12g05040.5	Chr12	2193732	2198850	Chr12	1548040	18867702	AQCI007	AQCI007-PHOSN	TO:0000102	Abiotic stress	phosphorus sensitivity	PHOSN	No
LOC_Os12g05040.5	Chr12	2193732	2198850	Chr12	1548040	18867702	AQCI010	AQCI010-PHOSN	TO:0000102	Abiotic stress	phosphorus sensitivity	PHOSN	No
LOC_Os12g05040.5	Chr12	2193732	2198850	Chr12	1548040	18867702	AQCI013	AQCI013-PHOSN	TO:0000102	Abiotic stress	phosphorus sensitivity	PHOSN	No
LOC_Os12g05040.6	Chr12	2193732	2198850	Chr12	1594823	2426982	DQE54	DQE54-RELWCN	TO:0000136	Abiotic stress	relative water content	RELWCN	No
LOC_Os12g05040.6	Chr12	2193732	2198850	Chr12	1548040	18867702	AQCI004	AQCI004-PHOSN	TO:0000102	Abiotic stress	phosphorus sensitivity	PHOSN	No
LOC_Os12g05040.6	Chr12	2193732	2198850	Chr12	1548040	18867702	AQCI007	AQCI007-PHOSN	TO:0000102	Abiotic stress	phosphorus sensitivity	PHOSN	No
LOC_Os12g05040.6	Chr12	2193732	2198850	Chr12	1548040	18867702	AQCI010	AQCI010-PHOSN	TO:0000102	Abiotic stress	phosphorus sensitivity	PHOSN	No
LOC_Os12g05040.6	Chr12	2193732	2198850	Chr12	1548040	18867702	AQCI013	AQCI013-PHOSN	TO:0000102	Abiotic stress	phosphorus sensitivity	PHOSN	No
LOC_Os12g08920.1	Chr12	4653053	4654613	Chr12	1548040	18867702	AQCI004	AQCI004-PHOSN	TO:0000102	Abiotic stress	phosphorus sensitivity	PHOSN	No
LOC_Os12g08920.1	Chr12	4653053	4654613	Chr12	1548040	18867702	AQCI007	AQCI007-PHOSN	TO:0000102	Abiotic stress	phosphorus sensitivity	PHOSN	No
LOC_Os12g08920.1	Chr12	4653053	4654613	Chr12	1548040	18867702	AQCI010	AQCI010-PHOSN	TO:0000102	Abiotic stress	phosphorus sensitivity	PHOSN	No
LOC_Os12g08920.1	Chr12	4653053	4654613	Chr12	3885926	27489485	AQCI012	AQCI012-PHOSN	TO:0000102	Abiotic stress	phosphorus sensitivity	PHOSN	No
LOC_Os12g08920.1	Chr12	4653053	4654613	Chr12	1548040	18867702	AQCI013	AQCI013-PHOSN	TO:0000102	Abiotic stress	phosphorus sensitivity	PHOSN	No
LOC_Os12g08920.1	Chr12	4653053	4654613	Chr12	3885926	27489485	AQDZ005	AQDZ005-LOI	TO:0000068	Abiotic stress	lodging incidence	LOI	No
LOC_Os12g20390.1	Chr12	11904645	11907293	Chr12	1548040	18867702	AQCI004	AQCI004-PHOSN	TO:0000102	Abiotic stress	phosphorus sensitivity	PHOSN	No
LOC_Os12g20390.1	Chr12	11904645	11907293	Chr12	1548040	18867702	AQCI007	AQCI007-PHOSN	TO:0000102	Abiotic stress	phosphorus sensitivity	PHOSN	No
LOC_Os12g20390.1	Chr12	11904645	11907293	Chr12	1548040	18867702	AQCI010	AQCI010-PHOSN	TO:0000102	Abiotic stress	phosphorus sensitivity	PHOSN	No
LOC_Os12g20390.1	Chr12	11904645	11907293	Chr12	3885926	27489485	AQCI012	AQCI012-PHOSN	TO:0000102	Abiotic stress	phosphorus sensitivity	PHOSN	No
LOC_Os12g20390.1	Chr12	11904645	11907293	Chr12	1548040	18867702	AQCI013	AQCI013-PHOSN	TO:0000102	Abiotic stress	phosphorus sensitivity	PHOSN	No
LOC_Os12g20390.1	Chr12	11904645	11907293	Chr12	3885926	27489485	AQDZ005	AQDZ005-LOI	TO:0000068	Abiotic stress	lodging incidence	LOI	No
LOC_Os12g20390.1	Chr12	11904645	11907293	Chr12	7729365	23775487	CQAW37	CQAW37-PENRTNB	TO:0000083	Abiotic stress	penetrated root number	PENRTNB	No
LOC_Os12g20390.2	Chr12	11904645	11907293	Chr12	1548040	18867702	AQCI004	AQCI004-PHOSN	TO:0000102	Abiotic stress	phosphorus sensitivity	PHOSN	No
LOC_Os12g20390.2	Chr12	11904645	11907293	Chr12	1548040	18867702	AQCI007	AQCI007-PHOSN	TO:0000102	Abiotic stress	phosphorus sensitivity	PHOSN	No
LOC_Os12g20390.2	Chr12	11904645	11907293	Chr12	1548040	18867702	AQCI010	AQCI010-PHOSN	TO:0000102	Abiotic stress	phosphorus sensitivity	PHOSN	No
LOC_Os12g20390.2	Chr12	11904645	11907293	Chr12	3885926	27489485	AQCI012	AQCI012-PHOSN	TO:0000102	Abiotic stress	phosphorus sensitivity	PHOSN	No
LOC_Os12g20390.2	Chr12	11904645	11907293	Chr12	1548040	18867702	AQCI013	AQCI013-PHOSN	TO:0000102	Abiotic stress	phosphorus sensitivity	PHOSN	No
LOC_Os12g20390.2	Chr12	11904645	11907293	Chr12	3885926	27489485	AQDZ005	AQDZ005-LOI	TO:0000068	Abiotic stress	lodging incidence	LOI	No
LOC_Os12g20390.2	Chr12	11904645	11907293	Chr12	7729365	23775487	CQAW37	CQAW37-PENRTNB	TO:0000083	Abiotic stress	penetrated root number	PENRTNB	No
LOC_Os12g20390.3	Chr12	11904645	11907293	Chr12	1548040	18867702	AQCI004	AQCI004-PHOSN	TO:0000102	Abiotic stress	phosphorus sensitivity	PHOSN	No
LOC_Os12g20390.3	Chr12	11904645	11907293	Chr12	1548040	18867702	AQCI007	AQCI007-PHOSN	TO:0000102	Abiotic stress	phosphorus sensitivity	PHOSN	No
LOC_Os12g20390.3	Chr12	11904645	11907293	Chr12	1548040	18867702	AQCI010	AQCI010-PHOSN	TO:0000102	Abiotic stress	phosphorus sensitivity	PHOSN	No
LOC_Os12g20390.3	Chr12	11904645	11907293	Chr12	3885926	27489485	AQCI012	AQCI012-PHOSN	TO:0000102	Abiotic stress	phosphorus sensitivity	PHOSN	No
LOC_Os12g20390.3	Chr12	11904645	11907293	Chr12	1548040	18867702	AQCI013	AQCI013-PHOSN	TO:0000102	Abiotic stress	phosphorus sensitivity	PHOSN	No
LOC_Os12g20390.3	Chr12	11904645	11907293	Chr12	3885926	27489485	AQDZ005	AQDZ005-LOI	TO:0000068	Abiotic stress	lodging incidence	LOI	No
LOC_Os12g20390.3	Chr12	11904645	11907293	Chr12	7729365	23775487	CQAW37	CQAW37-PENRTNB	TO:0000083	Abiotic stress	penetrated root number	PENRTNB	No
LOC_Os12g20390.4	Chr12	11904645	11907293	Chr12	1548040	18867702	AQCI004	AQCI004-PHOSN	TO:0000102	Abiotic stress	phosphorus sensitivity	PHOSN	No
LOC_Os12g20390.4	Chr12	11904645	11907293	Chr12	1548040	18867702	AQCI007	AQCI007-PHOSN	TO:0000102	Abiotic stress	phosphorus sensitivity	PHOSN	No
LOC_Os12g20390.4	Chr12	11904645	11907293	Chr12	1548040	18867702	AQCI010	AQCI010-PHOSN	TO:0000102	Abiotic stress	phosphorus sensitivity	PHOSN	No
LOC_Os12g20390.4	Chr12	11904645	11907293	Chr12	3885926	27489485	AQCI012	AQCI012-PHOSN	TO:0000102	Abiotic stress	phosphorus sensitivity	PHOSN	No
LOC_Os12g20390.4	Chr12	11904645	11907293	Chr12	1548040	18867702	AQCI013	AQCI013-PHOSN	TO:0000102	Abiotic stress	phosphorus sensitivity	PHOSN	No
LOC_Os12g20390.4	Chr12	11904645	11907293	Chr12	3885926	27489485	AQDZ005	AQDZ005-LOI	TO:0000068	Abiotic stress	lodging incidence	LOI	No
LOC_Os12g20390.4	Chr12	11904645	11907293	Chr12	7729365	23775487	CQAW37	CQAW37-PENRTNB	TO:0000083	Abiotic stress	penetrated root number	PENRTNB	No
LOC_Os12g20390.5	Chr12	11904645	11907293	Chr12	1548040	18867702	AQCI004	AQCI004-PHOSN	TO:0000102	Abiotic stress	phosphorus sensitivity	PHOSN	No
LOC_Os12g20390.5	Chr12	11904645	11907293	Chr12	1548040	18867702	AQCI007	AQCI007-PHOSN	TO:0000102	Abiotic stress	phosphorus sensitivity	PHOSN	No
LOC_Os12g20390.5	Chr12	11904645	11907293	Chr12	1548040	18867702	AQCI010	AQCI010-PHOSN	TO:0000102	Abiotic stress	phosphorus sensitivity	PHOSN	No
LOC_Os12g20390.5	Chr12	11904645	11907293	Chr12	3885926	27489485	AQCI012	AQCI012-PHOSN	TO:0000102	Abiotic stress	phosphorus sensitivity	PHOSN	No
LOC_Os12g20390.5	Chr12	11904645	11907293	Chr12	1548040	18867702	AQCI013	AQCI013-PHOSN	TO:0000102	Abiotic stress	phosphorus sensitivity	PHOSN	No
LOC_Os12g20390.5	Chr12	11904645	11907293	Chr12	3885926	27489485	AQDZ005	AQDZ005-LOI	TO:0000068	Abiotic stress	lodging incidence	LOI	No
LOC_Os12g20390.5	Chr12	11904645	11907293	Chr12	7729365	23775487	CQAW37	CQAW37-PENRTNB	TO:0000083	Abiotic stress	penetrated root number	PENRTNB	No
LOC_Os12g31870.1	Chr12	19193639	19196033	Chr12	18867450	21199237	DQA9	DQA9-CELMBSTB	TO:0000467	Abiotic stress	cell membrane stability	CELMBSTB	No
LOC_Os12g31870.1	Chr12	19193639	19196033	Chr12	3885926	27489485	AQCI012	AQCI012-PHOSN	TO:0000102	Abiotic stress	phosphorus sensitivity	PHOSN	No
LOC_Os12g31870.1	Chr12	19193639	19196033	Chr12	3885926	27489485	AQDZ005	AQDZ005-LOI	TO:0000068	Abiotic stress	lodging incidence	LOI	No
LOC_Os12g31870.1	Chr12	19193639	19196033	Chr12	7729365	23775487	CQAW37	CQAW37-PENRTNB	TO:0000083	Abiotic stress	penetrated root number	PENRTNB	No
LOC_Os12g34062.1	Chr12	20453491	20453869	Chr12	18867450	21199237	DQA9	DQA9-CELMBSTB	TO:0000467	Abiotic stress	cell membrane stability	CELMBSTB	No
LOC_Os12g34062.1	Chr12	20453491	20453869	Chr12	19628443	23520921	AQU026	AQU026-RELSHELSUB	TO:0000517	Abiotic stress	relative shoot elongation under submergence	RELSHELSUB	No
LOC_Os12g34062.1	Chr12	20453491	20453869	Chr12	3885926	27489485	AQCI012	AQCI012-PHOSN	TO:0000102	Abiotic stress	phosphorus sensitivity	PHOSN	No
LOC_Os12g34062.1	Chr12	20453491	20453869	Chr12	3885926	27489485	AQDZ005	AQDZ005-LOI	TO:0000068	Abiotic stress	lodging incidence	LOI	No
LOC_Os12g34062.1	Chr12	20453491	20453869	Chr12	7729365	23775487	CQAW37	CQAW37-PENRTNB	TO:0000083	Abiotic stress	penetrated root number	PENRTNB	No
LOC_Os12g39930.1	Chr12	24681649	24682176	Chr12	23517144	26108004	AQFC002	AQFC002-ELAB	TO:0000170	Abiotic stress	elongation ability	ELAB	No
LOC_Os12g39930.1	Chr12	24681649	24682176	Chr12	3885926	27489485	AQCI012	AQCI012-PHOSN	TO:0000102	Abiotic stress	phosphorus sensitivity	PHOSN	No
LOC_Os12g39930.1	Chr12	24681649	24682176	Chr12	3885926	27489485	AQDZ005	AQDZ005-LOI	TO:0000068	Abiotic stress	lodging incidence	LOI	No
LOC_Os01g10530.2	Chr1	5591696	5599234	Chr1	5558576	7445919	AQAV003	AQAV003-COLDTL	TO:0000303	Abiotic stress	cold tolerance	COLDTL	No
LOC_Os01g10530.2	Chr1	5591696	5599234	Chr1	5094276	7445919	AQDX002	AQDX002-OSADJCAP	TO:0000507	Abiotic stress	osmotic adjustment capacity	OSADJCAP	No
LOC_Os01g10530.2	Chr1	5591696	5599234	Chr1	4635793	23971514	CQI1	CQI1-KCONC	TO:0000513	Abiotic stress	potassium concentration	KCONC	No
LOC_Os01g10530.2	Chr1	5591696	5599234	Chr1	5094276	14626881	CQAW4	CQAW4-PENRTNB	TO:0000083	Abiotic stress	penetrated root number	PENRTNB	No
LOC_Os01g10530.3	Chr1	5591696	5599234	Chr1	5558576	7445919	AQAV003	AQAV003-COLDTL	TO:0000303	Abiotic stress	cold tolerance	COLDTL	No
LOC_Os01g10530.3	Chr1	5591696	5599234	Chr1	5094276	7445919	AQDX002	AQDX002-OSADJCAP	TO:0000507	Abiotic stress	osmotic adjustment capacity	OSADJCAP	No
LOC_Os01g10530.3	Chr1	5591696	5599234	Chr1	4635793	23971514	CQI1	CQI1-KCONC	TO:0000513	Abiotic stress	potassium concentration	KCONC	No
LOC_Os01g10530.3	Chr1	5591696	5599234	Chr1	5094276	14626881	CQAW4	CQAW4-PENRTNB	TO:0000083	Abiotic stress	penetrated root number	PENRTNB	No
LOC_Os01g14100.1	Chr1	7894958	7900874	Chr1	7861994	21624023	AQAL048	AQAL048-DRTDWT	TO:0000081	Abiotic stress	deep root dry weight	DRTDWT	No
LOC_Os01g14100.1	Chr1	7894958	7900874	Chr1	4635793	23971514	CQI1	CQI1-KCONC	TO:0000513	Abiotic stress	potassium concentration	KCONC	No
LOC_Os01g14100.1	Chr1	7894958	7900874	Chr1	5094276	14626881	CQAW4	CQAW4-PENRTNB	TO:0000083	Abiotic stress	penetrated root number	PENRTNB	No
LOC_Os01g14100.2	Chr1	7894958	7900874	Chr1	7861994	21624023	AQAL048	AQAL048-DRTDWT	TO:0000081	Abiotic stress	deep root dry weight	DRTDWT	No
LOC_Os01g14100.2	Chr1	7894958	7900874	Chr1	4635793	23971514	CQI1	CQI1-KCONC	TO:0000513	Abiotic stress	potassium concentration	KCONC	No
LOC_Os01g14100.2	Chr1	7894958	7900874	Chr1	5094276	14626881	CQAW4	CQAW4-PENRTNB	TO:0000083	Abiotic stress	penetrated root number	PENRTNB	No
LOC_Os01g14100.3	Chr1	7894958	7900874	Chr1	7861994	21624023	AQAL048	AQAL048-DRTDWT	TO:0000081	Abiotic stress	deep root dry weight	DRTDWT	No
LOC_Os01g14100.3	Chr1	7894958	7900874	Chr1	4635793	23971514	CQI1	CQI1-KCONC	TO:0000513	Abiotic stress	potassium concentration	KCONC	No
LOC_Os01g14100.3	Chr1	7894958	7900874	Chr1	5094276	14626881	CQAW4	CQAW4-PENRTNB	TO:0000083	Abiotic stress	penetrated root number	PENRTNB	No
LOC_Os01g15270.1	Chr1	8545996	8546894	Chr1	7861994	21624023	AQAL048	AQAL048-DRTDWT	TO:0000081	Abiotic stress	deep root dry weight	DRTDWT	No
LOC_Os01g15270.1	Chr1	8545996	8546894	Chr1	4635793	23971514	CQI1	CQI1-KCONC	TO:0000513	Abiotic stress	potassium concentration	KCONC	No
LOC_Os01g15270.1	Chr1	8545996	8546894	Chr1	5094276	14626881	CQAW4	CQAW4-PENRTNB	TO:0000083	Abiotic stress	penetrated root number	PENRTNB	No
LOC_Os01g16910.1	Chr1	9670772	9675747	Chr1	7861994	21624023	AQAL048	AQAL048-DRTDWT	TO:0000081	Abiotic stress	deep root dry weight	DRTDWT	No
LOC_Os01g16910.1	Chr1	9670772	9675747	Chr1	4635793	23971514	CQI1	CQI1-KCONC	TO:0000513	Abiotic stress	potassium concentration	KCONC	No
LOC_Os01g16910.1	Chr1	9670772	9675747	Chr1	5094276	14626881	CQAW4	CQAW4-PENRTNB	TO:0000083	Abiotic stress	penetrated root number	PENRTNB	No
LOC_Os01g18584.1	Chr1	10470539	10478800	Chr1	9820009	11232822	AQEM006	AQEM006-SALTSN	TO:0000429	Abiotic stress	salt sensitivity	SALTSN	No
LOC_Os01g18584.1	Chr1	10470539	10478800	Chr1	7861994	21624023	AQAL048	AQAL048-DRTDWT	TO:0000081	Abiotic stress	deep root dry weight	DRTDWT	No
LOC_Os01g18584.1	Chr1	10470539	10478800	Chr1	4635793	23971514	CQI1	CQI1-KCONC	TO:0000513	Abiotic stress	potassium concentration	KCONC	No
LOC_Os01g18584.1	Chr1	10470539	10478800	Chr1	5094276	14626881	CQAW4	CQAW4-PENRTNB	TO:0000083	Abiotic stress	penetrated root number	PENRTNB	No
LOC_Os01g18744.1	Chr1	10561327	10565325	Chr1	9820009	11232822	AQEM006	AQEM006-SALTSN	TO:0000429	Abiotic stress	salt sensitivity	SALTSN	No
LOC_Os01g18744.1	Chr1	10561327	10565325	Chr1	7861994	21624023	AQAL048	AQAL048-DRTDWT	TO:0000081	Abiotic stress	deep root dry weight	DRTDWT	No
LOC_Os01g18744.1	Chr1	10561327	10565325	Chr1	4635793	23971514	CQI1	CQI1-KCONC	TO:0000513	Abiotic stress	potassium concentration	KCONC	No
LOC_Os01g18744.1	Chr1	10561327	10565325	Chr1	5094276	14626881	CQAW4	CQAW4-PENRTNB	TO:0000083	Abiotic stress	penetrated root number	PENRTNB	No
LOC_Os01g38610.1	Chr1	21687400	21689929	Chr1	21623851	23118656	AQGC003	AQGC003-PENRTNB	TO:0000083	Abiotic stress	penetrated root number	PENRTNB	No
LOC_Os01g38610.1	Chr1	21687400	21689929	Chr1	19114225	42254617	AQCS001	AQCS001-UVBRS	TO:0000601	Abiotic stress	ultraviolet-b resistance	UVBRS	No
LOC_Os01g38610.1	Chr1	21687400	21689929	Chr1	4635793	23971514	CQI1	CQI1-KCONC	TO:0000513	Abiotic stress	potassium concentration	KCONC	No
LOC_Os01g38610.1	Chr1	21687400	21689929	Chr1	15617197	24188875	AQD024	AQD024-LFDRY	TO:0000446	Abiotic stress	leaf drying	LFDRY	No
LOC_Os01g38610.1	Chr1	21687400	21689929	Chr1	15617197	24188875	AQD027	AQD027-LFDRY	TO:0000446	Abiotic stress	leaf drying	LFDRY	No
LOC_Os01g38660.1	Chr1	21715722	21716605	Chr1	21623851	23118656	AQGC003	AQGC003-PENRTNB	TO:0000083	Abiotic stress	penetrated root number	PENRTNB	No
LOC_Os01g38660.1	Chr1	21715722	21716605	Chr1	19114225	42254617	AQCS001	AQCS001-UVBRS	TO:0000601	Abiotic stress	ultraviolet-b resistance	UVBRS	No
LOC_Os01g38660.1	Chr1	21715722	21716605	Chr1	4635793	23971514	CQI1	CQI1-KCONC	TO:0000513	Abiotic stress	potassium concentration	KCONC	No
LOC_Os01g38660.1	Chr1	21715722	21716605	Chr1	15617197	24188875	AQD024	AQD024-LFDRY	TO:0000446	Abiotic stress	leaf drying	LFDRY	No
LOC_Os01g38660.1	Chr1	21715722	21716605	Chr1	15617197	24188875	AQD027	AQD027-LFDRY	TO:0000446	Abiotic stress	leaf drying	LFDRY	No
LOC_Os01g41145.1	Chr1	23295510	23298010	Chr1	19114225	42254617	AQCS001	AQCS001-UVBRS	TO:0000601	Abiotic stress	ultraviolet-b resistance	UVBRS	No
LOC_Os01g41145.1	Chr1	23295510	23298010	Chr1	4635793	23971514	CQI1	CQI1-KCONC	TO:0000513	Abiotic stress	potassium concentration	KCONC	No
LOC_Os01g41145.1	Chr1	23295510	23298010	Chr1	15617197	24188875	AQD024	AQD024-LFDRY	TO:0000446	Abiotic stress	leaf drying	LFDRY	No
LOC_Os01g41145.1	Chr1	23295510	23298010	Chr1	15617197	24188875	AQD027	AQD027-LFDRY	TO:0000446	Abiotic stress	leaf drying	LFDRY	No
LOC_Os01g42380.1	Chr1	24075064	24082181	Chr1	19114225	42254617	AQCS001	AQCS001-UVBRS	TO:0000601	Abiotic stress	ultraviolet-b resistance	UVBRS	No
LOC_Os01g42380.1	Chr1	24075064	24082181	Chr1	23971321	26193239	CQI3	CQI3-NAKRO	TO:0000525	Abiotic stress	sodium to potassium ratio	NAKRO	No
LOC_Os01g42380.1	Chr1	24075064	24082181	Chr1	23971321	26193239	CQI2	CQI2-NAUP	TO:0000527	Abiotic stress	sodium uptake	NAUP	No
LOC_Os01g42380.1	Chr1	24075064	24082181	Chr1	15617197	24188875	AQD024	AQD024-LFDRY	TO:0000446	Abiotic stress	leaf drying	LFDRY	No
LOC_Os01g42380.1	Chr1	24075064	24082181	Chr1	15617197	24188875	AQD027	AQD027-LFDRY	TO:0000446	Abiotic stress	leaf drying	LFDRY	No
LOC_Os01g42410.1	Chr1	24107079	24115143	Chr1	19114225	42254617	AQCS001	AQCS001-UVBRS	TO:0000601	Abiotic stress	ultraviolet-b resistance	UVBRS	No
LOC_Os01g42410.1	Chr1	24107079	24115143	Chr1	23971321	26193239	CQI3	CQI3-NAKRO	TO:0000525	Abiotic stress	sodium to potassium ratio	NAKRO	No
LOC_Os01g42410.1	Chr1	24107079	24115143	Chr1	23971321	26193239	CQI2	CQI2-NAUP	TO:0000527	Abiotic stress	sodium uptake	NAUP	No
LOC_Os01g42410.1	Chr1	24107079	24115143	Chr1	15617197	24188875	AQD024	AQD024-LFDRY	TO:0000446	Abiotic stress	leaf drying	LFDRY	No
LOC_Os01g42410.1	Chr1	24107079	24115143	Chr1	15617197	24188875	AQD027	AQD027-LFDRY	TO:0000446	Abiotic stress	leaf drying	LFDRY	No
LOC_Os01g45250.1	Chr1	25681569	25683076	Chr1	19114225	42254617	AQCS001	AQCS001-UVBRS	TO:0000601	Abiotic stress	ultraviolet-b resistance	UVBRS	No
LOC_Os01g45250.1	Chr1	25681569	25683076	Chr1	25637617	42254617	AQCS004	AQCS004-UVBRS	TO:0000601	Abiotic stress	ultraviolet-b resistance	UVBRS	No
LOC_Os01g45250.1	Chr1	25681569	25683076	Chr1	23971321	26193239	CQI3	CQI3-NAKRO	TO:0000525	Abiotic stress	sodium to potassium ratio	NAKRO	No
LOC_Os01g45250.1	Chr1	25681569	25683076	Chr1	23971321	26193239	CQI2	CQI2-NAUP	TO:0000527	Abiotic stress	sodium uptake	NAUP	No
LOC_Os01g45274.1	Chr1	25692716	25705090	Chr1	19114225	42254617	AQCS001	AQCS001-UVBRS	TO:0000601	Abiotic stress	ultraviolet-b resistance	UVBRS	No
LOC_Os01g45274.1	Chr1	25692716	25705090	Chr1	25637617	42254617	AQCS004	AQCS004-UVBRS	TO:0000601	Abiotic stress	ultraviolet-b resistance	UVBRS	No
LOC_Os01g45274.1	Chr1	25692716	25705090	Chr1	23971321	26193239	CQI3	CQI3-NAKRO	TO:0000525	Abiotic stress	sodium to potassium ratio	NAKRO	No
LOC_Os01g45274.1	Chr1	25692716	25705090	Chr1	23971321	26193239	CQI2	CQI2-NAUP	TO:0000527	Abiotic stress	sodium uptake	NAUP	No
LOC_Os01g45274.2	Chr1	25692716	25705090	Chr1	19114225	42254617	AQCS001	AQCS001-UVBRS	TO:0000601	Abiotic stress	ultraviolet-b resistance	UVBRS	No
LOC_Os01g45274.2	Chr1	25692716	25705090	Chr1	25637617	42254617	AQCS004	AQCS004-UVBRS	TO:0000601	Abiotic stress	ultraviolet-b resistance	UVBRS	No
LOC_Os01g45274.2	Chr1	25692716	25705090	Chr1	23971321	26193239	CQI3	CQI3-NAKRO	TO:0000525	Abiotic stress	sodium to potassium ratio	NAKRO	No
LOC_Os01g45274.2	Chr1	25692716	25705090	Chr1	23971321	26193239	CQI2	CQI2-NAUP	TO:0000527	Abiotic stress	sodium uptake	NAUP	No
LOC_Os01g45274.3	Chr1	25692716	25705090	Chr1	19114225	42254617	AQCS001	AQCS001-UVBRS	TO:0000601	Abiotic stress	ultraviolet-b resistance	UVBRS	No
LOC_Os01g45274.3	Chr1	25692716	25705090	Chr1	25637617	42254617	AQCS004	AQCS004-UVBRS	TO:0000601	Abiotic stress	ultraviolet-b resistance	UVBRS	No
LOC_Os01g45274.3	Chr1	25692716	25705090	Chr1	23971321	26193239	CQI3	CQI3-NAKRO	TO:0000525	Abiotic stress	sodium to potassium ratio	NAKRO	No
LOC_Os01g45274.3	Chr1	25692716	25705090	Chr1	23971321	26193239	CQI2	CQI2-NAUP	TO:0000527	Abiotic stress	sodium uptake	NAUP	No
LOC_Os01g45274.4	Chr1	25692716	25705090	Chr1	19114225	42254617	AQCS001	AQCS001-UVBRS	TO:0000601	Abiotic stress	ultraviolet-b resistance	UVBRS	No
LOC_Os01g45274.4	Chr1	25692716	25705090	Chr1	25637617	42254617	AQCS004	AQCS004-UVBRS	TO:0000601	Abiotic stress	ultraviolet-b resistance	UVBRS	No
LOC_Os01g45274.4	Chr1	25692716	25705090	Chr1	23971321	26193239	CQI3	CQI3-NAKRO	TO:0000525	Abiotic stress	sodium to potassium ratio	NAKRO	No
LOC_Os01g45274.4	Chr1	25692716	25705090	Chr1	23971321	26193239	CQI2	CQI2-NAUP	TO:0000527	Abiotic stress	sodium uptake	NAUP	No
LOC_Os01g46169.1	Chr1	26249385	26274184	Chr1	19114225	42254617	AQCS001	AQCS001-UVBRS	TO:0000601	Abiotic stress	ultraviolet-b resistance	UVBRS	No
LOC_Os01g46169.1	Chr1	26249385	26274184	Chr1	25637617	42254617	AQCS004	AQCS004-UVBRS	TO:0000601	Abiotic stress	ultraviolet-b resistance	UVBRS	No
LOC_Os01g46169.2	Chr1	26249385	26274184	Chr1	19114225	42254617	AQCS001	AQCS001-UVBRS	TO:0000601	Abiotic stress	ultraviolet-b resistance	UVBRS	No
LOC_Os01g46169.2	Chr1	26249385	26274184	Chr1	25637617	42254617	AQCS004	AQCS004-UVBRS	TO:0000601	Abiotic stress	ultraviolet-b resistance	UVBRS	No
LOC_Os01g46169.3	Chr1	26249385	26274184	Chr1	19114225	42254617	AQCS001	AQCS001-UVBRS	TO:0000601	Abiotic stress	ultraviolet-b resistance	UVBRS	No
LOC_Os01g46169.3	Chr1	26249385	26274184	Chr1	25637617	42254617	AQCS004	AQCS004-UVBRS	TO:0000601	Abiotic stress	ultraviolet-b resistance	UVBRS	No
LOC_Os01g47070.1	Chr1	26885483	26886754	Chr1	19114225	42254617	AQCS001	AQCS001-UVBRS	TO:0000601	Abiotic stress	ultraviolet-b resistance	UVBRS	No
LOC_Os01g47070.1	Chr1	26885483	26886754	Chr1	25637617	42254617	AQCS004	AQCS004-UVBRS	TO:0000601	Abiotic stress	ultraviolet-b resistance	UVBRS	No
LOC_Os01g50100.1	Chr1	28786108	28793300	Chr1	27118807	30870559	AQBQ005	AQBQ005-FESN	TO:0000224	Abiotic stress	iron sensitivity	FESN	No
LOC_Os01g50100.1	Chr1	28786108	28793300	Chr1	27602683	32061040	AQHG001	AQHG001-ZNSN	TO:0000351	Abiotic stress	zinc sensitivity	ZNSN	No
LOC_Os01g50100.1	Chr1	28786108	28793300	Chr1	19114225	42254617	AQCS001	AQCS001-UVBRS	TO:0000601	Abiotic stress	ultraviolet-b resistance	UVBRS	No
LOC_Os01g50100.1	Chr1	28786108	28793300	Chr1	25637617	42254617	AQCS004	AQCS004-UVBRS	TO:0000601	Abiotic stress	ultraviolet-b resistance	UVBRS	No
LOC_Os01g53800.1	Chr1	30922768	30927426	Chr1	30870122	32311314	CQQ1	CQQ1-RTWT	TO:0000279	Abiotic stress	root weight	RTWT	No
LOC_Os01g53800.1	Chr1	30922768	30927426	Chr1	27602683	32061040	AQHG001	AQHG001-ZNSN	TO:0000351	Abiotic stress	zinc sensitivity	ZNSN	No
LOC_Os01g53800.1	Chr1	30922768	30927426	Chr1	19114225	42254617	AQCS001	AQCS001-UVBRS	TO:0000601	Abiotic stress	ultraviolet-b resistance	UVBRS	No
LOC_Os01g53800.1	Chr1	30922768	30927426	Chr1	25637617	42254617	AQCS004	AQCS004-UVBRS	TO:0000601	Abiotic stress	ultraviolet-b resistance	UVBRS	No
LOC_Os01g54424.1	Chr1	31313395	31317560	Chr1	30870122	32311314	CQQ1	CQQ1-RTWT	TO:0000279	Abiotic stress	root weight	RTWT	No
LOC_Os01g54424.1	Chr1	31313395	31317560	Chr1	27602683	32061040	AQHG001	AQHG001-ZNSN	TO:0000351	Abiotic stress	zinc sensitivity	ZNSN	No
LOC_Os01g54424.1	Chr1	31313395	31317560	Chr1	19114225	42254617	AQCS001	AQCS001-UVBRS	TO:0000601	Abiotic stress	ultraviolet-b resistance	UVBRS	No
LOC_Os01g54424.1	Chr1	31313395	31317560	Chr1	25637617	42254617	AQCS004	AQCS004-UVBRS	TO:0000601	Abiotic stress	ultraviolet-b resistance	UVBRS	No
LOC_Os01g55410.1	Chr1	31919493	31922406	Chr1	31426853	33053654	AQR009	AQR009-DRTDWT	TO:0000081	Abiotic stress	deep root dry weight	DRTDWT	No
LOC_Os01g55410.1	Chr1	31919493	31922406	Chr1	31426853	33053654	AQR025	AQR025-DRTDWT	TO:0000081	Abiotic stress	deep root dry weight	DRTDWT	No
LOC_Os01g55410.1	Chr1	31919493	31922406	Chr1	31426853	33053654	AQR032	AQR032-RTDP	TO:0000519	Abiotic stress	rooting depth	RTDP	No
LOC_Os01g55410.1	Chr1	31919493	31922406	Chr1	30870122	32311314	CQQ1	CQQ1-RTWT	TO:0000279	Abiotic stress	root weight	RTWT	No
LOC_Os01g55410.1	Chr1	31919493	31922406	Chr1	27602683	32061040	AQHG001	AQHG001-ZNSN	TO:0000351	Abiotic stress	zinc sensitivity	ZNSN	No
LOC_Os01g55410.1	Chr1	31919493	31922406	Chr1	31426853	33958675	AQR017	AQR017-DRTSHRO	TO:0000092	Abiotic stress	deep root to shoot ratio	DRTSHRO	No
LOC_Os01g55410.1	Chr1	31919493	31922406	Chr1	31426853	33958675	AQR018	AQR018-DRTSHRO	TO:0000092	Abiotic stress	deep root to shoot ratio	DRTSHRO	No
LOC_Os01g55410.1	Chr1	31919493	31922406	Chr1	19114225	42254617	AQCS001	AQCS001-UVBRS	TO:0000601	Abiotic stress	ultraviolet-b resistance	UVBRS	No
LOC_Os01g55410.1	Chr1	31919493	31922406	Chr1	25637617	42254617	AQCS004	AQCS004-UVBRS	TO:0000601	Abiotic stress	ultraviolet-b resistance	UVBRS	No
LOC_Os01g55690.1	Chr1	32072448	32082488	Chr1	31426853	33053654	AQR009	AQR009-DRTDWT	TO:0000081	Abiotic stress	deep root dry weight	DRTDWT	No
LOC_Os01g55690.1	Chr1	32072448	32082488	Chr1	31426853	33053654	AQR025	AQR025-DRTDWT	TO:0000081	Abiotic stress	deep root dry weight	DRTDWT	No
LOC_Os01g55690.1	Chr1	32072448	32082488	Chr1	31426853	33053654	AQR032	AQR032-RTDP	TO:0000519	Abiotic stress	rooting depth	RTDP	No
LOC_Os01g55690.1	Chr1	32072448	32082488	Chr1	30870122	32311314	CQQ1	CQQ1-RTWT	TO:0000279	Abiotic stress	root weight	RTWT	No
LOC_Os01g55690.1	Chr1	32072448	32082488	Chr1	31426853	33958675	AQR017	AQR017-DRTSHRO	TO:0000092	Abiotic stress	deep root to shoot ratio	DRTSHRO	No
LOC_Os01g55690.1	Chr1	32072448	32082488	Chr1	31426853	33958675	AQR018	AQR018-DRTSHRO	TO:0000092	Abiotic stress	deep root to shoot ratio	DRTSHRO	No
LOC_Os01g55690.1	Chr1	32072448	32082488	Chr1	19114225	42254617	AQCS001	AQCS001-UVBRS	TO:0000601	Abiotic stress	ultraviolet-b resistance	UVBRS	No
LOC_Os01g55690.1	Chr1	32072448	32082488	Chr1	25637617	42254617	AQCS004	AQCS004-UVBRS	TO:0000601	Abiotic stress	ultraviolet-b resistance	UVBRS	No
LOC_Os01g58550.1	Chr1	33837387	33841176	Chr1	31426853	33958675	AQR017	AQR017-DRTSHRO	TO:0000092	Abiotic stress	deep root to shoot ratio	DRTSHRO	No
LOC_Os01g58550.1	Chr1	33837387	33841176	Chr1	31426853	33958675	AQR018	AQR018-DRTSHRO	TO:0000092	Abiotic stress	deep root to shoot ratio	DRTSHRO	No
LOC_Os01g58550.1	Chr1	33837387	33841176	Chr1	32310761	34940769	CQQ31	CQQ31-RTWT	TO:0000279	Abiotic stress	root weight	RTWT	No
LOC_Os01g58550.1	Chr1	33837387	33841176	Chr1	19114225	42254617	AQCS001	AQCS001-UVBRS	TO:0000601	Abiotic stress	ultraviolet-b resistance	UVBRS	No
LOC_Os01g58550.1	Chr1	33837387	33841176	Chr1	25637617	42254617	AQCS004	AQCS004-UVBRS	TO:0000601	Abiotic stress	ultraviolet-b resistance	UVBRS	No
LOC_Os01g58550.2	Chr1	33837387	33841176	Chr1	31426853	33958675	AQR017	AQR017-DRTSHRO	TO:0000092	Abiotic stress	deep root to shoot ratio	DRTSHRO	No
LOC_Os01g58550.2	Chr1	33837387	33841176	Chr1	31426853	33958675	AQR018	AQR018-DRTSHRO	TO:0000092	Abiotic stress	deep root to shoot ratio	DRTSHRO	No
LOC_Os01g58550.2	Chr1	33837387	33841176	Chr1	32310761	34940769	CQQ31	CQQ31-RTWT	TO:0000279	Abiotic stress	root weight	RTWT	No
LOC_Os01g58550.2	Chr1	33837387	33841176	Chr1	19114225	42254617	AQCS001	AQCS001-UVBRS	TO:0000601	Abiotic stress	ultraviolet-b resistance	UVBRS	No
LOC_Os01g58550.2	Chr1	33837387	33841176	Chr1	25637617	42254617	AQCS004	AQCS004-UVBRS	TO:0000601	Abiotic stress	ultraviolet-b resistance	UVBRS	No
LOC_Os01g59420.1	Chr1	34364096	34367572	Chr1	33956950	39949079	AQGC035	AQGC035-PENRTLG	TO:0000508	Abiotic stress	penetrated root length	PENRTLG	No
LOC_Os01g59420.1	Chr1	34364096	34367572	Chr1	33956950	39949079	AQGC022	AQGC022-PENRTTH	TO:0000090	Abiotic stress	penetrated root thickness	PENRTTH	No
LOC_Os01g59420.1	Chr1	34364096	34367572	Chr1	33956950	37713775	AQEM001	AQEM001-SALTSN	TO:0000429	Abiotic stress	salt sensitivity	SALTSN	No
LOC_Os01g59420.1	Chr1	34364096	34367572	Chr1	33956950	37713775	AQEM008	AQEM008-SALTSN	TO:0000429	Abiotic stress	salt sensitivity	SALTSN	No
LOC_Os01g59420.1	Chr1	34364096	34367572	Chr1	32310761	34940769	CQQ31	CQQ31-RTWT	TO:0000279	Abiotic stress	root weight	RTWT	No
LOC_Os01g59420.1	Chr1	34364096	34367572	Chr1	19114225	42254617	AQCS001	AQCS001-UVBRS	TO:0000601	Abiotic stress	ultraviolet-b resistance	UVBRS	No
LOC_Os01g59420.1	Chr1	34364096	34367572	Chr1	25637617	42254617	AQCS004	AQCS004-UVBRS	TO:0000601	Abiotic stress	ultraviolet-b resistance	UVBRS	No
LOC_Os01g59840.1	Chr1	34605754	34610973	Chr1	33956950	39949079	AQGC035	AQGC035-PENRTLG	TO:0000508	Abiotic stress	penetrated root length	PENRTLG	No
LOC_Os01g59840.1	Chr1	34605754	34610973	Chr1	33956950	39949079	AQGC022	AQGC022-PENRTTH	TO:0000090	Abiotic stress	penetrated root thickness	PENRTTH	No
LOC_Os01g59840.1	Chr1	34605754	34610973	Chr1	33956950	37713775	AQEM001	AQEM001-SALTSN	TO:0000429	Abiotic stress	salt sensitivity	SALTSN	No
LOC_Os01g59840.1	Chr1	34605754	34610973	Chr1	33956950	37713775	AQEM008	AQEM008-SALTSN	TO:0000429	Abiotic stress	salt sensitivity	SALTSN	No
LOC_Os01g59840.1	Chr1	34605754	34610973	Chr1	32310761	34940769	CQQ31	CQQ31-RTWT	TO:0000279	Abiotic stress	root weight	RTWT	No
LOC_Os01g59840.1	Chr1	34605754	34610973	Chr1	19114225	42254617	AQCS001	AQCS001-UVBRS	TO:0000601	Abiotic stress	ultraviolet-b resistance	UVBRS	No
LOC_Os01g59840.1	Chr1	34605754	34610973	Chr1	25637617	42254617	AQCS004	AQCS004-UVBRS	TO:0000601	Abiotic stress	ultraviolet-b resistance	UVBRS	No
LOC_Os01g61080.1	Chr1	35347977	35350645	Chr1	33956950	39949079	AQGC035	AQGC035-PENRTLG	TO:0000508	Abiotic stress	penetrated root length	PENRTLG	No
LOC_Os01g61080.1	Chr1	35347977	35350645	Chr1	33956950	39949079	AQGC022	AQGC022-PENRTTH	TO:0000090	Abiotic stress	penetrated root thickness	PENRTTH	No
LOC_Os01g61080.1	Chr1	35347977	35350645	Chr1	34937981	40567354	DQF9	DQF9-PENRTTH	TO:0000090	Abiotic stress	penetrated root thickness	PENRTTH	No
LOC_Os01g61080.1	Chr1	35347977	35350645	Chr1	34937981	40567354	DQE12	DQE12-LFRL	TO:0000085	Abiotic stress	leaf rolling	LFRL	No
LOC_Os01g61080.1	Chr1	35347977	35350645	Chr1	34937981	40567354	DQE13	DQE13-LFRL	TO:0000085	Abiotic stress	leaf rolling	LFRL	No
LOC_Os01g61080.1	Chr1	35347977	35350645	Chr1	34937981	40567354	DQE45	DQE45-RELWCN	TO:0000136	Abiotic stress	relative water content	RELWCN	No
LOC_Os01g61080.1	Chr1	35347977	35350645	Chr1	34937981	40567354	DQE46	DQE46-RELWCN	TO:0000136	Abiotic stress	relative water content	RELWCN	No
LOC_Os01g61080.1	Chr1	35347977	35350645	Chr1	34937981	40567354	CQQ32	CQQ32-RTWT	TO:0000279	Abiotic stress	root weight	RTWT	No
LOC_Os01g61080.1	Chr1	35347977	35350645	Chr1	34937981	40567354	CQQ6	CQQ6-RTWT	TO:0000279	Abiotic stress	root weight	RTWT	No
LOC_Os01g61080.1	Chr1	35347977	35350645	Chr1	34937981	40567354	CQQ13	CQQ13-RTDWTTINBRO	TO:0000579	Abiotic stress	root dry weight to tiller number ratio	RTDWTTINBRO	No
LOC_Os01g61080.1	Chr1	35347977	35350645	Chr1	34651088	39949610	CQP1	CQP1-COLDTL	TO:0000303	Abiotic stress	cold tolerance	COLDTL	No
LOC_Os01g61080.1	Chr1	35347977	35350645	Chr1	34937981	41541798	CQAV1	CQAV1-OSADJCAP	TO:0000507	Abiotic stress	osmotic adjustment capacity	OSADJCAP	No
LOC_Os01g61080.1	Chr1	35347977	35350645	Chr1	33956950	37713775	AQEM001	AQEM001-SALTSN	TO:0000429	Abiotic stress	salt sensitivity	SALTSN	No
LOC_Os01g61080.1	Chr1	35347977	35350645	Chr1	33956950	37713775	AQEM008	AQEM008-SALTSN	TO:0000429	Abiotic stress	salt sensitivity	SALTSN	No
LOC_Os01g61080.1	Chr1	35347977	35350645	Chr1	35196573	36734272	AQDX003	AQDX003-OSADJCAP	TO:0000507	Abiotic stress	osmotic adjustment capacity	OSADJCAP	No
LOC_Os01g61080.1	Chr1	35347977	35350645	Chr1	19114225	42254617	AQCS001	AQCS001-UVBRS	TO:0000601	Abiotic stress	ultraviolet-b resistance	UVBRS	No
LOC_Os01g61080.1	Chr1	35347977	35350645	Chr1	25637617	42254617	AQCS004	AQCS004-UVBRS	TO:0000601	Abiotic stress	ultraviolet-b resistance	UVBRS	No
LOC_Os01g71350.1	Chr1	41349730	41351148	Chr1	40700034	41541798	DQE14	DQE14-LFRL	TO:0000085	Abiotic stress	leaf rolling	LFRL	No
LOC_Os01g71350.1	Chr1	41349730	41351148	Chr1	40700034	41541798	DQE15	DQE15-LFRL	TO:0000085	Abiotic stress	leaf rolling	LFRL	No
LOC_Os01g71350.1	Chr1	41349730	41351148	Chr1	40700034	41541798	DQE16	DQE16-LFRL	TO:0000085	Abiotic stress	leaf rolling	LFRL	No
LOC_Os01g71350.1	Chr1	41349730	41351148	Chr1	40700034	41541798	DQE2	DQE2-LFDRY	TO:0000446	Abiotic stress	leaf drying	LFDRY	No
LOC_Os01g71350.1	Chr1	41349730	41351148	Chr1	40700034	41541798	DQE47	DQE47-RELWCN	TO:0000136	Abiotic stress	relative water content	RELWCN	No
LOC_Os01g71350.1	Chr1	41349730	41351148	Chr1	40700034	41541798	DQE34	DQE34-RELGRATE	TO:0000515	Abiotic stress	relative growth rate	RELGRATE	No
LOC_Os01g71350.1	Chr1	41349730	41351148	Chr1	40700034	41541798	AQBQ002	AQBQ002-FESN	TO:0000224	Abiotic stress	iron sensitivity	FESN	No
LOC_Os01g71350.1	Chr1	41349730	41351148	Chr1	40700034	41541798	AQBQ003	AQBQ003-FESN	TO:0000224	Abiotic stress	iron sensitivity	FESN	No
LOC_Os01g71350.1	Chr1	41349730	41351148	Chr1	40700034	41541798	AQDP002	AQDP002-FESN	TO:0000224	Abiotic stress	iron sensitivity	FESN	No
LOC_Os01g71350.1	Chr1	41349730	41351148	Chr1	40700034	41541798	AQDP004	AQDP004-FESN	TO:0000224	Abiotic stress	iron sensitivity	FESN	No
LOC_Os01g71350.1	Chr1	41349730	41351148	Chr1	34937981	41541798	CQAV1	CQAV1-OSADJCAP	TO:0000507	Abiotic stress	osmotic adjustment capacity	OSADJCAP	No
LOC_Os01g71350.1	Chr1	41349730	41351148	Chr1	19114225	42254617	AQCS001	AQCS001-UVBRS	TO:0000601	Abiotic stress	ultraviolet-b resistance	UVBRS	No
LOC_Os01g71350.1	Chr1	41349730	41351148	Chr1	25637617	42254617	AQCS004	AQCS004-UVBRS	TO:0000601	Abiotic stress	ultraviolet-b resistance	UVBRS	No
LOC_Os01g71350.1	Chr1	41349730	41351148	Chr1	39687395	42413852	AQD016	AQD016-LFDRY	TO:0000446	Abiotic stress	leaf drying	LFDRY	No
LOC_Os01g73024.1	Chr1	42369769	42370365	Chr1	39687395	42413852	AQD016	AQD016-LFDRY	TO:0000446	Abiotic stress	leaf drying	LFDRY	No
LOC_Os02g07490.1	Chr2	3868112	3872945	Chr2	3479656	32774553	CQAA16	CQAA16-RELPHOCONCSHRT	TO:0000626	Abiotic stress	relative phosphorus distribution between shoot and root	RELPHOCONCSHRT	No
LOC_Os02g07490.1	Chr2	3868112	3872945	Chr2	3479656	32774553	CQAA17	CQAA17-RELPHOCONCSHRT	TO:0000626	Abiotic stress	relative phosphorus distribution between shoot and root	RELPHOCONCSHRT	No
LOC_Os02g09490.1	Chr2	4870141	4874082	Chr2	3479656	32774553	CQAA16	CQAA16-RELPHOCONCSHRT	TO:0000626	Abiotic stress	relative phosphorus distribution between shoot and root	RELPHOCONCSHRT	No
LOC_Os02g09490.1	Chr2	4870141	4874082	Chr2	3479656	32774553	CQAA17	CQAA17-RELPHOCONCSHRT	TO:0000626	Abiotic stress	relative phosphorus distribution between shoot and root	RELPHOCONCSHRT	No
LOC_Os02g09810.1	Chr2	5058715	5061965	Chr2	3479656	32774553	CQAA16	CQAA16-RELPHOCONCSHRT	TO:0000626	Abiotic stress	relative phosphorus distribution between shoot and root	RELPHOCONCSHRT	No
LOC_Os02g09810.1	Chr2	5058715	5061965	Chr2	3479656	32774553	CQAA17	CQAA17-RELPHOCONCSHRT	TO:0000626	Abiotic stress	relative phosphorus distribution between shoot and root	RELPHOCONCSHRT	No
LOC_Os02g09810.2	Chr2	5058715	5061965	Chr2	3479656	32774553	CQAA16	CQAA16-RELPHOCONCSHRT	TO:0000626	Abiotic stress	relative phosphorus distribution between shoot and root	RELPHOCONCSHRT	No
LOC_Os02g09810.2	Chr2	5058715	5061965	Chr2	3479656	32774553	CQAA17	CQAA17-RELPHOCONCSHRT	TO:0000626	Abiotic stress	relative phosphorus distribution between shoot and root	RELPHOCONCSHRT	No
LOC_Os02g09810.3	Chr2	5058715	5061965	Chr2	3479656	32774553	CQAA16	CQAA16-RELPHOCONCSHRT	TO:0000626	Abiotic stress	relative phosphorus distribution between shoot and root	RELPHOCONCSHRT	No
LOC_Os02g09810.3	Chr2	5058715	5061965	Chr2	3479656	32774553	CQAA17	CQAA17-RELPHOCONCSHRT	TO:0000626	Abiotic stress	relative phosphorus distribution between shoot and root	RELPHOCONCSHRT	No
LOC_Os02g09980.1	Chr2	5188885	5189802	Chr2	3479656	32774553	CQAA16	CQAA16-RELPHOCONCSHRT	TO:0000626	Abiotic stress	relative phosphorus distribution between shoot and root	RELPHOCONCSHRT	No
LOC_Os02g09980.1	Chr2	5188885	5189802	Chr2	3479656	32774553	CQAA17	CQAA17-RELPHOCONCSHRT	TO:0000626	Abiotic stress	relative phosphorus distribution between shoot and root	RELPHOCONCSHRT	No
LOC_Os02g10580.1	Chr2	5565955	5567620	Chr2	3479656	32774553	CQAA16	CQAA16-RELPHOCONCSHRT	TO:0000626	Abiotic stress	relative phosphorus distribution between shoot and root	RELPHOCONCSHRT	No
LOC_Os02g10580.1	Chr2	5565955	5567620	Chr2	3479656	32774553	CQAA17	CQAA17-RELPHOCONCSHRT	TO:0000626	Abiotic stress	relative phosphorus distribution between shoot and root	RELPHOCONCSHRT	No
LOC_Os02g10920.1	Chr2	5798885	5806501	Chr2	3479656	32774553	CQAA16	CQAA16-RELPHOCONCSHRT	TO:0000626	Abiotic stress	relative phosphorus distribution between shoot and root	RELPHOCONCSHRT	No
LOC_Os02g10920.1	Chr2	5798885	5806501	Chr2	3479656	32774553	CQAA17	CQAA17-RELPHOCONCSHRT	TO:0000626	Abiotic stress	relative phosphorus distribution between shoot and root	RELPHOCONCSHRT	No
LOC_Os02g10920.2	Chr2	5798885	5806501	Chr2	3479656	32774553	CQAA16	CQAA16-RELPHOCONCSHRT	TO:0000626	Abiotic stress	relative phosphorus distribution between shoot and root	RELPHOCONCSHRT	No
LOC_Os02g10920.2	Chr2	5798885	5806501	Chr2	3479656	32774553	CQAA17	CQAA17-RELPHOCONCSHRT	TO:0000626	Abiotic stress	relative phosphorus distribution between shoot and root	RELPHOCONCSHRT	No
LOC_Os02g10920.3	Chr2	5798885	5806501	Chr2	3479656	32774553	CQAA16	CQAA16-RELPHOCONCSHRT	TO:0000626	Abiotic stress	relative phosphorus distribution between shoot and root	RELPHOCONCSHRT	No
LOC_Os02g10920.3	Chr2	5798885	5806501	Chr2	3479656	32774553	CQAA17	CQAA17-RELPHOCONCSHRT	TO:0000626	Abiotic stress	relative phosphorus distribution between shoot and root	RELPHOCONCSHRT	No
LOC_Os02g10920.4	Chr2	5798885	5806501	Chr2	3479656	32774553	CQAA16	CQAA16-RELPHOCONCSHRT	TO:0000626	Abiotic stress	relative phosphorus distribution between shoot and root	RELPHOCONCSHRT	No
LOC_Os02g10920.4	Chr2	5798885	5806501	Chr2	3479656	32774553	CQAA17	CQAA17-RELPHOCONCSHRT	TO:0000626	Abiotic stress	relative phosphorus distribution between shoot and root	RELPHOCONCSHRT	No
LOC_Os02g10920.5	Chr2	5798885	5806501	Chr2	3479656	32774553	CQAA16	CQAA16-RELPHOCONCSHRT	TO:0000626	Abiotic stress	relative phosphorus distribution between shoot and root	RELPHOCONCSHRT	No
LOC_Os02g10920.5	Chr2	5798885	5806501	Chr2	3479656	32774553	CQAA17	CQAA17-RELPHOCONCSHRT	TO:0000626	Abiotic stress	relative phosphorus distribution between shoot and root	RELPHOCONCSHRT	No
LOC_Os02g10920.6	Chr2	5798885	5806501	Chr2	3479656	32774553	CQAA16	CQAA16-RELPHOCONCSHRT	TO:0000626	Abiotic stress	relative phosphorus distribution between shoot and root	RELPHOCONCSHRT	No
LOC_Os02g10920.6	Chr2	5798885	5806501	Chr2	3479656	32774553	CQAA17	CQAA17-RELPHOCONCSHRT	TO:0000626	Abiotic stress	relative phosphorus distribution between shoot and root	RELPHOCONCSHRT	No
LOC_Os02g11070.1	Chr2	5930192	5933079	Chr2	3479656	32774553	CQAA16	CQAA16-RELPHOCONCSHRT	TO:0000626	Abiotic stress	relative phosphorus distribution between shoot and root	RELPHOCONCSHRT	No
LOC_Os02g11070.1	Chr2	5930192	5933079	Chr2	3479656	32774553	CQAA17	CQAA17-RELPHOCONCSHRT	TO:0000626	Abiotic stress	relative phosphorus distribution between shoot and root	RELPHOCONCSHRT	No
LOC_Os02g11070.2	Chr2	5930192	5933079	Chr2	3479656	32774553	CQAA16	CQAA16-RELPHOCONCSHRT	TO:0000626	Abiotic stress	relative phosphorus distribution between shoot and root	RELPHOCONCSHRT	No
LOC_Os02g11070.2	Chr2	5930192	5933079	Chr2	3479656	32774553	CQAA17	CQAA17-RELPHOCONCSHRT	TO:0000626	Abiotic stress	relative phosphorus distribution between shoot and root	RELPHOCONCSHRT	No
LOC_Os02g11960.1	Chr2	6197352	6204374	Chr2	6187353	17485139	AQAL015	AQAL015-DRTDWT	TO:0000081	Abiotic stress	deep root dry weight	DRTDWT	No
LOC_Os02g11960.1	Chr2	6197352	6204374	Chr2	3479656	32774553	CQAA16	CQAA16-RELPHOCONCSHRT	TO:0000626	Abiotic stress	relative phosphorus distribution between shoot and root	RELPHOCONCSHRT	No
LOC_Os02g11960.1	Chr2	6197352	6204374	Chr2	3479656	32774553	CQAA17	CQAA17-RELPHOCONCSHRT	TO:0000626	Abiotic stress	relative phosphorus distribution between shoot and root	RELPHOCONCSHRT	No
LOC_Os02g12420.1	Chr2	6476659	6480097	Chr2	6187353	17485139	AQAL015	AQAL015-DRTDWT	TO:0000081	Abiotic stress	deep root dry weight	DRTDWT	No
LOC_Os02g12420.1	Chr2	6476659	6480097	Chr2	3479656	32774553	CQAA16	CQAA16-RELPHOCONCSHRT	TO:0000626	Abiotic stress	relative phosphorus distribution between shoot and root	RELPHOCONCSHRT	No
LOC_Os02g12420.1	Chr2	6476659	6480097	Chr2	3479656	32774553	CQAA17	CQAA17-RELPHOCONCSHRT	TO:0000626	Abiotic stress	relative phosphorus distribution between shoot and root	RELPHOCONCSHRT	No
LOC_Os02g12480.1	Chr2	6508811	6513830	Chr2	6187353	17485139	AQAL015	AQAL015-DRTDWT	TO:0000081	Abiotic stress	deep root dry weight	DRTDWT	No
LOC_Os02g12480.1	Chr2	6508811	6513830	Chr2	3479656	32774553	CQAA16	CQAA16-RELPHOCONCSHRT	TO:0000626	Abiotic stress	relative phosphorus distribution between shoot and root	RELPHOCONCSHRT	No
LOC_Os02g12480.1	Chr2	6508811	6513830	Chr2	3479656	32774553	CQAA17	CQAA17-RELPHOCONCSHRT	TO:0000626	Abiotic stress	relative phosphorus distribution between shoot and root	RELPHOCONCSHRT	No
LOC_Os02g12480.10	Chr2	6508811	6513830	Chr2	6187353	17485139	AQAL015	AQAL015-DRTDWT	TO:0000081	Abiotic stress	deep root dry weight	DRTDWT	No
LOC_Os02g12480.10	Chr2	6508811	6513830	Chr2	3479656	32774553	CQAA16	CQAA16-RELPHOCONCSHRT	TO:0000626	Abiotic stress	relative phosphorus distribution between shoot and root	RELPHOCONCSHRT	No
LOC_Os02g12480.10	Chr2	6508811	6513830	Chr2	3479656	32774553	CQAA17	CQAA17-RELPHOCONCSHRT	TO:0000626	Abiotic stress	relative phosphorus distribution between shoot and root	RELPHOCONCSHRT	No
LOC_Os02g12480.2	Chr2	6508811	6513830	Chr2	6187353	17485139	AQAL015	AQAL015-DRTDWT	TO:0000081	Abiotic stress	deep root dry weight	DRTDWT	No
LOC_Os02g12480.2	Chr2	6508811	6513830	Chr2	3479656	32774553	CQAA16	CQAA16-RELPHOCONCSHRT	TO:0000626	Abiotic stress	relative phosphorus distribution between shoot and root	RELPHOCONCSHRT	No
LOC_Os02g12480.2	Chr2	6508811	6513830	Chr2	3479656	32774553	CQAA17	CQAA17-RELPHOCONCSHRT	TO:0000626	Abiotic stress	relative phosphorus distribution between shoot and root	RELPHOCONCSHRT	No
LOC_Os02g12480.3	Chr2	6508811	6513830	Chr2	6187353	17485139	AQAL015	AQAL015-DRTDWT	TO:0000081	Abiotic stress	deep root dry weight	DRTDWT	No
LOC_Os02g12480.3	Chr2	6508811	6513830	Chr2	3479656	32774553	CQAA16	CQAA16-RELPHOCONCSHRT	TO:0000626	Abiotic stress	relative phosphorus distribution between shoot and root	RELPHOCONCSHRT	No
LOC_Os02g12480.3	Chr2	6508811	6513830	Chr2	3479656	32774553	CQAA17	CQAA17-RELPHOCONCSHRT	TO:0000626	Abiotic stress	relative phosphorus distribution between shoot and root	RELPHOCONCSHRT	No
LOC_Os02g12480.4	Chr2	6508811	6513830	Chr2	6187353	17485139	AQAL015	AQAL015-DRTDWT	TO:0000081	Abiotic stress	deep root dry weight	DRTDWT	No
LOC_Os02g12480.4	Chr2	6508811	6513830	Chr2	3479656	32774553	CQAA16	CQAA16-RELPHOCONCSHRT	TO:0000626	Abiotic stress	relative phosphorus distribution between shoot and root	RELPHOCONCSHRT	No
LOC_Os02g12480.4	Chr2	6508811	6513830	Chr2	3479656	32774553	CQAA17	CQAA17-RELPHOCONCSHRT	TO:0000626	Abiotic stress	relative phosphorus distribution between shoot and root	RELPHOCONCSHRT	No
LOC_Os02g12480.6	Chr2	6508811	6513830	Chr2	6187353	17485139	AQAL015	AQAL015-DRTDWT	TO:0000081	Abiotic stress	deep root dry weight	DRTDWT	No
LOC_Os02g12480.6	Chr2	6508811	6513830	Chr2	3479656	32774553	CQAA16	CQAA16-RELPHOCONCSHRT	TO:0000626	Abiotic stress	relative phosphorus distribution between shoot and root	RELPHOCONCSHRT	No
LOC_Os02g12480.6	Chr2	6508811	6513830	Chr2	3479656	32774553	CQAA17	CQAA17-RELPHOCONCSHRT	TO:0000626	Abiotic stress	relative phosphorus distribution between shoot and root	RELPHOCONCSHRT	No
LOC_Os02g12480.7	Chr2	6508811	6513830	Chr2	6187353	17485139	AQAL015	AQAL015-DRTDWT	TO:0000081	Abiotic stress	deep root dry weight	DRTDWT	No
LOC_Os02g12480.7	Chr2	6508811	6513830	Chr2	3479656	32774553	CQAA16	CQAA16-RELPHOCONCSHRT	TO:0000626	Abiotic stress	relative phosphorus distribution between shoot and root	RELPHOCONCSHRT	No
LOC_Os02g12480.7	Chr2	6508811	6513830	Chr2	3479656	32774553	CQAA17	CQAA17-RELPHOCONCSHRT	TO:0000626	Abiotic stress	relative phosphorus distribution between shoot and root	RELPHOCONCSHRT	No
LOC_Os02g12480.8	Chr2	6508811	6513830	Chr2	6187353	17485139	AQAL015	AQAL015-DRTDWT	TO:0000081	Abiotic stress	deep root dry weight	DRTDWT	No
LOC_Os02g12480.8	Chr2	6508811	6513830	Chr2	3479656	32774553	CQAA16	CQAA16-RELPHOCONCSHRT	TO:0000626	Abiotic stress	relative phosphorus distribution between shoot and root	RELPHOCONCSHRT	No
LOC_Os02g12480.8	Chr2	6508811	6513830	Chr2	3479656	32774553	CQAA17	CQAA17-RELPHOCONCSHRT	TO:0000626	Abiotic stress	relative phosphorus distribution between shoot and root	RELPHOCONCSHRT	No
LOC_Os02g12480.9	Chr2	6508811	6513830	Chr2	6187353	17485139	AQAL015	AQAL015-DRTDWT	TO:0000081	Abiotic stress	deep root dry weight	DRTDWT	No
LOC_Os02g12480.9	Chr2	6508811	6513830	Chr2	3479656	32774553	CQAA16	CQAA16-RELPHOCONCSHRT	TO:0000626	Abiotic stress	relative phosphorus distribution between shoot and root	RELPHOCONCSHRT	No
LOC_Os02g12480.9	Chr2	6508811	6513830	Chr2	3479656	32774553	CQAA17	CQAA17-RELPHOCONCSHRT	TO:0000626	Abiotic stress	relative phosphorus distribution between shoot and root	RELPHOCONCSHRT	No
LOC_Os02g13785.1	Chr2	7439851	7443657	Chr2	6187353	17485139	AQAL015	AQAL015-DRTDWT	TO:0000081	Abiotic stress	deep root dry weight	DRTDWT	No
LOC_Os02g13785.1	Chr2	7439851	7443657	Chr2	3479656	32774553	CQAA16	CQAA16-RELPHOCONCSHRT	TO:0000626	Abiotic stress	relative phosphorus distribution between shoot and root	RELPHOCONCSHRT	No
LOC_Os02g13785.1	Chr2	7439851	7443657	Chr2	3479656	32774553	CQAA17	CQAA17-RELPHOCONCSHRT	TO:0000626	Abiotic stress	relative phosphorus distribution between shoot and root	RELPHOCONCSHRT	No
LOC_Os02g15169.1	Chr2	8465034	8467151	Chr2	6187353	17485139	AQAL015	AQAL015-DRTDWT	TO:0000081	Abiotic stress	deep root dry weight	DRTDWT	No
LOC_Os02g15169.1	Chr2	8465034	8467151	Chr2	3479656	32774553	CQAA16	CQAA16-RELPHOCONCSHRT	TO:0000626	Abiotic stress	relative phosphorus distribution between shoot and root	RELPHOCONCSHRT	No
LOC_Os02g15169.1	Chr2	8465034	8467151	Chr2	3479656	32774553	CQAA17	CQAA17-RELPHOCONCSHRT	TO:0000626	Abiotic stress	relative phosphorus distribution between shoot and root	RELPHOCONCSHRT	No
LOC_Os02g15169.1	Chr2	8465034	8467151	Chr2	7706705	17485139	AQDX004	AQDX004-OSADJCAP	TO:0000507	Abiotic stress	osmotic adjustment capacity	OSADJCAP	No
LOC_Os02g15178.1	Chr2	8458525	8460664	Chr2	6187353	17485139	AQAL015	AQAL015-DRTDWT	TO:0000081	Abiotic stress	deep root dry weight	DRTDWT	No
LOC_Os02g15178.1	Chr2	8458525	8460664	Chr2	3479656	32774553	CQAA16	CQAA16-RELPHOCONCSHRT	TO:0000626	Abiotic stress	relative phosphorus distribution between shoot and root	RELPHOCONCSHRT	No
LOC_Os02g15178.1	Chr2	8458525	8460664	Chr2	3479656	32774553	CQAA17	CQAA17-RELPHOCONCSHRT	TO:0000626	Abiotic stress	relative phosphorus distribution between shoot and root	RELPHOCONCSHRT	No
LOC_Os02g15178.1	Chr2	8458525	8460664	Chr2	7706705	17485139	AQDX004	AQDX004-OSADJCAP	TO:0000507	Abiotic stress	osmotic adjustment capacity	OSADJCAP	No
LOC_Os02g16820.1	Chr2	9580480	9582525	Chr2	6187353	17485139	AQAL015	AQAL015-DRTDWT	TO:0000081	Abiotic stress	deep root dry weight	DRTDWT	No
LOC_Os02g16820.1	Chr2	9580480	9582525	Chr2	3479656	32774553	CQAA16	CQAA16-RELPHOCONCSHRT	TO:0000626	Abiotic stress	relative phosphorus distribution between shoot and root	RELPHOCONCSHRT	No
LOC_Os02g16820.1	Chr2	9580480	9582525	Chr2	3479656	32774553	CQAA17	CQAA17-RELPHOCONCSHRT	TO:0000626	Abiotic stress	relative phosphorus distribution between shoot and root	RELPHOCONCSHRT	No
LOC_Os02g16820.1	Chr2	9580480	9582525	Chr2	8984645	18496476	AQCI001	AQCI001-PHOSN	TO:0000102	Abiotic stress	phosphorus sensitivity	PHOSN	No
LOC_Os02g16820.1	Chr2	9580480	9582525	Chr2	8984645	18496476	AQCI005	AQCI005-PHOSN	TO:0000102	Abiotic stress	phosphorus sensitivity	PHOSN	No
LOC_Os02g16820.1	Chr2	9580480	9582525	Chr2	7706705	17485139	AQDX004	AQDX004-OSADJCAP	TO:0000507	Abiotic stress	osmotic adjustment capacity	OSADJCAP	No
LOC_Os02g18064.1	Chr2	10483367	10488689	Chr2	6187353	17485139	AQAL015	AQAL015-DRTDWT	TO:0000081	Abiotic stress	deep root dry weight	DRTDWT	No
LOC_Os02g18064.1	Chr2	10483367	10488689	Chr2	3479656	32774553	CQAA16	CQAA16-RELPHOCONCSHRT	TO:0000626	Abiotic stress	relative phosphorus distribution between shoot and root	RELPHOCONCSHRT	No
LOC_Os02g18064.1	Chr2	10483367	10488689	Chr2	3479656	32774553	CQAA17	CQAA17-RELPHOCONCSHRT	TO:0000626	Abiotic stress	relative phosphorus distribution between shoot and root	RELPHOCONCSHRT	No
LOC_Os02g18064.1	Chr2	10483367	10488689	Chr2	8984645	18496476	AQCI001	AQCI001-PHOSN	TO:0000102	Abiotic stress	phosphorus sensitivity	PHOSN	No
LOC_Os02g18064.1	Chr2	10483367	10488689	Chr2	8984645	18496476	AQCI005	AQCI005-PHOSN	TO:0000102	Abiotic stress	phosphorus sensitivity	PHOSN	No
LOC_Os02g18064.1	Chr2	10483367	10488689	Chr2	7706705	17485139	AQDX004	AQDX004-OSADJCAP	TO:0000507	Abiotic stress	osmotic adjustment capacity	OSADJCAP	No
LOC_Os02g25640.1	Chr2	14991647	14993715	Chr2	6187353	17485139	AQAL015	AQAL015-DRTDWT	TO:0000081	Abiotic stress	deep root dry weight	DRTDWT	No
LOC_Os02g25640.1	Chr2	14991647	14993715	Chr2	3479656	32774553	CQAA16	CQAA16-RELPHOCONCSHRT	TO:0000626	Abiotic stress	relative phosphorus distribution between shoot and root	RELPHOCONCSHRT	No
LOC_Os02g25640.1	Chr2	14991647	14993715	Chr2	3479656	32774553	CQAA17	CQAA17-RELPHOCONCSHRT	TO:0000626	Abiotic stress	relative phosphorus distribution between shoot and root	RELPHOCONCSHRT	No
LOC_Os02g25640.1	Chr2	14991647	14993715	Chr2	8984645	18496476	AQCI001	AQCI001-PHOSN	TO:0000102	Abiotic stress	phosphorus sensitivity	PHOSN	No
LOC_Os02g25640.1	Chr2	14991647	14993715	Chr2	8984645	18496476	AQCI005	AQCI005-PHOSN	TO:0000102	Abiotic stress	phosphorus sensitivity	PHOSN	No
LOC_Os02g25640.1	Chr2	14991647	14993715	Chr2	7706705	17485139	AQDX004	AQDX004-OSADJCAP	TO:0000507	Abiotic stress	osmotic adjustment capacity	OSADJCAP	No
LOC_Os02g25640.1	Chr2	14991647	14993715	Chr2	10503368	19866086	AQHP050	AQHP050-DRTDWT	TO:0000081	Abiotic stress	deep root dry weight	DRTDWT	No
LOC_Os02g25640.1	Chr2	14991647	14993715	Chr2	10503368	19866086	AQHP068	AQHP068-DRTL	TO:0000276	Abiotic stress	drought tolerance	DRTL	No
LOC_Os02g25640.1	Chr2	14991647	14993715	Chr2	10503368	19866086	AQHP038	AQHP038-RTDWTTINBRO	TO:0000579	Abiotic stress	root dry weight to tiller number ratio	RTDWTTINBRO	No
LOC_Os02g25640.2	Chr2	14991647	14993715	Chr2	6187353	17485139	AQAL015	AQAL015-DRTDWT	TO:0000081	Abiotic stress	deep root dry weight	DRTDWT	No
LOC_Os02g25640.2	Chr2	14991647	14993715	Chr2	3479656	32774553	CQAA16	CQAA16-RELPHOCONCSHRT	TO:0000626	Abiotic stress	relative phosphorus distribution between shoot and root	RELPHOCONCSHRT	No
LOC_Os02g25640.2	Chr2	14991647	14993715	Chr2	3479656	32774553	CQAA17	CQAA17-RELPHOCONCSHRT	TO:0000626	Abiotic stress	relative phosphorus distribution between shoot and root	RELPHOCONCSHRT	No
LOC_Os02g25640.2	Chr2	14991647	14993715	Chr2	8984645	18496476	AQCI001	AQCI001-PHOSN	TO:0000102	Abiotic stress	phosphorus sensitivity	PHOSN	No
LOC_Os02g25640.2	Chr2	14991647	14993715	Chr2	8984645	18496476	AQCI005	AQCI005-PHOSN	TO:0000102	Abiotic stress	phosphorus sensitivity	PHOSN	No
LOC_Os02g25640.2	Chr2	14991647	14993715	Chr2	7706705	17485139	AQDX004	AQDX004-OSADJCAP	TO:0000507	Abiotic stress	osmotic adjustment capacity	OSADJCAP	No
LOC_Os02g25640.2	Chr2	14991647	14993715	Chr2	10503368	19866086	AQHP050	AQHP050-DRTDWT	TO:0000081	Abiotic stress	deep root dry weight	DRTDWT	No
LOC_Os02g25640.2	Chr2	14991647	14993715	Chr2	10503368	19866086	AQHP068	AQHP068-DRTL	TO:0000276	Abiotic stress	drought tolerance	DRTL	No
LOC_Os02g25640.2	Chr2	14991647	14993715	Chr2	10503368	19866086	AQHP038	AQHP038-RTDWTTINBRO	TO:0000579	Abiotic stress	root dry weight to tiller number ratio	RTDWTTINBRO	No
LOC_Os02g26670.1	Chr2	15659377	15660788	Chr2	6187353	17485139	AQAL015	AQAL015-DRTDWT	TO:0000081	Abiotic stress	deep root dry weight	DRTDWT	No
LOC_Os02g26670.1	Chr2	15659377	15660788	Chr2	3479656	32774553	CQAA16	CQAA16-RELPHOCONCSHRT	TO:0000626	Abiotic stress	relative phosphorus distribution between shoot and root	RELPHOCONCSHRT	No
LOC_Os02g26670.1	Chr2	15659377	15660788	Chr2	3479656	32774553	CQAA17	CQAA17-RELPHOCONCSHRT	TO:0000626	Abiotic stress	relative phosphorus distribution between shoot and root	RELPHOCONCSHRT	No
LOC_Os02g26670.1	Chr2	15659377	15660788	Chr2	8984645	18496476	AQCI001	AQCI001-PHOSN	TO:0000102	Abiotic stress	phosphorus sensitivity	PHOSN	No
LOC_Os02g26670.1	Chr2	15659377	15660788	Chr2	8984645	18496476	AQCI005	AQCI005-PHOSN	TO:0000102	Abiotic stress	phosphorus sensitivity	PHOSN	No
LOC_Os02g26670.1	Chr2	15659377	15660788	Chr2	7706705	17485139	AQDX004	AQDX004-OSADJCAP	TO:0000507	Abiotic stress	osmotic adjustment capacity	OSADJCAP	No
LOC_Os02g26670.1	Chr2	15659377	15660788	Chr2	10503368	19866086	AQHP050	AQHP050-DRTDWT	TO:0000081	Abiotic stress	deep root dry weight	DRTDWT	No
LOC_Os02g26670.1	Chr2	15659377	15660788	Chr2	10503368	19866086	AQHP068	AQHP068-DRTL	TO:0000276	Abiotic stress	drought tolerance	DRTL	No
LOC_Os02g26670.1	Chr2	15659377	15660788	Chr2	10503368	19866086	AQHP038	AQHP038-RTDWTTINBRO	TO:0000579	Abiotic stress	root dry weight to tiller number ratio	RTDWTTINBRO	No
LOC_Os02g29150.1	Chr2	17271182	17275865	Chr2	6187353	17485139	AQAL015	AQAL015-DRTDWT	TO:0000081	Abiotic stress	deep root dry weight	DRTDWT	No
LOC_Os02g29150.1	Chr2	17271182	17275865	Chr2	3479656	32774553	CQAA16	CQAA16-RELPHOCONCSHRT	TO:0000626	Abiotic stress	relative phosphorus distribution between shoot and root	RELPHOCONCSHRT	No
LOC_Os02g29150.1	Chr2	17271182	17275865	Chr2	3479656	32774553	CQAA17	CQAA17-RELPHOCONCSHRT	TO:0000626	Abiotic stress	relative phosphorus distribution between shoot and root	RELPHOCONCSHRT	No
LOC_Os02g29150.1	Chr2	17271182	17275865	Chr2	8984645	18496476	AQCI001	AQCI001-PHOSN	TO:0000102	Abiotic stress	phosphorus sensitivity	PHOSN	No
LOC_Os02g29150.1	Chr2	17271182	17275865	Chr2	8984645	18496476	AQCI005	AQCI005-PHOSN	TO:0000102	Abiotic stress	phosphorus sensitivity	PHOSN	No
LOC_Os02g29150.1	Chr2	17271182	17275865	Chr2	7706705	17485139	AQDX004	AQDX004-OSADJCAP	TO:0000507	Abiotic stress	osmotic adjustment capacity	OSADJCAP	No
LOC_Os02g29150.1	Chr2	17271182	17275865	Chr2	10503368	19866086	AQHP050	AQHP050-DRTDWT	TO:0000081	Abiotic stress	deep root dry weight	DRTDWT	No
LOC_Os02g29150.1	Chr2	17271182	17275865	Chr2	10503368	19866086	AQHP068	AQHP068-DRTL	TO:0000276	Abiotic stress	drought tolerance	DRTL	No
LOC_Os02g29150.1	Chr2	17271182	17275865	Chr2	10503368	19866086	AQHP038	AQHP038-RTDWTTINBRO	TO:0000579	Abiotic stress	root dry weight to tiller number ratio	RTDWTTINBRO	No
LOC_Os02g29150.2	Chr2	17271182	17275865	Chr2	6187353	17485139	AQAL015	AQAL015-DRTDWT	TO:0000081	Abiotic stress	deep root dry weight	DRTDWT	No
LOC_Os02g29150.2	Chr2	17271182	17275865	Chr2	3479656	32774553	CQAA16	CQAA16-RELPHOCONCSHRT	TO:0000626	Abiotic stress	relative phosphorus distribution between shoot and root	RELPHOCONCSHRT	No
LOC_Os02g29150.2	Chr2	17271182	17275865	Chr2	3479656	32774553	CQAA17	CQAA17-RELPHOCONCSHRT	TO:0000626	Abiotic stress	relative phosphorus distribution between shoot and root	RELPHOCONCSHRT	No
LOC_Os02g29150.2	Chr2	17271182	17275865	Chr2	8984645	18496476	AQCI001	AQCI001-PHOSN	TO:0000102	Abiotic stress	phosphorus sensitivity	PHOSN	No
LOC_Os02g29150.2	Chr2	17271182	17275865	Chr2	8984645	18496476	AQCI005	AQCI005-PHOSN	TO:0000102	Abiotic stress	phosphorus sensitivity	PHOSN	No
LOC_Os02g29150.2	Chr2	17271182	17275865	Chr2	7706705	17485139	AQDX004	AQDX004-OSADJCAP	TO:0000507	Abiotic stress	osmotic adjustment capacity	OSADJCAP	No
LOC_Os02g29150.2	Chr2	17271182	17275865	Chr2	10503368	19866086	AQHP050	AQHP050-DRTDWT	TO:0000081	Abiotic stress	deep root dry weight	DRTDWT	No
LOC_Os02g29150.2	Chr2	17271182	17275865	Chr2	10503368	19866086	AQHP068	AQHP068-DRTL	TO:0000276	Abiotic stress	drought tolerance	DRTL	No
LOC_Os02g29150.2	Chr2	17271182	17275865	Chr2	10503368	19866086	AQHP038	AQHP038-RTDWTTINBRO	TO:0000579	Abiotic stress	root dry weight to tiller number ratio	RTDWTTINBRO	No
LOC_Os02g32520.1	Chr2	19251344	19256303	Chr2	17484665	19866086	CQQ14	CQQ14-RTDWTTINBRO	TO:0000579	Abiotic stress	root dry weight to tiller number ratio	RTDWTTINBRO	No
LOC_Os02g32520.1	Chr2	19251344	19256303	Chr2	17484665	22596902	DQC5	DQC5-PENRTNB	TO:0000083	Abiotic stress	penetrated root number	PENRTNB	No
LOC_Os02g32520.1	Chr2	19251344	19256303	Chr2	17484665	22596902	DQC12	DQC12-PENTRTRO	TO:0000510	Abiotic stress	penetrated to total root ratio	PENTRTRO	No
LOC_Os02g32520.1	Chr2	19251344	19256303	Chr2	3479656	32774553	CQAA16	CQAA16-RELPHOCONCSHRT	TO:0000626	Abiotic stress	relative phosphorus distribution between shoot and root	RELPHOCONCSHRT	No
LOC_Os02g32520.1	Chr2	19251344	19256303	Chr2	3479656	32774553	CQAA17	CQAA17-RELPHOCONCSHRT	TO:0000626	Abiotic stress	relative phosphorus distribution between shoot and root	RELPHOCONCSHRT	No
LOC_Os02g32520.1	Chr2	19251344	19256303	Chr2	10503368	19866086	AQHP050	AQHP050-DRTDWT	TO:0000081	Abiotic stress	deep root dry weight	DRTDWT	No
LOC_Os02g32520.1	Chr2	19251344	19256303	Chr2	10503368	19866086	AQHP068	AQHP068-DRTL	TO:0000276	Abiotic stress	drought tolerance	DRTL	No
LOC_Os02g32520.1	Chr2	19251344	19256303	Chr2	10503368	19866086	AQHP038	AQHP038-RTDWTTINBRO	TO:0000579	Abiotic stress	root dry weight to tiller number ratio	RTDWTTINBRO	No
LOC_Os02g32520.2	Chr2	19251344	19256303	Chr2	17484665	19866086	CQQ14	CQQ14-RTDWTTINBRO	TO:0000579	Abiotic stress	root dry weight to tiller number ratio	RTDWTTINBRO	No
LOC_Os02g32520.2	Chr2	19251344	19256303	Chr2	17484665	22596902	DQC5	DQC5-PENRTNB	TO:0000083	Abiotic stress	penetrated root number	PENRTNB	No
LOC_Os02g32520.2	Chr2	19251344	19256303	Chr2	17484665	22596902	DQC12	DQC12-PENTRTRO	TO:0000510	Abiotic stress	penetrated to total root ratio	PENTRTRO	No
LOC_Os02g32520.2	Chr2	19251344	19256303	Chr2	3479656	32774553	CQAA16	CQAA16-RELPHOCONCSHRT	TO:0000626	Abiotic stress	relative phosphorus distribution between shoot and root	RELPHOCONCSHRT	No
LOC_Os02g32520.2	Chr2	19251344	19256303	Chr2	3479656	32774553	CQAA17	CQAA17-RELPHOCONCSHRT	TO:0000626	Abiotic stress	relative phosphorus distribution between shoot and root	RELPHOCONCSHRT	No
LOC_Os02g32520.2	Chr2	19251344	19256303	Chr2	10503368	19866086	AQHP050	AQHP050-DRTDWT	TO:0000081	Abiotic stress	deep root dry weight	DRTDWT	No
LOC_Os02g32520.2	Chr2	19251344	19256303	Chr2	10503368	19866086	AQHP068	AQHP068-DRTL	TO:0000276	Abiotic stress	drought tolerance	DRTL	No
LOC_Os02g32520.2	Chr2	19251344	19256303	Chr2	10503368	19866086	AQHP038	AQHP038-RTDWTTINBRO	TO:0000579	Abiotic stress	root dry weight to tiller number ratio	RTDWTTINBRO	No
LOC_Os02g36190.1	Chr2	21810333	21813460	Chr2	17484665	22596902	DQC5	DQC5-PENRTNB	TO:0000083	Abiotic stress	penetrated root number	PENRTNB	No
LOC_Os02g36190.1	Chr2	21810333	21813460	Chr2	17484665	22596902	DQC12	DQC12-PENTRTRO	TO:0000510	Abiotic stress	penetrated to total root ratio	PENTRTRO	No
LOC_Os02g36190.1	Chr2	21810333	21813460	Chr2	3479656	32774553	CQAA16	CQAA16-RELPHOCONCSHRT	TO:0000626	Abiotic stress	relative phosphorus distribution between shoot and root	RELPHOCONCSHRT	No
LOC_Os02g36190.1	Chr2	21810333	21813460	Chr2	3479656	32774553	CQAA17	CQAA17-RELPHOCONCSHRT	TO:0000626	Abiotic stress	relative phosphorus distribution between shoot and root	RELPHOCONCSHRT	No
LOC_Os02g39530.1	Chr2	23855854	23858516	Chr2	3479656	32774553	CQAA16	CQAA16-RELPHOCONCSHRT	TO:0000626	Abiotic stress	relative phosphorus distribution between shoot and root	RELPHOCONCSHRT	No
LOC_Os02g39530.1	Chr2	23855854	23858516	Chr2	3479656	32774553	CQAA17	CQAA17-RELPHOCONCSHRT	TO:0000626	Abiotic stress	relative phosphorus distribution between shoot and root	RELPHOCONCSHRT	No
LOC_Os02g39530.2	Chr2	23855854	23858516	Chr2	3479656	32774553	CQAA16	CQAA16-RELPHOCONCSHRT	TO:0000626	Abiotic stress	relative phosphorus distribution between shoot and root	RELPHOCONCSHRT	No
LOC_Os02g39530.2	Chr2	23855854	23858516	Chr2	3479656	32774553	CQAA17	CQAA17-RELPHOCONCSHRT	TO:0000626	Abiotic stress	relative phosphorus distribution between shoot and root	RELPHOCONCSHRT	No
LOC_Os02g39530.3	Chr2	23855854	23858516	Chr2	3479656	32774553	CQAA16	CQAA16-RELPHOCONCSHRT	TO:0000626	Abiotic stress	relative phosphorus distribution between shoot and root	RELPHOCONCSHRT	No
LOC_Os02g39530.3	Chr2	23855854	23858516	Chr2	3479656	32774553	CQAA17	CQAA17-RELPHOCONCSHRT	TO:0000626	Abiotic stress	relative phosphorus distribution between shoot and root	RELPHOCONCSHRT	No
LOC_Os02g39700.1	Chr2	23980477	23984886	Chr2	3479656	32774553	CQAA16	CQAA16-RELPHOCONCSHRT	TO:0000626	Abiotic stress	relative phosphorus distribution between shoot and root	RELPHOCONCSHRT	No
LOC_Os02g39700.1	Chr2	23980477	23984886	Chr2	3479656	32774553	CQAA17	CQAA17-RELPHOCONCSHRT	TO:0000626	Abiotic stress	relative phosphorus distribution between shoot and root	RELPHOCONCSHRT	No
LOC_Os02g39884.1	Chr2	24098150	24099882	Chr2	3479656	32774553	CQAA16	CQAA16-RELPHOCONCSHRT	TO:0000626	Abiotic stress	relative phosphorus distribution between shoot and root	RELPHOCONCSHRT	No
LOC_Os02g39884.1	Chr2	24098150	24099882	Chr2	3479656	32774553	CQAA17	CQAA17-RELPHOCONCSHRT	TO:0000626	Abiotic stress	relative phosphorus distribution between shoot and root	RELPHOCONCSHRT	No
LOC_Os02g43360.1	Chr2	26163058	26164221	Chr2	25865334	28354640	CQH6	CQH6-OSADJCAP	TO:0000507	Abiotic stress	osmotic adjustment capacity	OSADJCAP	No
LOC_Os02g43360.1	Chr2	26163058	26164221	Chr2	25865334	28354640	AQFT002	AQFT002-OSADJCAP	TO:0000507	Abiotic stress	osmotic adjustment capacity	OSADJCAP	No
LOC_Os02g43360.1	Chr2	26163058	26164221	Chr2	3479656	32774553	CQAA16	CQAA16-RELPHOCONCSHRT	TO:0000626	Abiotic stress	relative phosphorus distribution between shoot and root	RELPHOCONCSHRT	No
LOC_Os02g43360.1	Chr2	26163058	26164221	Chr2	3479656	32774553	CQAA17	CQAA17-RELPHOCONCSHRT	TO:0000626	Abiotic stress	relative phosphorus distribution between shoot and root	RELPHOCONCSHRT	No
LOC_Os02g43360.1	Chr2	26163058	26164221	Chr2	24565710	28690518	AQBQ004	AQBQ004-FESN	TO:0000224	Abiotic stress	iron sensitivity	FESN	No
LOC_Os02g43790.1	Chr2	26422181	26423485	Chr2	25865334	28354640	CQH6	CQH6-OSADJCAP	TO:0000507	Abiotic stress	osmotic adjustment capacity	OSADJCAP	No
LOC_Os02g43790.1	Chr2	26422181	26423485	Chr2	25865334	28354640	AQFT002	AQFT002-OSADJCAP	TO:0000507	Abiotic stress	osmotic adjustment capacity	OSADJCAP	No
LOC_Os02g43790.1	Chr2	26422181	26423485	Chr2	3479656	32774553	CQAA16	CQAA16-RELPHOCONCSHRT	TO:0000626	Abiotic stress	relative phosphorus distribution between shoot and root	RELPHOCONCSHRT	No
LOC_Os02g43790.1	Chr2	26422181	26423485	Chr2	3479656	32774553	CQAA17	CQAA17-RELPHOCONCSHRT	TO:0000626	Abiotic stress	relative phosphorus distribution between shoot and root	RELPHOCONCSHRT	No
LOC_Os02g43790.1	Chr2	26422181	26423485	Chr2	24565710	28690518	AQBQ004	AQBQ004-FESN	TO:0000224	Abiotic stress	iron sensitivity	FESN	No
LOC_Os02g45520.1	Chr2	27696286	27702193	Chr2	25865334	28354640	CQH6	CQH6-OSADJCAP	TO:0000507	Abiotic stress	osmotic adjustment capacity	OSADJCAP	No
LOC_Os02g45520.1	Chr2	27696286	27702193	Chr2	25865334	28354640	AQFT002	AQFT002-OSADJCAP	TO:0000507	Abiotic stress	osmotic adjustment capacity	OSADJCAP	No
LOC_Os02g45520.1	Chr2	27696286	27702193	Chr2	27034336	30273365	DQC6	DQC6-PENRTNB	TO:0000083	Abiotic stress	penetrated root number	PENRTNB	No
[truncated: 1,782 more rows]

## Sheet: Trait name_Panicle initiation (
4.3.3 Number of DEG located on quantitative trait loci (QTL) of abiotic stress category
[truncated: 50 more rows]

## Sheet: Trait name_Grain filling (S2)
4.3.4 Number of DEG located on quantitative trait loci (QTL) of abiotic stress category
[truncated: 50 more rows]
