# Supplementary material for: Differential Expression of Genes at Panicle Initiation and Grain Filling Stages Implied in Heterosis of Rice Hybrids
Source: Int J Mol Sci. 2020 Feb 6;21(3):1080. doi: 10.3390/ijms21031080 (PMC7038112; doi:10.3390/ijms21031080)
Supplement: Supplementary file 1 [file ijms-21-01080-s001.zip › Additional file 5. 1.xls]

## Sheet: Panicle initiation (S1)
5.1.1 Mapping of differentially expressed gene (DEGs) on plant transcription factor database (PlantTFD) ia Ajay at PI stage
Query ID	Hit_Accession	Hit desc	Hit ID	Hit significance	HSP_rank	%ID	E-Value	HSP_length
LOC_Os04g43910.1	Osj008812	ARF	LOC_Os04g43910.1	3e-06	1	65.625	3e-06	32
LOC_Os04g57610.1	Osj055498	ARF	LOC_Os04g57610.1	0	1	76.2215	0	921
LOC_Os04g57610.3	Osj055498	ARF	LOC_Os04g57610.1	1e-120	1	86.9748	1e-120	238
LOC_Os02g18080.1	Osj031905	B3	LOC_Os07g17230.1	1e-120	1	86.9748	1e-120	238
LOC_Os02g25900.1	Osj031905	B3	LOC_Os07g17230.1	1e-120	1	86.9748	1e-120	238
LOC_Os02g25900.2	Osj031905	B3	LOC_Os07g17230.1	1e-120	1	86.9748	1e-120	238
LOC_Os02g39660.1	Osj031905	B3	LOC_Os07g17230.1	1e-120	1	86.9748	1e-120	238
LOC_Os04g41380.1	Osj031905	B3	LOC_Os07g17230.1	1e-120	1	86.9748	1e-120	238
LOC_Os05g40270.1	Osj001462	B3	LOC_Os05g40280.1;NM_001062395	1e-117	1	73.8462	1e-117	130
LOC_Os05g40270.10	Osj001462	B3	LOC_Os05g40280.1;NM_001062395	1e-117	1	73.8462	1e-117	130
LOC_Os05g40270.12	Osj001462	B3	LOC_Os05g40280.1;NM_001062395	1e-117	1	73.8462	1e-117	130
LOC_Os05g40270.2	Osj001462	B3	LOC_Os05g40280.1;NM_001062395	1e-104	1	64.127	1e-104	315
LOC_Os05g40270.3	Osj001462	B3	LOC_Os05g40280.1;NM_001062395	4e-11	1	19.6667	4e-11	300
LOC_Os05g40270.4	Osj001462	B3	LOC_Os05g40280.1;NM_001062395	8e-30	1	25.75	8e-30	400
LOC_Os05g40270.5	Osj001462	B3	LOC_Os05g40280.1;NM_001062395	1e-154	1	84.8624	1e-154	218
LOC_Os05g40270.6	Osj001462	B3	LOC_Os05g40280.1;NM_001062395	1e-154	1	84.8624	1e-154	218
LOC_Os05g40270.7	Osj001462	B3	LOC_Os05g40280.1;NM_001062395	2e-98	1	34.5853	2e-98	639
LOC_Os05g40270.8	Osj001462	B3	LOC_Os05g40280.1;NM_001062395	2e-15	1	31.3869	2e-15	137
LOC_Os05g40270.9	Osj001462	B3	LOC_Os05g40280.1;NM_001062395	2e-15	1	31.3869	2e-15	137
LOC_Os08g19980.1	Osj031905	B3	LOC_Os07g17230.1	2e-15	1	31.3869	2e-15	137
LOC_Os09g14410.1	Osj031905	B3	LOC_Os07g17230.1	0	1	83.855	0	607
LOC_Os09g14490.1	Osj031905	B3	LOC_Os07g17230.1	0	1	83.855	0	607
LOC_Os10g42190.1	Osj031905	B3	LOC_Os07g17230.1	0	1	83.855	0	607
LOC_Os10g42190.2	Osj031905	B3	LOC_Os07g17230.1	0	1	83.855	0	607
LOC_Os11g12320.1	Osj031905	B3	LOC_Os07g17230.1	7e-77	1	30.6836	7e-77	629
LOC_Os11g36140.1	Osj031905	B3	LOC_Os07g17230.1	7e-77	1	30.6836	7e-77	629
LOC_Os11g45180.1	Osj031905	B3	LOC_Os07g17230.1	5e-78	1	32.9843	5e-78	573
LOC_Os12g10710.1	Osj031905	B3	LOC_Os07g17230.1	1e-106	1	34.4978	1e-106	687
LOC_Os12g10710.2	Osj031905	B3	LOC_Os07g17230.1	1e-125	1	58.4906	1e-125	424
LOC_Os12g32660.1	Osj031905	B3	LOC_Os07g17230.1	1e-125	1	58.4906	1e-125	424
LOC_Os12g32660.2	Osj031905	B3	LOC_Os07g17230.1	1e-125	1	58.4906	1e-125	424
LOC_Os07g39220.1	Osj051701	BES1	LOC_Os07g39220.1;NM_001066635	2e-99	1	35.4943	2e-99	617
LOC_Os01g01840.1	Osj005153	bHLH	LOC_Os01g01840.1	1e-103	1	33.9156	1e-103	687
LOC_Os01g39330.1	Osj006764	bHLH	LOC_Os01g39330.1	4e-09	1	24.7826	4e-09	230
LOC_Os01g67480.1	Osj053835	bHLH	LOC_Os01g67480.1;NM_001051641	2e-84	1	34.8968	2e-84	533
LOC_Os02g35660.1	Osj034731	bHLH	NM_001053697	1e-100	1	34.8509	1e-100	637
LOC_Os02g47660.1	Osj057349	bHLH	LOC_Os02g47660.1;NM_001054403	1e-105	1	33.965	1e-105	686
LOC_Os03g51580.1	Osj028081	bHLH	LOC_Os03g51580.1;NM_001057666	5e-21	1	28.9552	5e-21	335
LOC_Os05g17604.1	Osj050496	bHLH	LOC_Os02g23823.2	1e-101	1	34.7484	1e-101	636
LOC_Os05g17604.2	Osj050496	bHLH	LOC_Os02g23823.2	1e-107	1	50	1e-107	372
LOC_Os05g17604.3	Osj050496	bHLH	LOC_Os02g23823.2	0	1	75.8134	0	922
LOC_Os05g17604.4	Osj050496	bHLH	LOC_Os02g23823.2	7e-43	1	27.7457	7e-43	346
LOC_Os05g17604.5	Osj050496	bHLH	LOC_Os02g23823.2	3e-45	1	83.6538	3e-45	104
LOC_Os05g17604.6	Osj050496	bHLH	LOC_Os02g23823.2	6e-58	1	51.5873	6e-58	252
LOC_Os07g05010.1	Osj030446	bHLH	NM_001065411	0	1	90.3571	0	280
LOC_Os07g05010.2	Osj030446	bHLH	NM_001065411	0	1	90.3571	0	280
LOC_Os07g05010.3	Osj030446	bHLH	NM_001065411	0	1	90.3571	0	280
LOC_Os06g24310.1	Osj032659	bZIP	NM_001072729	0	1	90.3571	0	280
LOC_Os07g22930.2	Osj032659	bZIP	NM_001072729	6e-71	1	61.3095	6e-71	168
LOC_Os07g22930.3	Osj032659	bZIP	NM_001072729	5e-79	1	48.8701	5e-79	354
LOC_Os07g22930.4	Osj032659	bZIP	NM_001072729	8e-58	1	57.0707	8e-58	198
LOC_Os12g34022.1	Osj032659	bZIP	NM_001072729	1e-85	1	100	1e-85	88
LOC_Os02g16680.1	Osj020481	bZIP	LOC_Os02g16680.1;NM_001053042	1e-06	1	61.3636	1e-06	44
LOC_Os02g16680.2	Osj020481	bZIP	LOC_Os02g16680.1;NM_001053042	1e-06	1	61.3636	1e-06	44
LOC_Os03g56160.1	Osj026615	bZIP	LOC_Os02g10860.1;NM_001052771	1e-06	1	61.3636	1e-06	44
LOC_Os04g44910.1	Osj026615	bZIP	LOC_Os02g10860.1;NM_001052771	1e-155	1	67.0251	1e-155	279
LOC_Os05g03860.1	Osj006298	bZIP	LOC_Os05g03860.1;LOC_Os05g03865.1;N M_001061079	2e-46	1	71.9697	2e-46	132
LOC_Os05g03865.1	Osj006298	bZIP	LOC_Os05g03860.1;LOC_Os05g03865.1 ;NM_001061079	0	1	91.5545	0	817
LOC_Os07g03860.1	Osj026615	bZIP	LOC_Os02g10860.1;NM_001052771	0	1	91.5545	0	817
LOC_Os07g03900.1	Osj026615	bZIP	LOC_Os02g10860.1;NM_001052771	0	1	91.5545	0	817
LOC_Os07g38800.1	Osj026615	bZIP	LOC_Os02g10860.1;NM_001052771	9e-88	1	76.1421	9e-88	197
LOC_Os07g38810.1	Osj026615	bZIP	LOC_Os02g10860.1;NM_001052771	0	1	100	0	522
LOC_Os08g07970.1	Osj018232	bZIP	LOC_Os08g07970.1	0	1	100	0	522
LOC_Os08g07970.2	Osj018232	bZIP	LOC_Os08g07970.1	0	1	100	0	522
LOC_Os08g07970.3	Osj018232	bZIP	LOC_Os08g07970.1	0	1	100	0	522
LOC_Os08g43090.1	Osj031723	bZIP	LOC_Os08g43090.1	9e-57	1	50.7692	9e-57	130
LOC_Os09g09510.1	Osj026615	bZIP	LOC_Os02g10860.1;NM_001052771	1e-88	1	72.1739	1e-88	230
LOC_Os10g23180.1	Osj032659	bZIP	NM_001072729	3e-99	1	94.382	3e-99	178
LOC_Os10g23180.2	Osj032659	bZIP	NM_001072729	2e-09	1	23.2804	2e-09	189
LOC_Os10g23180.3	Osj032659	bZIP	NM_001072729	2e-09	1	23.2804	2e-09	189
LOC_Os10g23180.4	Osj032659	bZIP	NM_001072729	2e-06	1	26.4	2e-06	125
LOC_Os11g07510.1	Osj032659	bZIP	NM_001072729	2e-06	1	26.4	2e-06	125
LOC_Os12g01449.1	Osj032659	bZIP	NM_001072729	1e-78	1	27.972	1e-78	715
LOC_Os12g05680.1	Osj050719	bZIP	NM_001072711	1e-138	1	62.069	1e-138	377
LOC_Os12g40920.1	Osj041807	bZIP	LOC_Os12g40920.1	1e-138	1	62.069	1e-138	377
LOC_Os12g40920.3	Osj041807	bZIP	LOC_Os12g40920.1	1e-138	1	62.069	1e-138	377
LOC_Os12g40920.4	Osj041807	bZIP	LOC_Os12g40920.1	1e-138	1	62.069	1e-138	377
LOC_Os12g44060.1	Osj032659	bZIP	NM_001072729	2e-54	1	68.2927	2e-54	164
LOC_Os02g54130.1	Osj032659	bZIP	NM_001072729	2e-54	1	68.2927	2e-54	164
LOC_Os02g54130.2	Osj032659	bZIP	NM_001072729	2e-58	1	27.8388	2e-58	819
LOC_Os02g54130.3	Osj032659	bZIP	NM_001072729	8e-67	1	27.9755	8e-67	815
LOC_Os02g54130.4	Osj032659	bZIP	NM_001072729	8e-67	1	27.9755	8e-67	815
LOC_Os01g65080.1	Osj005546	C2H2	LOC_Os01g65080.1;LOC_Os01g65080.2;L OC_Os01g65080.3;LOC_Os01g65080.4;NM_001051470	2e-76	1	45.6432	2e-76	241
LOC_Os01g65080.2	Osj005546	C2H2	LOC_Os01g65080.1;LOC_Os01g65080.2;L OC_Os01g65080.3;LOC_Os01g65080.4;NM_001051470	2e-76	1	45.6432	2e-76	241
LOC_Os01g65080.3	Osj005546	C2H2	LOC_Os01g65080.1;LOC_Os01g65080.2;L OC_Os01g65080.3;LOC_Os01g65080.4;NM_001051470	2e-76	1	45.6432	2e-76	241
LOC_Os01g65080.4	Osj005546	C2H2	LOC_Os01g65080.1;LOC_Os01g65080.2;L OC_Os01g65080.3;LOC_Os01g65080.4;NM_001051470	5e-84	1	67.0782	5e-84	243
LOC_Os03g55540.1	Osj051449	C2H2	LOC_Os03g55540.1;NM_001057901	1e-07	1	32.4873	1e-07	197
LOC_Os05g37190.1	Osj000675	C2H2	LOC_Os05g37190.1;NM_001062214	1e-105	1	66.6667	1e-105	303
LOC_Os08g37920.1	Osj052599	C2H2	LOC_Os08g37904.1;LOC_Os08g37904.2;L OC_Os08g37904.3	1e-164	1	66.0714	1e-164	168
LOC_Os08g37920.2	Osj052599	C2H2	LOC_Os08g37904.1;LOC_Os08g37904.2;L OC_Os08g37904.3	5e-14	1	24.8428	5e-14	318
LOC_Os03g02160.1	Osj047619	C3H	LOC_Os03g02160.3	5e-14	1	24.8428	5e-14	318
LOC_Os03g02160.2	Osj047619	C3H	LOC_Os03g02160.3	5e-14	1	24.8428	5e-14	318
LOC_Os03g02160.3	Osj047619	C3H	LOC_Os03g02160.3	0	1	87.4465	0	701
LOC_Os05g41790.1	Osj010578	C3H	LOC_Os05g41790.1;NM_001062478	0	1	87.4465	0	701
LOC_Os07g38090.1	Osj015297	C3H	LOC_Os07g38090.1;LOC_Os07g38090.2;NM _001066563	0	1	87.4465	0	701
LOC_Os07g38090.2	Osj015297	C3H	LOC_Os07g38090.1;LOC_Os07g38090.2;NM _001066563	5e-23	1	100	5e-23	54
LOC_Os12g18120.1	Osj053602	C3H	LOC_Os12g18120.1;NM_001073101	2e-28	1	57.3913	2e-28	115
LOC_Os12g18120.2	Osj053602	C3H	LOC_Os12g18120.1;NM_001073101	3e-90	1	98.1308	3e-90	107
LOC_Os12g18120.4	Osj053602	C3H	LOC_Os12g18120.1;NM_001073101	3e-50	1	43.5252	3e-50	278
LOC_Os03g27080.1	Osj047984	CAMTA	LOC_Os07g43030.1	3e-99	1	72.2944	3e-99	231
LOC_Os03g27080.2	Osj047984	CAMTA	LOC_Os07g43030.1	3e-99	1	72.2944	3e-99	231
LOC_Os02g07930.1	Osj046526	CO-like	LOC_Os03g50310.1;NM_001057588	3e-33	1	97.7778	3e-33	45
LOC_Os02g49230.1	Osj017387	CO-like	LOC_Os02g49230.2	3e-33	1	97.7778	3e-33	45
LOC_Os02g49230.2	Osj017387	CO-like	LOC_Os02g49230.2	3e-33	1	97.7778	3e-33	45
LOC_Os02g49230.3	Osj017387	CO-like	LOC_Os02g49230.2	1e-47	1	64.8649	1e-47	148
LOC_Os02g49230.4	Osj017387	CO-like	LOC_Os02g49230.2	2e-17	1	89.3617	2e-17	47
LOC_Os02g49230.5	Osj017387	CO-like	LOC_Os02g49230.2	2e-17	1	89.3617	2e-17	47
LOC_Os02g49230.6	Osj017387	CO-like	LOC_Os02g49230.2	2e-17	1	89.3617	2e-17	47
LOC_Os06g16370.1	Osj051756	CO-like	LOC_Os06g16370.1;NM_001063913	1e-116	1	86.6142	1e-116	127
LOC_Os08g42440.1	Osj042618	CO-like	NM_001068898	5e-96	1	69.6154	5e-96	260
LOC_Os04g58190.1	Osj047290	Dof	LOC_Os04g58190.1;LOC_Os04g58190.2;LO C_Os04g58190.3;NM_001060808	1e-15	1	53.9474	1e-15	76
LOC_Os04g58190.2	Osj047290	Dof	LOC_Os04g58190.1;LOC_Os04g58190.2;LO C_Os04g58190.3;NM_001060808	1e-101	1	82.9596	1e-101	223
LOC_Os04g58190.3	Osj047290	Dof	LOC_Os04g58190.1;LOC_Os04g58190.2;LO C_Os04g58190.3;NM_001060808	3e-07	1	38.2353	3e-07	68
LOC_Os01g21120.1	Osj008608	ERF	LOC_Os01g21120.1;NM_001049403	1e-160	1	77.9944	1e-160	359
LOC_Os02g43790.1	Osj014272	ERF	LOC_Os02g43790.1;NM_001054149	4e-39	1	45.4054	4e-39	185
LOC_Os05g41780.1	Osj054514	ERF	LOC_Os05g41780.1;NM_001062477	4e-39	1	45.4054	4e-39	185
LOC_Os08g42550.1	Osj045859	ERF	LOC_Os08g42550.1;NM_001068903	7e-25	1	100	7e-25	37
LOC_Os08g42550.2	Osj045859	ERF	LOC_Os08g42550.1;NM_001068903	3e-72	1	41.9118	3e-72	136
LOC_Os08g42550.3	Osj045859	ERF	LOC_Os08g42550.1;NM_001068903	4e-13	1	42.1687	4e-13	83
LOC_Os08g42550.4	Osj045859	ERF	LOC_Os08g42550.1;NM_001068903	0	1	100	0	693
LOC_Os08g42550.5	Osj045859	ERF	LOC_Os08g42550.1;NM_001068903	4e-17	1	23.5169	4e-17	472
LOC_Os08g42550.6	Osj045859	ERF	LOC_Os08g42550.1;NM_001068903	7e-15	1	22.7513	7e-15	378
LOC_Os09g11460.1	Osj036716	ERF	LOC_Os09g11460.1;LOC_Os09g11460.2	7e-15	1	22.7513	7e-15	378
LOC_Os09g11460.2	Osj036716	ERF	LOC_Os09g11460.1;LOC_Os09g11460.2	0	1	88.3333	0	360
LOC_Os09g29940.1	Osj045859	ERF	LOC_Os08g42550.1;NM_001068903	2e-11	1	65.1163	2e-11	43
LOC_Os09g29940.2	Osj045859	ERF	LOC_Os08g42550.1;NM_001068903	1e-127	1	92.3729	1e-127	236
LOC_Os10g41330.1	Osj006855	ERF	LOC_Os10g41330.2	1e-127	1	92.3729	1e-127	236
LOC_Os10g41330.2	Osj006855	ERF	LOC_Os10g41330.2	1e-170	1	76.1329	1e-170	331
LOC_Os01g60120.1	Osj000457	FAR1	NM_001071991	1e-170	1	76.1329	1e-170	331
LOC_Os01g60120.2	Osj000457	FAR1	NM_001071991	5e-76	1	76.7442	5e-76	172
LOC_Os01g60120.3	Osj000457	FAR1	NM_001071991	5e-76	1	76.7442	5e-76	172
LOC_Os04g02754.1	Osj023118	FAR1	NM_001067091	5e-76	1	76.7442	5e-76	172
LOC_Os04g25100.1	Osj019734	FAR1	NM_001058982	5e-57	1	88.9764	5e-57	127
LOC_Os07g46852.1	Osj023118	FAR1	NM_001067091	1e-57	1	88.9764	1e-57	127
LOC_Os07g46852.2	Osj023118	FAR1	NM_001067091	3e-46	1	67.1233	3e-46	146
LOC_Os07g46852.3	Osj023118	FAR1	NM_001067091	3e-46	1	67.1233	3e-46	146
LOC_Os07g46852.4	Osj023118	FAR1	NM_001067091	2e-42	1	25	2e-42	716
LOC_Os04g10000.1	Osj023118	FAR1	NM_001067091	2e-42	1	25	2e-42	716
LOC_Os07g46846.1	Osj023118	FAR1	NM_001067091	2e-42	1	25	2e-42	716
LOC_Os09g09540.1	Osj056376	FAR1	NM_001057977	2e-42	1	25	2e-42	716
LOC_Os09g19954.1	Osj050134	FAR1	NM_001061215	4e-06	1	84	4e-06	25
LOC_Os03g55590.1	Osj019086	G2-like	LOC_Os03g55590.1;NM_001057904	4e-06	1	84	4e-06	25
LOC_Os03g55590.3	Osj019086	G2-like	LOC_Os03g55590.1;NM_001057904	4e-06	1	84	4e-06	25
LOC_Os03g55590.4	Osj019086	G2-like	LOC_Os03g55590.1;NM_001057904	4e-06	1	84	4e-06	25
LOC_Os11g01480.1	Osj041707	G2-like	LOC_Os11g01480.1	4e-06	1	84	4e-06	25
LOC_Os12g01490.1	Osj018543	G2-like	LOC_Os12g01490.1;NM_001072465	4e-06	1	84	4e-06	25
LOC_Os05g40960.1	Osj027418	G2-like	LOC_Os05g40960.1	3e-84	1	68.254	3e-84	189
LOC_Os01g62460.1	Osj023292	GRAS	LOC_Os01g62460.1;LOC_Os01g62460.2;N M_001051306	9e-32	1	84.4444	9e-32	45
LOC_Os01g62460.2	Osj023292	GRAS	LOC_Os01g62460.1;LOC_Os01g62460.2;N M_001051306	9e-32	1	84.4444	9e-32	45
LOC_Os01g62460.3	Osj023292	GRAS	LOC_Os01g62460.1;LOC_Os01g62460.2;N M_001051306	2e-95	1	76.3158	2e-95	228
LOC_Os11g47870.1	Osj034423	GRAS	LOC_Os11g47870.1;NM_001075080	1e-100	1	72.3485	1e-100	264
LOC_Os10g30880.1	Osj034951	GRF	LOC_Os04g48510.1	0	1	78.4444	0	450
LOC_Os10g30880.2	Osj034951	GRF	LOC_Os04g48510.1	2e-14	1	100	2e-14	36
LOC_Os04g45810.1	Osj027821	HD-ZIP	LOC_Os04g45810.1	2e-14	1	100	2e-14	36
LOC_Os03g12860.1	Osj001234	HD-ZIP	LOC_Os03g12860.1	2e-14	1	100	2e-14	36
LOC_Os08g19590.1	Osj038430	HD-ZIP	LOC_Os08g19590.3	2e-14	1	100	2e-14	36
LOC_Os08g19590.2	Osj038430	HD-ZIP	LOC_Os08g19590.3	2e-14	1	100	2e-14	36
LOC_Os08g19590.3	Osj038430	HD-ZIP	LOC_Os08g19590.3	2e-14	1	100	2e-14	36
LOC_Os09g29460.1	Osj028031	HD-ZIP	LOC_Os09g29460.1;NM_001069971	2e-14	1	100	2e-14	36
LOC_Os09g35910.1	Osj045347	HD-ZIP	LOC_Os09g35910.1	2e-14	1	100	2e-14	36
LOC_Os09g35790.1	Osj055485	HSF	LOC_Os09g35790.2	2e-14	1	100	2e-14	36
LOC_Os09g35790.2	Osj055485	HSF	LOC_Os09g35790.2	2e-14	1	100	2e-14	36
LOC_Os09g35790.3	Osj055485	HSF	LOC_Os09g35790.2	2e-14	1	100	2e-14	36
LOC_Os05g45410.1	Osj008119	HSF	LOC_Os05g45410.1;NM_001062662	8e-65	1	55.9322	8e-65	236
LOC_Os09g28354.1	Osj000505	HSF	LOC_Os09g28354.1;NM_001069899	0	1	84.7039	0	608
LOC_Os07g40000.1	Osj019884	LBD	LOC_Os07g40000.1;NM_001066683	0	1	95.7895	0	380
LOC_Os08g41960.1	Osj017320	M-type	NM_001068871	8e-36	1	100	8e-36	67
LOC_Os03g11614.1	Osj031064	MIKC	LOC_Os03g11614.1;NM_001055911	1e-149	1	71.3198	1e-149	394
LOC_Os07g01820.1	Osj045525	MIKC	LOC_Os07g01820.3;NM_001065255	9e-88	1	62.3616	9e-88	271
LOC_Os07g01820.2	Osj045525	MIKC	LOC_Os07g01820.3;NM_001065255	4e-46	1	24.8432	4e-46	797
LOC_Os07g01820.3	Osj045525	MIKC	LOC_Os07g01820.3;NM_001065255	4e-58	1	43.7956	4e-58	137
LOC_Os07g01820.4	Osj045525	MIKC	LOC_Os07g01820.3;NM_001065255	1e-113	1	71.1921	1e-113	302
LOC_Os07g01820.5	Osj045525	MIKC	LOC_Os07g01820.3;NM_001065255	1e-145	1	36.0582	1e-145	893
LOC_Os07g01820.6	Osj045525	MIKC	LOC_Os07g01820.3;NM_001065255	3e-16	1	47.4747	3e-16	99
LOC_Os08g33150.1	Osj048089	MYB	LOC_Os08g33150.1;NM_001068382	3e-15	1	51.3514	3e-15	74
LOC_Os09g36730.1	Osj049424	MYB	LOC_Os09g36730.1;NM_001070331	1e-141	1	58.3673	1e-141	490
LOC_Os08g05320.2	Osj003843	MYB	LOC_Os05g38460.1;NM_001062283	1e-141	1	58.3673	1e-141	490
LOC_Os08g05320.3	Osj003843	MYB	LOC_Os05g38460.1;NM_001062283	1e-141	1	58.3673	1e-141	490
LOC_Os06g51260.1	Osj026179	MYB_related	LOC_Os06g51260.1;NM_00106518 0	2e-32	1	40	2e-32	240
LOC_Os06g51260.2	Osj026179	MYB_related	LOC_Os06g51260.1;NM_00106518 0	5e-21	1	37.9808	5e-21	208
LOC_Os08g06110.2	Osj039517	MYB_related	LOC_Os08g06110.2;LOC_Os08g06 110.3;LOC_Os08g06110.4;LOC_Os08g06110.5;NM_001067567	1e-142	1	86.9565	1e-142	276
LOC_Os08g06110.3	Osj039517	MYB_related	LOC_Os08g06110.2;LOC_Os08g06 110.3;LOC_Os08g06110.4;LOC_Os08g06110.5;NM_001067567	2e-16	1	68.254	2e-16	63
LOC_Os08g06110.4	Osj039517	MYB_related	LOC_Os08g06110.2;LOC_Os08g06 110.3;LOC_Os08g06110.4;LOC_Os08g06110.5;NM_001067567	0	1	77.93	0	657
LOC_Os08g06110.5	Osj039517	MYB_related	LOC_Os08g06110.2;LOC_Os08g06 110.3;LOC_Os08g06110.4;LOC_Os08g06110.5;NM_001067567	0	1	77.93	0	657
LOC_Os03g58470.1	Osj033695	MYB_related	LOC_Os01g40670.2	4e-13	1	45.5556	4e-13	90
LOC_Os04g49450.1	Osj006081	MYB_related	LOC_Os04g49450.1;NM_00106020 1	9e-14	1	47.7273	9e-14	88
LOC_Os04g49450.2	Osj006081	MYB_related	LOC_Os04g49450.1;NM_00106020 1	1e-134	1	71.8475	1e-134	341
LOC_Os01g44390.1	Osj015805	MYB_related	LOC_Os01g44390.1;NM_001050 197	1e-110	1	77.7344	1e-110	256
LOC_Os01g44390.2	Osj015805	MYB_related	LOC_Os01g44390.1;NM_001050 197	2e-74	1	40	2e-74	190
LOC_Os01g60020.1	Osj039386	NAC	LOC_Os01g60020.1;NM_001051152	3e-37	1	78.2609	3e-37	92
LOC_Os01g71790.1	Osj052496	NAC	LOC_Os01g71790.1;NM_001051917	3e-37	1	78.2609	3e-37	92
LOC_Os01g73500.1	Osj033711	NAC	NM_001068747	3e-37	1	78.2609	3e-37	92
LOC_Os01g73500.2	Osj033711	NAC	NM_001068747	3e-37	1	78.2609	3e-37	92
LOC_Os03g21060.1	Osj014131	NAC	LOC_Os03g21060.1;NM_001056532	4e-71	1	77.4566	4e-71	173
LOC_Os03g56580.1	Osj004830	NAC	LOC_Os03g56580.1;NM_001057973	1e-150	1	78.1481	1e-150	270
LOC_Os03g60080.1	Osj047462	NAC	LOC_Os03g60080.1;NM_001058217	3e-11	1	43.662	3e-11	71
LOC_Os07g06830.1	Osj038228	NAC	LOC_Os11g04360.1	1e-164	1	77.5	1e-164	320
LOC_Os07g06850.1	Osj038228	NAC	LOC_Os11g04360.1	1e-164	1	77.5	1e-164	320
LOC_Os07g12340.1	Osj016950	NAC	LOC_Os07g12340.1;NM_001065748	1e-164	1	77.5	1e-164	320
LOC_Os07g48550.1	Osj013541	NAC	LOC_Os07g48550.1;NM_001067206	0	1	62.3234	0	637
LOC_Os08g10080.1	Osj041709	NAC	LOC_Os08g10080.1;NM_001067748	3e-71	1	98.4615	3e-71	130
LOC_Os09g28650.1	Osj038228	NAC	LOC_Os11g04360.1	1e-161	1	80.593	1e-161	371
LOC_Os09g33490.1	Osj030364	NAC	LOC_Os09g33490.1;NM_001070161	1e-161	1	80.593	1e-161	371
LOC_Os10g41060.1	Osj033711	NAC	NM_001068747	1e-161	1	80.593	1e-161	371
LOC_Os11g13670.1	Osj038228	NAC	LOC_Os11g04360.1	6e-56	1	94.2857	6e-56	70
LOC_Os02g36880.1	Osj027061	NAC	LOC_Os02g36880.1;LOC_Os02g36880.2;LO C_Os02g36880.3	6e-56	1	94.2857	6e-56	70
LOC_Os02g36880.2	Osj027061	NAC	LOC_Os02g36880.1;LOC_Os02g36880.2;LO C_Os02g36880.3	1e-54	1	27.9104	1e-54	670
LOC_Os02g36880.3	Osj027061	NAC	LOC_Os02g36880.1;LOC_Os02g36880.2;LO C_Os02g36880.3	1e-138	1	74.6479	1e-138	213
LOC_Os02g36880.4	Osj027061	NAC	LOC_Os02g36880.1;LOC_Os02g36880.2;LO C_Os02g36880.3	1e-141	1	77.4775	1e-141	222
LOC_Os05g33940.1	Osj038228	NAC	LOC_Os11g04360.1	0	1	92.7711	0	415
LOC_Os03g29760.1	Osj019511	NF- YA	LOC_Os03g29760.1;LOC_Os03g29760.2;NM_001056882	0	1	92.7711	0	415
LOC_Os03g29760.2	Osj019511	NF- YA	LOC_Os03g29760.1;LOC_Os03g29760.2;NM_001056882	3e-13	1	42.1687	3e-13	83
LOC_Os03g29760.3	Osj019511	NF- YA	LOC_Os03g29760.1;LOC_Os03g29760.2;NM_001056882	8e-25	1	100	8e-25	57
LOC_Os02g25280.1	Osj050499	NF-YA	NM_001054820	1e-109	1	65.8147	1e-109	313
LOC_Os11g17390.1	Osj050499	NF-YA	NM_001054820	8e-70	1	66.1905	8e-70	210
LOC_Os02g30310.1	Osj050499	NF-YA	NM_001054820	8e-70	1	66.1905	8e-70	210
LOC_Os02g30310.2	Osj050499	NF-YA	NM_001054820	8e-70	1	66.1905	8e-70	210
LOC_Os02g30310.3	Osj050499	NF-YA	NM_001054820	8e-70	1	66.1905	8e-70	210
LOC_Os03g44540.1	Osj036087	NF-YA	LOC_Os03g44540.1;NM_001057309	8e-70	1	66.1905	8e-70	210
LOC_Os03g61910.1	Osj050499	NF-YA	NM_001054820	8e-70	1	66.1905	8e-70	210
LOC_Os03g61910.2	Osj050499	NF-YA	NM_001054820	1e-128	1	61.7571	1e-128	387
LOC_Os06g37224.1	Osj050499	NF-YA	NM_001054820	3e-14	1	46.25	3e-14	80
LOC_Os06g46799.1	Osj050499	NF-YA	NM_001054820	4e-72	1	67.9803	4e-72	203
LOC_Os07g41380.1	Osj050499	NF-YA	NM_001054820	4e-72	1	67.9803	4e-72	203
LOC_Os10g04074.1	Osj050499	NF-YA	NM_001054820	2e-60	1	28.25	2e-60	800
LOC_Os11g18044.1	Osj050499	NF-YA	NM_001054820	5e-61	1	27.205	5e-61	805
LOC_Os11g28104.1	Osj050499	NF-YA	NM_001054820	0	1	96.7033	0	273
LOC_Os02g29510.2	Osj050499	NF-YA	NM_001054820	3e-63	1	89.1304	3e-63	138
LOC_Os02g29510.3	Osj050499	NF-YA	NM_001054820	3e-63	1	89.1304	3e-63	138
LOC_Os04g49350.1	Osj055517	Nin-like	LOC_Os06g12360.1	1e-10	1	88.2353	1e-10	34
LOC_Os01g73950.1	Osj055517	Nin-like	LOC_Os06g12360.1	1e-85	1	76.5258	1e-85	213
LOC_Os01g73950.2	Osj055517	Nin-like	LOC_Os06g12360.1	2e-20	1	35.6436	2e-20	202
LOC_Os02g07050.1	Osj055517	Nin-like	LOC_Os06g12360.1	1e-100	1	57.5419	1e-100	358
LOC_Os02g58139.1	Osj055517	Nin-like	LOC_Os06g12360.1	1e-10	1	25	1e-10	112
LOC_Os02g58139.2	Osj055517	Nin-like	LOC_Os06g12360.1	1e-10	1	25	1e-10	112
LOC_Os02g58139.3	Osj055517	Nin-like	LOC_Os06g12360.1	8e-53	1	59.292	8e-53	113
LOC_Os05g47650.1	Osj001525	RAV	LOC_Os05g47650.1;NM_001062772	1e-119	1	87.8788	1e-119	132
LOC_Os01g18850.1	Osj052069	SBP	LOC_Os01g18850.1;LOC_Os01g18850.2;LO C_Os01g18850.3;LOC_Os01g18850.4;NM_001049328	9e-82	1	87.1951	9e-82	164
LOC_Os01g18850.2	Osj052069	SBP	LOC_Os01g18850.1;LOC_Os01g18850.2;LO C_Os01g18850.3;LOC_Os01g18850.4;NM_001049328	3e-68	1	39.6774	3e-68	310
LOC_Os01g18850.3	Osj052069	SBP	LOC_Os01g18850.1;LOC_Os01g18850.2;LO C_Os01g18850.3;LOC_Os01g18850.4;NM_001049328	1e-131	1	33.2258	1e-131	930
LOC_Os01g18850.4	Osj052069	SBP	LOC_Os01g18850.1;LOC_Os01g18850.2;LO C_Os01g18850.3;LOC_Os01g18850.4;NM_001049328	4e-98	1	34.3373	4e-98	664
LOC_Os01g69830.1	Osj054416	SBP	LOC_Os01g69830.1	4e-15	1	29.8387	4e-15	124
LOC_Os01g62360.1	Osj017298	TALE	LOC_Os10g39030.1;NM_001071699	4e-15	1	29.8387	4e-15	124
LOC_Os01g62920.1	Osj011005	TALE	LOC_Os01g62920.1;NM_001051339	4e-15	1	29.8387	4e-15	124
LOC_Os05g38120.1	Osj021754	TALE	LOC_Os05g38120.1;NM_001062256	4e-15	1	29.8387	4e-15	124
LOC_Os08g19650.1	Osj029348	TALE	LOC_Os08g19650.1	1e-06	1	57.1429	1e-06	28
LOC_Os08g19650.2	Osj029348	TALE	LOC_Os08g19650.1	1e-06	1	57.1429	1e-06	28
LOC_Os11g07460.1	Osj044745	TCP	LOC_Os11g07460.1	3e-10	1	25.8065	3e-10	124
LOC_Os12g07480.1	Osj041810	TCP	LOC_Os12g07480.1	1e-67	1	56.0976	1e-67	246
LOC_Os07g16400.1	Osj032489	WRKY	NM_001075009	1e-67	1	56.0976	1e-67	246
LOC_Os08g07774.1	Osj038436	WRKY	NM_001075005	2e-06	1	34.3434	2e-06	99
LOC_Os08g07774.2	Osj038436	WRKY	NM_001075005	2e-06	1	34.3434	2e-06	99
LOC_Os08g22420.1	Osj032489	WRKY	NM_001075009	2e-76	1	89.7959	2e-76	147
LOC_Os09g01100.1	Osj032489	WRKY	NM_001075009	6e-79	1	87.5776	6e-79	161
LOC_Os10g06290.1	Osj032489	WRKY	NM_001075009	7e-34	1	75.8242	7e-34	91
LOC_Os10g06520.1	Osj032489	WRKY	NM_001075009	1e-110	1	56.2341	1e-110	393
LOC_Os10g07582.1	Osj032489	WRKY	NM_001075009	1e-107	1	30.105	1e-107	857
LOC_Os10g09440.1	Osj032489	WRKY	NM_001075009	4e-12	1	25.8929	4e-12	224
LOC_Os10g09460.1	Osj032489	WRKY	NM_001075009	2e-26	1	26.9565	2e-26	345
LOC_Os10g09500.1	Osj032489	WRKY	NM_001075009	1e-18	1	33.3333	1e-18	219
LOC_Os10g09970.1	Osj032489	WRKY	NM_001075009	2e-88	1	32.4284	2e-88	663
LOC_Os10g16560.1	Osj032489	WRKY	NM_001075009	4e-73	1	29.2793	4e-73	666
LOC_Os11g11694.1	Osj032489	WRKY	NM_001075009	4e-73	1	29.2793	4e-73	666
LOC_Os01g18584.1	Osj027310	WRKY	NM_001049319	1e-110	1	36.8502	1e-110	654
LOC_Os01g54600.1	Osj011613	WRKY	LOC_Os01g54600.1	1e-67	1	33.4895	1e-67	427
LOC_Os01g61080.1	Osj042781	WRKY	LOC_Os01g61080.1;NM_001051210	3e-31	1	74.4186	3e-31	86
LOC_Os02g08440.1	Osj000115	WRKY	LOC_Os02g08440.1;NM_001052629	7e-79	1	28.7611	7e-79	678
LOC_Os02g08440.2	Osj000115	WRKY	LOC_Os02g08440.1;NM_001052629	7e-09	1	25.8964	7e-09	251
LOC_Os02g08440.3	Osj000115	WRKY	LOC_Os02g08440.1;NM_001052629	2e-63	1	26.1078	2e-63	835
LOC_Os02g08440.4	Osj000115	WRKY	LOC_Os02g08440.1;NM_001052629	0	1	86.1272	0	692
LOC_Os03g21710.1	Osj028002	WRKY	LOC_Os03g21710.1	7e-72	1	28.4875	7e-72	681
LOC_Os04g11780.1	Osj032489	WRKY	NM_001075009	5e-74	1	94.7761	5e-74	134
LOC_Os04g17500.1	Osj032489	WRKY	NM_001075009	2e-65	1	66.6667	2e-65	159
LOC_Os04g43440.1	Osj032489	WRKY	NM_001075009	1e-122	1	67.0588	1e-122	340
LOC_Os04g43440.2	Osj032489	WRKY	NM_001075009	9e-42	1	23.6232	9e-42	690
LOC_Os05g09020.1	Osj009260	WRKY	LOC_Os05g09020.1;NM_001061359	9e-42	1	23.6232	9e-42	690
LOC_Os05g09020.2	Osj009260	WRKY	LOC_Os05g09020.1;NM_001061359	1e-61	1	100	1e-61	103
LOC_Os05g15040.1	Osj038436	WRKY	NM_001075005	1e-61	1	100	1e-61	103
LOC_Os05g15040.2	Osj038436	WRKY	NM_001075005	1e-61	1	100	1e-61	103
LOC_Os05g15040.3	Osj038436	WRKY	NM_001075005	3e-39	1	25.2252	3e-39	666
LOC_Os05g15040.4	Osj038436	WRKY	NM_001075005	3e-39	1	25.2252	3e-39	666
LOC_Os05g25770.1	Osj036659	WRKY	LOC_Os05g25770.1;NM_001061727	7e-53	1	91.3043	7e-53	115
LOC_Os05g35650.1	Osj056653	WRKY	LOC_Os05g50610.1	7e-53	1	91.3043	7e-53	115
LOC_Os05g35650.2	Osj056653	WRKY	LOC_Os05g50610.1	7e-53	1	91.3043	7e-53	115
LOC_Os05g39720.1	Osj013786	WRKY	LOC_Os05g39720.1;NM_001062363	7e-08	1	27.4194	7e-08	124
LOC_Os05g46020.1	Osj044606	WRKY	LOC_Os05g46020.1;NM_001062701	1e-40	1	100	1e-40	76
LOC_Os06g22460.1	Osj032489	WRKY	NM_001075009	1e-40	1	100	1e-40	76
LOC_Os06g44010.1	Osj052719	WRKY	NM_001064751	8e-74	1	39.6226	8e-74	424
LOC_Os07g23340.1	Osj002405	WRKY	LOC_Os05g27730.1;NM_001061787	8e-74	1	39.6226	8e-74	424
LOC_Os07g48260.1	Osj002027	WRKY	LOC_Os07g48260.1;NM_001067180	4e-11	1	62	4e-11	50
LOC_Os08g07570.1	Osj032489	WRKY	NM_001075009	5e-75	1	66.0714	5e-75	224
LOC_Os08g09840.1	Osj029887	WRKY	NM_001067737	5e-75	1	66.0714	5e-75	224
LOC_Os08g29660.1	Osj031796	WRKY	LOC_Os08g29660.1;NM_001068242	5e-75	1	66.0714	5e-75	224
LOC_Os08g39410.1	Osj032489	WRKY	NM_001075009	5e-75	1	66.0714	5e-75	224
LOC_Os09g25060.1	Osj051516	WRKY	LOC_Os09g25060.1;NM_001069719	7e-21	1	24.9337	7e-21	377
LOC_Os09g25070.1	Osj028455	WRKY	LOC_Os09g25070.1;NM_001069720	7e-21	1	24.9337	7e-21	377
LOC_Os09g25070.2	Osj028455	WRKY	LOC_Os09g25070.1;NM_001069720	7e-21	1	24.9337	7e-21	377
LOC_Os10g03570.1	Osj038436	WRKY	NM_001075005	7e-21	1	24.9337	7e-21	377
LOC_Os10g17489.1	Osj032489	WRKY	NM_001075009	2e-22	1	57.1429	2e-22	91
LOC_Os11g02480.2	Osj033942	WRKY	LOC_Os11g02480.1;LOC_Os11g02480.2	2e-53	1	47.1545	2e-53	246
LOC_Os11g10120.1	Osj028578	WRKY	NM_001065890	1e-132	1	94.7154	1e-132	246
LOC_Os11g14380.1	Osj038436	WRKY	NM_001075005	2e-26	1	100	2e-26	58
LOC_Os11g16530.1	Osj038436	WRKY	NM_001075005	2e-26	1	100	2e-26	58
LOC_Os11g16530.2	Osj038436	WRKY	NM_001075005	2e-26	1	100	2e-26	58
LOC_Os11g29870.1	Osj025555	WRKY	LOC_Os11g29870.1;NM_001074460	2e-26	1	100	2e-26	58
LOC_Os11g34920.1	Osj032489	WRKY	NM_001075009	2e-26	1	100	2e-26	58
LOC_Os02g32814.1	Osj056653	WRKY	LOC_Os05g50610.1	2e-26	1	100	2e-26	58
LOC_Os03g44710.1	Osj034361	YABBY	LOC_Os03g44710.3	2e-40	1	82.7957	2e-40	93
LOC_Os03g44710.2	Osj034361	YABBY	LOC_Os03g44710.3	5e-08	1	32.8358	5e-08	134
LOC_Os03g44710.3	Osj034361	YABBY	LOC_Os03g44710.3	5e-08	1	32.8358	5e-08	134
LOC_Os09g25740.1	Osj053776	YABBY	NM_001071556	4e-06	1	24.1636	4e-06	269
LOC_Os11g03420.1	Osj004040	ZF-HD	LOC_Os11g03420.1;NM_001072166	1e-06	1	63.8889	1e-06	36

## Sheet: Grain filling (S2)
5.1.2 Mapping of differentially expressed gene (DEGs) on plant transcription factor database (PlantTFD) in Ajay at GF stage
Query ID	Hit_Accession	Hit desc	Hit ID	Hit significance	HSP_rank	%ID	E-Value	HSP_length
LOC_Os01g03549.1	Osj042402	WRKY	NM_001072528	1e-41	1	63.8298	1e-41	141
LOC_Os01g03660.2	Osj043062	MYB_related	NM_001048438	3e-60	1	68	3e-60	150
LOC_Os01g03660.3	Osj043062	MYB_related	NM_001048438	3e-60	1	68	3e-60	150
LOC_Os01g06640.1	Osj032299	bHLH	LOC_Os01g06640.1;LOC_Os01g06640.2;N M_001048622	8e-78	1	94.1935	8e-78	155
LOC_Os01g06640.2	Osj032299	bHLH	LOC_Os01g06640.1;LOC_Os01g06640.2;N M_001048622	8e-78	1	94.1935	8e-78	155
LOC_Os01g06640.3	Osj032299	bHLH	LOC_Os01g06640.1;LOC_Os01g06640.2;N M_001048622	8e-78	1	94.1935	8e-78	155
LOC_Os01g09590.1	Osj029730	MYB	LOC_Os01g09590.1;NM_001048810	2e-80	1	46.6258	2e-80	163
LOC_Os01g11414.1	Osj019734	FAR1	NM_001058982	2e-06	1	74.1935	2e-06	31
LOC_Os01g11414.2	Osj019734	FAR1	NM_001058982	2e-06	1	74.1935	2e-06	31
LOC_Os01g12810.1	Osj055517	Nin-like	LOC_Os06g12360.1	4e-15	1	22.1024	4e-15	371
LOC_Os01g12810.2	Osj055517	Nin-like	LOC_Os06g12360.1	4e-15	1	22.1024	4e-15	371
LOC_Os01g12810.3	Osj055517	Nin-like	LOC_Os06g12360.1	4e-15	1	22.1024	4e-15	371
LOC_Os01g12810.4	Osj055517	Nin-like	LOC_Os06g12360.1	4e-15	1	22.1024	4e-15	371
LOC_Os01g12810.5	Osj055517	Nin-like	LOC_Os06g12360.1	4e-15	1	22.1024	4e-15	371
LOC_Os01g17000.1	Osj030328	Dof	LOC_Os01g17000.1;NM_001049270	0	1	94.7368	0	456
LOC_Os01g33684.1	Osj031905	B3	LOC_Os07g17230.1	2e-34	1	31.6456	2e-34	316
LOC_Os01g33684.2	Osj031905	B3	LOC_Os07g17230.1	2e-34	1	31.6456	2e-34	316
LOC_Os01g33684.3	Osj031905	B3	LOC_Os07g17230.1	2e-34	1	31.6456	2e-34	316
LOC_Os01g45840.1	Osj055517	Nin-like	LOC_Os06g12360.1	6e-66	1	26.5396	6e-66	682
LOC_Os01g46169.1	Osj056653	WRKY	LOC_Os05g50610.1	2e-38	1	92.4051	2e-38	79
LOC_Os01g46169.2	Osj056653	WRKY	LOC_Os05g50610.1	2e-38	1	92.4051	2e-38	79
LOC_Os01g46169.3	Osj056653	WRKY	LOC_Os05g50610.1	2e-38	1	92.4051	2e-38	79
LOC_Os01g47560.1	Osj014931	WRKY	LOC_Os01g47560.1;NM_001050332	4e-45	1	53.4031	4e-45	191
LOC_Os01g54380.1	Osj055517	Nin-like	LOC_Os06g12360.1	5e-06	1	31.3131	5e-06	99
LOC_Os01g55070.1	Osj055517	Nin-like	LOC_Os06g12360.1	7e-49	1	27.1945	7e-49	581
LOC_Os01g57630.1	Osj055517	Nin-like	LOC_Os06g12360.1	6e-13	1	28.4848	6e-13	165
LOC_Os01g57630.2	Osj055517	Nin-like	LOC_Os06g12360.1	6e-13	1	28.4848	6e-13	165
LOC_Os01g57630.3	Osj055517	Nin-like	LOC_Os06g12360.1	6e-13	1	28.4848	6e-13	165
LOC_Os01g59890.1	Osj055517	Nin-like	LOC_Os06g12360.1	6e-27	1	30.7018	6e-27	228
LOC_Os01g62360.1	Osj017298	TALE	LOC_Os10g39030.1;NM_001071699	2e-46	1	71.9697	2e-46	132
LOC_Os01g62920.1	Osj011005	TALE	LOC_Os01g62920.1;NM_001051339	9e-88	1	76.1421	9e-88	197
LOC_Os01g63220.1	Osj045859	ERF	LOC_Os08g42550.1;NM_001068903	3e-06	1	39.2857	3e-06	28
LOC_Os01g63220.2	Osj045859	ERF	LOC_Os08g42550.1;NM_001068903	3e-06	1	39.2857	3e-06	28
LOC_Os01g63220.3	Osj045859	ERF	LOC_Os08g42550.1;NM_001068903	3e-06	1	39.2857	3e-06	28
LOC_Os01g65840.1	Osj055517	Nin-like	LOC_Os06g12360.1	6e-70	1	28.7054	6e-70	533
LOC_Os01g68104.1	Osj046989	C2H2	LOC_Os05g51830.1;NM_001063058	2e-16	1	35.5932	2e-16	118
LOC_Os01g68490.1	Osj055517	Nin-like	LOC_Os06g12360.1	2e-65	1	33.0667	2e-65	375
LOC_Os01g73500.1	Osj033711	NAC	NM_001068747	2e-09	1	23.2804	2e-09	189
LOC_Os01g73500.2	Osj033711	NAC	NM_001068747	2e-09	1	23.2804	2e-09	189
LOC_Os01g74410.1	Osj018008	MYB_related	LOC_Os01g74410.2	8e-96	1	78.5714	8e-96	210
LOC_Os01g74410.2	Osj018008	MYB_related	LOC_Os01g74410.2	8e-96	1	78.5714	8e-96	210
LOC_Os02g02470.1	Osj049482	bHLH	LOC_Os02g02480.1;LOC_Os02g02480.3;N M_001052215	4e-38	1	79.5918	4e-38	98
LOC_Os02g06210.1	Osj032659	bZIP	NM_001072729	1e-39	1	26.9231	1e-39	416
LOC_Os02g06215.1	Osj032659	bZIP	NM_001072729	1e-40	1	26.9231	1e-40	416
LOC_Os02g07930.1	Osj046526	CO-like	LOC_Os03g50310.1;NM_001057588	3e-06	1	65.625	3e-06	32
LOC_Os02g10860.1	Osj026615	bZIP	LOC_Os02g10860.1;NM_001052771	1e-53	1	100	1e-53	102
LOC_Os02g13800.1	Osj020322	HSF	LOC_Os02g13800.1;NM_001052905	2e-79	1	65.2542	2e-79	236
LOC_Os02g17292.1	Osj032489	WRKY	NM_001075009	0	1	62.6996	0	689
LOC_Os02g17292.2	Osj032489	WRKY	NM_001075009	0	1	62.6996	0	689
LOC_Os02g17710.1	Osj031905	B3	LOC_Os07g17230.1	3e-08	1	31.6092	3e-08	174
LOC_Os02g18450.1	Osj035110	NAC	LOC_Os02g18460.1	5e-16	1	76.9231	5e-16	52
LOC_Os02g18460.1	Osj035110	NAC	LOC_Os02g18460.1	0	1	83.8966	0	503
LOC_Os02g19530.1	Osj026615	bZIP	LOC_Os02g10860.1;NM_001052771	2e-15	1	48.75	2e-15	80
LOC_Os02g19924.1	Osj050499	NF-YA	NM_001054820	6e-61	1	30.3448	6e-61	580
LOC_Os02g26480.1	Osj041041	bHLH	NM_001065643	6e-10	1	87.0968	6e-10	31
LOC_Os02g26480.2	Osj041041	bHLH	NM_001065643	6e-10	1	87.0968	6e-10	31
LOC_Os02g27070.1	Osj055517	Nin-like	LOC_Os06g12360.1	3e-29	1	24.5841	3e-29	541
LOC_Os02g27070.2	Osj055517	Nin-like	LOC_Os06g12360.1	3e-29	1	24.5841	3e-29	541
LOC_Os02g29510.2	Osj050499	NF-YA	NM_001054820	8e-74	1	39.6226	8e-74	424
LOC_Os02g29510.3	Osj050499	NF-YA	NM_001054820	8e-74	1	39.6226	8e-74	424
LOC_Os02g29550.1	Osj017237	ERF	LOC_Os02g29550.1;LOC_Os02g29550.2;NM _001053435	6e-38	1	65.8915	6e-38	129
LOC_Os02g29550.2	Osj017237	ERF	LOC_Os02g29550.1;LOC_Os02g29550.2;NM _001053435	6e-38	1	65.8915	6e-38	129
LOC_Os02g29550.3	Osj017237	ERF	LOC_Os02g29550.1;LOC_Os02g29550.2;NM _001053435	6e-38	1	65.8915	6e-38	129
LOC_Os02g32900.1	Osj007305	MIKC	LOC_Os08g41950.1;NM_001068870	3e-06	1	77.7778	3e-06	27
LOC_Os02g35750.1	Osj055517	Nin-like	LOC_Os06g12360.1	9e-24	1	21.0309	9e-24	485
LOC_Os02g35750.2	Osj055517	Nin-like	LOC_Os06g12360.1	9e-24	1	21.0309	9e-24	485
LOC_Os02g35750.3	Osj055517	Nin-like	LOC_Os06g12360.1	9e-24	1	21.0309	9e-24	485
LOC_Os02g36924.1	Osj042442	MIKC	LOC_Os02g36924.1;NM_001053765	1e-54	1	100	1e-54	52
LOC_Os02g44108.1	Osj053138	NF-YC	LOC_Os08g10560.1	6e-09	1	36.7816	6e-09	87
LOC_Os02g45670.1	Osj046473	MYB_related	LOC_Os02g45670.1	4e-46	1	56.0976	4e-46	123
LOC_Os02g46930.1	Osj019155	C2H2	LOC_Os01g67970.1;NM_001051672	1e-23	1	36.2069	1e-23	174
LOC_Os02g50280.1	Osj055517	Nin-like	LOC_Os06g12360.1	4e-40	1	25.977	4e-40	435
LOC_Os02g53100.1	Osj044481	WRKY	NM_001054785	1e-106	1	61.6438	1e-106	219
LOC_Os02g55250.1	Osj044872	bHLH	LOC_Os02g55250.1	1e-43	1	49.0291	1e-43	206
LOC_Os02g56940.1	Osj045165	G2-like	NM_001055028	7e-32	1	98.5075	7e-32	67
LOC_Os02g56940.2	Osj045165	G2-like	NM_001055028	7e-32	1	98.5075	7e-32	67
LOC_Os02g56940.3	Osj045165	G2-like	NM_001055028	7e-32	1	98.5075	7e-32	67
LOC_Os02g57790.1	Osj001169	C2H2	LOC_Os02g57790.1	1e-110	1	65.1376	1e-110	327
LOC_Os03g06630.1	Osj055141	HSF	LOC_Os03g06630.1;NM_001055582	1e-152	1	100	1e-152	264
LOC_Os03g06630.2	Osj055141	HSF	LOC_Os03g06630.1;NM_001055582	1e-152	1	100	1e-152	264
LOC_Os03g06930.1	Osj005827	TALE	LOC_Os03g06930.1;NM_001055602	1e-116	1	54	1e-116	450
LOC_Os03g08470.1	Osj033881	ERF	LOC_Os03g08470.1;LOC_Os03g08470.2;LO C_Os03g08470.3;NM_001055712	2e-88	1	73.3333	2e-88	225
LOC_Os03g08470.2	Osj033881	ERF	LOC_Os03g08470.1;LOC_Os03g08470.2;LO C_Os03g08470.3;NM_001055712	2e-88	1	73.3333	2e-88	225
LOC_Os03g08470.3	Osj033881	ERF	LOC_Os03g08470.1;LOC_Os03g08470.2;LO C_Os03g08470.3;NM_001055712	2e-88	1	73.3333	2e-88	225
LOC_Os03g09170.1	Osj032833	ERF	LOC_Os03g09170.1;NM_001055770	1e-111	1	70.1695	1e-111	295
LOC_Os03g11420.1	Osj033711	NAC	NM_001068747	3e-37	1	58.0645	3e-37	124
LOC_Os03g11670.1	Osj055517	Nin-like	LOC_Os06g12360.1	5e-15	1	21.7054	5e-15	387
LOC_Os03g12860.1	Osj001234	HD-ZIP	LOC_Os03g12860.1	2e-28	1	57.3913	2e-28	115
LOC_Os03g14669.1	Osj052061	NF-YC	LOC_Os03g14669.1;LOC_Os03g14669.2	1e-70	1	64.1256	1e-70	223
LOC_Os03g14669.2	Osj052061	NF-YC	LOC_Os03g14669.1;LOC_Os03g14669.2	1e-70	1	64.1256	1e-70	223
LOC_Os03g15270.1	Osj038228	NAC	LOC_Os11g04360.1	2e-24	1	41.1043	2e-24	163
LOC_Os03g18940.1	Osj011528	Nin-like	NM_001063746	3e-59	1	33.4232	3e-59	371
LOC_Os03g20080.1	Osj050499	NF-YA	NM_001054820	4e-82	1	40.7059	4e-82	425
LOC_Os03g25869.1	Osj032659	bZIP	NM_001072729	8e-06	1	38.5965	8e-06	57
LOC_Os03g26350.1	Osj028245	FAR1	NM_001057068	1e-111	1	59.2466	1e-111	292
LOC_Os03g37411.1	Osj032489	WRKY	NM_001075009	9e-17	1	29.5082	9e-17	183
LOC_Os03g38980.1	Osj030752	G2-like	LOC_Os02g22020.1;NM_001053237	2e-07	1	91.3043	2e-07	23
LOC_Os03g38980.2	Osj030752	G2-like	LOC_Os02g22020.1;NM_001053237	2e-07	1	91.3043	2e-07	23
LOC_Os03g38980.3	Osj030752	G2-like	LOC_Os02g22020.1;NM_001053237	2e-07	1	91.3043	2e-07	23
LOC_Os03g45194.1	Osj056945	G2-like	LOC_Os03g45194.1	6e-38	1	98.1818	6e-38	55
LOC_Os03g51330.1	Osj044877	GRAS	LOC_Os03g51330.1;NM_001057650	0	1	71.9723	0	578
LOC_Os03g51550.1	Osj022021	C3H	LOC_Os02g45480.1	1e-06	1	29.2517	1e-06	147
LOC_Os03g51550.2	Osj022021	C3H	LOC_Os02g45480.1	1e-06	1	29.2517	1e-06	147
LOC_Os03g51550.3	Osj022021	C3H	LOC_Os02g45480.1	1e-06	1	29.2517	1e-06	147
LOC_Os03g51580.1	Osj028081	bHLH	LOC_Os03g51580.1;NM_001057666	1e-116	1	86.6142	1e-116	127
LOC_Os03g53020.1	Osj050444	bHLH	LOC_Os03g53020.1;NM_001057756	5e-50	1	89.4737	5e-50	114
LOC_Os03g55590.1	Osj019086	G2-like	LOC_Os03g55590.1;NM_001057904	1e-117	1	73.8462	1e-117	130
LOC_Os03g55590.3	Osj019086	G2-like	LOC_Os03g55590.1;NM_001057904	1e-117	1	73.8462	1e-117	130
LOC_Os03g55590.4	Osj019086	G2-like	LOC_Os03g55590.1;NM_001057904	1e-117	1	73.8462	1e-117	130
LOC_Os03g55990.1	Osj009777	HB-other	LOC_Os03g55990.1;NM_001057934	3e-93	1	72.5322	3e-93	233
LOC_Os03g55990.2	Osj009777	HB-other	LOC_Os03g55990.1;NM_001057934	3e-93	1	72.5322	3e-93	233
LOC_Os03g55990.3	Osj009777	HB-other	LOC_Os03g55990.1;NM_001057934	3e-93	1	72.5322	3e-93	233
LOC_Os03g56400.1	Osj055517	Nin-like	LOC_Os06g12360.1	2e-78	1	28.0675	2e-78	652
LOC_Os03g60400.1	Osj056940	MYB	LOC_Os10g20990.1;NM_001070942	2e-43	1	87.5	2e-43	56
LOC_Os03g62550.1	Osj033711	NAC	NM_001068747	2e-16	1	27.0042	2e-16	237
LOC_Os03g62690.1	Osj011528	Nin-like	NM_001063746	5e-80	1	29.386	5e-80	684
LOC_Os03g62690.2	Osj011528	Nin-like	NM_001063746	5e-80	1	29.386	5e-80	684
LOC_Os04g02754.1	Osj023118	FAR1	NM_001067091	7e-25	1	100	7e-25	37
LOC_Os04g02850.1	Osj011528	Nin-like	NM_001063746	7e-59	1	26.0933	7e-59	686
LOC_Os04g08800.1	Osj032659	bZIP	NM_001072729	1e-101	1	27.6295	1e-101	637
LOC_Os04g10000.1	Osj023118	FAR1	NM_001067091	2e-22	1	57.1429	2e-22	91
LOC_Os04g10010.1	Osj023118	FAR1	NM_001067091	4e-23	1	58.2418	4e-23	91
LOC_Os04g35650.1	Osj055517	Nin-like	LOC_Os06g12360.1	2e-67	1	28.6179	2e-67	615
LOC_Os04g41560.2	Osj031112	DBB	LOC_Os04g41560.2;NM_001059716	2e-96	1	57.0707	2e-96	198
LOC_Os04g41560.4	Osj031112	DBB	LOC_Os04g41560.2;NM_001059716	2e-96	1	57.0707	2e-96	198
LOC_Os04g41570.1	Osj010475	bHLH	LOC_Os03g55220.1;LOC_Os03g55220.2;N M_001057875	2e-10	1	63.3333	2e-10	30
LOC_Os04g41570.2	Osj010475	bHLH	LOC_Os03g55220.1;LOC_Os03g55220.2;N M_001057875	2e-10	1	63.3333	2e-10	30
LOC_Os04g41570.3	Osj010475	bHLH	LOC_Os03g55220.1;LOC_Os03g55220.2;N M_001057875	2e-10	1	63.3333	2e-10	30
LOC_Os04g45750.1	Osj020923	Trihelix	NM_001059979	1e-147	1	54.8077	1e-147	520
LOC_Os04g45750.2	Osj020923	Trihelix	NM_001059979	1e-147	1	54.8077	1e-147	520
LOC_Os04g45810.1	Osj027821	HD-ZIP	LOC_Os04g45810.1	1e-104	1	64.127	1e-104	315
LOC_Os04g46220.1	Osj034363	ERF	LOC_Os04g46220.1;NM_001060009	1e-107	1	65.0943	1e-107	318
LOC_Os04g47520.1	Osj045859	ERF	LOC_Os08g42550.1;NM_001068903	9e-07	1	33.3333	9e-07	60
LOC_Os04g47520.2	Osj045859	ERF	LOC_Os08g42550.1;NM_001068903	9e-07	1	33.3333	9e-07	60
LOC_Os04g47520.3	Osj045859	ERF	LOC_Os08g42550.1;NM_001068903	9e-07	1	33.3333	9e-07	60
LOC_Os04g49350.1	Osj055517	Nin-like	LOC_Os06g12360.1	4e-11	1	19.6667	4e-11	300
LOC_Os04g49450.1	Osj006081	MYB_related	LOC_Os04g49450.1;NM_00106020 1	1e-127	1	92.3729	1e-127	236
LOC_Os04g49450.2	Osj006081	MYB_related	LOC_Os04g49450.1;NM_00106020 1	1e-127	1	92.3729	1e-127	236
LOC_Os04g52479.1	Osj050499	NF-YA	NM_001054820	8e-79	1	38.3292	8e-79	407
LOC_Os04g52479.2	Osj050499	NF-YA	NM_001054820	8e-79	1	38.3292	8e-79	407
LOC_Os04g52479.3	Osj050499	NF-YA	NM_001054820	8e-79	1	38.3292	8e-79	407
LOC_Os04g55520.1	Osj038345	ERF	LOC_Os04g55520.1;NM_001060614	1e-65	1	58.7983	1e-65	233
LOC_Os05g01970.1	Osj026822	GRAS	LOC_Os03g48450.1;LOC_Os03g48450.2;L OC_Os03g48450.3;LOC_Os03g48450.4;NM_001057487	1e-179	1	50.3726	1e-179	671
LOC_Os05g01970.2	Osj026822	GRAS	LOC_Os03g48450.1;LOC_Os03g48450.2;L OC_Os03g48450.3;LOC_Os03g48450.4;NM_001057487	1e-179	1	50.3726	1e-179	671
LOC_Os05g01970.3	Osj026822	GRAS	LOC_Os03g48450.1;LOC_Os03g48450.2;L OC_Os03g48450.3;LOC_Os03g48450.4;NM_001057487	1e-179	1	50.3726	1e-179	671
LOC_Os05g01970.4	Osj026822	GRAS	LOC_Os03g48450.1;LOC_Os03g48450.2;L OC_Os03g48450.3;LOC_Os03g48450.4;NM_001057487	1e-179	1	50.3726	1e-179	671
LOC_Os05g01970.5	Osj026822	GRAS	LOC_Os03g48450.1;LOC_Os03g48450.2;L OC_Os03g48450.3;LOC_Os03g48450.4;NM_001057487	1e-179	1	50.3726	1e-179	671
LOC_Os05g03040.1	Osj049838	AP2	NM_001061034	1e-110	1	60.6838	1e-110	234
LOC_Os05g03040.2	Osj049838	AP2	NM_001061034	1e-110	1	60.6838	1e-110	234
LOC_Os05g03040.3	Osj049838	AP2	NM_001061034	1e-110	1	60.6838	1e-110	234
LOC_Os05g06150.1	Osj055517	Nin-like	LOC_Os06g12360.1	1e-55	1	27.9817	1e-55	436
LOC_Os05g15040.1	Osj038436	WRKY	NM_001075005	2e-42	1	25	2e-42	716
LOC_Os05g15040.2	Osj038436	WRKY	NM_001075005	2e-42	1	25	2e-42	716
LOC_Os05g15040.3	Osj038436	WRKY	NM_001075005	2e-42	1	25	2e-42	716
LOC_Os05g15040.4	Osj038436	WRKY	NM_001075005	2e-42	1	25	2e-42	716
LOC_Os05g22490.1	Osj032489	WRKY	NM_001075009	4e-45	1	39.0625	4e-45	256
LOC_Os05g32270.1	Osj032329	AP2	LOC_Os05g32270.1	1e-122	1	100	1e-122	190
LOC_Os05g32270.2	Osj032329	AP2	LOC_Os05g32270.1	1e-122	1	100	1e-122	190
LOC_Os05g33940.1	Osj038228	NAC	LOC_Os11g04360.1	2e-53	1	47.1545	2e-53	246
LOC_Os05g35520.1	Osj033711	NAC	NM_001068747	7e-42	1	51.8248	7e-42	137
LOC_Os05g35520.2	Osj033711	NAC	NM_001068747	7e-42	1	51.8248	7e-42	137
LOC_Os05g35520.3	Osj033711	NAC	NM_001068747	7e-42	1	51.8248	7e-42	137
LOC_Os05g38120.1	Osj021754	TALE	LOC_Os05g38120.1;NM_001062256	1e-100	1	72.3485	1e-100	264
LOC_Os05g40270.1	Osj001462	B3	LOC_Os05g40280.1;NM_001062395	2e-14	1	100	2e-14	36
LOC_Os05g40270.10	Osj001462	B3	LOC_Os05g40280.1;NM_001062395	2e-14	1	100	2e-14	36
LOC_Os05g40270.12	Osj001462	B3	LOC_Os05g40280.1;NM_001062395	2e-14	1	100	2e-14	36
LOC_Os05g40270.2	Osj001462	B3	LOC_Os05g40280.1;NM_001062395	2e-14	1	100	2e-14	36
LOC_Os05g40270.3	Osj001462	B3	LOC_Os05g40280.1;NM_001062395	2e-14	1	100	2e-14	36
LOC_Os05g40270.4	Osj001462	B3	LOC_Os05g40280.1;NM_001062395	2e-14	1	100	2e-14	36
LOC_Os05g40270.5	Osj001462	B3	LOC_Os05g40280.1;NM_001062395	2e-14	1	100	2e-14	36
LOC_Os05g40270.6	Osj001462	B3	LOC_Os05g40280.1;NM_001062395	2e-14	1	100	2e-14	36
LOC_Os05g40270.7	Osj001462	B3	LOC_Os05g40280.1;NM_001062395	2e-14	1	100	2e-14	36
LOC_Os05g40270.8	Osj001462	B3	LOC_Os05g40280.1;NM_001062395	2e-14	1	100	2e-14	36
LOC_Os05g40270.9	Osj001462	B3	LOC_Os05g40280.1;NM_001062395	2e-14	1	100	2e-14	36
LOC_Os05g41760.1	Osj010664	ERF	LOC_Os05g41760.1;NM_001062476	3e-68	1	66.1376	3e-68	189
LOC_Os05g44400.1	Osj019742	GATA	LOC_Os05g44400.1;NM_001062606	2e-95	1	65.9498	2e-95	279
LOC_Os05g45020.1	Osj047631	C3H	LOC_Os05g45020.1;NM_001062634	1e-133	1	89.4118	1e-133	255
LOC_Os05g47510.1	Osj055517	Nin-like	LOC_Os06g12360.1	1e-11	1	31.4894	1e-11	235
LOC_Os05g47890.1	Osj022021	C3H	LOC_Os02g45480.1	4e-07	1	29.3478	4e-07	92
LOC_Os05g49740.1	Osj055517	Nin-like	LOC_Os06g12360.1	3e-60	1	26.3717	3e-60	565
LOC_Os05g50950.1	Osj011528	Nin-like	NM_001063746	1e-74	1	29.1916	1e-74	668
LOC_Os06g07020.1	Osj008156	C2H2	NM_001063448	0	1	78.9598	0	423
LOC_Os06g07030.1	Osj008140	ERF	LOC_Os06g07030.1;NM_001063449	1e-41	1	51.6304	1e-41	184
LOC_Os06g07790.1	Osj032659	bZIP	NM_001072729	2e-47	1	25.2924	2e-47	684
LOC_Os06g09679.1	Osj017003	ERF	NM_001063592	9e-32	1	51.8987	9e-32	158
LOC_Os06g09679.2	Osj017003	ERF	NM_001063592	9e-32	1	51.8987	9e-32	158
LOC_Os06g09679.3	Osj017003	ERF	NM_001063592	9e-32	1	51.8987	9e-32	158
LOC_Os06g10880.1	Osj035545	bZIP	LOC_Os06g10880.1;NM_001063653	2e-96	1	72.3485	2e-96	264
LOC_Os06g10880.2	Osj035545	bZIP	LOC_Os06g10880.1;NM_001063653	2e-96	1	72.3485	2e-96	264
LOC_Os06g10880.3	Osj035545	bZIP	LOC_Os06g10880.1;NM_001063653	2e-96	1	72.3485	2e-96	264
LOC_Os06g12230.1	Osj028807	TCP	NM_001063740	1e-114	1	63.3721	1e-114	344
LOC_Os06g12360.1	Osj011528	Nin-like	NM_001063746	0	1	97.0359	0	641
LOC_Os06g23274.1	Osj007305	MIKC	LOC_Os08g41950.1;NM_001068870	3e-06	1	75	3e-06	28
LOC_Os06g24070.1	Osj050307	G2-like	LOC_Os06g24070.1;NM_001064118	2e-57	1	74.3802	2e-57	121
LOC_Os06g35470.1	Osj033711	NAC	NM_001068747	4e-08	1	25	4e-08	132
LOC_Os06g36910.1	Osj055517	Nin-like	LOC_Os06g12360.1	3e-28	1	23.766	3e-28	547
LOC_Os06g37364.1	Osj001343	B3	NM_001054748	1e-22	1	56.3636	1e-22	110
LOC_Os06g37364.2	Osj001343	B3	NM_001054748	1e-22	1	56.3636	1e-22	110
LOC_Os06g37364.3	Osj001343	B3	NM_001054748	1e-22	1	56.3636	1e-22	110
LOC_Os06g37450.1	Osj030723	GATA	NM_001064452	5e-90	1	66.7925	5e-90	265
LOC_Os06g39960.1	Osj028266	bZIP	LOC_Os06g39960.1	3e-15	1	55.6962	3e-15	79
LOC_Os06g40960.1	Osj046730	C2H2	LOC_Os06g40960.1;NM_001064599	7e-79	1	98.4375	7e-79	128
LOC_Os06g42060.1	Osj048113	GeBP	LOC_Os01g14720.1;NM_001049126	3e-09	1	32.0896	3e-09	134
LOC_Os06g42060.2	Osj048113	GeBP	LOC_Os01g14720.1;NM_001049126	3e-09	1	32.0896	3e-09	134
LOC_Os06g44010.1	Osj052719	WRKY	NM_001064751	1e-113	1	71.1921	1e-113	302
LOC_Os06g49010.1	Osj004200	SBP	LOC_Os06g49010.1;LOC_Os06g49010.2;LO C_Os06g49010.3;LOC_Os06g49010.4;LOC_Os06g49010.5;LOC_Os06 g49010.6;NM_001065034	1e-109	1	85.3982	1e-109	226
LOC_Os06g49010.2	Osj004200	SBP	LOC_Os06g49010.1;LOC_Os06g49010.2;LO C_Os06g49010.3;LOC_Os06g49010.4;LOC_Os06g49010.5;LOC_Os06 g49010.6;NM_001065034	1e-109	1	85.3982	1e-109	226
LOC_Os06g49010.3	Osj004200	SBP	LOC_Os06g49010.1;LOC_Os06g49010.2;LO C_Os06g49010.3;LOC_Os06g49010.4;LOC_Os06g49010.5;LOC_Os06 g49010.6;NM_001065034	1e-109	1	85.3982	1e-109	226
LOC_Os06g49010.4	Osj004200	SBP	LOC_Os06g49010.1;LOC_Os06g49010.2;LO C_Os06g49010.3;LOC_Os06g49010.4;LOC_Os06g49010.5;LOC_Os06 g49010.6;NM_001065034	1e-109	1	85.3982	1e-109	226
LOC_Os06g49010.5	Osj004200	SBP	LOC_Os06g49010.1;LOC_Os06g49010.2;LO C_Os06g49010.3;LOC_Os06g49010.4;LOC_Os06g49010.5;LOC_Os06 g49010.6;NM_001065034	1e-109	1	85.3982	1e-109	226
LOC_Os06g49010.6	Osj004200	SBP	LOC_Os06g49010.1;LOC_Os06g49010.2;LO C_Os06g49010.3;LOC_Os06g49010.4;LOC_Os06g49010.5;LOC_Os06 g49010.6;NM_001065034	1e-109	1	85.3982	1e-109	226
LOC_Os06g50900.1	Osj002055	bHLH	LOC_Os06g50900.1	1e-90	1	79.8122	1e-90	213
LOC_Os06g50910.1	Osj002055	bHLH	LOC_Os06g50900.1	1e-89	1	81.2207	1e-89	213
LOC_Os06g50910.2	Osj002055	bHLH	LOC_Os06g50900.1	1e-89	1	81.2207	1e-89	213
LOC_Os06g50910.3	Osj002055	bHLH	LOC_Os06g50900.1	1e-89	1	81.2207	1e-89	213
LOC_Os06g51260.1	Osj026179	MYB_related	LOC_Os06g51260.1;NM_00106518 0	1e-154	1	84.8624	1e-154	218
LOC_Os06g51260.2	Osj026179	MYB_related	LOC_Os06g51260.1;NM_00106518 0	1e-154	1	84.8624	1e-154	218
LOC_Os07g02060.1	Osj034067	WRKY	LOC_Os07g02060.1;NM_001065272	3e-50	1	67.3469	3e-50	147
LOC_Os07g02280.1	Osj055517	Nin-like	LOC_Os06g12360.1	2e-70	1	36.8557	2e-70	388
LOC_Os07g03810.1	Osj026615	bZIP	LOC_Os02g10860.1;NM_001052771	3e-09	1	47.3684	3e-09	57
LOC_Os07g03820.1	Osj026615	bZIP	LOC_Os02g10860.1;NM_001052771	1e-11	1	65.3061	1e-11	49
LOC_Os07g03840.1	Osj026615	bZIP	LOC_Os02g10860.1;NM_001052771	2e-08	1	53.1915	2e-08	47
LOC_Os07g03890.1	Osj026615	bZIP	LOC_Os02g10860.1;NM_001052771	7e-15	1	48.6842	7e-15	76
LOC_Os07g03930.1	Osj026615	bZIP	LOC_Os02g10860.1;NM_001052771	4e-10	1	44.9275	4e-10	69
LOC_Os07g03970.1	Osj026615	bZIP	LOC_Os02g10860.1;NM_001052771	2e-14	1	48.1481	2e-14	81
LOC_Os07g06850.1	Osj038228	NAC	LOC_Os11g04360.1	5e-21	1	37.9808	5e-21	208
LOC_Os07g06860.1	Osj038228	NAC	LOC_Os11g04360.1	1e-19	1	31.9672	1e-19	244
LOC_Os07g08890.1	Osj032489	WRKY	NM_001075009	9e-46	1	27.4766	9e-46	535
LOC_Os07g13540.1	Osj055517	Nin-like	LOC_Os06g12360.1	1e-76	1	30.4795	1e-76	584
LOC_Os07g15940.1	Osj026615	bZIP	LOC_Os02g10860.1;NM_001052771	2e-11	1	63.0435	2e-11	46
LOC_Os07g22930.2	Osj032659	bZIP	NM_001072729	2e-15	1	31.3869	2e-15	137
LOC_Os07g22930.3	Osj032659	bZIP	NM_001072729	2e-15	1	31.3869	2e-15	137
LOC_Os07g22930.4	Osj032659	bZIP	NM_001072729	2e-15	1	31.3869	2e-15	137
LOC_Os07g31870.1	Osj032489	WRKY	NM_001075009	1e-14	1	27.7778	1e-14	234
LOC_Os07g37920.1	Osj044817	NAC	LOC_Os07g37920.1;NM_001066552	1e-151	1	73.2804	1e-151	378
LOC_Os07g38030.1	Osj050331	GRAS	LOC_Os07g38030.1;NM_001066558	0	1	90.2813	0	391
LOC_Os07g46846.1	Osj023118	FAR1	NM_001067091	2e-40	1	82.7957	2e-40	93
LOC_Os07g46852.1	Osj023118	FAR1	NM_001067091	3e-37	1	78.2609	3e-37	92
LOC_Os07g46852.2	Osj023118	FAR1	NM_001067091	3e-37	1	78.2609	3e-37	92
LOC_Os07g46852.3	Osj023118	FAR1	NM_001067091	3e-37	1	78.2609	3e-37	92
LOC_Os07g46852.4	Osj023118	FAR1	NM_001067091	3e-37	1	78.2609	3e-37	92
LOC_Os07g46870.1	Osj023118	FAR1	NM_001067091	1e-42	1	74.5763	1e-42	118
LOC_Os07g46970.1	Osj023118	FAR1	NM_001067091	2e-29	1	68.4211	2e-29	95
LOC_Os07g46980.1	Osj023118	FAR1	NM_001067091	1e-25	1	56.0748	1e-25	107
LOC_Os07g47370.1	Osj011528	Nin-like	NM_001063746	5e-69	1	28.3765	5e-69	733
LOC_Os07g48660.1	Osj045551	bZIP	LOC_Os07g48660.1;NM_001067216	5e-86	1	70.6161	5e-86	211
LOC_Os07g48850.1	Osj055517	Nin-like	LOC_Os06g12360.1	6e-21	1	24.2718	6e-21	412
LOC_Os07g48850.2	Osj055517	Nin-like	LOC_Os06g12360.1	6e-21	1	24.2718	6e-21	412
LOC_Os08g01870.1	Osj055517	Nin-like	LOC_Os06g12360.1	9e-26	1	22.604	9e-26	553
LOC_Os08g03880.1	Osj050499	NF-YA	NM_001054820	1e-130	1	31.9915	1e-130	944
LOC_Os08g04400.1	Osj011528	Nin-like	NM_001063746	8e-59	1	28.1124	8e-59	498
LOC_Os08g04840.1	Osj033393	MYB_related	LOC_Os08g04840.1;NM_00106751 7	4e-77	1	71.028	4e-77	214
LOC_Os08g04840.2	Osj033393	MYB_related	LOC_Os08g04840.1;NM_00106751 7	4e-77	1	71.028	4e-77	214
LOC_Os08g06110.2	Osj039517	MYB_related	LOC_Os08g06110.2;LOC_Os08g06 110.3;LOC_Os08g06110.4;LOC_Os08g06110.5;NM_001067567	0	1	83.855	0	607
LOC_Os08g06110.3	Osj039517	MYB_related	LOC_Os08g06110.2;LOC_Os08g06 110.3;LOC_Os08g06110.4;LOC_Os08g06110.5;NM_001067567	0	1	83.855	0	607
LOC_Os08g06110.4	Osj039517	MYB_related	LOC_Os08g06110.2;LOC_Os08g06 110.3;LOC_Os08g06110.4;LOC_Os08g06110.5;NM_001067567	0	1	83.855	0	607
LOC_Os08g06110.5	Osj039517	MYB_related	LOC_Os08g06110.2;LOC_Os08g06 110.3;LOC_Os08g06110.4;LOC_Os08g06110.5;NM_001067567	0	1	83.855	0	607
LOC_Os08g07740.1	Osj030194	NF-YB	LOC_Os08g07740.1;NM_001067642	1e-82	1	57.2391	1e-82	297
LOC_Os08g07970.1	Osj018232	bZIP	LOC_Os08g07970.1	1e-164	1	77.5	1e-164	320
LOC_Os08g07970.2	Osj018232	bZIP	LOC_Os08g07970.1	1e-164	1	77.5	1e-164	320
LOC_Os08g07970.3	Osj018232	bZIP	LOC_Os08g07970.1	1e-164	1	77.5	1e-164	320
LOC_Os08g08120.1	Osj040084	CO-like	LOC_Os06g19444.2;NM_001063976	1e-08	1	49.1803	1e-08	61
LOC_Os08g08120.2	Osj040084	CO-like	LOC_Os06g19444.2;NM_001063976	1e-08	1	49.1803	1e-08	61
LOC_Os08g08120.3	Osj040084	CO-like	LOC_Os06g19444.2;NM_001063976	1e-08	1	49.1803	1e-08	61
LOC_Os08g13840.1	Osj032401	WRKY	LOC_Os08g13840.1	1e-96	1	61.8893	1e-96	307
LOC_Os08g13840.2	Osj032401	WRKY	LOC_Os08g13840.1	1e-96	1	61.8893	1e-96	307
LOC_Os08g28830.1	Osj011528	Nin-like	NM_001063746	2e-85	1	30.7143	2e-85	700
LOC_Os08g33670.1	Osj023783	NAC	LOC_Os08g33670.1	2e-65	1	69.9422	2e-65	173
LOC_Os08g37040.1	Osj038228	NAC	LOC_Os11g04360.1	1e-18	1	36	1e-18	200
LOC_Os08g37580.1	Osj036241	HD-ZIP	LOC_Os08g37580.1;NM_001068599	1e-85	1	90.2913	1e-85	103
LOC_Os08g38990.1	Osj006835	WRKY	LOC_Os08g38990.1;LOC_Os08g38990.2;L OC_Os08g38990.3;LOC_Os08g38990.4;NM_001068683	1e-180	1	75.0557	1e-180	449
LOC_Os08g38990.3	Osj006835	WRKY	LOC_Os08g38990.1;LOC_Os08g38990.2;L OC_Os08g38990.3;LOC_Os08g38990.4;NM_001068683	1e-180	1	75.0557	1e-180	449
LOC_Os08g38990.4	Osj006835	WRKY	LOC_Os08g38990.1;LOC_Os08g38990.2;L OC_Os08g38990.3;LOC_Os08g38990.4;NM_001068683	1e-180	1	75.0557	1e-180	449
LOC_Os08g41960.1	Osj017320	M-type	NM_001068871	8e-25	1	100	8e-25	57
LOC_Os08g42550.1	Osj045859	ERF	LOC_Os08g42550.1;NM_001068903	8e-70	1	66.1905	8e-70	210
LOC_Os08g42550.2	Osj045859	ERF	LOC_Os08g42550.1;NM_001068903	8e-70	1	66.1905	8e-70	210
LOC_Os08g42550.3	Osj045859	ERF	LOC_Os08g42550.1;NM_001068903	8e-70	1	66.1905	8e-70	210
LOC_Os08g42550.4	Osj045859	ERF	LOC_Os08g42550.1;NM_001068903	8e-70	1	66.1905	8e-70	210
LOC_Os08g42550.5	Osj045859	ERF	LOC_Os08g42550.1;NM_001068903	8e-70	1	66.1905	8e-70	210
LOC_Os08g42550.6	Osj045859	ERF	LOC_Os08g42550.1;NM_001068903	8e-70	1	66.1905	8e-70	210
LOC_Os08g42700.1	Osj032489	WRKY	NM_001075009	2e-38	1	25.387	2e-38	646
LOC_Os08g43110.1	Osj050499	NF-YA	NM_001054820	2e-82	1	40.7059	2e-82	425
LOC_Os08g43450.1	Osj000328	MYB_related	NM_001068967	2e-90	1	89.2045	2e-90	176
LOC_Os08g45130.1	Osj005119	LBD	NM_001050924	1e-13	1	36.6337	1e-13	101
LOC_Os09g04960.1	Osj032489	WRKY	NM_001075009	0	1	49.1994	0	687
LOC_Os09g06464.1	Osj004356	CO-like	LOC_Os09g06464.1;NM_001069178	4e-81	1	71.2264	4e-81	212
LOC_Os09g09540.1	Osj056376	FAR1	NM_001057977	4e-06	1	24.1636	4e-06	269
LOC_Os09g15800.1	Osj011528	Nin-like	NM_001063746	6e-80	1	33.4646	6e-80	508
LOC_Os09g21710.1	Osj008832	C2H2	LOC_Os07g38240.1	1e-22	1	39.1304	1e-22	138
LOC_Os09g23650.1	Osj010799	bHLH	LOC_Os12g41650.2;LOC_Os12g41650.3;N M_001073778	3e-25	1	90.3226	3e-25	31
LOC_Os09g26200.1	Osj014097	C2H2	LOC_Os09g26210.1	2e-18	1	63.9344	2e-18	61
LOC_Os09g26730.1	Osj017003	ERF	NM_001063592	1e-20	1	80	1e-20	55
LOC_Os09g28310.1	Osj018511	bZIP	LOC_Os09g28310.1;NM_001069897	2e-90	1	54.2135	2e-90	356
LOC_Os09g28690.1	Osj038228	NAC	LOC_Os11g04360.1	2e-22	1	38.8601	2e-22	193
LOC_Os09g29960.1	Osj047133	Dof	LOC_Os09g29960.1	2e-42	1	83.3333	2e-42	90
LOC_Os09g35790.1	Osj055485	HSF	LOC_Os09g35790.2	1e-125	1	58.4906	1e-125	424
LOC_Os09g35790.2	Osj055485	HSF	LOC_Os09g35790.2	1e-125	1	58.4906	1e-125	424
LOC_Os09g35790.3	Osj055485	HSF	LOC_Os09g35790.2	1e-125	1	58.4906	1e-125	424
LOC_Os10g05680.1	Osj038045	HB-other	NM_001070695	3e-28	1	82.6667	3e-28	75
LOC_Os10g05680.2	Osj038045	HB-other	NM_001070695	3e-28	1	82.6667	3e-28	75
LOC_Os10g08879.1	Osj032489	WRKY	NM_001075009	0	1	63.048	0	479
LOC_Os10g08879.2	Osj032489	WRKY	NM_001075009	0	1	63.048	0	479
LOC_Os10g08879.3	Osj032489	WRKY	NM_001075009	0	1	63.048	0	479
LOC_Os10g14180.1	Osj032659	bZIP	NM_001072729	9e-09	1	29.6296	9e-09	135
LOC_Os10g14180.2	Osj032659	bZIP	NM_001072729	9e-09	1	29.6296	9e-09	135
LOC_Os10g14180.3	Osj032659	bZIP	NM_001072729	9e-09	1	29.6296	9e-09	135
LOC_Os10g14180.4	Osj032659	bZIP	NM_001072729	9e-09	1	29.6296	9e-09	135
LOC_Os10g14180.5	Osj032659	bZIP	NM_001072729	9e-09	1	29.6296	9e-09	135
LOC_Os10g14180.6	Osj032659	bZIP	NM_001072729	9e-09	1	29.6296	9e-09	135
LOC_Os10g14180.7	Osj032659	bZIP	NM_001072729	9e-09	1	29.6296	9e-09	135
LOC_Os10g14180.8	Osj032659	bZIP	NM_001072729	9e-09	1	29.6296	9e-09	135
LOC_Os10g14180.9	Osj032659	bZIP	NM_001072729	9e-09	1	29.6296	9e-09	135
LOC_Os10g22039.1	Osj041041	bHLH	NM_001065643	2e-07	1	96.1538	2e-07	26
LOC_Os10g22039.2	Osj041041	bHLH	NM_001065643	2e-07	1	96.1538	2e-07	26
LOC_Os10g22430.1	Osj014929	GRAS	LOC_Os10g22430.1	0	1	93.3457	0	541
LOC_Os10g22430.2	Osj014929	GRAS	LOC_Os10g22430.1	0	1	93.3457	0	541
LOC_Os10g28340.1	Osj042410	HSF	LOC_Os10g28340.1;LOC_Os10g28340.5;NM _001071152	1e-138	1	94.6154	1e-138	260
LOC_Os10g28340.2	Osj042410	HSF	LOC_Os10g28340.1;LOC_Os10g28340.5;NM _001071152	1e-138	1	94.6154	1e-138	260
LOC_Os10g28340.3	Osj042410	HSF	LOC_Os10g28340.1;LOC_Os10g28340.5;NM _001071152	1e-138	1	94.6154	1e-138	260
LOC_Os10g28340.5	Osj042410	HSF	LOC_Os10g28340.1;LOC_Os10g28340.5;NM _001071152	1e-138	1	94.6154	1e-138	260
LOC_Os10g35730.1	Osj055517	Nin-like	LOC_Os06g12360.1	3e-07	1	21.3953	3e-07	215
LOC_Os10g39750.1	Osj033830	bHLH	LOC_Os10g39750.1;NM_001071735	1e-82	1	53.7778	1e-82	225
LOC_Os10g40720.1	Osj053138	NF-YC	LOC_Os08g10560.1	3e-15	1	50.5618	3e-15	89
LOC_Os10g40730.1	Osj053138	NF-YC	LOC_Os08g10560.1	4e-19	1	57.6471	4e-19	85
LOC_Os10g40740.1	Osj012119	bHLH	LOC_Os10g40740.1	1e-108	1	80.0813	1e-108	246
LOC_Os10g40920.1	Osj055517	Nin-like	LOC_Os06g12360.1	1e-78	1	27.7778	1e-78	648
LOC_Os10g41060.1	Osj033711	NAC	NM_001068747	3e-10	1	25.8065	3e-10	124
LOC_Os10g41100.1	Osj004356	CO-like	LOC_Os09g06464.1;NM_001069178	5e-08	1	53.8462	5e-08	52
LOC_Os10g41749.1	Osj055517	Nin-like	LOC_Os06g12360.1	4e-50	1	34.0136	4e-50	294
LOC_Os10g41749.2	Osj055517	Nin-like	LOC_Os06g12360.1	4e-50	1	34.0136	4e-50	294
LOC_Os10g41749.3	Osj055517	Nin-like	LOC_Os06g12360.1	4e-50	1	34.0136	4e-50	294
LOC_Os10g41749.4	Osj055517	Nin-like	LOC_Os06g12360.1	4e-50	1	34.0136	4e-50	294
LOC_Os10g41749.5	Osj055517	Nin-like	LOC_Os06g12360.1	4e-50	1	34.0136	4e-50	294
LOC_Os10g42690.1	Osj019155	C2H2	LOC_Os01g67970.1;NM_001051672	8e-36	1	34.4498	8e-36	209
LOC_Os11g01439.1	Osj033711	NAC	NM_001068747	4e-06	1	32.3077	4e-06	65
LOC_Os11g01439.2	Osj033711	NAC	NM_001068747	4e-06	1	32.3077	4e-06	65
LOC_Os11g01550.1	Osj026298	LBD	LOC_Os11g01550.1;LOC_Os12g01550.1; NM_001072074;NM_001072470	9e-67	1	80.7692	9e-67	156
LOC_Os11g04600.1	Osj048383	bHLH	NM_001074349	7e-09	1	82.3529	7e-09	34
LOC_Os11g08210.1	Osj048326	NAC	LOC_Os11g08210.1;NM_001072451	1e-78	1	87	1e-78	100
LOC_Os11g08569.1	Osj032489	WRKY	NM_001075009	5e-07	1	26.7857	5e-07	112
LOC_Os11g13570.1	Osj038228	NAC	LOC_Os11g04360.1	2e-14	1	31.2775	2e-14	227
LOC_Os11g14950.1	Osj007305	MIKC	LOC_Os08g41950.1;NM_001068870	2e-07	1	73.5294	2e-07	34
LOC_Os11g14980.1	Osj055517	Nin-like	LOC_Os06g12360.1	1e-56	1	32.9268	1e-56	410
LOC_Os11g18044.1	Osj050499	NF-YA	NM_001054820	1e-110	1	36.8502	1e-110	654
LOC_Os11g28104.1	Osj050499	NF-YA	NM_001054820	1e-67	1	33.4895	1e-67	427
LOC_Os11g47460.1	Osj052399	MYB	LOC_Os11g47460.1;NM_001075049	1e-128	1	94.1935	1e-128	155
LOC_Os11g47460.2	Osj052399	MYB	LOC_Os11g47460.1;NM_001075049	1e-128	1	94.1935	1e-128	155
LOC_Os11g47460.3	Osj052399	MYB	LOC_Os11g47460.1;NM_001075049	1e-128	1	94.1935	1e-128	155
LOC_Os11g47460.4	Osj052399	MYB	LOC_Os11g47460.1;NM_001075049	1e-128	1	94.1935	1e-128	155
LOC_Os12g02280.1	Osj055517	Nin-like	LOC_Os06g12360.1	7e-64	1	33.25	7e-64	400
LOC_Os12g03080.1	Osj031905	B3	LOC_Os07g17230.1	5e-45	1	28.2243	5e-45	535
LOC_Os12g04410.1	Osj048383	bHLH	NM_001074349	6e-09	1	82.3529	6e-09	34
LOC_Os12g05660.1	Osj050719	bZIP	NM_001072711	6e-30	1	80.9524	6e-30	84
LOC_Os12g05660.2	Osj050719	bZIP	NM_001072711	6e-30	1	80.9524	6e-30	84
LOC_Os12g05660.3	Osj050719	bZIP	NM_001072711	6e-30	1	80.9524	6e-30	84
LOC_Os12g05660.4	Osj050719	bZIP	NM_001072711	6e-30	1	80.9524	6e-30	84
LOC_Os12g07480.1	Osj041810	TCP	LOC_Os12g07480.1	1e-122	1	67.0588	1e-122	340
LOC_Os12g10660.1	Osj042516	DBB	LOC_Os12g10660.1;NM_001072925	8e-30	1	82.8571	8e-30	70
LOC_Os12g15460.1	Osj011528	Nin-like	NM_001063746	6e-69	1	29.0123	6e-69	648
LOC_Os12g19030.1	Osj050499	NF-YA	NM_001054820	1e-71	1	38.4956	1e-71	226
LOC_Os12g27060.1	Osj055517	Nin-like	LOC_Os06g12360.1	1e-09	1	24.2718	1e-09	309
LOC_Os12g28580.1	Osj000457	FAR1	NM_001071991	1e-104	1	53.0435	1e-104	230
LOC_Os12g39640.1	Osj008866	G2-like	LOC_Os12g39640.1;NM_001073688	6e-29	1	61.7647	6e-29	68
LOC_Os12g42400.1	Osj020538	NF-YA	LOC_Os12g42400.1;LOC_Os12g42400.2;LOC_Os12g42400.3;NM_ 001073825	2e-54	1	77.3438	2e-54	128
LOC_Os12g42400.2	Osj020538	NF-YA	LOC_Os12g42400.1;LOC_Os12g42400.2;LOC_Os12g42400.3;NM_ 001073825	2e-54	1	77.3438	2e-54	128
LOC_Os12g42400.3	Osj020538	NF-YA	LOC_Os12g42400.1;LOC_Os12g42400.2;LOC_Os12g42400.3;NM_ 001073825	2e-54	1	77.3438	2e-54	128
LOC_Os12g42400.4	Osj020538	NF-YA	LOC_Os12g42400.1;LOC_Os12g42400.2;LOC_Os12g42400.3;NM_ 001073825	2e-54	1	77.3438	2e-54	128
LOC_Os01g11910.1	Osj056239	bHLH	LOC_Os01g11910.1;NM_001048944	7e-75	1	94.7712	7e-75	153
LOC_Os01g25710.1	Osj028578	WRKY	NM_001065890	9e-53	1	29.765	9e-53	383
LOC_Os01g25720.1	Osj028578	WRKY	NM_001065890	9e-53	1	29.765	9e-53	383
LOC_Os01g25720.2	Osj028578	WRKY	NM_001065890	9e-53	1	29.765	9e-53	383
LOC_Os01g25810.1	Osj028578	WRKY	NM_001065890	5e-55	1	28.3262	5e-55	699
LOC_Os01g39060.1	Osj017880	B3	LOC_Os10g07060.1	9e-53	1	76.7442	9e-53	129
LOC_Os01g40260.1	Osj056735	WRKY	LOC_Os01g40260.1;NM_001049957	1e-108	1	100	1e-108	81
LOC_Os01g53040.1	Osj022117	WRKY	LOC_Os01g53040.1;NM_001050679	5e-96	1	59.2417	5e-96	211
LOC_Os01g59760.1	Osj040453	bZIP	NM_001051133	1e-139	1	95.7364	1e-139	258
LOC_Os01g60020.1	Osj039386	NAC	LOC_Os01g60020.1;NM_001051152	1e-85	1	100	1e-85	88
LOC_Os01g62130.1	Osj003337	C2H2	LOC_Os11g47630.1;NM_001075064	2e-15	1	44.6809	2e-15	94
LOC_Os01g63610.1	Osj032659	bZIP	NM_001072729	3e-88	1	26.2967	3e-88	829
LOC_Os01g70540.1	Osj050499	NF-YA	NM_001054820	2e-69	1	35.9524	2e-69	420
LOC_Os02g33610.1	Osj044538	Trihelix	LOC_Os02g33610.1	7e-79	1	58.9041	7e-79	292
LOC_Os02g33610.2	Osj044538	Trihelix	LOC_Os02g33610.1	7e-79	1	58.9041	7e-79	292
LOC_Os02g38392.1	Osj031905	B3	LOC_Os07g17230.1	4e-16	1	34.6154	4e-16	182
LOC_Os02g43330.1	Osj049707	HD-ZIP	LOC_Os02g43330.1;NM_001054117	1e-117	1	75.6098	1e-117	287
LOC_Os02g47370.1	Osj028925	Trihelix	LOC_Os04g51320.1	2e-15	1	61.4035	2e-15	57
LOC_Os03g03034.1	Osj056653	WRKY	LOC_Os05g50610.1	7e-25	1	71.6216	7e-25	74
LOC_Os03g03034.2	Osj056653	WRKY	LOC_Os05g50610.1	7e-25	1	71.6216	7e-25	74
LOC_Os03g03034.3	Osj056653	WRKY	LOC_Os05g50610.1	7e-25	1	71.6216	7e-25	74
LOC_Os03g03034.4	Osj056653	WRKY	LOC_Os05g50610.1	7e-25	1	71.6216	7e-25	74
LOC_Os03g03034.5	Osj056653	WRKY	LOC_Os05g50610.1	7e-25	1	71.6216	7e-25	74
LOC_Os03g18740.1	Osj023118	FAR1	NM_001067091	8e-09	1	32.967	8e-09	91
LOC_Os03g56950.1	Osj024695	bHLH	LOC_Os03g56950.1;LOC_Os03g56950.2	2e-82	1	100	2e-82	98
LOC_Os03g56950.2	Osj024695	bHLH	LOC_Os03g56950.1;LOC_Os03g56950.2	2e-82	1	100	2e-82	98
LOC_Os03g56950.3	Osj024695	bHLH	LOC_Os03g56950.1;LOC_Os03g56950.2	2e-82	1	100	2e-82	98
LOC_Os03g56950.4	Osj024695	bHLH	LOC_Os03g56950.1;LOC_Os03g56950.2	2e-82	1	100	2e-82	98
LOC_Os03g56950.5	Osj024695	bHLH	LOC_Os03g56950.1;LOC_Os03g56950.2	2e-82	1	100	2e-82	98
LOC_Os03g56950.6	Osj024695	bHLH	LOC_Os03g56950.1;LOC_Os03g56950.2	2e-82	1	100	2e-82	98
LOC_Os03g56950.7	Osj024695	bHLH	LOC_Os03g56950.1;LOC_Os03g56950.2	2e-82	1	100	2e-82	98
LOC_Os03g60560.1	Osj050446	C2H2	LOC_Os03g60560.1;NM_001058253	6e-65	1	70.5882	6e-65	170
LOC_Os03g60570.1	Osj052095	C2H2	LOC_Os03g60570.1;NM_001058254	3e-39	1	58.3333	3e-39	144
LOC_Os03g62810.1	Osj023118	FAR1	NM_001067091	2e-17	1	94.8718	2e-17	39
LOC_Os04g16940.1	Osj031894	C3H	LOC_Os06g32860.1;LOC_Os06g32860.2;NM _001064277	7e-10	1	47.1698	7e-10	53
LOC_Os04g20210.1	Osj042849	MYB	LOC_Os08g37970.1;NM_001068630	2e-44	1	84.058	2e-44	69
LOC_Os04g20210.2	Osj042849	MYB	LOC_Os08g37970.1;NM_001068630	2e-44	1	84.058	2e-44	69
LOC_Os04g43680.1	Osj043567	MYB	LOC_Os04g43680.1;NM_001059853	1e-56	1	65.8824	1e-56	170
LOC_Os04g53160.1	Osj031905	B3	LOC_Os07g17230.1	6e-52	1	27.3672	6e-52	866
LOC_Os04g57720.1	Osj007053	ARR-B	LOC_Os01g67770.1	1e-09	1	34.7826	1e-09	69
LOC_Os05g04740.1	Osj011136	bHLH	LOC_Os05g04740.1;NM_001061128	1e-121	1	59.1054	1e-121	313
LOC_Os05g04740.2	Osj011136	bHLH	LOC_Os05g04740.1;NM_001061128	1e-121	1	59.1054	1e-121	313
LOC_Os05g49240.1	Osj049449	MYB_related	LOC_Os05g49240.1	4e-37	1	100	4e-37	69
LOC_Os05g50610.1	Osj003219	WRKY	LOC_Os05g50610.2	6e-69	1	94.6154	6e-69	130
LOC_Os05g50610.2	Osj003219	WRKY	LOC_Os05g50610.2	6e-69	1	94.6154	6e-69	130
LOC_Os06g06900.1	Osj026934	bHLH	LOC_Os06g06900.1	1e-65	1	81.8182	1e-65	110
LOC_Os06g10350.1	Osj052377	MYB	LOC_Os06g10350.1;NM_001063625	1e-39	1	48.1081	1e-39	185
LOC_Os06g15730.1	Osj031905	B3	LOC_Os07g17230.1	2e-49	1	28.9517	2e-49	601
LOC_Os06g28194.1	Osj050499	NF-YA	NM_001054820	9e-12	1	40	9e-12	90
LOC_Os06g28194.2	Osj050499	NF-YA	NM_001054820	9e-12	1	40	9e-12	90
LOC_Os06g28194.3	Osj050499	NF-YA	NM_001054820	9e-12	1	40	9e-12	90
LOC_Os06g28194.4	Osj050499	NF-YA	NM_001054820	9e-12	1	40	9e-12	90
LOC_Os06g28194.5	Osj050499	NF-YA	NM_001054820	9e-12	1	40	9e-12	90
LOC_Os06g37410.1	Osj033002	bHLH	LOC_Os06g37410.1	1e-144	1	63.4383	1e-144	413
LOC_Os06g45890.1	Osj013068	G2-like	LOC_Os06g45890.1;NM_001064863	1e-45	1	100	1e-45	66
LOC_Os06g47800.1	Osj031905	B3	LOC_Os07g17230.1	9e-51	1	31.6888	9e-51	527
LOC_Os06g48520.1	Osj032489	WRKY	NM_001075009	1e-31	1	23.219	1e-31	758
LOC_Os07g03950.1	Osj026615	bZIP	LOC_Os02g10860.1;NM_001052771	1e-12	1	50	1e-12	74
LOC_Os07g04560.1	Osj019231	NAC	LOC_Os07g04560.1	1e-68	1	78.6164	1e-68	159
LOC_Os07g06830.1	Osj038228	NAC	LOC_Os11g04360.1	2e-32	1	40	2e-32	240
LOC_Os07g33690.1	Osj031905	B3	LOC_Os07g17230.1	1e-68	1	27.4534	1e-68	805
LOC_Os07g35720.1	Osj029787	FAR1	NM_001059074	7e-09	1	38.9831	7e-09	59
LOC_Os07g35720.2	Osj029787	FAR1	NM_001059074	7e-09	1	38.9831	7e-09	59
LOC_Os07g35720.3	Osj029787	FAR1	NM_001059074	7e-09	1	38.9831	7e-09	59
LOC_Os07g44890.1	Osj038228	NAC	LOC_Os11g04360.1	7e-12	1	33.5079	7e-12	191
LOC_Os07g44900.1	Osj038228	NAC	LOC_Os11g04360.1	4e-12	1	38.7324	4e-12	142
LOC_Os07g46860.1	Osj023118	FAR1	NM_001067091	5e-35	1	62.8319	5e-35	113
LOC_Os07g47140.1	Osj008444	CO-like	LOC_Os07g47140.1;NM_001067109	3e-98	1	91.3043	3e-98	184
LOC_Os07g48260.1	Osj002027	WRKY	LOC_Os07g48260.1;NM_001067180	4e-71	1	77.4566	4e-71	173
LOC_Os07g48550.1	Osj013541	NAC	LOC_Os07g48550.1;NM_001067206	1e-150	1	78.1481	1e-150	270
LOC_Os07g48596.1	Osj049314	G2-like	LOC_Os07g48596.1;NM_001067209	1e-125	1	65.4971	1e-125	171
LOC_Os08g02070.1	Osj014983	MIKC	LOC_Os08g02070.1;NM_001067368	4e-39	1	73.5043	4e-39	117
LOC_Os08g03610.1	Osj051972	LSD	LOC_Os08g03610.1;NM_001067455	2e-41	1	100	2e-41	76
LOC_Os08g04830.1	Osj033230	FAR1	NM_001067515	0	1	99.1984	0	499
LOC_Os08g04830.2	Osj033230	FAR1	NM_001067515	0	1	99.1984	0	499
LOC_Os08g04830.3	Osj033230	FAR1	NM_001067515	0	1	99.1984	0	499
LOC_Os08g06800.1	Osj032489	WRKY	NM_001075009	1e-165	1	45.4264	1e-165	645
LOC_Os08g07330.2	Osj032489	WRKY	NM_001075009	2e-59	1	28.5319	2e-59	722
LOC_Os08g07390.1	Osj032489	WRKY	NM_001075009	1e-10	1	27.003	1e-10	337
LOC_Os08g10260.1	Osj038436	WRKY	NM_001075005	2e-99	1	36.8889	2e-99	675
LOC_Os08g14190.1	Osj050496	bHLH	LOC_Os02g23823.2	1e-06	1	61.1111	1e-06	36
LOC_Os08g19650.1	Osj029348	TALE	LOC_Os08g19650.1	6e-56	1	94.2857	6e-56	70
LOC_Os08g19650.2	Osj029348	TALE	LOC_Os08g19650.1	6e-56	1	94.2857	6e-56	70
LOC_Os08g32930.1	Osj033711	NAC	NM_001068747	1e-09	1	21.0332	1e-09	271
LOC_Os08g32930.2	Osj033711	NAC	NM_001068747	1e-09	1	21.0332	1e-09	271
LOC_Os08g33150.1	Osj048089	MYB	LOC_Os08g33150.1;NM_001068382	1e-141	1	77.4775	1e-141	222
LOC_Os08g39650.1	Osj032489	WRKY	NM_001075009	1e-102	1	37.2134	1e-102	567
LOC_Os08g43010.1	Osj031905	B3	LOC_Os07g17230.1	9e-67	1	28.0795	9e-67	755
LOC_Os08g44050.1	Osj022981	C2H2	LOC_Os08g44050.1	1e-86	1	51.9126	1e-86	366
LOC_Os08g44050.2	Osj022981	C2H2	LOC_Os08g44050.1	1e-86	1	51.9126	1e-86	366
LOC_Os08g44050.3	Osj022981	C2H2	LOC_Os08g44050.1	1e-86	1	51.9126	1e-86	366
LOC_Os08g44050.4	Osj022981	C2H2	LOC_Os08g44050.1	1e-86	1	51.9126	1e-86	366
LOC_Os09g28354.1	Osj000505	HSF	LOC_Os09g28354.1;NM_001069899	1e-85	1	76.5258	1e-85	213
LOC_Os09g28650.1	Osj038228	NAC	LOC_Os11g04360.1	2e-20	1	35.6436	2e-20	202
LOC_Os09g29940.1	Osj045859	ERF	LOC_Os08g42550.1;NM_001068903	1e-10	1	25	1e-10	112
LOC_Os09g29940.2	Osj045859	ERF	LOC_Os08g42550.1;NM_001068903	1e-10	1	25	1e-10	112
LOC_Os09g34160.1	Osj032489	WRKY	NM_001075009	7e-35	1	28.2007	7e-35	578
LOC_Os10g04074.1	Osj050499	NF-YA	NM_001054820	1e-131	1	33.2258	1e-131	930
LOC_Os10g33760.1	Osj025752	NAC	LOC_Os10g33760.1;NM_001071392	1e-133	1	76.8489	1e-133	311
LOC_Os11g11960.1	Osj032489	WRKY	NM_001075009	2e-39	1	25.9528	2e-39	551
LOC_Os11g29870.1	Osj025555	WRKY	LOC_Os11g29870.1;NM_001074460	3e-31	1	74.4186	3e-31	86
LOC_Os11g40460.1	Osj050499	NF-YA	NM_001054820	1e-110	1	48.5207	1e-110	338
LOC_Os11g42040.1	Osj031905	B3	LOC_Os07g17230.1	2e-30	1	24.7331	2e-30	562
LOC_Os11g45740.1	Osj009122	MYB	LOC_Os11g45740.1	3e-96	1	90.6077	3e-96	181
LOC_Os12g03050.1	Osj008718	NAC	LOC_Os12g03050.1;NM_001072567	1e-148	1	79.697	1e-148	330
LOC_Os12g16280.1	Osj041807	bZIP	LOC_Os12g40920.1	2e-29	1	64.6018	2e-29	113
LOC_Os12g18120.1	Osj053602	C3H	LOC_Os12g18120.1;NM_001073101	1e-61	1	100	1e-61	103
LOC_Os12g18120.2	Osj053602	C3H	LOC_Os12g18120.1;NM_001073101	1e-61	1	100	1e-61	103
LOC_Os12g18120.4	Osj053602	C3H	LOC_Os12g18120.1;NM_001073101	1e-61	1	100	1e-61	103
LOC_Os12g29290.1	Osj031905	B3	LOC_Os07g17230.1	2e-48	1	31.6239	2e-48	468
LOC_Os12g29330.1	Osj019360	NAC	LOC_Os12g29330.1;NM_001073289	2e-97	1	68.0628	2e-97	191
LOC_Os12g30824.1	Osj032659	bZIP	NM_001072729	7e-08	1	25.7009	7e-08	214
LOC_Os12g30824.2	Osj032659	bZIP	NM_001072729	7e-08	1	25.7009	7e-08	214
LOC_Os12g31920.1	Osj050499	NF-YA	NM_001054820	0	1	75.8134	0	922
LOC_Os12g34770.1	Osj050499	NF-YA	NM_001054820	0	1	75.8958	0	921
LOC_Os12g37690.1	Osj055979	MYB	LOC_Os12g37690.1	5e-94	1	92.8571	5e-94	168
LOC_Os01g09990.1	Osj042450	bHLH	LOC_Os01g09990.1;NM_001048828	9e-69	1	44.9315	9e-69	365
LOC_Os01g09990.2	Osj042450	bHLH	LOC_Os01g09990.1;NM_001048828	9e-69	1	44.9315	9e-69	365
LOC_Os01g24420.1	Osj048383	bHLH	NM_001074349	6e-23	1	45.0382	6e-23	131
LOC_Os01g53220.1	Osj039165	HSF	LOC_Os01g53220.1;NM_001050695	1e-122	1	92.3977	1e-122	171
LOC_Os01g59350.1	Osj004312	bZIP	LOC_Os01g59350.2;NM_001051109	1e-63	1	100	1e-63	114
LOC_Os01g59350.2	Osj004312	bZIP	LOC_Os01g59350.2;NM_001051109	1e-63	1	100	1e-63	114
LOC_Os01g74020.1	Osj025541	G2-like	LOC_Os01g74020.1;NM_001052072	4e-80	1	74.1463	4e-80	205
LOC_Os02g36880.1	Osj027061	NAC	LOC_Os02g36880.1;LOC_Os02g36880.2;LO C_Os02g36880.3	5e-75	1	66.0714	5e-75	224
LOC_Os02g36880.2	Osj027061	NAC	LOC_Os02g36880.1;LOC_Os02g36880.2;LO C_Os02g36880.3	5e-75	1	66.0714	5e-75	224
LOC_Os02g36880.3	Osj027061	NAC	LOC_Os02g36880.1;LOC_Os02g36880.2;LO C_Os02g36880.3	5e-75	1	66.0714	5e-75	224
LOC_Os02g36880.4	Osj027061	NAC	LOC_Os02g36880.1;LOC_Os02g36880.2;LO C_Os02g36880.3	5e-75	1	66.0714	5e-75	224
LOC_Os02g43790.1	Osj014272	ERF	LOC_Os02g43790.1;NM_001054149	1e-105	1	66.6667	1e-105	303
LOC_Os02g47744.1	Osj052955	MYB_related	LOC_Os02g47744.1;LOC_Os02g47 744.2;LOC_Os02g47744.3;LOC_Os02g47744.4;NM_001054405	7e-36	1	100	7e-36	69
LOC_Os02g47744.2	Osj052955	MYB_related	LOC_Os02g47744.1;LOC_Os02g47 744.2;LOC_Os02g47744.3;LOC_Os02g47744.4;NM_001054405	7e-36	1	100	7e-36	69
LOC_Os02g47744.3	Osj052955	MYB_related	LOC_Os02g47744.1;LOC_Os02g47 744.2;LOC_Os02g47744.3;LOC_Os02g47744.4;NM_001054405	7e-36	1	100	7e-36	69
LOC_Os02g47744.4	Osj052955	MYB_related	LOC_Os02g47744.1;LOC_Os02g47 744.2;LOC_Os02g47744.3;LOC_Os02g47744.4;NM_001054405	7e-36	1	100	7e-36	69
LOC_Os02g49230.1	Osj017387	CO-like	LOC_Os02g49230.2	1e-120	1	86.9748	1e-120	238
LOC_Os02g49230.2	Osj017387	CO-like	LOC_Os02g49230.2	1e-120	1	86.9748	1e-120	238
LOC_Os02g49230.3	Osj017387	CO-like	LOC_Os02g49230.2	1e-120	1	86.9748	1e-120	238
LOC_Os02g49230.4	Osj017387	CO-like	LOC_Os02g49230.2	1e-120	1	86.9748	1e-120	238
LOC_Os02g49230.5	Osj017387	CO-like	LOC_Os02g49230.2	1e-120	1	86.9748	1e-120	238
LOC_Os02g49230.6	Osj017387	CO-like	LOC_Os02g49230.2	1e-120	1	86.9748	1e-120	238
LOC_Os02g49240.1	Osj026486	MYB	LOC_Os02g49250.1	2e-18	1	54.8673	2e-18	113
LOC_Os02g52620.1	Osj022947	RAV	LOC_Os01g04800.1;NM_001048517	4e-85	1	87.3239	4e-85	142
LOC_Os03g22634.1	Osj032659	bZIP	NM_001072729	1e-120	1	50.3546	1e-120	423
LOC_Os03g42710.1	Osj022021	C3H	LOC_Os02g45480.1	2e-06	1	24.2152	2e-06	223
LOC_Os03g54170.1	Osj044412	MIKC	LOC_Os03g54170.1;NM_001057836	2e-27	1	100	2e-27	61
LOC_Os03g55164.1	Osj020004	WRKY	LOC_Os03g55164.1;NM_001057872	8e-92	1	93.9394	8e-92	66
LOC_Os03g55164.2	Osj020004	WRKY	LOC_Os03g55164.1;NM_001057872	8e-92	1	93.9394	8e-92	66
LOC_Os03g60910.1	Osj055517	Nin-like	LOC_Os06g12360.1	7e-10	1	21.9858	7e-10	282
LOC_Os03g61910.1	Osj050499	NF-YA	NM_001054820	4e-39	1	45.4054	4e-39	185
LOC_Os03g61910.2	Osj050499	NF-YA	NM_001054820	4e-39	1	45.4054	4e-39	185
LOC_Os04g27790.1	Osj007305	MIKC	LOC_Os08g41950.1;NM_001068870	6e-07	1	78.5714	6e-07	28
LOC_Os05g35500.1	Osj038657	MYB	LOC_Os05g35500.1	1e-102	1	58.3815	1e-102	173
LOC_Os06g01250.1	Osj032659	bZIP	NM_001072729	3e-07	1	55.2632	3e-07	38
LOC_Os06g15330.1	Osj016620	CO-like	LOC_Os06g15330.1;NM_001063868	0	1	76.129	0	465
LOC_Os06g19444.1	Osj040084	CO-like	LOC_Os06g19444.2;NM_001063976	1e-113	1	100	1e-113	198
LOC_Os06g19444.2	Osj040084	CO-like	LOC_Os06g19444.2;NM_001063976	1e-113	1	100	1e-113	198
LOC_Os06g20200.1	Osj038228	NAC	LOC_Os11g04360.1	2e-15	1	36.1702	2e-15	188
LOC_Os06g28630.1	Osj042389	MYB_related	NM_001064185	7e-30	1	100	7e-30	59
LOC_Os06g37224.1	Osj050499	NF-YA	NM_001054820	4e-58	1	43.7956	4e-58	137
LOC_Os07g06880.1	Osj038228	NAC	LOC_Os11g04360.1	2e-36	1	38.2022	2e-36	267
LOC_Os07g32170.1	Osj056139	SBP	LOC_Os07g32170.1	5e-32	1	100	5e-32	61
LOC_Os07g32170.2	Osj056139	SBP	LOC_Os07g32170.1	5e-32	1	100	5e-32	61
LOC_Os08g07774.1	Osj038436	WRKY	NM_001075005	7e-77	1	30.6836	7e-77	629
LOC_Os08g07774.2	Osj038436	WRKY	NM_001075005	7e-77	1	30.6836	7e-77	629
LOC_Os08g17390.1	Osj054952	WRKY	LOC_Os08g17400.1	3e-73	1	100	3e-73	131
LOC_Os08g42440.1	Osj042618	CO-like	NM_001068898	1e-109	1	65.8147	1e-109	313
LOC_Os08g43550.1	Osj003095	MYB	LOC_Os08g43550.1;NM_001068973	1e-130	1	87.8205	1e-130	156
LOC_Os09g11480.1	Osj024307	ERF	LOC_Os09g11480.2	3e-83	1	61.9608	3e-83	255
LOC_Os09g11480.2	Osj024307	ERF	LOC_Os09g11480.2	3e-83	1	61.9608	3e-83	255
LOC_Os09g32510.1	Osj040091	bHLH	LOC_Os09g32510.1	4e-84	1	96.9466	4e-84	131
LOC_Os09g32510.2	Osj040091	bHLH	LOC_Os09g32510.1	4e-84	1	96.9466	4e-84	131
LOC_Os09g32510.3	Osj040091	bHLH	LOC_Os09g32510.1	4e-84	1	96.9466	4e-84	131
LOC_Os09g32510.4	Osj040091	bHLH	LOC_Os09g32510.1	4e-84	1	96.9466	4e-84	131
LOC_Os09g32510.5	Osj040091	bHLH	LOC_Os09g32510.1	4e-84	1	96.9466	4e-84	131
LOC_Os09g33550.1	Osj042063	CO-like	LOC_Os09g33550.1	3e-86	1	62.2642	3e-86	265
LOC_Os09g36730.1	Osj049424	MYB	LOC_Os09g36730.1;NM_001070331	9e-82	1	87.1951	9e-82	164
LOC_Os11g30560.1	Osj007305	MIKC	LOC_Os08g41950.1;NM_001068870	2e-06	1	84.6154	2e-06	26
LOC_Os11g40590.1	Osj033711	NAC	NM_001068747	2e-18	1	29.2308	2e-18	260
LOC_Os11g40590.2	Osj033711	NAC	NM_001068747	2e-18	1	29.2308	2e-18	260
LOC_Os11g40590.3	Osj033711	NAC	NM_001068747	2e-18	1	29.2308	2e-18	260
LOC_Os12g01449.1	Osj032659	bZIP	NM_001072729	7e-72	1	28.4875	7e-72	681
LOC_Os12g06340.1	Osj000935	HB-other	NM_001072748	2e-81	1	57.7181	2e-81	298
LOC_Os12g06340.2	Osj000935	HB-other	NM_001072748	2e-81	1	57.7181	2e-81	298
LOC_Os12g06340.3	Osj000935	HB-other	NM_001072748	2e-81	1	57.7181	2e-81	298
LOC_Os12g44060.1	Osj032659	bZIP	NM_001072729	7e-08	1	27.4194	7e-08	124
