# Supplementary material for: Differential Expression of Genes at Panicle Initiation and Grain Filling Stages Implied in Heterosis of Rice Hybrids
Source: Int J Mol Sci. 2020 Feb 6;21(3):1080. doi: 10.3390/ijms21031080 (PMC7038112; doi:10.3390/ijms21031080)
Supplement: Supplementary file 1 [file ijms-21-01080-s001.zip › Additional file 5. 2.xls]

## Sheet: Panicle Inititation (PI)_TFs
5.2.1 Mapping of differentially expressed gene (DEGs) on plant transcription factor database (PlantTFD) in Rajalaxmi at PI stage
QueryAcc	Hit_Acession	Hit Description TF			%ID	eValue	HSP_length
LOC_Os01g47370.1	Osj057483	Oryza_sativa_subsp._japonica	MYB_related	LOC_Os01g47370.1	100	2e-42	77
LOC_Os01g65800.1	Osj041041	Oryza_sativa_subsp._japonica	bHLH	NM_001065643	92.3077	8e-08	26
LOC_Os02g13710.1	Osj054002	Oryza_sativa_subsp._japonica	ERF	LOC_Os02g13710.1	64.3725	2e-83	247
LOC_Os02g56240.1	Osj056653	Oryza_sativa_subsp._japonica	WRKY	LOC_Os05g50610.1	76.4706	8e-27	68
LOC_Os03g23760.1	Osj032489	Oryza_sativa_subsp._japonica	WRKY	NM_001075009	28.4211	9e-12	285
LOC_Os03g23800.1	Osj032489	Oryza_sativa_subsp._japonica	WRKY	NM_001075009	35.2201	1e-103	636
LOC_Os03g40710.1	Osj009138	Oryza_sativa_subsp._japonica	C2H2	LOC_Os12g38960.1;NM_001073658	26.455	5e-22	378
LOC_Os04g04590.1	Osj032489	Oryza_sativa_subsp._japonica	WRKY	NM_001075009	35.4207	6e-96	511
LOC_Os04g05290.1	Osj032489	Oryza_sativa_subsp._japonica	WRKY	NM_001075009	29.2537	2e-21	335
LOC_Os04g20210.1	Osj042849	Oryza_sativa_subsp._japonica	MYB	LOC_Os08g37970.1;NM_001068630	84.058	2e-44	69
LOC_Os04g20210.2	Osj042849	Oryza_sativa_subsp._japonica	MYB	LOC_Os08g37970.1;NM_001068630	84.058	2e-44	69
LOC_Os05g13460.1	Osj032489	Oryza_sativa_subsp._japonica	WRKY	NM_001075009	23.8698	8e-21	553
LOC_Os05g20700.1	Osj032489	Oryza_sativa_subsp._japonica	WRKY	NM_001075009	34.2105	9e-07	76
LOC_Os05g39130.1	Osj050499	Oryza_sativa_subsp._japonica	NF-YA	NM_001054820	38.5343	4e-74	423
LOC_Os05g49240.1	Osj049449	Oryza_sativa_subsp._japonica	MYB_related	LOC_Os05g49240.1	100	4e-37	69
LOC_Os06g49550.1	Osj052515	Oryza_sativa_subsp._japonica	FAR1	NM_001072959	40.4762	1e-135	630
LOC_Os08g07774.1	Osj038436	Oryza_sativa_subsp._japonica	WRKY	NM_001075005	30.6836	7e-77	629
LOC_Os08g07774.2	Osj038436	Oryza_sativa_subsp._japonica	WRKY	NM_001075005	30.6836	7e-77	629
LOC_Os08g12470.1	Osj032489	Oryza_sativa_subsp._japonica	WRKY	NM_001075009	34.2723	5e-98	639
LOC_Os08g17040.1	Osj032489	Oryza_sativa_subsp._japonica	WRKY	NM_001075009	25.6637	3e-19	339
LOC_Os08g29360.1	Osj050499	Oryza_sativa_subsp._japonica	NF-YA	NM_001054820	32.6087	2e-37	276
LOC_Os10g05810.1	Osj041366	Oryza_sativa_subsp._japonica	FAR1	NM_001062348	25.9459	4e-06	185
LOC_Os10g06170.1	Osj032489	Oryza_sativa_subsp._japonica	WRKY	NM_001075009	35.0629	1e-101	636
LOC_Os10g09440.1	Osj032489	Oryza_sativa_subsp._japonica	WRKY	NM_001075009	34.8968	2e-84	533
LOC_Os10g09460.1	Osj032489	Oryza_sativa_subsp._japonica	WRKY	NM_001075009	34.8509	1e-100	637
LOC_Os10g17030.1	Osj032489	Oryza_sativa_subsp._japonica	WRKY	NM_001075009	22.2707	5e-11	229
LOC_Os10g42150.1	Osj010919	Oryza_sativa_subsp._japonica	ERF	LOC_Os05g49700.1;NM_001062912	92.5926	3e-09	27
LOC_Os11g12060.1	Osj032489	Oryza_sativa_subsp._japonica	WRKY	NM_001075009	34.2067	1e-105	687
LOC_Os11g44960.1	Osj031905	Oryza_sativa_subsp._japonica	B3	LOC_Os07g17230.1	26.9988	3e-63	863
LOC_Os11g44990.1	Osj031905	Oryza_sativa_subsp._japonica	B3	LOC_Os07g17230.1	28.6449	5e-51	583
LOC_Os01g71840.1	Osj050499	Oryza_sativa_subsp._japonica	NF-YA	NM_001054820	37.5427	4e-77	293
LOC_Os02g39660.1	Osj031905	Oryza_sativa_subsp._japonica	B3	LOC_Os07g17230.1	32.4873	1e-07	197
LOC_Os03g21060.1	Osj014131	Oryza_sativa_subsp._japonica	NAC	LOC_Os03g21060.1;NM_001056532	98.1308	3e-90	107
LOC_Os03g23110.1	Osj032489	Oryza_sativa_subsp._japonica	WRKY	NM_001075009	34.5428	1e-103	689
LOC_Os03g36239.1	Osj032489	Oryza_sativa_subsp._japonica	WRKY	NM_001075009	33.6377	2e-88	657
LOC_Os03g55590.1	Osj019086	Oryza_sativa_subsp._japonica	G2-like	LOC_Os03g55590.1;NM_001057904	73.8462	1e-117	130
LOC_Os03g55590.3	Osj019086	Oryza_sativa_subsp._japonica	G2-like	LOC_Os03g55590.1;NM_001057904	73.8462	1e-117	130
LOC_Os03g55590.4	Osj019086	Oryza_sativa_subsp._japonica	G2-like	LOC_Os03g55590.1;NM_001057904	73.8462	1e-117	130
LOC_Os03g56580.1	Osj004830	Oryza_sativa_subsp._japonica	NAC	LOC_Os03g56580.1;NM_001057973	82.9596	1e-101	223
LOC_Os04g04900.1	Osj032489	Oryza_sativa_subsp._japonica	WRKY	NM_001075009	33.9593	1e-97	639
LOC_Os05g24680.1	Osj032489	Oryza_sativa_subsp._japonica	WRKY	NM_001075009	34.0611	1e-104	687
LOC_Os05g50310.1	Osj027140	Oryza_sativa_subsp._japonica	ZF-HD	LOC_Os05g50310.1;NM_001062954	60.9649	9e-72	228
LOC_Os06g24310.1	Osj032659	Oryza_sativa_subsp._japonica	bZIP	NM_001072729	25.75	8e-30	400
LOC_Os07g17720.1	Osj032489	Oryza_sativa_subsp._japonica	WRKY	NM_001075009	55.7895	1e-23	95
LOC_Os07g46846.1	Osj023118	Oryza_sativa_subsp._japonica	FAR1	NM_001067091	82.7957	2e-40	93
LOC_Os07g46852.1	Osj023118	Oryza_sativa_subsp._japonica	FAR1	NM_001067091	78.2609	3e-37	92
LOC_Os07g46852.2	Osj023118	Oryza_sativa_subsp._japonica	FAR1	NM_001067091	78.2609	3e-37	92
LOC_Os07g46852.3	Osj023118	Oryza_sativa_subsp._japonica	FAR1	NM_001067091	78.2609	3e-37	92
LOC_Os07g46852.4	Osj023118	Oryza_sativa_subsp._japonica	FAR1	NM_001067091	78.2609	3e-37	92
LOC_Os09g19954.1	Osj050134	Oryza_sativa_subsp._japonica	FAR1	NM_001061215	63.8889	1e-06	36
LOC_Os10g06520.1	Osj032489	Oryza_sativa_subsp._japonica	WRKY	NM_001075009	33.9156	1e-103	687
LOC_Os10g07582.1	Osj032489	Oryza_sativa_subsp._japonica	WRKY	NM_001075009	24.7826	4e-09	230
LOC_Os10g09500.1	Osj032489	Oryza_sativa_subsp._japonica	WRKY	NM_001075009	33.965	1e-105	686
LOC_Os11g03310.1	Osj010155	Oryza_sativa_subsp._japonica	NAC	NM_001072160	82.6531	1e-142	294
LOC_Os11g27050.1	Osj032489	Oryza_sativa_subsp._japonica	WRKY	NM_001075009	35.1598	1e-107	657
LOC_Os12g19720.1	Osj032489	Oryza_sativa_subsp._japonica	WRKY	NM_001075009	33.77	1e-104	687
LOC_Os01g18584.1	Osj027310	Oryza_sativa_subsp._japonica	WRKY	NM_001049319	51.5873	6e-58	252
LOC_Os01g38610.1	Osj057431	Oryza_sativa_subsp._japonica	bHLH	NM_001049899	51.7895	1e-113	475
LOC_Os01g41145.1	Osj033711	Oryza_sativa_subsp._japonica	NAC	NM_001068747	31.8182	8e-08	110
LOC_Os01g46169.1	Osj056653	Oryza_sativa_subsp._japonica	WRKY	LOC_Os05g50610.1	92.4051	2e-38	79
LOC_Os01g46169.2	Osj056653	Oryza_sativa_subsp._japonica	WRKY	LOC_Os05g50610.1	92.4051	2e-38	79
LOC_Os01g46169.3	Osj056653	Oryza_sativa_subsp._japonica	WRKY	LOC_Os05g50610.1	92.4051	2e-38	79
LOC_Os01g54424.1	Osj055897	Oryza_sativa_subsp._japonica	HB-PHD	LOC_Os06g12400.1;NM_001063749	63.9175	4e-25	97
LOC_Os01g61080.1	Osj042781	Oryza_sativa_subsp._japonica	WRKY	LOC_Os01g61080.1;NM_001051210	67.0251	1e-155	279
LOC_Os02g43790.1	Osj014272	Oryza_sativa_subsp._japonica	ERF	LOC_Os02g43790.1;NM_001054149	66.6667	1e-105	303
LOC_Os03g08460.1	Osj026127	Oryza_sativa_subsp._japonica	ERF	LOC_Os03g08460.1;NM_001055711	100	3e-42	78
LOC_Os03g10500.1	Osj032659	Oryza_sativa_subsp._japonica	bZIP	NM_001072729	28.1421	6e-39	366
LOC_Os03g23860.1	Osj032489	Oryza_sativa_subsp._japonica	WRKY	NM_001075009	35.3774	1e-102	636
LOC_Os03g38210.1	Osj031241	Oryza_sativa_subsp._japonica	MYB	LOC_Os03g38210.1	69.7789	1e-154	407
LOC_Os03g45810.1	Osj048383	Oryza_sativa_subsp._japonica	bHLH	NM_001074349	90.625	1e-27	32
LOC_Os03g60050.1	Osj032489	Oryza_sativa_subsp._japonica	WRKY	NM_001075009	34.8438	1e-101	640
LOC_Os04g06130.1	Osj032489	Oryza_sativa_subsp._japonica	WRKY	NM_001075009	33.3333	6e-99	669
LOC_Os04g17500.1	Osj032489	Oryza_sativa_subsp._japonica	WRKY	NM_001075009	42.1687	4e-13	83
LOC_Os05g33940.1	Osj038228	Oryza_sativa_subsp._japonica	NAC	LOC_Os11g04360.1	47.1545	2e-53	246
LOC_Os05g45410.1	Osj008119	Oryza_sativa_subsp._japonica	HSF	LOC_Os05g45410.1;NM_001062662	95.7895	0	380
LOC_Os05g48010.1	Osj055873	Oryza_sativa_subsp._japonica	MYB	LOC_Os05g48010.1;NM_001062798	68.8119	1e-121	202
LOC_Os06g09060.1	Osj032489	Oryza_sativa_subsp._japonica	WRKY	NM_001075009	42.7481	2e-82	393
LOC_Os06g35550.1	Osj050499	Oryza_sativa_subsp._japonica	NF-YA	NM_001054820	35.6742	1e-138	712
LOC_Os07g16710.1	Osj032489	Oryza_sativa_subsp._japonica	WRKY	NM_001075009	43.8247	4e-59	251
LOC_Os08g06490.1	Osj055517	Oryza_sativa_subsp._japonica	Nin-like	LOC_Os06g12360.1	35.3808	1e-70	407
LOC_Os08g06490.2	Osj055517	Oryza_sativa_subsp._japonica	Nin-like	LOC_Os06g12360.1	35.3808	1e-70	407
LOC_Os08g24270.1	Osj032489	Oryza_sativa_subsp._japonica	WRKY	NM_001075009	23.1608	9e-18	367
LOC_Os08g39174.1	Osj050499	Oryza_sativa_subsp._japonica	NF-YA	NM_001054820	37.5	5e-69	224
LOC_Os08g42670.1	Osj038436	Oryza_sativa_subsp._japonica	WRKY	NM_001075005	25.1177	4e-32	637
LOC_Os08g42670.2	Osj038436	Oryza_sativa_subsp._japonica	WRKY	NM_001075005	25.1177	4e-32	637
LOC_Os09g25060.1	Osj051516	Oryza_sativa_subsp._japonica	WRKY	LOC_Os09g25060.1;NM_001069719	96.7033	0	273
LOC_Os09g25070.1	Osj028455	Oryza_sativa_subsp._japonica	WRKY	LOC_Os09g25070.1;NM_001069720	89.1304	3e-63	138
LOC_Os09g25070.2	Osj028455	Oryza_sativa_subsp._japonica	WRKY	LOC_Os09g25070.1;NM_001069720	89.1304	3e-63	138
LOC_Os09g25600.1	Osj025035	Oryza_sativa_subsp._japonica	AP2	LOC_Os09g25600.1	79.1045	5e-84	201
LOC_Os10g09970.1	Osj032489	Oryza_sativa_subsp._japonica	WRKY	NM_001075009	28.9552	5e-21	335
LOC_Os10g12630.1	Osj032489	Oryza_sativa_subsp._japonica	WRKY	NM_001075009	35.2672	1e-104	655
LOC_Os11g13930.1	Osj004147	Oryza_sativa_subsp._japonica	ZF-HD	LOC_Os11g13930.1	62.1253	1e-117	367
LOC_Os11g19520.1	Osj032489	Oryza_sativa_subsp._japonica	WRKY	NM_001075009	43.8202	5e-12	89
LOC_Os11g42040.1	Osj031905	Oryza_sativa_subsp._japonica	B3	LOC_Os07g17230.1	24.7331	2e-30	562
LOC_Os12g01490.1	Osj018543	Oryza_sativa_subsp._japonica	G2-like	LOC_Os12g01490.1;NM_001072465	94.7761	5e-74	134
LOC_Os12g03110.1	Osj047381	Oryza_sativa_subsp._japonica	ZF-HD	LOC_Os12g03110.1	75.8242	7e-34	91
LOC_Os12g19700.1	Osj032489	Oryza_sativa_subsp._japonica	WRKY	NM_001075009	34.1158	3e-98	639

## Sheet: Figures_PI
Transcription factor	TF number
AP2	1
B3	4
bHLH	3
bZIP	2
C2H2	1
ERF	4
FAR1	8
G2-like	4
HB-PHD	1
HSF	1
MYB	4
MYB_related	2
NAC	5
NF-YA	5
Nin-like	2
WRKY	47
ZF-HD	3

## Sheet: Grain filling (GF)_TFs
5.2.2 Mapping of differentially expressed gene (DEGs) on plant transcription factor database (PlantTFD) in Rajalaxmi at GF stage
Query Acc	Hit_Acession	Hit Description TF			%ID	eValue	HSP_length
LOC_Os01g01115.1	Osj055517	Oryza_sativa_subsp._japonica	Nin-like	LOC_Os06g12360.1	30.3892	2e-86	668
LOC_Os01g03660.2	Osj043062	Oryza_sativa_subsp._japonica	MYB_related	NM_001048438	68	3e-60	150
LOC_Os01g03660.3	Osj043062	Oryza_sativa_subsp._japonica	MYB_related	NM_001048438	68	3e-60	150
LOC_Os01g04120.1	Osj028523	Oryza_sativa_subsp._japonica	C2H2	LOC_Os06g10470.1	75	3e-07	28
LOC_Os01g05860.1	Osj055517	Oryza_sativa_subsp._japonica	Nin-like	LOC_Os06g12360.1	21.4286	2e-10	378
LOC_Os01g07880.1	Osj047425	Oryza_sativa_subsp._japonica	bZIP	LOC_Os01g07880.1;NM_001048695	68.9922	8e-45	129
LOC_Os01g10800.1	Osj055517	Oryza_sativa_subsp._japonica	Nin-like	LOC_Os06g12360.1	28.1346	6e-74	654
LOC_Os01g12810.1	Osj055517	Oryza_sativa_subsp._japonica	Nin-like	LOC_Os06g12360.1	22.1024	4e-15	371
LOC_Os01g12810.2	Osj055517	Oryza_sativa_subsp._japonica	Nin-like	LOC_Os06g12360.1	22.1024	4e-15	371
LOC_Os01g12810.3	Osj055517	Oryza_sativa_subsp._japonica	Nin-like	LOC_Os06g12360.1	22.1024	4e-15	371
LOC_Os01g12810.4	Osj055517	Oryza_sativa_subsp._japonica	Nin-like	LOC_Os06g12360.1	22.1024	4e-15	371
LOC_Os01g12810.5	Osj055517	Oryza_sativa_subsp._japonica	Nin-like	LOC_Os06g12360.1	22.1024	4e-15	371
LOC_Os01g16050.1	Osj033419	Oryza_sativa_subsp._japonica	FAR1	NM_001052769	21.3675	2e-09	234
LOC_Os01g17000.1	Osj030328	Oryza_sativa_subsp._japonica	Dof	LOC_Os01g17000.1;NM_001049270	94.7368	0	456
LOC_Os01g19380.1	Osj055517	Oryza_sativa_subsp._japonica	Nin-like	LOC_Os06g12360.1	36.4486	5e-58	321
LOC_Os01g20800.1	Osj053254	Oryza_sativa_subsp._japonica	LBD	LOC_Os03g41330.1;NM_001057183	95.122	8e-19	41
LOC_Os01g25710.1	Osj028578	Oryza_sativa_subsp._japonica	WRKY	NM_001065890	29.765	9e-53	383
LOC_Os01g25720.1	Osj028578	Oryza_sativa_subsp._japonica	WRKY	NM_001065890	29.765	9e-53	383
LOC_Os01g25720.2	Osj028578	Oryza_sativa_subsp._japonica	WRKY	NM_001065890	29.765	9e-53	383
LOC_Os01g25760.1	Osj028578	Oryza_sativa_subsp._japonica	WRKY	NM_001065890	26.2055	1e-55	954
LOC_Os01g33684.1	Osj031905	Oryza_sativa_subsp._japonica	B3	LOC_Os07g17230.1	31.6456	2e-34	316
LOC_Os01g33684.2	Osj031905	Oryza_sativa_subsp._japonica	B3	LOC_Os07g17230.1	31.6456	2e-34	316
LOC_Os01g33684.3	Osj031905	Oryza_sativa_subsp._japonica	B3	LOC_Os07g17230.1	31.6456	2e-34	316
LOC_Os01g35184.1	Osj049806	Oryza_sativa_subsp._japonica	bHLH	LOC_Os03g43810.1	55.3846	3e-11	65
LOC_Os01g35184.2	Osj049806	Oryza_sativa_subsp._japonica	bHLH	LOC_Os03g43810.1	55.3846	3e-11	65
LOC_Os01g42280.1	Osj055517	Oryza_sativa_subsp._japonica	Nin-like	LOC_Os06g12360.1	25.8929	2e-35	448
LOC_Os01g43230.1	Osj058657	Oryza_sativa_subsp._japonica	MYB_related	PUT-163a- Oryza_sativa_Japonica_Group-64458	96.7742	6e-12	31
LOC_Os01g43230.2	Osj058657	Oryza_sativa_subsp._japonica	MYB_related	PUT-163a- Oryza_sativa_Japonica_Group-64458	96.7742	6e-12	31
LOC_Os01g43230.3	Osj058657	Oryza_sativa_subsp._japonica	MYB_related	PUT-163a- Oryza_sativa_Japonica_Group-64458	96.7742	6e-12	31
LOC_Os01g45840.1	Osj055517	Oryza_sativa_subsp._japonica	Nin-like	LOC_Os06g12360.1	26.5396	6e-66	682
LOC_Os01g48060.1	Osj036177	Oryza_sativa_subsp._japonica	ARF	LOC_Os01g48060.1	97.6667	1e-180	300
LOC_Os01g48060.2	Osj036177	Oryza_sativa_subsp._japonica	ARF	LOC_Os01g48060.1	97.6667	1e-180	300
LOC_Os01g48060.3	Osj036177	Oryza_sativa_subsp._japonica	ARF	LOC_Os01g48060.1	97.6667	1e-180	300
LOC_Os01g48874.1	Osj032489	Oryza_sativa_subsp._japonica	WRKY	NM_001075009	25.788	1e-14	349
LOC_Os01g51810.1	Osj055517	Oryza_sativa_subsp._japonica	Nin-like	LOC_Os06g12360.1	28.9515	1e-73	639
LOC_Os01g53220.1	Osj039165	Oryza_sativa_subsp._japonica	HSF	LOC_Os01g53220.1;NM_001050695	92.3977	1e-122	171
LOC_Os01g54190.1	Osj012172	Oryza_sativa_subsp._japonica	bHLH	LOC_Os08g42470.1	76.4706	4e-07	34
LOC_Os01g54890.1	Osj056593	Oryza_sativa_subsp._japonica	ERF	LOC_Os01g54890.1	47.343	1e-39	207
LOC_Os01g55070.1	Osj055517	Oryza_sativa_subsp._japonica	Nin-like	LOC_Os06g12360.1	27.1945	7e-49	581
LOC_Os01g55960.1	Osj055517	Oryza_sativa_subsp._japonica	Nin-like	LOC_Os06g12360.1	32.4415	2e-48	299
LOC_Os01g57280.1	Osj031905	Oryza_sativa_subsp._japonica	B3	LOC_Os07g17230.1	27.0312	1e-51	640
LOC_Os01g57280.2	Osj031905	Oryza_sativa_subsp._japonica	B3	LOC_Os07g17230.1	27.0312	1e-51	640
LOC_Os01g57280.3	Osj031905	Oryza_sativa_subsp._japonica	B3	LOC_Os07g17230.1	27.0312	1e-51	640
LOC_Os01g57630.1	Osj055517	Oryza_sativa_subsp._japonica	Nin-like	LOC_Os06g12360.1	28.4848	6e-13	165
LOC_Os01g57630.2	Osj055517	Oryza_sativa_subsp._japonica	Nin-like	LOC_Os06g12360.1	28.4848	6e-13	165
LOC_Os01g57630.3	Osj055517	Oryza_sativa_subsp._japonica	Nin-like	LOC_Os06g12360.1	28.4848	6e-13	165
LOC_Os01g59340.1	Osj028578	Oryza_sativa_subsp._japonica	WRKY	NM_001065890	33.6085	1e-105	848
LOC_Os01g59340.2	Osj028578	Oryza_sativa_subsp._japonica	WRKY	NM_001065890	33.6085	1e-105	848
LOC_Os01g59340.3	Osj028578	Oryza_sativa_subsp._japonica	WRKY	NM_001065890	33.6085	1e-105	848
LOC_Os01g59350.1	Osj004312	Oryza_sativa_subsp._japonica	bZIP	LOC_Os01g59350.2;NM_001051109	100	1e-63	114
LOC_Os01g59350.2	Osj004312	Oryza_sativa_subsp._japonica	bZIP	LOC_Os01g59350.2;NM_001051109	100	1e-63	114
LOC_Os01g60430.1	Osj055517	Oryza_sativa_subsp._japonica	Nin-like	LOC_Os06g12360.1	37.8049	4e-60	328
LOC_Os01g61630.1	Osj055517	Oryza_sativa_subsp._japonica	Nin-like	LOC_Os06g12360.1	21.4015	1e-16	528
LOC_Os01g63220.1	Osj045859	Oryza_sativa_subsp._japonica	ERF	LOC_Os08g42550.1;NM_001068903	39.2857	3e-06	28
LOC_Os01g63220.2	Osj045859	Oryza_sativa_subsp._japonica	ERF	LOC_Os08g42550.1;NM_001068903	39.2857	3e-06	28
LOC_Os01g63220.3	Osj045859	Oryza_sativa_subsp._japonica	ERF	LOC_Os08g42550.1;NM_001068903	39.2857	3e-06	28
LOC_Os01g65370.1	Osj013483	Oryza_sativa_subsp._japonica	MYB	LOC_Os01g65370.1;NM_001051492	50.7109	1e-52	211
LOC_Os01g65840.1	Osj055517	Oryza_sativa_subsp._japonica	Nin-like	LOC_Os06g12360.1	28.7054	6e-70	533
LOC_Os01g66600.1	Osj032659	Oryza_sativa_subsp._japonica	bZIP	NM_001072729	29.9145	4e-10	117
LOC_Os01g66600.2	Osj032659	Oryza_sativa_subsp._japonica	bZIP	NM_001072729	29.9145	4e-10	117
LOC_Os01g70480.1	Osj032659	Oryza_sativa_subsp._japonica	bZIP	NM_001072729	47.2637	3e-49	201
LOC_Os01g73500.1	Osj033711	Oryza_sativa_subsp._japonica	NAC	NM_001068747	23.2804	2e-09	189
LOC_Os01g73500.2	Osj033711	Oryza_sativa_subsp._japonica	NAC	NM_001068747	23.2804	2e-09	189
LOC_Os01g74020.1	Osj025541	Oryza_sativa_subsp._japonica	G2-like	LOC_Os01g74020.1;NM_001052072	74.1463	4e-80	205
LOC_Os01g74600.1	Osj055517	Oryza_sativa_subsp._japonica	Nin-like	LOC_Os06g12360.1	28.3784	5e-73	666
LOC_Os02g02250.1	Osj033711	Oryza_sativa_subsp._japonica	NAC	NM_001068747	34.0659	2e-11	91
LOC_Os02g02470.1	Osj049482	Oryza_sativa_subsp._japonica	bHLH	LOC_Os02g02480.1;LOC_Os02g02480.3;N M_001052215	79.5918	4e-38	98
LOC_Os02g07050.1	Osj055517	Oryza_sativa_subsp._japonica	Nin-like	LOC_Os06g12360.1	27.972	1e-78	715
LOC_Os02g07930.1	Osj046526	Oryza_sativa_subsp._japonica	CO-like	LOC_Os03g50310.1;NM_001057588	65.625	3e-06	32
LOC_Os02g09800.1	Osj055517	Oryza_sativa_subsp._japonica	Nin-like	LOC_Os06g12360.1	28.6957	9e-72	575
LOC_Os02g10860.1	Osj026615	Oryza_sativa_subsp._japonica	bZIP	LOC_Os02g10860.1;NM_001052771	100	1e-53	102
LOC_Os02g13800.1	Osj020322	Oryza_sativa_subsp._japonica	HSF	LOC_Os02g13800.1;NM_001052905	65.2542	2e-79	236
LOC_Os02g18140.1	Osj028578	Oryza_sativa_subsp._japonica	WRKY	NM_001065890	34.5515	3e-47	301
LOC_Os02g18460.1	Osj035110	Oryza_sativa_subsp._japonica	NAC	LOC_Os02g18460.1	83.8966	0	503
LOC_Os02g19530.1	Osj026615	Oryza_sativa_subsp._japonica	bZIP	LOC_Os02g10860.1;NM_001052771	48.75	2e-15	80
LOC_Os02g19629.1	Osj026615	Oryza_sativa_subsp._japonica	bZIP	LOC_Os02g10860.1;NM_001052771	41.7476	3e-12	103
LOC_Os02g19629.2	Osj026615	Oryza_sativa_subsp._japonica	bZIP	LOC_Os02g10860.1;NM_001052771	41.7476	3e-12	103
LOC_Os02g27070.1	Osj055517	Oryza_sativa_subsp._japonica	Nin-like	LOC_Os06g12360.1	24.5841	3e-29	541
LOC_Os02g27070.2	Osj055517	Oryza_sativa_subsp._japonica	Nin-like	LOC_Os06g12360.1	24.5841	3e-29	541
LOC_Os02g29510.2	Osj050499	Oryza_sativa_subsp._japonica	NF-YA	NM_001054820	39.6226	8e-74	424
LOC_Os02g29510.3	Osj050499	Oryza_sativa_subsp._japonica	NF-YA	NM_001054820	39.6226	8e-74	424
LOC_Os02g32900.1	Osj007305	Oryza_sativa_subsp._japonica	MIKC	LOC_Os08g41950.1;NM_001068870	77.7778	3e-06	27
LOC_Os02g34960.1	Osj055517	Oryza_sativa_subsp._japonica	Nin-like	LOC_Os06g12360.1	31.391	6e-79	532
LOC_Os02g35750.1	Osj055517	Oryza_sativa_subsp._japonica	Nin-like	LOC_Os06g12360.1	21.0309	9e-24	485
LOC_Os02g35750.2	Osj055517	Oryza_sativa_subsp._japonica	Nin-like	LOC_Os06g12360.1	21.0309	9e-24	485
LOC_Os02g35750.3	Osj055517	Oryza_sativa_subsp._japonica	Nin-like	LOC_Os06g12360.1	21.0309	9e-24	485
LOC_Os02g37140.1	Osj055517	Oryza_sativa_subsp._japonica	Nin-like	LOC_Os06g12360.1	23.7603	2e-25	484
LOC_Os02g37140.2	Osj055517	Oryza_sativa_subsp._japonica	Nin-like	LOC_Os06g12360.1	23.7603	2e-25	484
LOC_Os02g39660.1	Osj031905	Oryza_sativa_subsp._japonica	B3	LOC_Os07g17230.1	32.4873	1e-07	197
LOC_Os02g42585.1	Osj013904	Oryza_sativa_subsp._japonica	ERF	LOC_Os02g42585.1	78.7986	1e-128	283
LOC_Os02g45670.1	Osj046473	Oryza_sativa_subsp._japonica	MYB_related	LOC_Os02g45670.1	56.0976	4e-46	123
LOC_Os02g45760.1	Osj047410	Oryza_sativa_subsp._japonica	GRAS	LOC_Os02g45760.1;NM_001054283	79.1191	0	613
LOC_Os02g46030.1	Osj009169	Oryza_sativa_subsp._japonica	MYB_related	LOC_Os02g46030.1;NM_00105430 0	83.6538	1e-93	208
LOC_Os02g46930.1	Osj019155	Oryza_sativa_subsp._japonica	C2H2	LOC_Os01g67970.1;NM_001051672	36.2069	1e-23	174
LOC_Os02g49230.1	Osj017387	Oryza_sativa_subsp._japonica	CO-like	LOC_Os02g49230.2	86.9748	1e-120	238
LOC_Os02g49230.2	Osj017387	Oryza_sativa_subsp._japonica	CO-like	LOC_Os02g49230.2	86.9748	1e-120	238
LOC_Os02g49230.3	Osj017387	Oryza_sativa_subsp._japonica	CO-like	LOC_Os02g49230.2	86.9748	1e-120	238
LOC_Os02g49230.4	Osj017387	Oryza_sativa_subsp._japonica	CO-like	LOC_Os02g49230.2	86.9748	1e-120	238
LOC_Os02g49230.5	Osj017387	Oryza_sativa_subsp._japonica	CO-like	LOC_Os02g49230.2	86.9748	1e-120	238
LOC_Os02g49230.6	Osj017387	Oryza_sativa_subsp._japonica	CO-like	LOC_Os02g49230.2	86.9748	1e-120	238
LOC_Os02g49240.1	Osj026486	Oryza_sativa_subsp._japonica	MYB	LOC_Os02g49250.1	54.8673	2e-18	113
LOC_Os02g49830.1	Osj055517	Oryza_sativa_subsp._japonica	Nin-like	LOC_Os06g12360.1	34.5269	5e-71	391
LOC_Os02g50280.1	Osj055517	Oryza_sativa_subsp._japonica	Nin-like	LOC_Os06g12360.1	25.977	4e-40	435
LOC_Os02g51119.1	Osj026248	Oryza_sativa_subsp._japonica	NAC	NM_001054644	100	1e-127	222
LOC_Os02g51119.2	Osj026248	Oryza_sativa_subsp._japonica	NAC	NM_001054644	100	1e-127	222
LOC_Os02g51480.1	Osj055517	Oryza_sativa_subsp._japonica	Nin-like	LOC_Os06g12360.1	25.2294	1e-09	218
LOC_Os02g52620.1	Osj022947	Oryza_sativa_subsp._japonica	RAV	LOC_Os01g04800.1;NM_001048517	87.3239	4e-85	142
LOC_Os02g53530.1	Osj028523	Oryza_sativa_subsp._japonica	C2H2	LOC_Os06g10470.1	36.3208	3e-22	212
LOC_Os02g56940.1	Osj045165	Oryza_sativa_subsp._japonica	G2-like	NM_001055028	98.5075	7e-32	67
LOC_Os02g56940.2	Osj045165	Oryza_sativa_subsp._japonica	G2-like	NM_001055028	98.5075	7e-32	67
LOC_Os02g56940.3	Osj045165	Oryza_sativa_subsp._japonica	G2-like	NM_001055028	98.5075	7e-32	67
LOC_Os02g58330.1	Osj055517	Oryza_sativa_subsp._japonica	Nin-like	LOC_Os06g12360.1	30.1676	7e-50	358
LOC_Os03g02160.1	Osj047619	Oryza_sativa_subsp._japonica	C3H	LOC_Os03g02160.3	87.4465	0	701
LOC_Os03g02160.2	Osj047619	Oryza_sativa_subsp._japonica	C3H	LOC_Os03g02160.3	87.4465	0	701
LOC_Os03g02160.3	Osj047619	Oryza_sativa_subsp._japonica	C3H	LOC_Os03g02160.3	87.4465	0	701
LOC_Os03g02430.1	Osj055517	Oryza_sativa_subsp._japonica	Nin-like	LOC_Os06g12360.1	24.4216	1e-11	389
LOC_Os03g03120.1	Osj033230	Oryza_sativa_subsp._japonica	FAR1	NM_001067515	21.7241	3e-06	290
LOC_Os03g06630.1	Osj055141	Oryza_sativa_subsp._japonica	HSF	LOC_Os03g06630.1;NM_001055582	100	1e-152	264
LOC_Os03g06630.2	Osj055141	Oryza_sativa_subsp._japonica	HSF	LOC_Os03g06630.1;NM_001055582	100	1e-152	264
LOC_Os03g06930.1	Osj005827	Oryza_sativa_subsp._japonica	TALE	LOC_Os03g06930.1;NM_001055602	54	1e-116	450
LOC_Os03g08470.1	Osj033881	Oryza_sativa_subsp._japonica	ERF	LOC_Os03g08470.1;LOC_Os03g08470.2;LO C_Os03g08470.3;NM_001055712	73.3333	2e-88	225
LOC_Os03g08470.2	Osj033881	Oryza_sativa_subsp._japonica	ERF	LOC_Os03g08470.1;LOC_Os03g08470.2;LO C_Os03g08470.3;NM_001055712	73.3333	2e-88	225
LOC_Os03g08470.3	Osj033881	Oryza_sativa_subsp._japonica	ERF	LOC_Os03g08470.1;LOC_Os03g08470.2;LO C_Os03g08470.3;NM_001055712	73.3333	2e-88	225
LOC_Os03g10500.1	Osj032659	Oryza_sativa_subsp._japonica	bZIP	NM_001072729	28.1421	6e-39	366
LOC_Os03g11420.1	Osj033711	Oryza_sativa_subsp._japonica	NAC	NM_001068747	58.0645	3e-37	124
LOC_Os03g11670.1	Osj055517	Oryza_sativa_subsp._japonica	Nin-like	LOC_Os06g12360.1	21.7054	5e-15	387
LOC_Os03g13230.1	Osj055517	Oryza_sativa_subsp._japonica	Nin-like	LOC_Os06g12360.1	32.7103	2e-66	428
LOC_Os03g14669.1	Osj052061	Oryza_sativa_subsp._japonica	NF-YC	LOC_Os03g14669.1;LOC_Os03g14669.2	64.1256	1e-70	223
LOC_Os03g14669.2	Osj052061	Oryza_sativa_subsp._japonica	NF-YC	LOC_Os03g14669.1;LOC_Os03g14669.2	64.1256	1e-70	223
LOC_Os03g14730.1	Osj038228	Oryza_sativa_subsp._japonica	NAC	LOC_Os11g04360.1	31.4286	1e-09	140
LOC_Os03g15040.1	Osj037692	Oryza_sativa_subsp._japonica	FAR1	LOC_Os03g15040.1;NM_001056129	92.3077	0	468
LOC_Os03g15040.2	Osj037692	Oryza_sativa_subsp._japonica	FAR1	LOC_Os03g15040.1;NM_001056129	92.3077	0	468
LOC_Os03g15190.1	Osj041041	Oryza_sativa_subsp._japonica	bHLH	NM_001065643	79.4118	2e-08	34
LOC_Os03g16450.1	Osj055517	Oryza_sativa_subsp._japonica	Nin-like	LOC_Os06g12360.1	30.6667	5e-49	375
LOC_Os03g17510.1	Osj011528	Oryza_sativa_subsp._japonica	Nin-like	NM_001063746	27.8207	6e-66	647
LOC_Os03g19490.1	Osj055517	Oryza_sativa_subsp._japonica	Nin-like	LOC_Os06g12360.1	23.9394	4e-16	330
LOC_Os03g19980.1	Osj055517	Oryza_sativa_subsp._japonica	Nin-like	LOC_Os06g12360.1	31.1111	1e-69	540
LOC_Os03g19980.2	Osj055517	Oryza_sativa_subsp._japonica	Nin-like	LOC_Os06g12360.1	31.1111	1e-69	540
LOC_Os03g21710.1	Osj028002	Oryza_sativa_subsp._japonica	WRKY	LOC_Os03g21710.1	43.5252	3e-50	278
LOC_Os03g25869.1	Osj032659	Oryza_sativa_subsp._japonica	bZIP	NM_001072729	38.5965	8e-06	57
LOC_Os03g27390.1	Osj011141	Oryza_sativa_subsp._japonica	bHLH	LOC_Os03g27390.1;LOC_Os03g27390.2;N M_001056817	89.8413	1e-160	315
LOC_Os03g27390.2	Osj011141	Oryza_sativa_subsp._japonica	bHLH	LOC_Os03g27390.1;LOC_Os03g27390.2;N M_001056817	89.8413	1e-160	315
LOC_Os03g32550.1	Osj032489	Oryza_sativa_subsp._japonica	WRKY	NM_001075009	22.2707	4e-11	229
LOC_Os03g38530.1	Osj033419	Oryza_sativa_subsp._japonica	FAR1	NM_001052769	21.7949	4e-10	234
LOC_Os03g46550.1	Osj038436	Oryza_sativa_subsp._japonica	WRKY	NM_001075005	31.1747	2e-74	664
LOC_Os03g48320.1	Osj031905	Oryza_sativa_subsp._japonica	B3	LOC_Os07g17230.1	29.3592	4e-52	671
LOC_Os03g48450.1	Osj026822	Oryza_sativa_subsp._japonica	GRAS	LOC_Os03g48450.1;LOC_Os03g48450.2;L OC_Os03g48450.3;LOC_Os03g48450.4;NM_001057487	95.7592	0	731
LOC_Os03g48450.2	Osj026822	Oryza_sativa_subsp._japonica	GRAS	LOC_Os03g48450.1;LOC_Os03g48450.2;L OC_Os03g48450.3;LOC_Os03g48450.4;NM_001057487	95.7592	0	731
LOC_Os03g48450.3	Osj026822	Oryza_sativa_subsp._japonica	GRAS	LOC_Os03g48450.1;LOC_Os03g48450.2;L OC_Os03g48450.3;LOC_Os03g48450.4;NM_001057487	95.7592	0	731
LOC_Os03g48450.4	Osj026822	Oryza_sativa_subsp._japonica	GRAS	LOC_Os03g48450.1;LOC_Os03g48450.2;L OC_Os03g48450.3;LOC_Os03g48450.4;NM_001057487	95.7592	0	731
LOC_Os03g51550.1	Osj022021	Oryza_sativa_subsp._japonica	C3H	LOC_Os02g45480.1	29.2517	1e-06	147
LOC_Os03g51550.2	Osj022021	Oryza_sativa_subsp._japonica	C3H	LOC_Os02g45480.1	29.2517	1e-06	147
LOC_Os03g51550.3	Osj022021	Oryza_sativa_subsp._japonica	C3H	LOC_Os02g45480.1	29.2517	1e-06	147
LOC_Os03g55164.1	Osj020004	Oryza_sativa_subsp._japonica	WRKY	LOC_Os03g55164.1;NM_001057872	93.9394	8e-92	66
LOC_Os03g55164.2	Osj020004	Oryza_sativa_subsp._japonica	WRKY	LOC_Os03g55164.1;NM_001057872	93.9394	8e-92	66
LOC_Os03g55220.1	Osj010475	Oryza_sativa_subsp._japonica	bHLH	LOC_Os03g55220.1;LOC_Os03g55220.2 ;NM_001057875	76.2376	3e-38	101
LOC_Os03g55220.2	Osj010475	Oryza_sativa_subsp._japonica	bHLH	LOC_Os03g55220.1;LOC_Os03g55220.2 ;NM_001057875	76.2376	3e-38	101
LOC_Os03g55340.1	Osj055517	Oryza_sativa_subsp._japonica	Nin-like	LOC_Os06g12360.1	21.7391	7e-09	322
LOC_Os03g55990.1	Osj009777	Oryza_sativa_subsp._japonica	HB-other	LOC_Os03g55990.1;NM_001057934	72.5322	3e-93	233
LOC_Os03g55990.2	Osj009777	Oryza_sativa_subsp._japonica	HB-other	LOC_Os03g55990.1;NM_001057934	72.5322	3e-93	233
LOC_Os03g55990.3	Osj009777	Oryza_sativa_subsp._japonica	HB-other	LOC_Os03g55990.1;NM_001057934	72.5322	3e-93	233
LOC_Os03g56400.1	Osj055517	Oryza_sativa_subsp._japonica	Nin-like	LOC_Os06g12360.1	28.0675	2e-78	652
LOC_Os03g58100.1	Osj055517	Oryza_sativa_subsp._japonica	Nin-like	LOC_Os06g12360.1	30.9091	1e-55	385
LOC_Os03g60200.1	Osj055517	Oryza_sativa_subsp._japonica	Nin-like	LOC_Os06g12360.1	33.0561	1e-75	481
LOC_Os03g60400.1	Osj056940	Oryza_sativa_subsp._japonica	MYB	LOC_Os10g20990.1;NM_001070942	87.5	2e-43	56
LOC_Os03g60560.1	Osj050446	Oryza_sativa_subsp._japonica	C2H2	LOC_Os03g60560.1;NM_001058253	70.5882	6e-65	170
LOC_Os03g60910.1	Osj055517	Oryza_sativa_subsp._japonica	Nin-like	LOC_Os06g12360.1	21.9858	7e-10	282
LOC_Os03g61910.1	Osj050499	Oryza_sativa_subsp._japonica	NF-YA	NM_001054820	45.4054	4e-39	185
LOC_Os03g61910.2	Osj050499	Oryza_sativa_subsp._japonica	NF-YA	NM_001054820	45.4054	4e-39	185
LOC_Os03g62690.1	Osj011528	Oryza_sativa_subsp._japonica	Nin-like	NM_001063746	29.386	5e-80	684
LOC_Os03g62690.2	Osj011528	Oryza_sativa_subsp._japonica	Nin-like	NM_001063746	29.386	5e-80	684
LOC_Os03g63910.1	Osj055517	Oryza_sativa_subsp._japonica	Nin-like	LOC_Os06g12360.1	24.0678	4e-12	295
LOC_Os04g02850.1	Osj011528	Oryza_sativa_subsp._japonica	Nin-like	NM_001063746	26.0933	7e-59	686
LOC_Os04g20210.1	Osj042849	Oryza_sativa_subsp._japonica	MYB	LOC_Os08g37970.1;NM_001068630	84.058	2e-44	69
LOC_Os04g20210.2	Osj042849	Oryza_sativa_subsp._japonica	MYB	LOC_Os08g37970.1;NM_001068630	84.058	2e-44	69
LOC_Os04g21880.1	Osj011528	Oryza_sativa_subsp._japonica	Nin-like	NM_001063746	35.443	3e-32	158
LOC_Os04g35650.1	Osj055517	Oryza_sativa_subsp._japonica	Nin-like	LOC_Os06g12360.1	28.6179	2e-67	615
LOC_Os04g41570.1	Osj010475	Oryza_sativa_subsp._japonica	bHLH	LOC_Os03g55220.1;LOC_Os03g55220.2;N M_001057875	63.3333	2e-10	30
LOC_Os04g41570.2	Osj010475	Oryza_sativa_subsp._japonica	bHLH	LOC_Os03g55220.1;LOC_Os03g55220.2;N M_001057875	63.3333	2e-10	30
LOC_Os04g41570.3	Osj010475	Oryza_sativa_subsp._japonica	bHLH	LOC_Os03g55220.1;LOC_Os03g55220.2;N M_001057875	63.3333	2e-10	30
LOC_Os04g41850.1	Osj057324	Oryza_sativa_subsp._japonica	Nin-like	LOC_Os04g41850.1	82.5287	0	435
LOC_Os04g45810.1	Osj027821	Oryza_sativa_subsp._japonica	HD-ZIP	LOC_Os04g45810.1	64.127	1e-104	315
LOC_Os04g45834.1	Osj027433	Oryza_sativa_subsp._japonica	WRKY	NM_001067732	43.956	3e-17	91
LOC_Os04g45834.2	Osj027433	Oryza_sativa_subsp._japonica	WRKY	NM_001067732	43.956	3e-17	91
LOC_Os04g45834.3	Osj027433	Oryza_sativa_subsp._japonica	WRKY	NM_001067732	43.956	3e-17	91
LOC_Os04g46220.1	Osj034363	Oryza_sativa_subsp._japonica	ERF	LOC_Os04g46220.1;NM_001060009	65.0943	1e-107	318
LOC_Os04g49350.1	Osj055517	Oryza_sativa_subsp._japonica	Nin-like	LOC_Os06g12360.1	19.6667	4e-11	300
LOC_Os04g49440.1	Osj006081	Oryza_sativa_subsp._japonica	MYB_related	LOC_Os04g49450.1;NM_00106020 1	89.1156	5e-73	147
LOC_Os04g49440.3	Osj006081	Oryza_sativa_subsp._japonica	MYB_related	LOC_Os04g49450.1;NM_00106020 1	89.1156	5e-73	147
LOC_Os04g49450.1	Osj006081	Oryza_sativa_subsp._japonica	MYB_related	LOC_Os04g49450.1;NM_00106020 1	92.3729	1e-127	236
LOC_Os04g49450.2	Osj006081	Oryza_sativa_subsp._japonica	MYB_related	LOC_Os04g49450.1;NM_00106020 1	92.3729	1e-127	236
LOC_Os04g51190.1	Osj044283	Oryza_sativa_subsp._japonica	GRF	LOC_Os04g51190.1;LOC_Os04g51190.2	100	1e-82	147
LOC_Os04g51190.2	Osj044283	Oryza_sativa_subsp._japonica	GRF	LOC_Os04g51190.1;LOC_Os04g51190.2	100	1e-82	147
LOC_Os04g51190.3	Osj044283	Oryza_sativa_subsp._japonica	GRF	LOC_Os04g51190.1;LOC_Os04g51190.2	100	1e-82	147
LOC_Os04g52479.1	Osj050499	Oryza_sativa_subsp._japonica	NF-YA	NM_001054820	38.3292	8e-79	407
LOC_Os04g52479.2	Osj050499	Oryza_sativa_subsp._japonica	NF-YA	NM_001054820	38.3292	8e-79	407
LOC_Os04g52479.3	Osj050499	Oryza_sativa_subsp._japonica	NF-YA	NM_001054820	38.3292	8e-79	407
LOC_Os04g53030.1	Osj031905	Oryza_sativa_subsp._japonica	B3	LOC_Os07g17230.1	25.7362	6e-47	781
LOC_Os04g53630.1	Osj055517	Oryza_sativa_subsp._japonica	Nin-like	LOC_Os06g12360.1	33.0065	3e-42	306
LOC_Os04g53750.1	Osj050499	Oryza_sativa_subsp._japonica	NF-YA	NM_001054820	48.8166	1e-110	338
LOC_Os04g53750.3	Osj050499	Oryza_sativa_subsp._japonica	NF-YA	NM_001054820	48.8166	1e-110	338
LOC_Os04g53750.4	Osj050499	Oryza_sativa_subsp._japonica	NF-YA	NM_001054820	48.8166	1e-110	338
LOC_Os04g57670.1	Osj055517	Oryza_sativa_subsp._japonica	Nin-like	LOC_Os06g12360.1	27.1642	1e-62	670
LOC_Os04g58610.1	Osj032489	Oryza_sativa_subsp._japonica	WRKY	NM_001075009	98.3333	0	360
LOC_Os05g02420.1	Osj042793	Oryza_sativa_subsp._japonica	MYB_related	NM_001060998	81.8182	1e-111	231
LOC_Os05g02420.2	Osj042793	Oryza_sativa_subsp._japonica	MYB_related	NM_001060998	81.8182	1e-111	231
LOC_Os05g03040.1	Osj049838	Oryza_sativa_subsp._japonica	AP2	NM_001061034	60.6838	1e-110	234
LOC_Os05g03040.2	Osj049838	Oryza_sativa_subsp._japonica	AP2	NM_001061034	60.6838	1e-110	234
LOC_Os05g03040.3	Osj049838	Oryza_sativa_subsp._japonica	AP2	NM_001061034	60.6838	1e-110	234
LOC_Os05g04740.1	Osj011136	Oryza_sativa_subsp._japonica	bHLH	LOC_Os05g04740.1;NM_001061128	59.1054	1e-121	313
LOC_Os05g04740.2	Osj011136	Oryza_sativa_subsp._japonica	bHLH	LOC_Os05g04740.1;NM_001061128	59.1054	1e-121	313
LOC_Os05g05490.1	Osj055517	Oryza_sativa_subsp._japonica	Nin-like	LOC_Os06g12360.1	30.2448	4e-76	572
LOC_Os05g10670.1	Osj041373	Oryza_sativa_subsp._japonica	C3H	LOC_Os05g10670.1	71.3362	0	464
LOC_Os05g11510.1	Osj032233	Oryza_sativa_subsp._japonica	DBB	LOC_Os05g11510.1;NM_001061426	71.3333	5e-89	150
LOC_Os05g15040.1	Osj038436	Oryza_sativa_subsp._japonica	WRKY	NM_001075005	25	2e-42	716
LOC_Os05g15040.2	Osj038436	Oryza_sativa_subsp._japonica	WRKY	NM_001075005	25	2e-42	716
LOC_Os05g15040.3	Osj038436	Oryza_sativa_subsp._japonica	WRKY	NM_001075005	25	2e-42	716
LOC_Os05g15040.4	Osj038436	Oryza_sativa_subsp._japonica	WRKY	NM_001075005	25	2e-42	716
LOC_Os05g18604.1	Osj050499	Oryza_sativa_subsp._japonica	NF-YA	NM_001054820	35.872	1e-145	906
LOC_Os05g18604.2	Osj050499	Oryza_sativa_subsp._japonica	NF-YA	NM_001054820	35.872	1e-145	906
LOC_Os05g18604.3	Osj050499	Oryza_sativa_subsp._japonica	NF-YA	NM_001054820	35.872	1e-145	906
LOC_Os05g18604.4	Osj050499	Oryza_sativa_subsp._japonica	NF-YA	NM_001054820	35.872	1e-145	906
LOC_Os05g18604.5	Osj050499	Oryza_sativa_subsp._japonica	NF-YA	NM_001054820	35.872	1e-145	906
LOC_Os05g18604.6	Osj050499	Oryza_sativa_subsp._japonica	NF-YA	NM_001054820	35.872	1e-145	906
LOC_Os05g27110.2	Osj012172	Oryza_sativa_subsp._japonica	bHLH	LOC_Os08g42470.1	76.4706	2e-07	34
LOC_Os05g32270.1	Osj032329	Oryza_sativa_subsp._japonica	AP2	LOC_Os05g32270.1	100	1e-122	190
LOC_Os05g32270.2	Osj032329	Oryza_sativa_subsp._japonica	AP2	LOC_Os05g32270.1	100	1e-122	190
LOC_Os05g33810.1	Osj009477	Oryza_sativa_subsp._japonica	SBP	LOC_Os05g33810.1;NM_001062057	98.8764	4e-99	178
LOC_Os05g33940.1	Osj038228	Oryza_sativa_subsp._japonica	NAC	LOC_Os11g04360.1	47.1545	2e-53	246
LOC_Os05g34830.1	Osj027928	Oryza_sativa_subsp._japonica	NAC	LOC_Os05g34830.1	82.4561	3e-79	171
LOC_Os05g34830.2	Osj027928	Oryza_sativa_subsp._japonica	NAC	LOC_Os05g34830.1	82.4561	3e-79	171
LOC_Os05g34830.3	Osj027928	Oryza_sativa_subsp._japonica	NAC	LOC_Os05g34830.1	82.4561	3e-79	171
LOC_Os05g35500.1	Osj038657	Oryza_sativa_subsp._japonica	MYB	LOC_Os05g35500.1	58.3815	1e-102	173
LOC_Os05g35520.1	Osj033711	Oryza_sativa_subsp._japonica	NAC	NM_001068747	51.8248	7e-42	137
LOC_Os05g35520.2	Osj033711	Oryza_sativa_subsp._japonica	NAC	NM_001068747	51.8248	7e-42	137
LOC_Os05g35520.3	Osj033711	Oryza_sativa_subsp._japonica	NAC	NM_001068747	51.8248	7e-42	137
LOC_Os05g38190.2	Osj011528	Oryza_sativa_subsp._japonica	Nin-like	NM_001063746	29.1248	3e-76	697
LOC_Os05g40960.1	Osj027418	Oryza_sativa_subsp._japonica	G2-like	LOC_Os05g40960.1	94.7154	1e-132	246
LOC_Os05g45020.1	Osj047631	Oryza_sativa_subsp._japonica	C3H	LOC_Os05g45020.1;NM_001062634	89.4118	1e-133	255
LOC_Os05g46130.1	Osj033419	Oryza_sativa_subsp._japonica	FAR1	NM_001052769	22.028	5e-11	286
LOC_Os05g47510.1	Osj055517	Oryza_sativa_subsp._japonica	Nin-like	LOC_Os06g12360.1	31.4894	1e-11	235
LOC_Os05g47890.1	Osj022021	Oryza_sativa_subsp._japonica	C3H	LOC_Os02g45480.1	29.3478	4e-07	92
LOC_Os05g49920.1	Osj011528	Oryza_sativa_subsp._japonica	Nin-like	NM_001063746	28.0882	2e-70	680
LOC_Os05g50340.1	Osj044065	Oryza_sativa_subsp._japonica	MYB_related	LOC_Os05g50340.1;NM_001062 956	94.4444	2e-46	90
LOC_Os05g50690.1	Osj055517	Oryza_sativa_subsp._japonica	Nin-like	LOC_Os06g12360.1	23.5698	4e-25	437
LOC_Os05g50950.1	Osj011528	Oryza_sativa_subsp._japonica	Nin-like	NM_001063746	29.1916	1e-74	668
LOC_Os06g02400.1	Osj055517	Oryza_sativa_subsp._japonica	Nin-like	LOC_Os06g12360.1	28.5024	2e-42	414
LOC_Os06g03790.1	Osj002194	Oryza_sativa_subsp._japonica	Dof	NM_001057206	52	7e-10	75
LOC_Os06g05350.1	Osj041216	Oryza_sativa_subsp._japonica	Whirly	LOC_Os06g05350.1	74.026	2e-40	77
LOC_Os06g06400.1	Osj032489	Oryza_sativa_subsp._japonica	WRKY	NM_001075009	31.5712	3e-78	681
LOC_Os06g07030.1	Osj008140	Oryza_sativa_subsp._japonica	ERF	LOC_Os06g07030.1;NM_001063449	51.6304	1e-41	184
LOC_Os06g07660.1	Osj049191	Oryza_sativa_subsp._japonica	MYB_related	LOC_Os06g07650.1	75.122	1e-83	205
LOC_Os06g09420.1	Osj014917	Oryza_sativa_subsp._japonica	B3	LOC_Os06g09420.1;NM_001063581	67.1569	1e-107	204
LOC_Os06g09679.1	Osj017003	Oryza_sativa_subsp._japonica	ERF	NM_001063592	51.8987	9e-32	158
LOC_Os06g09679.2	Osj017003	Oryza_sativa_subsp._japonica	ERF	NM_001063592	51.8987	9e-32	158
LOC_Os06g09679.3	Osj017003	Oryza_sativa_subsp._japonica	ERF	NM_001063592	51.8987	9e-32	158
LOC_Os06g11130.1	Osj038228	Oryza_sativa_subsp._japonica	NAC	LOC_Os11g04360.1	36.9458	3e-16	203
LOC_Os06g12230.1	Osj028807	Oryza_sativa_subsp._japonica	TCP	NM_001063740	63.3721	1e-114	344
LOC_Os06g15330.1	Osj016620	Oryza_sativa_subsp._japonica	CO-like	LOC_Os06g15330.1;NM_001063868	76.129	0	465
LOC_Os06g19444.1	Osj040084	Oryza_sativa_subsp._japonica	CO-like	LOC_Os06g19444.2;NM_001063976	100	1e-113	198
LOC_Os06g19444.2	Osj040084	Oryza_sativa_subsp._japonica	CO-like	LOC_Os06g19444.2;NM_001063976	100	1e-113	198
LOC_Os06g20200.1	Osj038228	Oryza_sativa_subsp._japonica	NAC	LOC_Os11g04360.1	36.1702	2e-15	188
LOC_Os06g35470.1	Osj033711	Oryza_sativa_subsp._japonica	NAC	NM_001068747	25	4e-08	132
LOC_Os06g37364.1	Osj001343	Oryza_sativa_subsp._japonica	B3	NM_001054748	56.3636	1e-22	110
LOC_Os06g37364.2	Osj001343	Oryza_sativa_subsp._japonica	B3	NM_001054748	56.3636	1e-22	110
LOC_Os06g37364.3	Osj001343	Oryza_sativa_subsp._japonica	B3	NM_001054748	56.3636	1e-22	110
LOC_Os06g41480.1	Osj031905	Oryza_sativa_subsp._japonica	B3	LOC_Os07g17230.1	29.8089	2e-72	785
LOC_Os06g45140.1	Osj013379	Oryza_sativa_subsp._japonica	bZIP	LOC_Os06g45140.2	57.7381	1e-88	336
LOC_Os06g45140.2	Osj013379	Oryza_sativa_subsp._japonica	bZIP	LOC_Os06g45140.2	57.7381	1e-88	336
LOC_Os06g45140.3	Osj013379	Oryza_sativa_subsp._japonica	bZIP	LOC_Os06g45140.2	57.7381	1e-88	336
LOC_Os06g51260.1	Osj026179	Oryza_sativa_subsp._japonica	MYB_related	LOC_Os06g51260.1;NM_00106518 0	84.8624	1e-154	218
LOC_Os06g51260.2	Osj026179	Oryza_sativa_subsp._japonica	MYB_related	LOC_Os06g51260.1;NM_00106518 0	84.8624	1e-154	218
LOC_Os07g02280.1	Osj055517	Oryza_sativa_subsp._japonica	Nin-like	LOC_Os06g12360.1	36.8557	2e-70	388
LOC_Os07g03890.1	Osj026615	Oryza_sativa_subsp._japonica	bZIP	LOC_Os02g10860.1;NM_001052771	48.6842	7e-15	76
LOC_Os07g03900.1	Osj026615	Oryza_sativa_subsp._japonica	bZIP	LOC_Os02g10860.1;NM_001052771	51.3514	3e-15	74
LOC_Os07g03930.1	Osj026615	Oryza_sativa_subsp._japonica	bZIP	LOC_Os02g10860.1;NM_001052771	44.9275	4e-10	69
LOC_Os07g06840.1	Osj038228	Oryza_sativa_subsp._japonica	NAC	LOC_Os11g04360.1	37.9447	2e-34	253
LOC_Os07g06880.1	Osj038228	Oryza_sativa_subsp._japonica	NAC	LOC_Os11g04360.1	38.2022	2e-36	267
LOC_Os07g06960.1	Osj055517	Oryza_sativa_subsp._japonica	Nin-like	LOC_Os06g12360.1	32.345	3e-60	371
LOC_Os07g12340.1	Osj016950	Oryza_sativa_subsp._japonica	NAC	LOC_Os07g12340.1;NM_001065748	86.9565	1e-142	276
LOC_Os07g22930.2	Osj032659	Oryza_sativa_subsp._japonica	bZIP	NM_001072729	31.3869	2e-15	137
LOC_Os07g22930.3	Osj032659	Oryza_sativa_subsp._japonica	bZIP	NM_001072729	31.3869	2e-15	137
LOC_Os07g22930.4	Osj032659	Oryza_sativa_subsp._japonica	bZIP	NM_001072729	31.3869	2e-15	137
LOC_Os07g38090.1	Osj015297	Oryza_sativa_subsp._japonica	C3H	LOC_Os07g38090.1;LOC_Os07g38090.2;NM _001066563	77.93	0	657
LOC_Os07g38090.2	Osj015297	Oryza_sativa_subsp._japonica	C3H	LOC_Os07g38090.1;LOC_Os07g38090.2;NM _001066563	77.93	0	657
LOC_Os07g39310.1	Osj054193	Oryza_sativa_subsp._japonica	C2H2	LOC_Os07g39310.1	77.4566	1e-147	346
LOC_Os07g40810.1	Osj032489	Oryza_sativa_subsp._japonica	WRKY	NM_001075009	29.5369	1e-73	799
LOC_Os07g42880.1	Osj055517	Oryza_sativa_subsp._japonica	Nin-like	LOC_Os06g12360.1	23.092	2e-28	511
LOC_Os07g44900.1	Osj038228	Oryza_sativa_subsp._japonica	NAC	LOC_Os11g04360.1	38.7324	4e-12	142
LOC_Os07g46770.1	Osj055517	Oryza_sativa_subsp._japonica	Nin-like	LOC_Os06g12360.1	34.5	1e-66	400
LOC_Os07g46980.1	Osj023118	Oryza_sativa_subsp._japonica	FAR1	NM_001067091	56.0748	1e-25	107
LOC_Os07g47370.1	Osj011528	Oryza_sativa_subsp._japonica	Nin-like	NM_001063746	28.3765	5e-69	733
LOC_Os07g47720.1	Osj055517	Oryza_sativa_subsp._japonica	Nin-like	LOC_Os06g12360.1	19.1205	8e-10	523
LOC_Os07g48200.1	Osj025062	Oryza_sativa_subsp._japonica	B3	LOC_Os07g48200.1;NM_001067177	87.8788	1e-158	297
LOC_Os07g48200.2	Osj025062	Oryza_sativa_subsp._japonica	B3	LOC_Os07g48200.1;NM_001067177	87.8788	1e-158	297
LOC_Os07g48550.1	Osj013541	Oryza_sativa_subsp._japonica	NAC	LOC_Os07g48550.1;NM_001067206	78.1481	1e-150	270
LOC_Os07g48850.1	Osj055517	Oryza_sativa_subsp._japonica	Nin-like	LOC_Os06g12360.1	24.2718	6e-21	412
LOC_Os07g48850.2	Osj055517	Oryza_sativa_subsp._japonica	Nin-like	LOC_Os06g12360.1	24.2718	6e-21	412
LOC_Os08g01650.1	Osj011528	Oryza_sativa_subsp._japonica	Nin-like	NM_001063746	23.2323	1e-23	396
LOC_Os08g04400.1	Osj011528	Oryza_sativa_subsp._japonica	Nin-like	NM_001063746	28.1124	8e-59	498
LOC_Os08g04840.1	Osj033393	Oryza_sativa_subsp._japonica	MYB_related	LOC_Os08g04840.1;NM_00106751 7	71.028	4e-77	214
LOC_Os08g04840.2	Osj033393	Oryza_sativa_subsp._japonica	MYB_related	LOC_Os08g04840.1;NM_00106751 7	71.028	4e-77	214
LOC_Os08g05440.1	Osj032489	Oryza_sativa_subsp._japonica	WRKY	NM_001075009	27.3342	4e-45	739
LOC_Os08g06110.2	Osj039517	Oryza_sativa_subsp._japonica	MYB_related	LOC_Os08g06110.2;LOC_Os08g06 110.3;LOC_Os08g06110.4;LOC_Os08g06110.5;NM_001067567	83.855	0	607
LOC_Os08g06110.3	Osj039517	Oryza_sativa_subsp._japonica	MYB_related	LOC_Os08g06110.2;LOC_Os08g06 110.3;LOC_Os08g06110.4;LOC_Os08g06110.5;NM_001067567	83.855	0	607
LOC_Os08g06110.4	Osj039517	Oryza_sativa_subsp._japonica	MYB_related	LOC_Os08g06110.2;LOC_Os08g06 110.3;LOC_Os08g06110.4;LOC_Os08g06110.5;NM_001067567	83.855	0	607
LOC_Os08g06110.5	Osj039517	Oryza_sativa_subsp._japonica	MYB_related	LOC_Os08g06110.2;LOC_Os08g06 110.3;LOC_Os08g06110.4;LOC_Os08g06110.5;NM_001067567	83.855	0	607
LOC_Os08g06490.1	Osj055517	Oryza_sativa_subsp._japonica	Nin-like	LOC_Os06g12360.1	35.3808	1e-70	407
LOC_Os08g06490.2	Osj055517	Oryza_sativa_subsp._japonica	Nin-like	LOC_Os06g12360.1	35.3808	1e-70	407
LOC_Os08g08120.1	Osj040084	Oryza_sativa_subsp._japonica	CO-like	LOC_Os06g19444.2;NM_001063976	49.1803	1e-08	61
LOC_Os08g08120.2	Osj040084	Oryza_sativa_subsp._japonica	CO-like	LOC_Os06g19444.2;NM_001063976	49.1803	1e-08	61
LOC_Os08g08120.3	Osj040084	Oryza_sativa_subsp._japonica	CO-like	LOC_Os06g19444.2;NM_001063976	49.1803	1e-08	61
LOC_Os08g14190.1	Osj050496	Oryza_sativa_subsp._japonica	bHLH	LOC_Os02g23823.2	61.1111	1e-06	36
LOC_Os08g15050.1	Osj046339	Oryza_sativa_subsp._japonica	CO-like	LOC_Os08g15050.1	64.4788	2e-83	259
LOC_Os08g17390.1	Osj054952	Oryza_sativa_subsp._japonica	WRKY	LOC_Os08g17400.1	100	3e-73	131
LOC_Os08g33750.1	Osj011584	Oryza_sativa_subsp._japonica	G2-like	LOC_Os08g33750.1;NM_001068415	51.2821	9e-84	234
LOC_Os08g33750.2	Osj011584	Oryza_sativa_subsp._japonica	G2-like	LOC_Os08g33750.1;NM_001068415	51.2821	9e-84	234
LOC_Os08g37040.1	Osj038228	Oryza_sativa_subsp._japonica	NAC	LOC_Os11g04360.1	36	1e-18	200
LOC_Os08g38220.1	Osj002212	Oryza_sativa_subsp._japonica	Dof	NM_001068645	66.6667	1e-117	318
LOC_Os08g38610.1	Osj055517	Oryza_sativa_subsp._japonica	Nin-like	LOC_Os06g12360.1	28.5383	3e-51	431
LOC_Os08g39130.1	Osj055517	Oryza_sativa_subsp._japonica	Nin-like	LOC_Os06g12360.1	34.689	1e-68	418
LOC_Os08g41960.1	Osj017320	Oryza_sativa_subsp._japonica	M-type	NM_001068871	100	8e-25	57
LOC_Os08g42440.1	Osj042618	Oryza_sativa_subsp._japonica	CO-like	NM_001068898	65.8147	1e-109	313
LOC_Os08g43550.1	Osj003095	Oryza_sativa_subsp._japonica	MYB	LOC_Os08g43550.1;NM_001068973	87.8205	1e-130	156
LOC_Os08g45130.1	Osj005119	Oryza_sativa_subsp._japonica	LBD	NM_001050924	36.6337	1e-13	101
LOC_Os09g06464.1	Osj004356	Oryza_sativa_subsp._japonica	CO-like	LOC_Os09g06464.1;NM_001069178	71.2264	4e-81	212
LOC_Os09g08650.1	Osj032489	Oryza_sativa_subsp._japonica	WRKY	NM_001075009	25.431	1e-14	232
LOC_Os09g09540.1	Osj056376	Oryza_sativa_subsp._japonica	FAR1	NM_001057977	24.1636	4e-06	269
LOC_Os09g11480.1	Osj024307	Oryza_sativa_subsp._japonica	ERF	LOC_Os09g11480.2	61.9608	3e-83	255
LOC_Os09g11480.2	Osj024307	Oryza_sativa_subsp._japonica	ERF	LOC_Os09g11480.2	61.9608	3e-83	255
LOC_Os09g23650.1	Osj010799	Oryza_sativa_subsp._japonica	bHLH	LOC_Os12g41650.2;LOC_Os12g41650.3;N M_001073778	90.3226	3e-25	31
LOC_Os09g24520.1	Osj055517	Oryza_sativa_subsp._japonica	Nin-like	LOC_Os06g12360.1	33.5294	1e-49	340
LOC_Os09g24520.2	Osj055517	Oryza_sativa_subsp._japonica	Nin-like	LOC_Os06g12360.1	33.5294	1e-49	340
LOC_Os09g26210.1	Osj014097	Oryza_sativa_subsp._japonica	C2H2	LOC_Os09g26210.1	61.1465	5e-47	157
LOC_Os09g28230.1	Osj038228	Oryza_sativa_subsp._japonica	NAC	LOC_Os11g04360.1	36.6337	3e-21	202
LOC_Os09g28310.1	Osj018511	Oryza_sativa_subsp._japonica	bZIP	LOC_Os09g28310.1;NM_001069897	54.2135	2e-90	356
LOC_Os09g28660.1	Osj038228	Oryza_sativa_subsp._japonica	NAC	LOC_Os11g04360.1	38.7755	2e-22	196
LOC_Os09g28720.1	Osj038228	Oryza_sativa_subsp._japonica	NAC	LOC_Os11g04360.1	36.3636	1e-19	242
LOC_Os09g33550.1	Osj042063	Oryza_sativa_subsp._japonica	CO-like	LOC_Os09g33550.1	62.2642	3e-86	265
LOC_Os09g35790.1	Osj055485	Oryza_sativa_subsp._japonica	HSF	LOC_Os09g35790.2	58.4906	1e-125	424
LOC_Os09g35790.2	Osj055485	Oryza_sativa_subsp._japonica	HSF	LOC_Os09g35790.2	58.4906	1e-125	424
LOC_Os09g35790.3	Osj055485	Oryza_sativa_subsp._japonica	HSF	LOC_Os09g35790.2	58.4906	1e-125	424
LOC_Os09g36730.1	Osj049424	Oryza_sativa_subsp._japonica	MYB	LOC_Os09g36730.1;NM_001070331	87.1951	9e-82	164
LOC_Os10g03669.1	Osj031905	Oryza_sativa_subsp._japonica	B3	LOC_Os07g17230.1	26.747	1e-52	830
LOC_Os10g04180.1	Osj038436	Oryza_sativa_subsp._japonica	WRKY	NM_001075005	30.8483	4e-47	389
LOC_Os10g05680.1	Osj038045	Oryza_sativa_subsp._japonica	HB-other	NM_001070695	82.6667	3e-28	75
LOC_Os10g05680.2	Osj038045	Oryza_sativa_subsp._japonica	HB-other	NM_001070695	82.6667	3e-28	75
LOC_Os10g05810.1	Osj041366	Oryza_sativa_subsp._japonica	FAR1	NM_001062348	25.9459	4e-06	185
LOC_Os10g10360.1	Osj038436	Oryza_sativa_subsp._japonica	WRKY	NM_001075005	28.125	2e-24	384
LOC_Os10g10360.2	Osj038436	Oryza_sativa_subsp._japonica	WRKY	NM_001075005	28.125	2e-24	384
LOC_Os10g10360.3	Osj038436	Oryza_sativa_subsp._japonica	WRKY	NM_001075005	28.125	2e-24	384
LOC_Os10g10360.4	Osj038436	Oryza_sativa_subsp._japonica	WRKY	NM_001075005	28.125	2e-24	384
LOC_Os10g14180.1	Osj032659	Oryza_sativa_subsp._japonica	bZIP	NM_001072729	29.6296	9e-09	135
LOC_Os10g14180.2	Osj032659	Oryza_sativa_subsp._japonica	bZIP	NM_001072729	29.6296	9e-09	135
LOC_Os10g14180.3	Osj032659	Oryza_sativa_subsp._japonica	bZIP	NM_001072729	29.6296	9e-09	135
LOC_Os10g14180.4	Osj032659	Oryza_sativa_subsp._japonica	bZIP	NM_001072729	29.6296	9e-09	135
LOC_Os10g14180.5	Osj032659	Oryza_sativa_subsp._japonica	bZIP	NM_001072729	29.6296	9e-09	135
LOC_Os10g14180.6	Osj032659	Oryza_sativa_subsp._japonica	bZIP	NM_001072729	29.6296	9e-09	135
LOC_Os10g14180.7	Osj032659	Oryza_sativa_subsp._japonica	bZIP	NM_001072729	29.6296	9e-09	135
LOC_Os10g14180.8	Osj032659	Oryza_sativa_subsp._japonica	bZIP	NM_001072729	29.6296	9e-09	135
LOC_Os10g14180.9	Osj032659	Oryza_sativa_subsp._japonica	bZIP	NM_001072729	29.6296	9e-09	135
LOC_Os10g22039.1	Osj041041	Oryza_sativa_subsp._japonica	bHLH	NM_001065643	96.1538	2e-07	26
LOC_Os10g22039.2	Osj041041	Oryza_sativa_subsp._japonica	bHLH	NM_001065643	96.1538	2e-07	26
LOC_Os10g22430.1	Osj014929	Oryza_sativa_subsp._japonica	GRAS	LOC_Os10g22430.1	93.3457	0	541
LOC_Os10g22430.2	Osj014929	Oryza_sativa_subsp._japonica	GRAS	LOC_Os10g22430.1	93.3457	0	541
LOC_Os10g26650.1	Osj033419	Oryza_sativa_subsp._japonica	FAR1	NM_001052769	20.0456	3e-10	439
LOC_Os10g28340.1	Osj042410	Oryza_sativa_subsp._japonica	HSF	LOC_Os10g28340.1;LOC_Os10g28340.5;NM _001071152	94.6154	1e-138	260
LOC_Os10g28340.2	Osj042410	Oryza_sativa_subsp._japonica	HSF	LOC_Os10g28340.1;LOC_Os10g28340.5;NM _001071152	94.6154	1e-138	260
LOC_Os10g28340.3	Osj042410	Oryza_sativa_subsp._japonica	HSF	LOC_Os10g28340.1;LOC_Os10g28340.5;NM _001071152	94.6154	1e-138	260
LOC_Os10g28340.5	Osj042410	Oryza_sativa_subsp._japonica	HSF	LOC_Os10g28340.1;LOC_Os10g28340.5;NM _001071152	94.6154	1e-138	260
LOC_Os10g32400.1	Osj050499	Oryza_sativa_subsp._japonica	NF-YA	NM_001054820	37.037	3e-49	324
LOC_Os10g32400.2	Osj050499	Oryza_sativa_subsp._japonica	NF-YA	NM_001054820	37.037	3e-49	324
LOC_Os10g40740.1	Osj012119	Oryza_sativa_subsp._japonica	bHLH	LOC_Os10g40740.1	80.0813	1e-108	246
LOC_Os10g41100.1	Osj004356	Oryza_sativa_subsp._japonica	CO-like	LOC_Os09g06464.1;NM_001069178	53.8462	5e-08	52
LOC_Os10g41640.1	Osj013226	Oryza_sativa_subsp._japonica	bZIP	LOC_Os06g15480.1;LOC_Os06g15480.2 ;NM_001063877	66.9725	2e-39	109
LOC_Os10g41749.1	Osj055517	Oryza_sativa_subsp._japonica	Nin-like	LOC_Os06g12360.1	34.0136	4e-50	294
LOC_Os10g41749.2	Osj055517	Oryza_sativa_subsp._japonica	Nin-like	LOC_Os06g12360.1	34.0136	4e-50	294
LOC_Os10g41749.3	Osj055517	Oryza_sativa_subsp._japonica	Nin-like	LOC_Os06g12360.1	34.0136	4e-50	294
LOC_Os10g41749.4	Osj055517	Oryza_sativa_subsp._japonica	Nin-like	LOC_Os06g12360.1	34.0136	4e-50	294
LOC_Os10g41749.5	Osj055517	Oryza_sativa_subsp._japonica	Nin-like	LOC_Os06g12360.1	34.0136	4e-50	294
LOC_Os11g01439.1	Osj033711	Oryza_sativa_subsp._japonica	NAC	NM_001068747	32.3077	4e-06	65
LOC_Os11g01439.2	Osj033711	Oryza_sativa_subsp._japonica	NAC	NM_001068747	32.3077	4e-06	65
LOC_Os11g01836.1	Osj055517	Oryza_sativa_subsp._japonica	Nin-like	LOC_Os06g12360.1	29.8283	7e-65	466
LOC_Os11g02530.1	Osj017551	Oryza_sativa_subsp._japonica	WRKY	LOC_Os11g02530.1	88.3436	5e-82	163
LOC_Os11g05340.1	Osj017554	Oryza_sativa_subsp._japonica	FAR1	NM_001055598	83.3333	0	444
LOC_Os11g08210.1	Osj048326	Oryza_sativa_subsp._japonica	NAC	LOC_Os11g08210.1;NM_001072451	87	1e-78	100
LOC_Os11g17440.1	Osj015687	Oryza_sativa_subsp._japonica	FAR1	LOC_Os11g19030.1	22.3256	2e-06	215
LOC_Os11g31760.1	Osj033419	Oryza_sativa_subsp._japonica	FAR1	NM_001052769	21.3675	2e-09	234
LOC_Os11g32369.1	Osj032489	Oryza_sativa_subsp._japonica	WRKY	NM_001075009	29.8592	7e-31	355
LOC_Os11g37330.1	Osj055517	Oryza_sativa_subsp._japonica	Nin-like	LOC_Os06g12360.1	31.2169	1e-48	378
LOC_Os11g37330.2	Osj055517	Oryza_sativa_subsp._japonica	Nin-like	LOC_Os06g12360.1	31.2169	1e-48	378
LOC_Os11g40590.1	Osj033711	Oryza_sativa_subsp._japonica	NAC	NM_001068747	29.2308	2e-18	260
LOC_Os11g40590.2	Osj033711	Oryza_sativa_subsp._japonica	NAC	NM_001068747	29.2308	2e-18	260
LOC_Os11g40590.3	Osj033711	Oryza_sativa_subsp._japonica	NAC	NM_001068747	29.2308	2e-18	260
LOC_Os11g42040.1	Osj031905	Oryza_sativa_subsp._japonica	B3	LOC_Os07g17230.1	24.7331	2e-30	562
LOC_Os11g44990.1	Osj031905	Oryza_sativa_subsp._japonica	B3	LOC_Os07g17230.1	28.6449	5e-51	583
LOC_Os11g47910.1	Osj023776	Oryza_sativa_subsp._japonica	GRAS	LOC_Os11g47910.1;NM_001075083	98.1513	0	595
LOC_Os12g01850.1	Osj055517	Oryza_sativa_subsp._japonica	Nin-like	LOC_Os06g12360.1	30.6667	2e-65	450
LOC_Os12g02280.1	Osj055517	Oryza_sativa_subsp._japonica	Nin-like	LOC_Os06g12360.1	33.25	7e-64	400
LOC_Os12g02420.1	Osj052894	Oryza_sativa_subsp._japonica	WRKY	LOC_Os12g02420.1	88.8199	6e-81	161
LOC_Os12g02420.2	Osj052894	Oryza_sativa_subsp._japonica	WRKY	LOC_Os12g02420.1	88.8199	6e-81	161
LOC_Os12g02450.1	Osj042402	Oryza_sativa_subsp._japonica	WRKY	NM_001072528	95.7317	2e-91	164
LOC_Os12g03040.1	Osj049572	Oryza_sativa_subsp._japonica	NAC	LOC_Os12g03040.1;NM_001072566	89.0909	1e-113	220
LOC_Os12g03450.1	Osj055517	Oryza_sativa_subsp._japonica	Nin-like	LOC_Os06g12360.1	30.3725	4e-46	349
LOC_Os12g06340.1	Osj000935	Oryza_sativa_subsp._japonica	HB-other	NM_001072748	57.7181	2e-81	298
LOC_Os12g06340.2	Osj000935	Oryza_sativa_subsp._japonica	HB-other	NM_001072748	57.7181	2e-81	298
LOC_Os12g06340.3	Osj000935	Oryza_sativa_subsp._japonica	HB-other	NM_001072748	57.7181	2e-81	298
LOC_Os12g06650.1	Osj055517	Oryza_sativa_subsp._japonica	Nin-like	LOC_Os06g12360.1	27.191	3e-41	445
LOC_Os12g10390.1	Osj031905	Oryza_sativa_subsp._japonica	B3	LOC_Os07g17230.1	25.1685	5e-30	445
LOC_Os12g10630.1	Osj052708	Oryza_sativa_subsp._japonica	ZF-HD	LOC_Os12g10630.1	55.3719	4e-63	242
LOC_Os12g10660.1	Osj042516	Oryza_sativa_subsp._japonica	DBB	LOC_Os12g10660.1;NM_001072925	82.8571	8e-30	70
LOC_Os12g15460.1	Osj011528	Oryza_sativa_subsp._japonica	Nin-like	NM_001063746	29.0123	6e-69	648
LOC_Os12g16280.1	Osj041807	Oryza_sativa_subsp._japonica	bZIP	LOC_Os12g40920.1	64.6018	2e-29	113
LOC_Os12g18510.1	Osj010404	Oryza_sativa_subsp._japonica	Trihelix	LOC_Os02g35690.1;NM_001053698	88.8889	2e-09	18
LOC_Os12g19030.1	Osj050499	Oryza_sativa_subsp._japonica	NF-YA	NM_001054820	38.4956	1e-71	226
LOC_Os12g27060.1	Osj055517	Oryza_sativa_subsp._japonica	Nin-like	LOC_Os06g12360.1	24.2718	1e-09	309
LOC_Os12g28580.1	Osj000457	Oryza_sativa_subsp._japonica	FAR1	NM_001071991	53.0435	1e-104	230
LOC_Os12g37710.1	Osj050499	Oryza_sativa_subsp._japonica	NF-YA	NM_001054820	37	2e-71	200
LOC_Os12g37710.2	Osj050499	Oryza_sativa_subsp._japonica	NF-YA	NM_001054820	37	2e-71	200
LOC_Os12g38880.1	Osj055517	Oryza_sativa_subsp._japonica	Nin-like	LOC_Os06g12360.1	36.8	1e-100	500
LOC_Os12g42190.1	Osj008851	Oryza_sativa_subsp._japonica	TCP	LOC_Os07g04510.1	72.4638	9e-21	69
LOC_Os12g44060.1	Osj032659	Oryza_sativa_subsp._japonica	bZIP	NM_001072729	27.4194	7e-08	124
LOC_Os02g06210.1	Osj032659	Oryza_sativa_subsp._japonica	bZIP	NM_001072729	26.9231	1e-39	416
LOC_Os02g06215.1	Osj032659	Oryza_sativa_subsp._japonica	bZIP	NM_001072729	26.9231	1e-40	416
LOC_Os02g38392.1	Osj031905	Oryza_sativa_subsp._japonica	B3	LOC_Os07g17230.1	34.6154	4e-16	182
LOC_Os03g22634.1	Osj032659	Oryza_sativa_subsp._japonica	bZIP	NM_001072729	50.3546	1e-120	423
LOC_Os03g53020.1	Osj050444	Oryza_sativa_subsp._japonica	bHLH	LOC_Os03g53020.1;NM_001057756	89.4737	5e-50	114
LOC_Os03g54170.1	Osj044412	Oryza_sativa_subsp._japonica	MIKC	LOC_Os03g54170.1;NM_001057836	100	2e-27	61
LOC_Os04g16940.1	Osj031894	Oryza_sativa_subsp._japonica	C3H	LOC_Os06g32860.1;LOC_Os06g32860.2;NM _001064277	47.1698	7e-10	53
LOC_Os04g27790.1	Osj007305	Oryza_sativa_subsp._japonica	MIKC	LOC_Os08g41950.1;NM_001068870	78.5714	6e-07	28
LOC_Os04g45690.1	Osj040280	Oryza_sativa_subsp._japonica	DBB	LOC_Os04g45690.1;NM_001059974	53.4562	2e-52	217
LOC_Os05g01970.1	Osj026822	Oryza_sativa_subsp._japonica	GRAS	LOC_Os03g48450.1;LOC_Os03g48450.2;L OC_Os03g48450.3;LOC_Os03g48450.4;NM_001057487	50.3726	1e-179	671
LOC_Os05g01970.2	Osj026822	Oryza_sativa_subsp._japonica	GRAS	LOC_Os03g48450.1;LOC_Os03g48450.2;L OC_Os03g48450.3;LOC_Os03g48450.4;NM_001057487	50.3726	1e-179	671
LOC_Os05g01970.3	Osj026822	Oryza_sativa_subsp._japonica	GRAS	LOC_Os03g48450.1;LOC_Os03g48450.2;L OC_Os03g48450.3;LOC_Os03g48450.4;NM_001057487	50.3726	1e-179	671
LOC_Os05g01970.4	Osj026822	Oryza_sativa_subsp._japonica	GRAS	LOC_Os03g48450.1;LOC_Os03g48450.2;L OC_Os03g48450.3;LOC_Os03g48450.4;NM_001057487	50.3726	1e-179	671
LOC_Os05g01970.5	Osj026822	Oryza_sativa_subsp._japonica	GRAS	LOC_Os03g48450.1;LOC_Os03g48450.2;L OC_Os03g48450.3;LOC_Os03g48450.4;NM_001057487	50.3726	1e-179	671
LOC_Os05g46020.1	Osj044606	Oryza_sativa_subsp._japonica	WRKY	LOC_Os05g46020.1;NM_001062701	100	8e-36	67
LOC_Os06g01250.1	Osj032659	Oryza_sativa_subsp._japonica	bZIP	NM_001072729	55.2632	3e-07	38
LOC_Os06g44010.1	Osj052719	Oryza_sativa_subsp._japonica	WRKY	NM_001064751	71.1921	1e-113	302
LOC_Os06g47800.1	Osj031905	Oryza_sativa_subsp._japonica	B3	LOC_Os07g17230.1	31.6888	9e-51	527
LOC_Os06g49010.1	Osj004200	Oryza_sativa_subsp._japonica	SBP	LOC_Os06g49010.1;LOC_Os06g49010.2;LO C_Os06g49010.3;LOC_Os06g49010.4;LOC_Os06g49010.5;LOC_Os06 g49010.6;NM_001065034	85.3982	1e-109	226
LOC_Os06g49010.2	Osj004200	Oryza_sativa_subsp._japonica	SBP	LOC_Os06g49010.1;LOC_Os06g49010.2;LO C_Os06g49010.3;LOC_Os06g49010.4;LOC_Os06g49010.5;LOC_Os06 g49010.6;NM_001065034	85.3982	1e-109	226
LOC_Os06g49010.3	Osj004200	Oryza_sativa_subsp._japonica	SBP	LOC_Os06g49010.1;LOC_Os06g49010.2;LO C_Os06g49010.3;LOC_Os06g49010.4;LOC_Os06g49010.5;LOC_Os06 g49010.6;NM_001065034	85.3982	1e-109	226
LOC_Os06g49010.4	Osj004200	Oryza_sativa_subsp._japonica	SBP	LOC_Os06g49010.1;LOC_Os06g49010.2;LO C_Os06g49010.3;LOC_Os06g49010.4;LOC_Os06g49010.5;LOC_Os06 g49010.6;NM_001065034	85.3982	1e-109	226
LOC_Os06g49010.5	Osj004200	Oryza_sativa_subsp._japonica	SBP	LOC_Os06g49010.1;LOC_Os06g49010.2;LO C_Os06g49010.3;LOC_Os06g49010.4;LOC_Os06g49010.5;LOC_Os06 g49010.6;NM_001065034	85.3982	1e-109	226
LOC_Os06g49010.6	Osj004200	Oryza_sativa_subsp._japonica	SBP	LOC_Os06g49010.1;LOC_Os06g49010.2;LO C_Os06g49010.3;LOC_Os06g49010.4;LOC_Os06g49010.5;LOC_Os06 g49010.6;NM_001065034	85.3982	1e-109	226
LOC_Os07g48660.1	Osj045551	Oryza_sativa_subsp._japonica	bZIP	LOC_Os07g48660.1;NM_001067216	70.6161	5e-86	211
LOC_Os08g04830.1	Osj033230	Oryza_sativa_subsp._japonica	FAR1	NM_001067515	99.1984	0	499
LOC_Os08g04830.2	Osj033230	Oryza_sativa_subsp._japonica	FAR1	NM_001067515	99.1984	0	499
LOC_Os08g04830.3	Osj033230	Oryza_sativa_subsp._japonica	FAR1	NM_001067515	99.1984	0	499
LOC_Os08g06800.1	Osj032489	Oryza_sativa_subsp._japonica	WRKY	NM_001075009	45.4264	1e-165	645
LOC_Os08g07330.2	Osj032489	Oryza_sativa_subsp._japonica	WRKY	NM_001075009	28.5319	2e-59	722
LOC_Os08g07774.1	Osj038436	Oryza_sativa_subsp._japonica	WRKY	NM_001075005	30.6836	7e-77	629
LOC_Os08g07774.2	Osj038436	Oryza_sativa_subsp._japonica	WRKY	NM_001075005	30.6836	7e-77	629
LOC_Os08g32930.1	Osj033711	Oryza_sativa_subsp._japonica	NAC	NM_001068747	21.0332	1e-09	271
LOC_Os08g32930.2	Osj033711	Oryza_sativa_subsp._japonica	NAC	NM_001068747	21.0332	1e-09	271
LOC_Os11g03300.1	Osj037205	Oryza_sativa_subsp._japonica	NAC	LOC_Os11g03300.1	99.569	1e-138	232
LOC_Os11g03300.2	Osj037205	Oryza_sativa_subsp._japonica	NAC	LOC_Os11g03300.1	99.569	1e-138	232
LOC_Os12g37970.1	Osj057515	Oryza_sativa_subsp._japonica	MYB_related	LOC_Os12g37970.2;LOC_Os12g37 970.3	86.875	2e-81	160
LOC_Os12g37970.2	Osj057515	Oryza_sativa_subsp._japonica	MYB_related	LOC_Os12g37970.2;LOC_Os12g37 970.3	86.875	2e-81	160
LOC_Os12g37970.3	Osj057515	Oryza_sativa_subsp._japonica	MYB_related	LOC_Os12g37970.2;LOC_Os12g37 970.3	86.875	2e-81	160
LOC_Os01g09990.1	Osj042450	Oryza_sativa_subsp._japonica	bHLH	LOC_Os01g09990.1;NM_001048828	44.9315	9e-69	365
LOC_Os01g09990.2	Osj042450	Oryza_sativa_subsp._japonica	bHLH	LOC_Os01g09990.1;NM_001048828	44.9315	9e-69	365
LOC_Os01g25810.1	Osj028578	Oryza_sativa_subsp._japonica	WRKY	NM_001065890	28.3262	5e-55	699
LOC_Os01g28680.1	Osj033711	Oryza_sativa_subsp._japonica	NAC	NM_001068747	25.1029	6e-16	243
LOC_Os01g28680.10	Osj033711	Oryza_sativa_subsp._japonica	NAC	NM_001068747	25.1029	6e-16	243
LOC_Os01g28680.12	Osj033711	Oryza_sativa_subsp._japonica	NAC	NM_001068747	25.1029	6e-16	243
LOC_Os01g28680.13	Osj033711	Oryza_sativa_subsp._japonica	NAC	NM_001068747	25.1029	6e-16	243
LOC_Os01g28680.2	Osj033711	Oryza_sativa_subsp._japonica	NAC	NM_001068747	25.1029	6e-16	243
LOC_Os01g28680.3	Osj033711	Oryza_sativa_subsp._japonica	NAC	NM_001068747	25.1029	6e-16	243
LOC_Os01g28680.4	Osj033711	Oryza_sativa_subsp._japonica	NAC	NM_001068747	25.1029	6e-16	243
LOC_Os01g28680.5	Osj033711	Oryza_sativa_subsp._japonica	NAC	NM_001068747	25.1029	6e-16	243
LOC_Os01g28680.7	Osj033711	Oryza_sativa_subsp._japonica	NAC	NM_001068747	25.1029	6e-16	243
LOC_Os01g28680.8	Osj033711	Oryza_sativa_subsp._japonica	NAC	NM_001068747	25.1029	6e-16	243
LOC_Os01g28680.9	Osj033711	Oryza_sativa_subsp._japonica	NAC	NM_001068747	25.1029	6e-16	243
LOC_Os01g39060.1	Osj017880	Oryza_sativa_subsp._japonica	B3	LOC_Os10g07060.1	76.7442	9e-53	129
LOC_Os01g40260.1	Osj056735	Oryza_sativa_subsp._japonica	WRKY	LOC_Os01g40260.1;NM_001049957	100	1e-108	81
LOC_Os01g49290.1	Osj022021	Oryza_sativa_subsp._japonica	C3H	LOC_Os02g45480.1	24.4604	8e-08	278
LOC_Os01g51690.1	Osj028261	Oryza_sativa_subsp._japonica	WRKY	LOC_Os01g51690.1;NM_001050594	100	6e-36	66
LOC_Os01g53260.1	Osj029615	Oryza_sativa_subsp._japonica	WRKY	LOC_Os01g53260.1;NM_001050698	82.1429	1e-90	196
LOC_Os01g55750.1	Osj043644	Oryza_sativa_subsp._japonica	TCP	LOC_Os01g55750.1;LOC_Os01g55750.2;LO C_Os01g55750.3;NM_001050868	74.9186	1e-124	307
LOC_Os01g55750.2	Osj043644	Oryza_sativa_subsp._japonica	TCP	LOC_Os01g55750.1;LOC_Os01g55750.2;LO C_Os01g55750.3;NM_001050868	74.9186	1e-124	307
LOC_Os01g55750.3	Osj043644	Oryza_sativa_subsp._japonica	TCP	LOC_Os01g55750.1;LOC_Os01g55750.2;LO C_Os01g55750.3;NM_001050868	74.9186	1e-124	307
LOC_Os01g57310.1	Osj031905	Oryza_sativa_subsp._japonica	B3	LOC_Os07g17230.1	27.0312	4e-54	640
LOC_Os01g57310.2	Osj031905	Oryza_sativa_subsp._japonica	B3	LOC_Os07g17230.1	27.0312	4e-54	640
LOC_Os01g57340.1	Osj031905	Oryza_sativa_subsp._japonica	B3	LOC_Os07g17230.1	27.0312	2e-54	640
LOC_Os01g60020.1	Osj039386	Oryza_sativa_subsp._japonica	NAC	LOC_Os01g60020.1;NM_001051152	100	1e-85	88
LOC_Os01g61080.1	Osj042781	Oryza_sativa_subsp._japonica	WRKY	LOC_Os01g61080.1;NM_001051210	67.0251	1e-155	279
LOC_Os01g63610.1	Osj032659	Oryza_sativa_subsp._japonica	bZIP	NM_001072729	26.2967	3e-88	829
LOC_Os01g71106.2	Osj031905	Oryza_sativa_subsp._japonica	B3	LOC_Os07g17230.1	41.573	4e-27	178
LOC_Os01g71114.1	Osj031905	Oryza_sativa_subsp._japonica	B3	LOC_Os07g17230.1	41.573	4e-27	178
LOC_Os01g72490.1	Osj034228	Oryza_sativa_subsp._japonica	SRS	LOC_Os01g72490.1;LOC_Os01g72490.2;NM _001051968	68.5637	1e-135	369
LOC_Os01g72490.2	Osj034228	Oryza_sativa_subsp._japonica	SRS	LOC_Os01g72490.1;LOC_Os01g72490.2;NM _001051968	68.5637	1e-135	369
LOC_Os02g08440.1	Osj000115	Oryza_sativa_subsp._japonica	WRKY	LOC_Os02g08440.1;NM_001052629	62.069	1e-138	377
LOC_Os02g08440.2	Osj000115	Oryza_sativa_subsp._japonica	WRKY	LOC_Os02g08440.1;NM_001052629	62.069	1e-138	377
LOC_Os02g08440.3	Osj000115	Oryza_sativa_subsp._japonica	WRKY	LOC_Os02g08440.1;NM_001052629	62.069	1e-138	377
LOC_Os02g08440.4	Osj000115	Oryza_sativa_subsp._japonica	WRKY	LOC_Os02g08440.1;NM_001052629	62.069	1e-138	377
LOC_Os02g25280.1	Osj050499	Oryza_sativa_subsp._japonica	NF-YA	NM_001054820	76.2215	0	921
LOC_Os02g43790.1	Osj014272	Oryza_sativa_subsp._japonica	ERF	LOC_Os02g43790.1;NM_001054149	66.6667	1e-105	303
LOC_Os02g47370.1	Osj028925	Oryza_sativa_subsp._japonica	Trihelix	LOC_Os04g51320.1	61.4035	2e-15	57
LOC_Os03g01330.1	Osj010211	Oryza_sativa_subsp._japonica	GRAS	NM_001055204	81.1912	1e-135	319
LOC_Os03g03034.1	Osj056653	Oryza_sativa_subsp._japonica	WRKY	LOC_Os05g50610.1	71.6216	7e-25	74
LOC_Os03g03034.2	Osj056653	Oryza_sativa_subsp._japonica	WRKY	LOC_Os05g50610.1	71.6216	7e-25	74
LOC_Os03g03034.3	Osj056653	Oryza_sativa_subsp._japonica	WRKY	LOC_Os05g50610.1	71.6216	7e-25	74
LOC_Os03g03034.4	Osj056653	Oryza_sativa_subsp._japonica	WRKY	LOC_Os05g50610.1	71.6216	7e-25	74
LOC_Os03g03034.5	Osj056653	Oryza_sativa_subsp._japonica	WRKY	LOC_Os05g50610.1	71.6216	7e-25	74
LOC_Os03g04070.1	Osj018932	Oryza_sativa_subsp._japonica	NAC	LOC_Os03g04070.1;NM_001055407	81.4208	8e-82	183
LOC_Os03g17570.1	Osj032924	Oryza_sativa_subsp._japonica	ARR-B	LOC_Os05g32890.1	59.5238	2e-09	42
LOC_Os03g17570.2	Osj032924	Oryza_sativa_subsp._japonica	ARR-B	LOC_Os05g32890.1	59.5238	2e-09	42
LOC_Os03g17570.3	Osj032924	Oryza_sativa_subsp._japonica	ARR-B	LOC_Os05g32890.1	59.5238	2e-09	42
LOC_Os03g17570.4	Osj032924	Oryza_sativa_subsp._japonica	ARR-B	LOC_Os05g32890.1	59.5238	2e-09	42
LOC_Os03g17570.5	Osj032924	Oryza_sativa_subsp._japonica	ARR-B	LOC_Os05g32890.1	59.5238	2e-09	42
LOC_Os03g17570.6	Osj032924	Oryza_sativa_subsp._japonica	ARR-B	LOC_Os05g32890.1	59.5238	2e-09	42
LOC_Os03g18740.1	Osj023118	Oryza_sativa_subsp._japonica	FAR1	NM_001067091	32.967	8e-09	91
LOC_Os03g55590.1	Osj019086	Oryza_sativa_subsp._japonica	G2-like	LOC_Os03g55590.1;NM_001057904	73.8462	1e-117	130
LOC_Os03g55590.3	Osj019086	Oryza_sativa_subsp._japonica	G2-like	LOC_Os03g55590.1;NM_001057904	73.8462	1e-117	130
LOC_Os03g55590.4	Osj019086	Oryza_sativa_subsp._japonica	G2-like	LOC_Os03g55590.1;NM_001057904	73.8462	1e-117	130
LOC_Os03g56950.1	Osj024695	Oryza_sativa_subsp._japonica	bHLH	LOC_Os03g56950.1;LOC_Os03g56950.2	100	2e-82	98
LOC_Os03g56950.2	Osj024695	Oryza_sativa_subsp._japonica	bHLH	LOC_Os03g56950.1;LOC_Os03g56950.2	100	2e-82	98
LOC_Os03g56950.3	Osj024695	Oryza_sativa_subsp._japonica	bHLH	LOC_Os03g56950.1;LOC_Os03g56950.2	100	2e-82	98
LOC_Os03g56950.4	Osj024695	Oryza_sativa_subsp._japonica	bHLH	LOC_Os03g56950.1;LOC_Os03g56950.2	100	2e-82	98
LOC_Os03g56950.5	Osj024695	Oryza_sativa_subsp._japonica	bHLH	LOC_Os03g56950.1;LOC_Os03g56950.2	100	2e-82	98
LOC_Os03g56950.6	Osj024695	Oryza_sativa_subsp._japonica	bHLH	LOC_Os03g56950.1;LOC_Os03g56950.2	100	2e-82	98
LOC_Os03g56950.7	Osj024695	Oryza_sativa_subsp._japonica	bHLH	LOC_Os03g56950.1;LOC_Os03g56950.2	100	2e-82	98
LOC_Os03g58470.1	Osj033695	Oryza_sativa_subsp._japonica	MYB_related	LOC_Os01g40670.2	38.2353	3e-07	68
LOC_Os03g62810.1	Osj023118	Oryza_sativa_subsp._japonica	FAR1	NM_001067091	94.8718	2e-17	39
LOC_Os04g02500.1	Osj017021	Oryza_sativa_subsp._japonica	C2H2	LOC_Os04g02500.3	85.3659	6e-33	82
LOC_Os04g02500.2	Osj017021	Oryza_sativa_subsp._japonica	C2H2	LOC_Os04g02500.3	85.3659	6e-33	82
LOC_Os04g02500.3	Osj017021	Oryza_sativa_subsp._japonica	C2H2	LOC_Os04g02500.3	85.3659	6e-33	82
LOC_Os04g02500.4	Osj017021	Oryza_sativa_subsp._japonica	C2H2	LOC_Os04g02500.3	85.3659	6e-33	82
LOC_Os04g02500.5	Osj017021	Oryza_sativa_subsp._japonica	C2H2	LOC_Os04g02500.3	85.3659	6e-33	82
LOC_Os04g18090.1	Osj033695	Oryza_sativa_subsp._japonica	MYB_related	LOC_Os01g40670.2	36.5079	9e-07	63
LOC_Os04g23550.1	Osj046147	Oryza_sativa_subsp._japonica	bHLH	LOC_Os04g23550.1;NM_001058941	59.2857	9e-86	280
LOC_Os04g23550.2	Osj046147	Oryza_sativa_subsp._japonica	bHLH	LOC_Os04g23550.1;NM_001058941	59.2857	9e-86	280
LOC_Os04g29950.1	Osj003582	Oryza_sativa_subsp._japonica	WRKY	NM_001067731	49.3976	1e-19	83
LOC_Os04g43440.1	Osj032489	Oryza_sativa_subsp._japonica	WRKY	NM_001075009	22.7513	7e-15	378
LOC_Os04g43440.2	Osj032489	Oryza_sativa_subsp._japonica	WRKY	NM_001075009	22.7513	7e-15	378
LOC_Os04g43680.1	Osj043567	Oryza_sativa_subsp._japonica	MYB	LOC_Os04g43680.1;NM_001059853	65.8824	1e-56	170
LOC_Os04g53160.1	Osj031905	Oryza_sativa_subsp._japonica	B3	LOC_Os07g17230.1	27.3672	6e-52	866
LOC_Os04g57720.1	Osj007053	Oryza_sativa_subsp._japonica	ARR-B	LOC_Os01g67770.1	34.7826	1e-09	69
LOC_Os05g29720.1	Osj050499	Oryza_sativa_subsp._japonica	NF-YA	NM_001054820	35.7223	1e-143	893
LOC_Os05g33840.1	Osj044380	Oryza_sativa_subsp._japonica	MYB_related	LOC_Os01g11200.1	53.5211	3e-13	71
LOC_Os05g39720.1	Osj013786	Oryza_sativa_subsp._japonica	WRKY	LOC_Os05g39720.1;NM_001062363	78.4444	0	450
LOC_Os05g44770.1	Osj031905	Oryza_sativa_subsp._japonica	B3	LOC_Os07g17230.1	30.4688	7e-06	128
LOC_Os05g49540.1	Osj050499	Oryza_sativa_subsp._japonica	NF-YA	NM_001054820	36.0582	1e-144	893
LOC_Os05g49620.1	Osj037521	Oryza_sativa_subsp._japonica	WRKY	LOC_Os05g49620.1;NM_001062907	92.7632	4e-79	152
LOC_Os06g06900.1	Osj026934	Oryza_sativa_subsp._japonica	bHLH	LOC_Os06g06900.1	81.8182	1e-65	110
LOC_Os06g17950.1	Osj032489	Oryza_sativa_subsp._japonica	WRKY	NM_001075009	31.8644	3e-49	295
LOC_Os06g28194.1	Osj050499	Oryza_sativa_subsp._japonica	NF-YA	NM_001054820	40	9e-12	90
LOC_Os06g28194.2	Osj050499	Oryza_sativa_subsp._japonica	NF-YA	NM_001054820	40	9e-12	90
LOC_Os06g28194.3	Osj050499	Oryza_sativa_subsp._japonica	NF-YA	NM_001054820	40	9e-12	90
LOC_Os06g28194.4	Osj050499	Oryza_sativa_subsp._japonica	NF-YA	NM_001054820	40	9e-12	90
LOC_Os06g28194.5	Osj050499	Oryza_sativa_subsp._japonica	NF-YA	NM_001054820	40	9e-12	90
LOC_Os06g37224.1	Osj050499	Oryza_sativa_subsp._japonica	NF-YA	NM_001054820	43.7956	4e-58	137
LOC_Os06g37410.1	Osj033002	Oryza_sativa_subsp._japonica	bHLH	LOC_Os06g37410.1	63.4383	1e-144	413
LOC_Os06g45890.1	Osj013068	Oryza_sativa_subsp._japonica	G2-like	LOC_Os06g45890.1;NM_001064863	100	1e-45	66
LOC_Os06g48520.1	Osj032489	Oryza_sativa_subsp._japonica	WRKY	NM_001075009	23.219	1e-31	758
LOC_Os06g51070.1	Osj024832	Oryza_sativa_subsp._japonica	NAC	LOC_Os06g51070.1;NM_001065163	90.411	1e-151	292
LOC_Os07g03860.1	Osj026615	Oryza_sativa_subsp._japonica	bZIP	LOC_Os02g10860.1;NM_001052771	47.4747	3e-16	99
LOC_Os07g04560.1	Osj019231	Oryza_sativa_subsp._japonica	NAC	LOC_Os07g04560.1	78.6164	1e-68	159
LOC_Os07g06830.1	Osj038228	Oryza_sativa_subsp._japonica	NAC	LOC_Os11g04360.1	40	2e-32	240
LOC_Os07g32650.1	Osj032489	Oryza_sativa_subsp._japonica	WRKY	NM_001075009	54.3539	0	712
LOC_Os07g33690.1	Osj031905	Oryza_sativa_subsp._japonica	B3	LOC_Os07g17230.1	27.4534	1e-68	805
LOC_Os07g35720.1	Osj029787	Oryza_sativa_subsp._japonica	FAR1	NM_001059074	38.9831	7e-09	59
LOC_Os07g35720.2	Osj029787	Oryza_sativa_subsp._japonica	FAR1	NM_001059074	38.9831	7e-09	59
LOC_Os07g35720.3	Osj029787	Oryza_sativa_subsp._japonica	FAR1	NM_001059074	38.9831	7e-09	59
LOC_Os07g44890.1	Osj038228	Oryza_sativa_subsp._japonica	NAC	LOC_Os11g04360.1	33.5079	7e-12	191
LOC_Os07g46860.1	Osj023118	Oryza_sativa_subsp._japonica	FAR1	NM_001067091	62.8319	5e-35	113
LOC_Os07g47140.1	Osj008444	Oryza_sativa_subsp._japonica	CO-like	LOC_Os07g47140.1;NM_001067109	91.3043	3e-98	184
LOC_Os08g02070.1	Osj014983	Oryza_sativa_subsp._japonica	MIKC	LOC_Os08g02070.1;NM_001067368	73.5043	4e-39	117
LOC_Os08g03610.1	Osj051972	Oryza_sativa_subsp._japonica	LSD	LOC_Os08g03610.1;NM_001067455	100	2e-41	76
LOC_Os08g07390.1	Osj032489	Oryza_sativa_subsp._japonica	WRKY	NM_001075009	27.003	1e-10	337
LOC_Os08g19650.1	Osj029348	Oryza_sativa_subsp._japonica	TALE	LOC_Os08g19650.1	94.2857	6e-56	70
LOC_Os08g19650.2	Osj029348	Oryza_sativa_subsp._japonica	TALE	LOC_Os08g19650.1	94.2857	6e-56	70
LOC_Os08g29669.1	Osj031796	Oryza_sativa_subsp._japonica	WRKY	LOC_Os08g29660.1;NM_001068242	80	4e-88	195
LOC_Os08g39650.1	Osj032489	Oryza_sativa_subsp._japonica	WRKY	NM_001075009	37.2134	1e-102	567
LOC_Os08g43010.1	Osj031905	Oryza_sativa_subsp._japonica	B3	LOC_Os07g17230.1	28.0795	9e-67	755
LOC_Os09g10840.1	Osj054496	Oryza_sativa_subsp._japonica	bZIP	LOC_Os09g10840.1;NM_001069300	97.8723	3e-48	94
LOC_Os09g10840.2	Osj054496	Oryza_sativa_subsp._japonica	bZIP	LOC_Os09g10840.1;NM_001069300	97.8723	3e-48	94
LOC_Os09g27450.1	Osj047137	Oryza_sativa_subsp._japonica	HD-ZIP	LOC_Os09g27450.1	60.4545	2e-60	220
LOC_Os09g28354.1	Osj000505	Oryza_sativa_subsp._japonica	HSF	LOC_Os09g28354.1;NM_001069899	76.5258	1e-85	213
LOC_Os09g29940.1	Osj045859	Oryza_sativa_subsp._japonica	ERF	LOC_Os08g42550.1;NM_001068903	25	1e-10	112
LOC_Os09g29940.2	Osj045859	Oryza_sativa_subsp._japonica	ERF	LOC_Os08g42550.1;NM_001068903	25	1e-10	112
LOC_Os09g32510.1	Osj040091	Oryza_sativa_subsp._japonica	bHLH	LOC_Os09g32510.1	96.9466	4e-84	131
LOC_Os09g32510.2	Osj040091	Oryza_sativa_subsp._japonica	bHLH	LOC_Os09g32510.1	96.9466	4e-84	131
LOC_Os09g32510.3	Osj040091	Oryza_sativa_subsp._japonica	bHLH	LOC_Os09g32510.1	96.9466	4e-84	131
LOC_Os09g32510.4	Osj040091	Oryza_sativa_subsp._japonica	bHLH	LOC_Os09g32510.1	96.9466	4e-84	131
LOC_Os09g32510.5	Osj040091	Oryza_sativa_subsp._japonica	bHLH	LOC_Os09g32510.1	96.9466	4e-84	131
LOC_Os10g04074.1	Osj050499	Oryza_sativa_subsp._japonica	NF-YA	NM_001054820	33.2258	1e-131	930
LOC_Os10g12290.1	Osj033711	Oryza_sativa_subsp._japonica	NAC	NM_001068747	30.6667	1e-15	225
LOC_Os10g42690.1	Osj019155	Oryza_sativa_subsp._japonica	C2H2	LOC_Os01g67970.1;NM_001051672	34.4498	8e-36	209
LOC_Os11g11694.1	Osj032489	Oryza_sativa_subsp._japonica	WRKY	NM_001075009	50	1e-107	372
LOC_Os11g11960.1	Osj032489	Oryza_sativa_subsp._japonica	WRKY	NM_001075009	25.9528	2e-39	551
LOC_Os11g17390.1	Osj050499	Oryza_sativa_subsp._japonica	NF-YA	NM_001054820	75.8134	0	922
LOC_Os11g28104.1	Osj050499	Oryza_sativa_subsp._japonica	NF-YA	NM_001054820	33.4895	1e-67	427
LOC_Os11g29870.1	Osj025555	Oryza_sativa_subsp._japonica	WRKY	LOC_Os11g29870.1;NM_001074460	74.4186	3e-31	86
LOC_Os11g39710.1	Osj032489	Oryza_sativa_subsp._japonica	WRKY	NM_001075009	55.3191	1e-24	94
LOC_Os11g40460.1	Osj050499	Oryza_sativa_subsp._japonica	NF-YA	NM_001054820	48.5207	1e-110	338
LOC_Os12g01449.1	Osj032659	Oryza_sativa_subsp._japonica	bZIP	NM_001072729	28.4875	7e-72	681
LOC_Os12g31920.1	Osj050499	Oryza_sativa_subsp._japonica	NF-YA	NM_001054820	75.8134	0	922
LOC_Os12g34770.1	Osj050499	Oryza_sativa_subsp._japonica	NF-YA	NM_001054820	75.8958	0	921
LOC_Os12g39620.1	Osj031905	Oryza_sativa_subsp._japonica	B3	LOC_Os07g17230.1	31.068	2e-06	103
LOC_Os12g39620.2	Osj031905	Oryza_sativa_subsp._japonica	B3	LOC_Os07g17230.1	31.068	2e-06	103
LOC_Os12g39620.3	Osj031905	Oryza_sativa_subsp._japonica	B3	LOC_Os07g17230.1	31.068	2e-06	103
LOC_Os12g39620.4	Osj031905	Oryza_sativa_subsp._japonica	B3	LOC_Os07g17230.1	31.068	2e-06	103
LOC_Os12g39620.5	Osj031905	Oryza_sativa_subsp._japonica	B3	LOC_Os07g17230.1	31.068	2e-06	103

## Sheet: Figures_GF
Transcription factor	TF number
AP2	5
ARF	3
ARR-B	7
B3	37
bHLH	39
bZIP	44
C2H2	12
C3H	13
CO-like	19
DBB	3
Dof	3
ERF	18
FAR1	23
G2-like	11
GRAS	14
GRF	3
HB-other	8
HD-ZIP	2
HSF	12
LBD	2
LSD	1
MIKC	4
M-type	1
MYB	9
MYB_related	29
NAC	56
NF-YA	36
NF-YC	2
Nin-like	96
RAV	1
SBP	7
SRS	2
TALE	3
TCP	5
Trihelix	2
Whirly	1
WRKY	72
ZF-HD	1
