# Supplementary material for: Differential Expression of Genes at Panicle Initiation and Grain Filling Stages Implied in Heterosis of Rice Hybrids
Source: Int J Mol Sci. 2020 Feb 6;21(3):1080. doi: 10.3390/ijms21031080 (PMC7038112; doi:10.3390/ijms21031080)
Supplement: Supplementary file 1 [file ijms-21-01080-s001.zip › Additional file 7.xlsx]

## Sheet: Sheet1
	Addional File 7: Deatail of DEGs identifed in both the hybrids and parental lines and primers used for validation through qRT-PCR
S.No	IDs	Function	Forwar primer	reverse primer	Expected Product size
1	Os01g12160	OsGH3.3 - Probable indole-3-acetic acid-amido synthetase, expressed	ACGCGCTGAGAGGTTTGTTG	AGTACTCCTCGTCGCCTTCTTC	64
2	Os01g17000	Dof	AATCCCTCTTGTGCCACCTCTG	ACCTCCAGGGCATTGTGCATTC	79
3	Os01g34850	OsHKT2;3 - Na+ transporter, expressed	CTTTGAGGTGATAAGTGCCTACGG	AAGTTGTACGCCTTCTCATGGC	111
4	Os01g44310	dnaJ domain containing protein, expressed	ATGGGCCTGACTTTTCCATC	TTGATGCTGAATGGGTGCTT	157
5	Os01g52110	RING finger and CHY zinc finger domain-containing protein 1, putative, expressed	TGTTGGCAGCTGGAGAGAATGG	TGGAAGAGTTCCCAAGCAATTCG	86
6	Os01g55240	gibberellin 2-beta-dioxygenase, putative, expressed	ACTCGTTGCAGGTTCTGACCAATG	GCAATGGTGCAATCCTCTGTGC	132
7	Os01g59020	cytochrome P450, putative, expressed	TAGGCTAGCTGGACTTGTCGACTC	TCTCCAAACAAGCGAGAGCAATG	65
8	Os01g59350	bZIP	AGGTGCTTCATGTGGCTAGGTG	TGCCCTGCCAGTAACTTAAGAAGC	62
9	Os02g18460	NAC	TCCGAGCAGAGCAATCAAGAGG	CGAAGCACTGCTGCTGGATTTG	70
10	Os02g36974	14-3-3 protein, putative, expressed	AGAAGGAAGAGAGCCGTGGT	GGACTCTGGAGCAGTGGATG	149
11	Os02g43790	ERF	TGGTGAGCTAAGTGGCGATGTG	AGCAGCAATCGATCACGCACAG	78
12	Os02g52210	zinc finger, C3HC4 type domain containing protein, expressed	AGTTCGAGGACGACGAGATG	TCTTCGGTGGTGTCCTTGTT	145
13	Os02g52620	RAV	TCGACTGCAAGAAGAACAACACG	CGCCGCTTGTAATTGGCTTCTC	63
14	Os03g08470	ERF	GCAAGAGCAAGAGCAAGAGG	CGACGACACGAGATTTGGA	153
15	Os03g15040	FAR1	TCGCAGAAATCCCAGGGAAAGG	ACAACCTGTATTGGCCATCTGC	145
16	Os03g19510	OsClp4 - Putative Clp protease homologue, expressed	TCGTTGCCCAGCTGCTATATCTC	ATATGGCCATCCCAGCTGTCAC	102
17	Os03g28330	sucrose synthase, putative, expressed	CTGAGGATCAAGCAGCAAGG	TTCTGAAAGGCACACGTAGGA	151
18	Os03g42130	gibberellin 20 oxidase 2, putative, expressed	AAGAACGTCAGGGACTGGAAGG	TCCTCCATTGCCTCCCTGAATC	146
19	Os03g55590	G2-like	TGGGCTGGAATGTGAAATTGGG	AGCGATGTCGATCTACCGCTTC	75
20	Os03g63074	Ser/Thr protein phosphatase family protein, expressed	CGGCACAGACTGCTACTCCT	TCAATCTCATGGTTCCCTTCC	147
21	Os04g20210	MYB	GAAGGATGGATAGCGGTGGTTG	AGCAAGATATAGGCGACAACACG	102
22	Os04g40370	OsFBX142 - F-box domain containing protein, expressed	TGGGAGGAAGGGTATCTTCGTG	GTTGAGGCAATAAGCCCACCTG	144
23	Os04g53620	ubiquitin family protein, putative, expressed	TTGATGCTCGTGGTGGAAAGCG	TCGCACGAAACCCTGAGAGATTG	71
24	Os04g55520	AP2 domain containing protein, expressed	GGCAAGATCGATCAACGGCTTC	ACGTGGTGGAGGTGATCATACG	60
25	Os04g57610	ARF	AGTTTGTGCTTCTCTGGTTTGGTC	AGTTGAGGCACTTCTTCTCTAGCC	137
26	Os05g30350	Os5bglu22 - beta-glucosidase homologue, similar to G. max isohydroxyurate hydrolase, expressed	TACGCCGAGTGGTCAGTTTGTC	GTCCTTACCGAAATGCCCGAAACC	142
27	Os05g33940	NAC	TGTCATGACTGTCCGCCATACG	TGACATGGACAGCAAGCCACAC	65
28	Os06g07020	C2H2	GGATGGCATATTGGGTGTTGGG	AGCAGTACAACACAAGTCCTGTC	119
29	Os06g15330	CO-like	AGCCTGTAGCTGTGCTGTATGC	TATCTCCTGGCCTCGAACTGTACC	73
30	Os06g22870	OsIAA21 - Auxin-responsive Aux/IAA gene family member, expressed	ATGGGAAGTCAGGGAGAGATGG	CCTACAGCTGTCTGTGAACATTCG	149
31	Os06g23870	acyl-CoA dehydrogenase domain protein, putative, expressed	GGATGTGTTCGTCGTTCTTGCC	GGACCCACCATTCACAATGAACCC	73
32	Os07g14700	harpin-induced protein 1 domain containing protein, expressed	GCTGTGCCTAAGCTTTGCTAGTG	ATCCACCACAAATCCCGAGAGG	98
33	Os07g38030	GRAS	TCGATCGTTCTTCCTCCTGTGAG	TGTTCATGGCAACCTGGAGAGG	104
34	Os08g04830	FAR1	TCTAAGCCGCCAATAGGTCTTGC	AGGAAGCCATTAGGCATTAAGCTC	71
35	Os08g28830	Nin-like	ATGACCCTATTGGGTGCTTGCAG	TGGCCACATCGCTTGCTAGTTC	61
36	Os09g25060	WRKY	TATTGGGCCGCAATGTCATCGG	GAGCTCCCACATAAGGAGTGTTCG	60
37	Os10g26660	expressed protein	ATTCGGCAACAGGCACTTGAG	AAGCCCTTCGTCCTTCATCCTG	64
38	Os11g32880	DEAD-box ATP-dependent RNA helicase, putative, expressed	TAGGAAGATCCGGCACAGAA	GCAACATGGAAACCTTGACC	130
39	Os11g47140	OsWAK123 - OsWAK receptor-like protein kinase, expressed	GCAAATGCCGTTTGGGACGTAG	AGCACAACACCGGCTATCACAAG	106
40	Os12g39640	MYB family transcription factor, putative, expressed	ACACAAGCACCAGCACCAGCAATG	GGCATGAACGCATTGGACACCTTG	73
